# Supplementary material for: The continuum of Drosophila embryonic development at single-cell resolution
Source: Science. Author manuscript; Available in PMC 2022 Aug 11. (PMC9371440; doi:10.1126/science.abn5800)
Supplement: Supplementary tables [file NIHMS1828489-supplement-Supplementary_tables.zip]

Archive with 14 entries (14 files):
- science.abn5800_table_captions.pdf
- science.abn5800_table_s1.xlsx
- science.abn5800_table_s2.xlsx
- science.abn5800_table_s3.xlsx
- science.abn5800_table_s4.xlsx
- science.abn5800_table_s5.xlsx
- science.abn5800_table_s6.xlsx
- science.abn5800_table_s7.xlsx
- science.abn5800_table_s8.xlsx
- science.abn5800_table_s9.xlsx
- science.abn5800_table_s10.xlsx
- science.abn5800_table_s11.xlsx
- science.abn5800_table_s12.xlsx
- science.abn5800_table_s13.xlsx
