# Supplementary material for: The continuum of Drosophila embryonic development at single-cell resolution
Source: Science. Author manuscript; Available in PMC 2022 Aug 11. (PMC9371440; doi:10.1126/science.abn5800)
Supplement: Supplementary tables [file NIHMS1828489-supplement-Supplementary_tables.zip › science.abn5800_table_s1.xlsx]

## Sheet: TableS1
RNA cell type annotations and rationale.
time window (modeled)	cluster #	top annotaion (automated pipeline)	p-value	top annotaion (automated pipeline stg7-8)	p-value	selected annotation (manual)	germ layer (of selected annotation)	other possible annotation?	comments	HEX code
0-2	0	unknown				maternal	maternal			#B2B7B0
0-2	1	maternal	3.7e-90			maternal	maternal			#B2B7B0
0-2	2	maternal	2.98e-05			maternal	maternal			#B2B7B0
0-2	3	maternal	8.43e-97			maternal	maternal			#B2B7B0
0-2	4	maternal	1.89e-50			maternal	maternal			#B2B7B0
0-2	5	maternal	5.57e-20			maternal	maternal			#B2B7B0
0-2	6	maternal	5.77e-21			maternal	maternal			#B2B7B0
0-2	7	maternal	9.02e-41			maternal	maternal			#B2B7B0
0-2	8	maternal	1.58e-73			maternal	maternal			#B2B7B0
0-2	9	maternal	0.131105			maternal	maternal			#B2B7B0
0-2	10	maternal	3.94e-63			maternal	maternal			#B2B7B0
0-2	11	maternal	4.06e-114			maternal	maternal			#B2B7B0
0-2	12	maternal	3.93e-22			maternal	maternal			#B2B7B0
0-2	13	maternal	4.58e-22			maternal	maternal			#B2B7B0
0-2	14	maternal	5.52e-117			maternal	maternal			#B2B7B0
0-2	15	maternal	0.000531169			maternal	maternal			#B2B7B0
2-4	0	anlage in statu nascendi	5.66e-94	ventral ectoderm primordium P2	6.36e-55	ectoderm anlage in statu nascendi	ectoderm			#E9DFAB
2-4	1	ubiquitous	1.67e-23	ubiquitous	1.39e-22	cellular blastoderm / pole cell	blastoderm / pole			#656565
2-4	2	ubiquitous	4.25e-14	ubiquitous	8.03e-15	ubiquitous	unknown			#C8CCC7
2-4	3	pole cell	4.84e-30	pole cell	8.55e-35	cellular blastoderm / pole cell	blastoderm / pole			#656565
2-4	4	pole cell	3.01e-30	pole cell	2.3e-41	cellular blastoderm / pole cell	blastoderm / pole			#656565
2-4	5	ubiquitous	8.92e-106	ubiquitous	1.34e-105	cellular blastoderm / pole cell	blastoderm / pole			#656565
2-4	6	ubiquitous	2.74e-18	ubiquitous	1.87e-12	ubiquitous	unknown			#C8CCC7
2-4	7	anlage in statu nascendi	1.77e-145	procephalic ectoderm anlage	3.21e-84	anlage in statu nascendi				#B7B88B
2-4	8	ubiquitous	3.84e-12	ubiquitous	1.66e-11	ubiquitous	unknown			#C8CCC7
2-4	9	ubiquitous	7.07e-56	ubiquitous	1.65e-69	ubiquitous	unknown			#C8CCC7
2-4	10	ubiquitous	2.86e-72	ubiquitous	3.1e-81	ubiquitous	unknown			#C8CCC7
2-4	11	ubiquitous	4.6e-65	ubiquitous	3.43e-67	ubiquitous	unknown			#C8CCC7
2-4	12	ubiquitous	1.87e-18	ubiquitous	5.45e-20	ubiquitous	unknown			#C8CCC7
2-4	13	anlage in statu nascendi	4.81e-71	ventral ectoderm primordium P2	7.14e-43	anlage in statu nascendi				#B7B88B
2-4	14	ubiquitous	3.77e-120	ubiquitous	1.32e-145	ubiquitous	unknown			#C8CCC7
2-4	15	anlage in statu nascendi	4.33e-61	procephalic ectoderm anlage	6.16e-53	ectoderm anlage	ectoderm			#F8E68A
2-4	16	anlage in statu nascendi	4.61e-55	yolk nuclei	8.75e-36	yolk nuclei	extra-embryonic			#6E6363
4-6	0	ventral ectoderm primordium	1.91e-59			ectoderm primordium	ectoderm			#F9F0C3
4-6	1	ubiquitous	5.49e-240			ubiquitous	unknown			#C8CCC7
4-6	2	ubiquitous	9.22e-106			ubiquitous	unknown			#C8CCC7
4-6	3	ubiquitous	3.94e-14			ubiquitous	unknown			#C8CCC7
4-6	4	ubiquitous	4.08e-29			ubiquitous	unknown			#C8CCC7
4-6	5	ubiquitous	1.7e-92			ubiquitous	unknown			#C8CCC7
4-6	6	procephalic ectoderm primordium	1.79e-09			ectoderm primordium	ectoderm			#F9F0C3
4-6	7	ubiquitous	3.01e-27			ubiquitous	unknown			#C8CCC7
4-6	8	ventral ectoderm primordium	4.49e-24			mesoderm primordium	mesoderm	ectoderm primordium		#D0646A
4-6	9	ubiquitous	9.68e-12			ubiquitous	unknown			#C8CCC7
4-6	10	ubiquitous	6.4e-221			ubiquitous	unknown			#C8CCC7
4-6	11	ventral ectoderm primordium	1.63e-29			ectoderm primordium	ectoderm			#F9F0C3
4-6	12	procephalic ectoderm primordium	1.7e-28			peripheral nervous system primordium	neuroectoderm	ectoderm primordium		#91CBC7
4-6	13	ubiquitous	3.03e-28			ubiquitous	unknown			#C8CCC7
4-6	14	ubiquitous	7.11e-73			ubiquitous	unknown			#C8CCC7
4-6	15	dorsal ectoderm primordium	2.32e-39			ectoderm primordium	ectoderm			#F9F0C3
4-6	16	ubiquitous	1.27e-232			ubiquitous	unknown			#C8CCC7
4-6	17	ventral ectoderm primordium	4.69e-31			ectoderm primordium	ectoderm			#F9F0C3
4-6	18	ubiquitous	1.6e-18			ubiquitous	unknown			#C8CCC7
4-6	19	ubiquitous	1.56e-49			germ cell	germ cell			#AE9797
4-6	20	yolk nuclei	2.02e-62			yolk nuclei	extra-embryonic			#6E6363
4-6	21	anterior endoderm primordium	8.98e-36			endoderm primordium	endoderm			#8DBE8B
4-6	22	ubiquitous	2.84e-18			ubiquitous	unknown			#C8CCC7
4-6	23	ubiquitous	6.49e-33			ubiquitous	unknown			#C8CCC7
4-6	24	ubiquitous	2.84e-32			ubiquitous	unknown			#C8CCC7
4-6	25	ubiquitous	6.34e-30			ubiquitous	unknown			#C8CCC7
4-6	26	ubiquitous	2.34e-07			ubiquitous	unknown			#C8CCC7
4-6	27	ventral nerve cord primordium P3	3.81e-25			ventral nerve cord primordium	neuroectoderm			#65A19D
4-6	28	amnioserosa	7.6e-49			amnioserosa	extra-embryonic			#9B7171
4-6	29	no staining	2.04e-11			tracheal primordium	ectoderm			#D5BC85
4-6	30	dorsal ectoderm primordium	8.49e-19			foregut / hindgut primordium	ectoderm			#D1E188
4-6	31	yolk nuclei	2.31e-30			yolk nuclei	extra-embryonic			#6E6363
6-8	0	ubiquitous	4.44e-147			germ cell	germ cell			#AE9797
6-8	1	dorsal epidermis primordium	4.01e-55			epidermis primordium	ectoderm	brain primordium	could be mixed epidermis and brain cells	#F7D286
6-8	2	ubiquitous	7.63e-49			brain primordium	neuroectoderm			#6B8FBA
6-8	3	ubiquitous	4e-190			brain primordium	neuroectoderm			#6B8FBA
6-8	4	ubiquitous	1.22e-11			ubiquitous	unknown			#C8CCC7
6-8	5	trunk mesoderm primordium	5.41e-11			trunk mesoderm primordium	mesoderm			#D0646A
6-8	6	dorsal epidermis primordium	1.34e-44			epidermis primordium	ectoderm			#F7D286
6-8	7	yolk nuclei	1.01e-116			yolk nuclei	extra-embryonic			#6E6363
6-8	8	ubiquitous	3.59e-64			brain primordium	neuroectoderm			#6B8FBA
6-8	9	brain primordium	1.29e-55			brain primordium	neuroectoderm			#6B8FBA
6-8	10	dorsal epidermis primordium	1.01e-47			sensory nervous system primordium	neuroectoderm			#97DCD7
6-8	11	visceral muscle primordium	9.88e-16			visceral muscle primordium	mesoderm			#DD3C47
6-8	12	anterior midgut primordium	3.65e-38			midgut primordium	endoderm			#66A17C
6-8	13	ubiquitous	5.88e-45			germ cell	germ cell			#AE9797
6-8	14	amnioserosa	1.96e-76			amnioserosa	extra-embryonic			#9B7171
6-8	15	dorsal epidermis primordium	1.05e-14			epidermis primordium	ectoderm			#F7D286
6-8	16	ventral epidermis primordium	6.48e-42			epidermis primordium	ectoderm			#F7D286
6-8	17	ventral epidermis primordium	2.27e-33			brain primordium	neuroectoderm			#65A19D
6-8	18	ubiquitous	7.77e-104			ubiquitous	unknown		probably mixed cluster	#C8CCC7
6-8	19	dorsal epidermis primordium	3.56e-27			foregut / hindgut primordium	ectoderm			#D1E188
6-8	20	tracheal primordium	8.63e-15			tracheal primordium	ectoderm			#D5BC85
6-8	21	dorsal epidermis primordium	2.55e-26			salivary gland primordium	ectoderm			#E7C06B
6-8	22	anterior midgut primordium	4.88e-63			trunk mesoderm primordium	mesoderm		lots of the genes have no staining in BFGP at this stage - could it be of a later time window?	#D0646A
6-8	23	posterior midgut primordium	1.99e-18			unknown	unknown		lots of the genes have no staining in BFGP at this stage - could it be of a later time window?	#C8CCC7
6-8	24	midline primordium	2.72e-21			midline primordium	neuroectoderm			#A8CAE0
6-8	25	no staining	3.08e-26			unknown	unknown		lots of the genes have no staining in BFGP at this stage - could it be of a later time window?	#C8CCC7
6-8	26	yolk nuclei	3.65e-35			unknown	unknown		the genes are of fat body or plasmatocytes, but they are supposed to be expressed at later stages - couldit be contaminants from later windows?	#C8CCC7
6-8	27	posterior midgut primordium	1.51e-40			Malpighian tubule	ectoderm		the genes are of Malpighian tubules, but they are supposed to be expressed at later stages - couldit be contaminants from later windows?	#F6D699
8-10	0	ubiquitous	1.81e-202			germ cell		midgut primordium		#AE9797
8-10	1	dorsal epidermis primordium	8.05e-22			epidermis primordium	ectoderm			#F7D286
8-10	2	yolk nuclei	4.2e-146			yolk nuclei	extra-embryonic			#6E6363
8-10	3	brain primordium	3.75e-36			brain primordium	neuroectoderm	ventral nerve cord primordium		#6B8FBA
8-10	4	ubiquitous	1.47e-46			brain primordium	neuroectoderm			#6B8FBA
8-10	5	somatic muscle primordium	1.85e-14			somatic muscle primordium	mesoderm			#C05259
8-10	6	amnioserosa	4.59e-76			amnioserosa	extra-embryonic			#9B7171
8-10	7	visceral muscle primordium	5.59e-26			visceral muscle primordium	mesoderm	midline primordium	probably mixed cluster with some muscle and some midline cells	#DD3C47
8-10	8	dorsal epidermis primordium	3.87e-39			peripheral nervous system	neuroectoderm	epidermis primordium		#65A19D
8-10	9	ubiquitous	2.31e-121			ubiquitous	unknown			#C8CCC7
8-10	10	ubiquitous	1.05e-21			germ cell		midgut primordium		#AE9797
8-10	11	dorsal epidermis primordium	4.35e-16			epidermis primordium	ectoderm			#F7D286
8-10	12	ventral epidermis primordium	1.49e-36			hindgut primordium	ectoderm		might be a bit mixed with mesodermal cells	#BAC57F
8-10	13	ubiquitous	3.83e-241			ubiquitous	unknown			#C8CCC7
8-10	14	dorsal epidermis primordium	3.05e-33			epidermis primordium	ectoderm			#F7D286
8-10	15	ubiquitous	5.11e-42			epidermis primordium	ectoderm	tracheal system		#F7D286
8-10	16	brain primordium	1.54e-44			brain primordium	neuroectoderm			#6B8FBA
8-10	17	NA				unknown	unknown			#C8CCC7
8-10	18	dorsal epidermis primordium	4.13e-44			peripheral nervous system	neuroectoderm			#65A19D
8-10	19	ventral epidermis primordium	5.1e-44			brain primordium	neuroectoderm	epidermis primordium		#6B8FBA
8-10	20	anterior midgut primordium	1.95e-41			midgut primordium	endoderm			#66A17C
8-10	21	ubiquitous	1.18e-59			ubiquitous	unknown	brain primordium		#C8CCC7
8-10	22	brain primordium	6.16e-12			procrystal cell	mesoderm	brain primordium	I think the separation of clusters is not perfect here, and there are crystal cells that are part of cluster 22, 23 and 28	#743A44
8-10	23	plasmatocytes anlage	7.82e-41			plasmatocytes anlage	mesoderm			#80154E
8-10	24	ubiquitous	5.22e-16			ubiquitous	unknown			#C8CCC7
8-10	25	tracheal primordium	6.27e-55			tracheal primordium	ectoderm			#D5BC85
8-10	26	brain primordium	8.93e-42			brain primordium	neuroectoderm	ventral nervous cord		#6B8FBA
8-10	27	visceral muscle primordium	4.35e-14			visceral muscle primordium	mesoderm			#DD3C47
8-10	28	ubiquitous	2.82e-148			ubiquitous	unknown		probably mixed cluster with some mesoderm some ectoderm	#C8CCC7
8-10	29	yolk nuclei	8.06e-122			yolk nuclei	extra-embryonic			#6E6363
8-10	30	salivary gland body primordium	7.89e-59			salivary gland body primordium	ectoderm			#DDC28E
8-10	31	midline primordium	2.98e-34			midline primordium	neuroectoderm			#A8CAE0
8-10	32	brain primordium	2.36e-18			brain primordium	neuroectoderm			#6B8FBA
8-10	33	anterior midgut primordium	3.93e-20			unknown	unknown		cells might be from a later time window	#C8CCC7
8-10	34	posterior midgut primordium	4.59e-14			unknown	unknown		cells might be from a later time window	#C8CCC7
8-10	35	anterior midgut primordium	8.22e-37			muscle	mesoderm		cells might be from a later time window	#BC1F2A
10-12	0	ubiquitous	4.21e-124			germ cell		ubiquitous		#AE9797
10-12	1	ubiquitous	6.49e-29			brain	neuroectoderm			#4A78AF
10-12	2	dorsal epidermis	1.52e-23			epidermis	ectoderm			#F8D739
10-12	3	dorsal epidermis	7.87e-68			epidermis	ectoderm	foregut / hindgut		#F8D739
10-12	4	brain	3.88e-58			brain	neuroectoderm			#4A78AF
10-12	5	brain	2.41e-29			brain	neuroectoderm	ventral nerve cord	probably mixed cluster with some neuronal and some muscle cells	#4A78AF
10-12	6	midgut	1.25e-48			midgut	endoderm			#4B7258
10-12	7	yolk nuclei	2.96e-135			yolk nuclei	extra-embryonic			#6E6363
10-12	8	dorsal epidermis	7.31e-143			epidermis	ectoderm			#F8D739
10-12	9	amnioserosa	8.12e-49			amnioserosa	extra-embryonic			#9B7171
10-12	10	brain	1.75e-60			brain	neuroectoderm	ventral nerve cord		#4A78AF
10-12	11	somatic muscle	7.42e-29			somatic muscle	mesoderm			#9F3D55
10-12	12	dorsal epidermis	3.52e-73			tracheal system	ectoderm			#CCB279
10-12	13	salivary gland	2.79e-82			salivary gland	ectoderm			#D5AD5B
10-12	14	yolk nuclei	1.6e-126			yolk nuclei	extra-embryonic			#6E6363
10-12	15	plasmatocytes	1.28e-50			plasmatocytes	mesoderm			#80154E
10-12	16	brain	3.58e-21			sensory nervous system primordium	neuroectoderm			#66AAA6
10-12	17	ubiquitous	1.44e-180			muscle	mesoderm	hindgut		#BC1F2A
10-12	18	ubiquitous	3.9e-217			brain	neuroectoderm			#4A78AF
10-12	19	ubiquitous	1.1e-59			brain	neuroectoderm			#4A78AF
10-12	20	somatic muscle	1.69e-33			somatic muscle	mesoderm			#9F3D55
10-12	21	optic lobe	1.88e-12			epidermis	ectoderm			#F8D739
10-12	22	hindgut	1.46e-33			hindgut / anal pad	ectoderm			#A4AC79
10-12	23	muscle	2.18e-12			muscle	mesoderm	brain		#BC1F2A
10-12	24	ventral midline	2.76e-30			glia	neuroectoderm			#7DA3BA
10-12	25	fat body	2.33e-84			fat body	mesoderm			#671A29
10-12	26	dorsal epidermis	2.37e-80			hindgut / anal pad	ectoderm			#A4AC79
10-12	27	dorsal epidermis	1.28e-93			tracheal system	ectoderm			#CCB279
10-12	28	crystal cell	1.34e-15			crystal cell	mesoderm			#722C3A
10-12	29	dorsal epidermis	2.31e-54			salivary gland	ectoderm			#D5AD5B
10-12	30	muscle	1.23e-135			muscle	mesoderm			#BC1F2A
12-14	0	brain	5.24e-110			brain	neuroectoderm			#4A78AF
12-14	1	somatic muscle	3.74e-53			somatic muscle	mesoderm			#9F3D55
12-14	2	brain	2.41e-92			ventral nerve cord	neuroectoderm		the annotation looks fine, but according to Sanky the cluster originates from muscle	#8DB4CA
12-14	3	dorsal epidermis	9.38e-127			epidermis	ectoderm			#F8D739
12-14	4	ubiquitous	1.13e-99			germ cell		midgut	could be of an earlier time window?	#AE9797
12-14	5	yolk nuclei	2.2e-125			yolk nuclei	extra-embryonic			#6E6363
12-14	6	fat body	5.92e-74			fat body	mesoderm			#671A29
12-14	7	dorsal epidermis	1.83e-22			epidermis	ectoderm	brain	this cluster may contain smaller subclusters	#F8D739
12-14	8	midgut	1.58e-61			midgut	endoderm			#4B7258
12-14	9	ubiquitous	5.83e-53			brain	neuroectoderm			#4A78AF
12-14	10	hindgut	2.5e-75			hindgut / anal pad	ectoderm			#A4AC79
12-14	11	midgut	8.63e-57			midgut	endoderm			#4B7258
12-14	12	ubiquitous	7.72e-82			muscle	mesoderm			#BC1F2A
12-14	13	yolk nuclei	7.73e-105			yolk nuclei	extra-embryonic	amnioserosa		#6E6363
12-14	14	dorsal epidermis	5.06e-87			tracheal system	ectoderm			#CCB279
12-14	15	dorsal epidermis	1.91e-142			epidermis	ectoderm			#F8D739
12-14	16	dorsal epidermis	4.72e-91			tracheal system	ectoderm			#CCB279
12-14	17	proventriculus	5.08e-41			proventriculus	ectoderm			#E4EDB8
12-14	18	salivary gland	3.55e-77			salivary gland	ectoderm			#D5AD5B
12-14	19	plasmatocytes	5.21e-55			plasmatocytes	mesoderm			#80154E
12-14	20	dorsal epidermis	6.36e-153			epidermis	ectoderm			#F8D739
12-14	21	dorsal epidermis	1.79e-114			epidermis	ectoderm			#F8D739
12-14	22	somatic muscle	6.15e-33			somatic muscle	mesoderm	visceral muscle		#9F3D55
12-14	23	dorsal epidermis	4.96e-93			foregut / hindgut / anal pad	ectoderm			#DFF098
12-14	24	amnioserosa	1.11e-35			amnioserosa	extra-embryonic			#9B7171
12-14	25	brain	3.13e-60			sensory nervous system	neuroectoderm	midline neuron		#66AAA6
12-14	26	ventral epidermis	2.16e-19			sensory nervous system	neuroectoderm			#66AAA6
12-14	27	brain	3.77e-73			brain	neuroectoderm			#4A78AF
12-14	28	ventral nerve cord	7.99e-29			ventral nerve cord	neuroectoderm		yes - annotation seems fine, but in the Sanky it comes from muscle cluster	#8DB4CA
12-14	29	visceral muscle	3.6e-25			visceral muscle	mesoderm	dorsal vessel		#BB2F39
12-14	30	dorsal epidermis	4.3e-86			spiracles (tracheal system)	ectoderm			#BCA676
12-14	31	Malpighian tubule	2.94e-27			Malpighian tubule	ectoderm			#F6D699
12-14	32	dorsal epidermis	3.47e-50			epidermis	ectoderm			#F8D739
12-14	33	ventral midline	4.05e-31			glia	neuroectoderm			#7DA3BA
12-14	34	ubiquitous	5.07e-153			brain	neuroectoderm			#4A78AF
12-14	35	dorsal epidermis	5.61e-92			epidermis	ectoderm			#F8D739
12-14	36	midgut	7.74e-93			tracheal system	ectoderm			#CCB279
14-16	0	dorsal epidermis	2.79e-50			epidermis	ectoderm			#F8D739
14-16	1	brain	8.55e-86			ventral nerve cord	neuroectoderm			#8DB4CA
14-16	2	dorsal epidermis	8.52e-122			epidermis	ectoderm			#F8D739
14-16	3	ubiquitous	2.57e-57			ubiquitous	unknown	probably mixed with some muscle / crystal cells	probably some crystal cells as well	#C8CCC7
14-16	4	ubiquitous	1.32e-32			ubiquitous	unknown			#C8CCC7
14-16	5	ventral epidermis	1.51e-132			epidermis	ectoderm			#F8D739
14-16	6	plasmatocytes	8.96e-51			plasmatocytes	mesoderm			#80154E
14-16	7	somatic muscle	3.55e-61			somatic muscle	mesoderm			#9F3D55
14-16	8	midgut	4.13e-57			midgut	endoderm			#4B7258
14-16	9	ubiquitous	4.82e-126			brain	neuroectoderm			#4A78AF
14-16	10	fat body	6.23e-66			fat body	mesoderm			#671A29
14-16	11	dorsal epidermis	6.16e-93			tracheal system	ectoderm			#CCB279
14-16	12	ventral epidermis	6.32e-131			epidermis	ectoderm			#F8D739
14-16	13	yolk nuclei	1.15e-99			yolk nuclei	extra-embryonic			#6E6363
14-16	14	ventral epidermis	1.55e-104			foregut / hindgut / anal pad	ectoderm			#DFF098
14-16	15	yolk nuclei	3.52e-108			yolk nuclei	extra-embryonic			#6E6363
14-16	16	ventral nerve cord	4.63e-69			ventral nerve cord	neuroectoderm	sensory nervous system	yes	#8DB4CA
14-16	17	brain	1.47e-58			brain	neuroectoderm	ventral nerve cord		#4A78AF
14-16	18	somatic muscle	4.82e-45			somatic muscle	mesoderm			#9F3D55
14-16	19	somatic muscle	4.17e-40			somatic muscle	mesoderm			#9F3D55
14-16	20	ubiquitous	4.48e-81			ubiquitous	unknown			#C8CCC7
14-16	21	brain	1.39e-89			sensory nervous system	neuroectoderm	brain		#66AAA6
14-16	22	salivary gland	2.35e-57			salivary gland	ectoderm			#D5AD5B
14-16	23	ventral epidermis	9.7e-104			spiracle (tracheal system)	ectoderm	epidermis		#BCA676
14-16	24	proventriculus	3.47e-40			proventriculus	ectoderm	midgut	this cluster probably contains subclusters	#E4EDB8
14-16	25	amnioserosa	4.68e-39			amnioserosa	extra-embryonic			#9B7171
14-16	26	brain	4.99e-51			brain	neuroectoderm			#4A78AF
14-16	27	brain	1.32e-22			brain	neuroectoderm			#4A78AF
14-16	28	dorsal epidermis	3.12e-54			epidermis	ectoderm			#F8D739
14-16	29	foregut	1.44e-14			sensory nervous system	neuroectoderm			#66AAA6
14-16	30	midgut	1.03e-28			midgut	endoderm			#4B7258
14-16	31	ubiquitous	2.15e-205			brain	neuroectoderm			#4A78AF
14-16	32	tracheal system	1.79e-60			tracheal system	ectoderm			#CCB279
14-16	33	muscle	2.75e-164			muscle	mesoderm			#BC1F2A
14-16	34	brain	1.48e-51			brain	neuroectoderm			#4A78AF
14-16	35	ventral epidermis	1.15e-36			foregut / hindgut / anal pad	ectoderm			#DFF098
16-18	0	brain	1.88e-55			brain	neuroectoderm			#4A78AF
16-18	1	somatic muscle	4.05e-57			somatic muscle	mesoderm			#9F3D55
16-18	2	ubiquitous	3.85e-08			ubiquitous	unknown			#C8CCC7
16-18	3	ventral epidermis	6.91e-20			foregut / hindgut / anal pad	ectoderm			#DFF098
16-18	4	ventral epidermis	4.06e-13			ubiquitous	unknown			#C8CCC7
16-18	5	dorsal epidermis	4.19e-90			epidermis	ectoderm			#F8D739
16-18	6	brain	2.45e-67			brain	neuroectoderm	ventral nerve cord		#4A78AF
16-18	7	ventral epidermis	2.4e-59			epidermis	ectoderm			#F8D739
16-18	8	head epidermis	2.23e-05			epidermis	ectoderm			#F8D739
16-18	9	dorsal epidermis	1.01e-07			muscle	mesoderm			#BC1F2A
16-18	10	ubiquitous	1.13e-16			brain	neuroectoderm			#4A78AF
16-18	11	dorsal epidermis	3.97e-26			epidermis	ectoderm	ubiquitous		#F8D739
16-18	12	foregut	1.2e-08			epidermis	ectoderm	ubiquitous		#F8D739
16-18	13	ubiquitous	1.64e-05			ubiquitous	unknown			#C8CCC7
16-18	14	midgut	2.03e-26			midgut	endoderm			#4B7258
16-18	15	tracheal system	2.16e-57			tracheal system	ectoderm			#CCB279
16-18	16	salivary gland	1.23e-14			midgut	endoderm			#4B7258
16-18	17	ubiquitous	9.79e-07			ubiquitous	unknown			#C8CCC7
16-18	18	ubiquitous	2.46e-05			ubiquitous	unknown	muscle		#C8CCC7
16-18	19	somatic muscle	8.32e-21			somatic muscle	mesoderm			#9F3D55
16-18	20	plasmatocytes	3.14e-39			plasmatocytes	mesoderm			#80154E
16-18	21	hypopharynx	2.12e-11			foregut / hindgut / anal pad	ectoderm			#DFF098
16-18	22	ubiquitous	1.19e-55			ubiquitous	unknown			#C8CCC7
16-18	23	fat body	3.13e-57			fat body	mesoderm			#671A29
16-18	24	head epidermis	4.39e-17			epidermis	ectoderm			#F8D739
16-18	25	yolk nuclei	3.37e-100			yolk nuclei	extra-embryonic			#6E6363
16-18	26	yolk nuclei	5.44e-95			yolk nuclei	extra-embryonic			#6E6363
16-18	27	ventral nerve cord	1.7e-54			sensory nervous system	neuroectoderm	brain		#66AAA6
16-18	28	oenocyte	0.000159335			ubiquitous	unknown	oenocytes		#C8CCC7
16-18	29	brain	2.23e-56			brain	neuroectoderm			#4A78AF
16-18	30	head epidermis	5.66e-11			epidermis	ectoderm			#F8D739
16-18	31	brain	5.97e-14			ubiquitous	unknown	brain		#C8CCC7
16-18	32	head epidermis	2.23e-15			epidermis	ectoderm			#F8D739
16-18	33	Malpighian tubule	1.38e-51			Malpighian tubule	ectoderm			#F6D699
16-18	34	midgut	2.76e-31			midgut	endoderm			#4B7258
18-20	0	ventral epidermis	0.00034176			epidermis	ectoderm		all annotaions for this time window are not good	#F8D739
18-20	1	dorsal epidermis	9.7e-12			epidermis	ectoderm		all annotaions for this time window are not good	#F8D739
18-20	2	ubiquitous	0.105994			ubiquitous	unknown		all annotaions for this time window are not good	#C8CCC7
18-20	3	atrium	0.343694			ubiquitous	unknown		all annotaions for this time window are not good	#C8CCC7
18-20	4	dorsal prothoracic pharyngeal muscle	0.00945754			ubiquitous	unknown		all annotaions for this time window are not good	#C8CCC7
18-20	5	anterior spiracle	0.132418			ubiquitous	unknown		all annotaions for this time window are not good	#C8CCC7
18-20	6	brain	3.59e-59			brain	neuroectoderm		all annotaions for this time window are not good	#4A78AF
18-20	7	midgut	2.09e-05			midgut	endoderm		all annotaions for this time window are not good	#4B7258
18-20	8	atrium	0.343694			ubiquitous	unknown		all annotaions for this time window are not good	#C8CCC7
18-20	9	ubiquitous	0.0562233			ubiquitous	unknown		all annotaions for this time window are not good	#C8CCC7
18-20	10	ubiquitous	0.111291			ubiquitous	unknown		all annotaions for this time window are not good	#C8CCC7
18-20	11	brain	1.04e-57			brain	neuroectoderm		all annotaions for this time window are not good	#4A78AF
18-20	12	brain	1.17e-23			muscle	mesoderm		all annotaions for this time window are not good	#BC1F2A
18-20	13	brain	3.93e-27			brain	neuroectoderm		all annotaions for this time window are not good	#4A78AF
18-20	14	ventral epidermis	1.08e-65			epidermis	ectoderm		all annotaions for this time window are not good	#F8D739
18-20	15	unknown				ubiquitous	unknown		all annotaions for this time window are not good	#C8CCC7
18-20	16	unknown				ubiquitous	unknown		all annotaions for this time window are not good	#C8CCC7
18-20	17	brain	6.34e-08			ubiquitous	unknown		all annotaions for this time window are not good	#C8CCC7
18-20	18	brain	5.6e-45			brain	neuroectoderm		all annotaions for this time window are not good	#4A78AF
