# Supplementary material for: The continuum of Drosophila embryonic development at single-cell resolution
Source: Science. Author manuscript; Available in PMC 2022 Aug 11. (PMC9371440; doi:10.1126/science.abn5800)
Supplement: Supplementary tables [file NIHMS1828489-supplement-Supplementary_tables.zip › science.abn5800_table_s2.xlsx]

## Sheet: TableS2
ATAC cell type annotations and rationale.
time	cluster	transfer_primary_annotation	transfer_primary_annotation_n	transfer_secondary_annotation	transfer_secondary_annotation_n	transfer_germ_layer	lineage	refined_annotation	refined_broad_annotation	refined_germ_layer	neuronal_sub_annotation	color_code	CAD_term_1	corrected_pval_1	CAD_term_2	corrected_pval_2	CAD_term_3	corrected_pval_3	CAD_term_4	corrected_pval_4	CAD_term_5	corrected_pval_5	BDGP_term_1	de_corrected_pval_1	BDGP_term_2	de_corrected_pval_2	BDGP_term_3	de_corrected_pval_3	BDGP_term_4	de_corrected_pval_4	BDGP_term_5	de_corrected_pval_5
04-06	10	Ectoderm	4080	Unknown	185	Ectoderm	Amni_A	Amnioserosa anlage	Amnioserosa anlage	ExE embryo	NA	#705656	FBbt:00017017,amnioserosa anlage	1.92e-08	FBbt:00005526,dorsal epidermis primordium	0.00594071	FBbt:00017006,plasmatocyte primordium	0.0625682	FBbt:00000210,anterior endoderm anlage	0.936608	FBbt:00005512,salivary gland body primordium	2.45645	no staining	8.43e-81	amnioserosa	8.53e-34	amnioserosa primordium	1.26e-19	dorsal ectoderm primordium	2.87e-14	posterior endoderm primordium	2.05e-12
06-08	9	Ectoderm	3233	Unknown	744	Ectoderm	Amni_A	Amnioserosa anlage	Amnioserosa anlage	ExE embryo	NA	#705656	FBbt:00017017,amnioserosa anlage	1.09e-09	FBbt:00005526,dorsal epidermis primordium	0.00751909	FBbt:00017006,plasmatocyte primordium	0.0967558	FBbt:00005548,head mesoderm anlage	0.654486	FBbt:00000155,embryonic head	1.96138	no staining	1.19e-280	amnioserosa	2.56e-30	amnioserosa primordium	5.04e-18	posterior endoderm primordium	4.36e-10	anterior endoderm primordium	8.17e-10
08-10	11	Unknown	1347	Midgut	857	Unknown	Amni_A	Amnioserosa	Amnioserosa	ExE embryo	NA	#9B7171	FBbt:00000095,amnioserosa	2.7e-10	FBbt:00000442,Malpighian tubule primordium	0.00182206	FBbt:10005329,posterior midgut primordium	0.0149114	FBbt:00005462,garland cell primordium	0.0510865	FBbt:00005507,esophagus primordium	0.352507	no staining	1.49e-128	amnioserosa	3.75e-37	posterior midgut primordium	4.92e-11	yolk nuclei	1.91e-08	anterior midgut primordium	2.77e-08
10-12	14	Midgut	2454	Unknown	616	Endoderm	Amni_A	Amnioserosa	Amnioserosa	ExE embryo	NA	#9B7171	FBbt:00000095,amnioserosa	0.000317156	FBbt:00000442,Malpighian tubule primordium	0.000467695	FBbt:00005462,garland cell primordium	0.0520883	FBbt:00005498,dorsal pharyngeal muscle primordium	0.131452	FBbt:00005501,Malpighian tubule main body primordium	0.131452	no staining	1.09e-91	amnioserosa	4.15e-29	posterior midgut primordium	3.02e-14	anterior midgut primordium	5.36e-13	yolk nuclei	1.01e-05
12-14	14	Midgut	2975	Unknown	129	Endoderm	Amni_A	Amnioserosa	Amnioserosa	ExE embryo	NA	#9B7171	FBbt:00000095,amnioserosa	8.11e-08	FBbt:00005381,esophagus	0.0875794	FBbt:00005744,embryonic dorsal epidermis	1.03941	FBbt:00005541,cardiogenic mesoderm	2.16987	FBbt:00015246,dorsal head epidermis	2.31075	amnioserosa	2.85e-23	embryonic midgut	2.55e-18	embryonic/larval dorsal vessel	5.95e-13	embryonic dorsal epidermis	3.07e-10	no staining	1.61e-09
14-16	16	Midgut	2017	Epidermis	13	Endoderm	Amni_A	Amnioserosa	Amnioserosa	ExE embryo	NA	#9B7171	FBbt:00000095,amnioserosa	1.37e-07	FBbt:00005744,embryonic dorsal epidermis	0.0493482	FBbt:00005381,esophagus	0.0530527	FBbt:00005834,ventral imaginal precursor	0.474549	FBbt:00005541,cardiogenic mesoderm	2.3052	embryonic midgut	3.45e-19	amnioserosa	6.34e-19	embryonic dorsal epidermis	7.82e-16	embryonic/larval dorsal vessel	6.08e-14	embryonic ventral epidermis	3.3e-11
16-18	21	Midgut	737	Epidermis	3	Endoderm	Amni_A	Amnioserosa	Amnioserosa	ExE embryo	NA	#9B7171	FBbt:00000095,amnioserosa	4.01e-10	FBbt:00005807,dorsal pouch	0.0258711	FBbt:00000093,ventral midline	0.066707	FBbt:00005744,embryonic dorsal epidermis	0.0985787	FBbt:00015246,dorsal head epidermis	0.340788	amnioserosa	3.29e-16	embryonic/larval dorsal vessel	1.59e-13	embryonic dorsal epidermis	2.18e-13	embryonic ventral epidermis	7.54e-11	embryonic midgut	2.49e-10
00-02	2	Blastoderm	4746	Ectoderm	1637	Blastoderm	Blastoderm_A	Blastoderm	Blastoderm	Blastoderm	NA	#B7B88B	FBbt:0000607,ubiquitous	0.0168785	FBbt:00005554,ventral nerve cord primordium	0.0198752	FBbt:00004204,ventral ectoderm anlage	0.112768	FBbt:00015256,central brain anlage	0.339225	FBbt:00005558,ventral ectoderm	1.05041	maternal	0	ubiquitous	8.5e-77	no staining	2.08e-52	flag_for_volker	5.35e-35	strong ubiquitous	7.46e-19
00-02	1	Blastoderm	7520	Unknown	324	Blastoderm	Ectoderm_A	Blastoderm	Blastoderm	Blastoderm	NA	#B7B88B	NA	NA	NA	NA	NA	NA	NA	NA	NA	NA	maternal	1.48e-216	ubiquitous	1.33e-30	no staining	4.89e-27	flag_for_volker	1.16e-12	pole plasm	2.42e-08
02-04	0	Blastoderm	13421	Ectoderm	7114	Blastoderm	Ectoderm_A	Ectoderm anlage	Ectoderm anlage	Ectoderm	NA	#F9F0C3	NA	NA	NA	NA	NA	NA	NA	NA	NA	NA	dorsal ectoderm primordium	1.1e-32	ventral ectoderm primordium P2	1.48e-31	procephalic ectoderm anlage	9.64e-27	ubiquitous	8.23e-20	visual anlage	9.3e-11
04-06	0	Ectoderm	14106	Unknown	575	Ectoderm	Ectoderm_A	Ectoderm anlage	Ectoderm anlage	Ectoderm	NA	#F9F0C3	FBbt:00014203,lateral head epidermis primordium	0.000220895	FBbt:00015248,dorsal head epidermis anlage	0.000314322	FBbt:00005533,ventral epidermis primordium	0.00132343	FBbt:0000632,embryonic lateral epidermis	0.00186494	FBbt:00015255,ventral head epidermis primordium	0.00698505	dorsal ectoderm primordium	1.42e-35	ventral ectoderm primordium	2.58e-30	procephalic ectoderm primordium	8.22e-26	ventral nerve cord primordium P3	1.41e-20	ubiquitous	6.01e-17
06-08	0	Ectoderm	34964	Epidermis	3402	Ectoderm	Ectoderm_A	Epidermis prim.	Epidermis prim.	Ectoderm	NA	#F7D286	FBbt:0000632,embryonic lateral epidermis	1.37e-11	FBbt:00005533,ventral epidermis primordium	9e-05	FBbt:00014203,lateral head epidermis primordium	0.0124198	FBbt:00000155,embryonic head	0.0182584	FBbt:00005526,dorsal epidermis primordium	0.148046	dorsal ectoderm primordium	3.14e-69	ventral ectoderm primordium	7.62e-40	foregut primordium	9.43e-29	procephalic ectoderm primordium	9.67e-28	inclusive hindgut primordium	2.57e-18
08-10	0	Ectoderm	16440	Epidermis	11266	Ectoderm	Ectoderm_A	Epidermis prim.	Epidermis prim.	Ectoderm	NA	#F7D286	FBbt:00005533,ventral epidermis primordium	4.94e-30	FBbt:00005526,dorsal epidermis primordium	1.24e-19	FBbt:00015247,dorsal head epidermis primordium	0.0440525	FBbt:00005541,cardiogenic mesoderm	0.0544026	FBbt:00000155,embryonic head	0.201619	dorsal epidermis primordium	8.66e-93	ventral epidermis primordium	3.2e-74	clypeo-labral primordium	1.75e-34	foregut primordium	4.85e-29	hindgut proper primordium	7.48e-25
10-12	0	Epidermis	16019	Ectoderm	2013	Ectoderm	Ectoderm_A	Epidermis	Epidermis	Ectoderm	NA	#F8D739	FBbt:00005533,ventral epidermis primordium	6.4e-13	FBbt:00005526,dorsal epidermis primordium	9.72e-11	FBbt:00004201,epipharynx primordium	0.202662	FBbt:00014203,lateral head epidermis primordium	1.98794	FBbt:00000155,embryonic head	2.41215	dorsal epidermis primordium	5.55e-71	ventral epidermis primordium	4.73e-47	no staining	3.2e-44	hindgut proper primordium	2.48e-36	tracheal primordium	5.98e-31
12-14	0	Epidermis	22890	Ectoderm	326	Ectoderm	Ectoderm_A	Epidermis	Epidermis	Ectoderm	NA	#F8D739	FBbt:01005747,embryonic ventral trunk epidermis	7.74e-13	FBbt:00000155,embryonic head	3.09e-08	FBbt:00005744,embryonic dorsal epidermis	8.23e-08	FBbt:00005741,embryonic head epidermis	1.04e-06	FBbt:0000632,embryonic lateral epidermis	0.000652574	embryonic dorsal epidermis	4.99e-162	embryonic ventral epidermis	7.9e-147	embryonic head epidermis	2.87e-99	embryonic foregut	1.69e-65	embryonic hypopharynx	2.32e-65
14-16	3	Epidermis	9533	Muscle	91	Ectoderm	Ectoderm_A	Epidermis	Epidermis	Ectoderm	NA	#F8D739	FBbt:00005662,embryonic central brain	0.00184206	FBbt:00001060,embryonic brain	0.544538	FBbt:00001369,neuroblast of ventral nerve cord primordium	0.544538	FBbt:00003701,optic lobe	0.544538	FBbt:00005551,sensory nervous system primordium	0.544538	embryonic dorsal epidermis	1.9e-131	embryonic ventral epidermis	1.08e-124	embryonic head epidermis	2.23e-81	embryonic hypopharynx	5.42e-54	embryonic foregut	4.55e-53
16-18	3	Epidermis	3761	PNS & sense	71	Ectoderm	Ectoderm_A	Epidermis	Epidermis	Ectoderm	NA	#F8D739	FBbt:00001882,embryonic/larval midgut	2.05e-19	FBbt:00005628,embryonic midgut chamber	2.43e-05	FBbt:00005786,Malpighian tubule	0.000227446	FBbt:00005752,proventriculus	0.00116072	FBbt:00005541,cardiogenic mesoderm	0.0409537	embryonic dorsal epidermis	1.64e-72	embryonic ventral epidermis	6.65e-71	embryonic head epidermis	3.1e-54	embryonic hypopharynx	8.63e-27	embryonic epipharynx	2.34e-24
18-20	2	Epidermis	180	PNS & sense	1	Ectoderm	Ectoderm_A	Epidermis	Epidermis	Ectoderm	NA	#F8D739	FBbt:00005741,embryonic head epidermis	4.11e-09	FBbt:01005747,embryonic ventral trunk epidermis	9.71e-09	FBbt:00005747,embryonic ventral epidermis	0.000199197	FBbt:0000632,embryonic lateral epidermis	0.00212194	FBbt:00000197,posterior spiracle primordium	0.0256602	no staining	2.51e-48	ventral nerve cord	6.7e-22	embryonic brain	5.7e-18	sensory system head	3.64e-14	lateral cord	1.28e-11
12-14	25	Ectoderm	59	Epidermis	34	Ectoderm	Ectoderm_AA	Epidermis	Epidermis	Ectoderm	NA	#F8D739	FBbt:01005747,embryonic ventral trunk epidermis	0.000846679	FBbt:00005619,embryonic labial sensory complex	0.0742286	FBbt:00005613,embryonic hypopharynx	0.39888	FBbt:00005751,hypopharynx	0.39888	FBbt:00005741,embryonic head epidermis	0.594022	embryonic dorsal epidermis	2.51e-25	embryonic ventral epidermis	1.88e-24	embryonic head epidermis	2.88e-23	embryonic epipharynx	1.46e-14	embryonic hypopharynx	1.41e-11
14-16	24	Epidermis	98	Ectoderm	77	Ectoderm	Ectoderm_AA	Epidermis	Epidermis	Ectoderm	NA	#F8D739	FBbt:00005613,embryonic hypopharynx	0.00178542	FBbt:00005751,hypopharynx	0.00178542	FBbt:00005619,embryonic labial sensory complex	0.0876009	FBbt:00005750,epipharynx	0.0894855	FBbt:0000632,embryonic lateral epidermis	0.123822	embryonic dorsal epidermis	3.6e-34	embryonic ventral epidermis	1.8e-31	embryonic head epidermis	1.54e-25	embryonic epipharynx	6.25e-13	embryonic/larval posterior spiracle	7.69e-12
14-16	5	Epidermis	6679	PNS & sense	44	Ectoderm	Ectoderm_AB	Epidermis	Epidermis	Ectoderm	NA	#F8D739	FBbt:00005741,embryonic head epidermis	4.39e-18	FBbt:00005744,embryonic dorsal epidermis	5.35e-16	FBbt:0000632,embryonic lateral epidermis	2.36e-15	FBbt:01005747,embryonic ventral trunk epidermis	2.38e-15	FBbt:00000155,embryonic head	1.45e-10	embryonic dorsal epidermis	8.02e-135	embryonic ventral epidermis	4.52e-127	embryonic head epidermis	4.7e-88	embryonic foregut	2.16e-58	embryonic hypopharynx	7.62e-57
16-18	8	Epidermis	2568	PNS & sense	32	Ectoderm	Ectoderm_AB	Epidermis	Epidermis	Ectoderm	NA	#F8D739	FBbt:00005741,embryonic head epidermis	2.38e-21	FBbt:01005747,embryonic ventral trunk epidermis	2.92e-17	FBbt:0000632,embryonic lateral epidermis	1.86e-16	FBbt:00000155,embryonic head	1.29e-15	FBbt:00005744,embryonic dorsal epidermis	1.28e-12	embryonic dorsal epidermis	6.95e-101	embryonic ventral epidermis	1.86e-98	embryonic head epidermis	1.32e-68	embryonic foregut	2.5e-41	embryonic hypopharynx	2.71e-40
08-10	7	Epidermis	2030	Tracheal prim.	1551	Ectoderm	Ectoderm_AC	Tracheal system prim.	Tracheal system prim.	Ectoderm	NA	#736548	FBbt:00005533,ventral epidermis primordium	1.07e-12	FBbt:00005037,tracheal primordium	5.68e-12	FBbt:00005526,dorsal epidermis primordium	3.63e-11	FBbt:00000155,embryonic head	0.0157434	FBbt:00000197,posterior spiracle primordium	0.0694931	tracheal primordium	1.05e-51	dorsal epidermis primordium	8.1e-46	ventral epidermis primordium	7.09e-35	hindgut proper primordium	2.03e-19	foregut primordium	3.62e-18
10-12	9	Epidermis	4401	Tracheal prim.	422	Ectoderm	Ectoderm_AC	Tracheal system	Tracheal system	Ectoderm	NA	#CCB279	FBbt:00005037,tracheal primordium	7.11e-06	FBbt:00005533,ventral epidermis primordium	0.00121032	FBbt:00000197,posterior spiracle primordium	0.00186417	FBbt:00005526,dorsal epidermis primordium	0.0166082	FBbt:00000155,embryonic head	0.0313316	no staining	8.2e-50	tracheal primordium	5.2e-45	dorsal epidermis primordium	1.31e-35	hindgut proper primordium	1.06e-21	ventral epidermis primordium	4.34e-19
12-14	7	Epidermis	6905	Ectoderm	52	Ectoderm	Ectoderm_AC	Tracheal system	Tracheal system	Ectoderm	NA	#CCB279	FBbt:00000155,embryonic head	7.82e-13	FBbt:00000185,embryonic/larval tracheal system	2.31e-11	FBbt:00005024,tracheal system	8.25e-11	FBbt:0000632,embryonic lateral epidermis	5.65e-06	FBbt:00005741,embryonic head epidermis	6.74e-06	embryonic/larval tracheal system	8.19e-78	embryonic dorsal epidermis	2.73e-76	embryonic ventral epidermis	3.4e-66	embryonic head epidermis	1.14e-51	embryonic foregut	4.38e-48
14-16	9	Epidermis	4821	Ectoderm	27	Ectoderm	Ectoderm_AC	Tracheal system	Tracheal system	Ectoderm	NA	#CCB279	FBbt:00005024,tracheal system	4.46e-09	FBbt:00000185,embryonic/larval tracheal system	5.35e-09	FBbt:00000155,embryonic head	0.00253698	FBbt:00005741,embryonic head epidermis	0.00317478	FBbt:00005744,embryonic dorsal epidermis	0.0122407	embryonic/larval tracheal system	4.31e-76	embryonic dorsal epidermis	3.59e-71	embryonic ventral epidermis	1.68e-67	embryonic head epidermis	2.1e-53	embryonic foregut	1.07e-45
16-18	10	Epidermis	1990	Midgut	5	Ectoderm	Ectoderm_AC	Tracheal system	Tracheal system	Ectoderm	NA	#CCB279	FBbt:00000185,embryonic/larval tracheal system	3.46e-11	FBbt:00005024,tracheal system	3.46e-11	FBbt:01005747,embryonic ventral trunk epidermis	0.000774566	FBbt:00005741,embryonic head epidermis	0.00173184	FBbt:00000155,embryonic head	0.0168393	embryonic/larval tracheal system	4.81e-65	embryonic ventral epidermis	4.01e-60	embryonic dorsal epidermis	5.12e-60	embryonic head epidermis	7.96e-45	embryonic esophagus	2.12e-36
18-20	9	Epidermis	67	NA	NA	Ectoderm	Ectoderm_AC	Tracheal system	Tracheal system	Ectoderm	NA	#CCB279	FBbt:00005024,tracheal system	9.69e-05	FBbt:00000185,embryonic/larval tracheal system	0.00011769	FBbt:00005744,embryonic dorsal epidermis	0.0023491	FBbt:0000632,embryonic lateral epidermis	0.00735912	FBbt:00005741,embryonic head epidermis	0.0148436	FBbt:00005024,tracheal system	9.69e-05	FBbt:00000185,embryonic/larval tracheal system	0.00011769	FBbt:00005744,embryonic dorsal epidermis	0.0023491	FBbt:0000632,embryonic lateral epidermis	0.00735912	FBbt:00005741,embryonic head epidermis	0.0148436
06-08	4	Ectoderm	13751	Epidermis	1042	Ectoderm	Ectoderm_AD	Foregut prim.	Foregut prim.	Ectoderm	NA	#D1E188	FBbt:00000155,embryonic head	1.78e-07	FBbt:00005037,tracheal primordium	0.00130441	FBbt:00015255,ventral head epidermis primordium	0.00167874	FBbt:00005533,ventral epidermis primordium	0.0340354	FBbt:0000632,embryonic lateral epidermis	0.12924	dorsal ectoderm primordium	4.63e-39	foregut primordium	1.03e-30	ventral ectoderm primordium	2.34e-27	procephalic ectoderm primordium	3.05e-21	clypeolabrum primordium P2	2.16e-20
08-10	4	Ectoderm	6346	Epidermis	4933	Ectoderm	Ectoderm_AD	Foregut prim.	Foregut prim.	Ectoderm	NA	#D1E188	FBbt:00005533,ventral epidermis primordium	8.94e-13	FBbt:00005526,dorsal epidermis primordium	2.27e-05	FBbt:00005619,embryonic labial sensory complex	5.4e-05	FBbt:00015255,ventral head epidermis primordium	0.00010658	FBbt:00005538,clypeo-labral primordium	0.000229085	dorsal epidermis primordium	2.34e-58	ventral epidermis primordium	1.4e-57	clypeo-labral primordium	1.2e-44	foregut primordium	2.07e-32	tracheal primordium	1.46e-24
10-12	20	Epidermis	537	Ectoderm	77	Ectoderm	Ectoderm_ADA	Salivary gland	Salivary gland	Ectoderm	NA	#D5AD5B	FBbt:00005512,salivary gland body primordium	3.37e-13	FBbt:00000441,hindgut proper primordium	3.44e-06	FBbt:00005533,ventral epidermis primordium	0.00203158	FBbt:00000442,Malpighian tubule primordium	0.226399	FBbt:00000126,mesoderm	0.276615	salivary gland body primordium	2.63e-53	hindgut proper primordium	1.64e-34	no staining	1.93e-30	salivary gland primordium	4.07e-22	foregut primordium	3.5e-21
12-14	20	Epidermis	918	Ectoderm	13	Ectoderm	Ectoderm_ADA	Salivary gland	Salivary gland	Ectoderm	NA	#D5AD5B	FBbt:00005382,salivary gland	3.96e-18	FBbt:00005752,proventriculus	8.45e-05	FBbt:00005384,hindgut	0.0063117	FBbt:00001882,embryonic/larval midgut	0.0772391	FBbt:00005613,embryonic hypopharynx	0.104252	embryonic salivary gland	3.81e-62	embryonic salivary gland body	2.11e-36	ubiquitous	2.17e-32	embryonic hindgut	3.21e-31	embryonic midgut	9.33e-27
14-16	20	Epidermis	1390	Ectoderm	4	Ectoderm	Ectoderm_ADA	Salivary gland	Salivary gland	Ectoderm	NA	#D5AD5B	FBbt:00005382,salivary gland	1.41e-18	FBbt:00005752,proventriculus	0.00323824	FBbt:00001882,embryonic/larval midgut	0.020698	FBbt:00005384,hindgut	0.0517916	FBbt:00005786,Malpighian tubule	0.143729	embryonic salivary gland	2.19e-61	embryonic hindgut	8.65e-36	ubiquitous	2.34e-33	embryonic salivary gland body	2.59e-32	embryonic midgut	9.48e-31
16-18	19	Epidermis	896	Ectoderm	2	Ectoderm	Ectoderm_ADA	Salivary gland	Salivary gland	Ectoderm	NA	#D5AD5B	FBbt:00005382,salivary gland	4.7e-22	FBbt:00005786,Malpighian tubule	0.0166818	FBbt:00005750,epipharynx	0.102582	FBbt:00005613,embryonic hypopharynx	0.19283	FBbt:00005751,hypopharynx	0.19283	embryonic salivary gland	2.24e-46	embryonic salivary gland body	2.68e-24	embryonic midgut	1.19e-23	ubiquitous	2.06e-23	embryonic hindgut	1.42e-19
10-12	7	Epidermis	5790	Ectoderm	587	Ectoderm	Ectoderm_ADB	Pharnyx	Pharnyx	Ectoderm	NA	#BCA676	FBbt:00005533,ventral epidermis primordium	2.14e-05	FBbt:00005619,embryonic labial sensory complex	4.02e-05	FBbt:00004201,epipharynx primordium	6.06e-05	FBbt:00015255,ventral head epidermis primordium	0.000591929	FBbt:00000155,embryonic head	0.0272192	dorsal epidermis primordium	1.27e-60	ventral epidermis primordium	6.29e-49	clypeo-labral primordium	4.46e-41	hindgut proper primordium	7.9e-32	foregut primordium	2.19e-28
12-14	5	Epidermis	7190	Ectoderm	107	Ectoderm	Ectoderm_ADB	Pharnyx	Pharnyx	Ectoderm	NA	#BCA676	FBbt:00005613,embryonic hypopharynx	3.09e-08	FBbt:00005751,hypopharynx	3.09e-08	FBbt:00000155,embryonic head	1.09e-05	FBbt:00017019,cibarium primordium	0.000391639	FBbt:00005380,pharynx	0.000938345	embryonic dorsal epidermis	4.34e-112	embryonic ventral epidermis	1.14e-106	embryonic head epidermis	7.73e-101	embryonic hypopharynx	1.02e-78	embryonic foregut	6.27e-72
14-16	6	Epidermis	6112	PNS & sense	245	Ectoderm	Ectoderm_ADB	Pharnyx	Pharnyx	Ectoderm	NA	#BCA676	FBbt:00005613,embryonic hypopharynx	5.88e-07	FBbt:00005751,hypopharynx	5.88e-07	FBbt:00000155,embryonic head	0.000492119	FBbt:00005750,epipharynx	0.00109603	FBbt:00017019,cibarium primordium	0.00351609	embryonic dorsal epidermis	7.42e-126	embryonic ventral epidermis	8.55e-118	embryonic head epidermis	1.32e-111	embryonic hypopharynx	2.59e-78	embryonic foregut	7.36e-76
16-18	7	Epidermis	2638	PNS & sense	29	Ectoderm	Ectoderm_ADB	Pharnyx	Pharnyx	Ectoderm	NA	#BCA676	FBbt:00005613,embryonic hypopharynx	1.16e-07	FBbt:00005751,hypopharynx	1.16e-07	FBbt:00017019,cibarium primordium	1.89e-07	FBbt:00000155,embryonic head	0.000218582	FBbt:00005750,epipharynx	0.00350391	embryonic dorsal epidermis	2.04e-106	embryonic ventral epidermis	6.18e-105	embryonic head epidermis	1.35e-90	embryonic hypopharynx	3.4e-58	embryonic epipharynx	7.83e-53
18-20	1	Epidermis	174	PNS & sense	28	Ectoderm	Ectoderm_ADB	Pharnyx	Pharnyx	Ectoderm	NA	#BCA676	FBbt:00005619,embryonic labial sensory complex	0.0108422	FBbt:00005380,pharynx	0.17872	FBbt:00005750,epipharynx	0.248809	FBbt:00005741,embryonic head epidermis	1.00058	FBbt:01005747,embryonic ventral trunk epidermis	1.07927	embryonic/larval somatic muscle	1.39e-45	embryonic/larval muscle system	5.59e-35	dorsal prothoracic pharyngeal muscle	5.23e-31	embryonic/larval visceral muscle	1.11e-22	visceral muscle of esophagus	6.62e-06
04-06	5	Ectoderm	8071	Blastoderm	1765	Ectoderm	Ectoderm_AZ	Ectoderm anlage	Ectoderm anlage	Ectoderm	NA	#F9F0C3	FBbt:00005073,somatic muscle	4.98e-05	FBbt:00005436,trunk mesoderm anlage	9.9e-05	FBbt:00005070,visceral muscle	0.000582744	FBbt:00005541,cardiogenic mesoderm	0.104265	FBbt:00000126,mesoderm	0.243934	ventral ectoderm primordium	8.73e-25	procephalic ectoderm primordium	1.33e-13	dorsal ectoderm primordium	4.03e-13	ventral nerve cord primordium P3	2.92e-11	mesectoderm primordium	4.57e-05
08-10	9	Ectoderm	2001	Epidermis	1793	Ectoderm	Ectoderm_AZZ	Epidermis prim.	Epidermis prim.	Ectoderm	NA	#F7D286	FBbt:00005533,ventral epidermis primordium	3.35e-19	FBbt:00005526,dorsal epidermis primordium	2.9e-18	FBbt:00004201,epipharynx primordium	0.00856889	FBbt:00005619,embryonic labial sensory complex	0.0220882	FBbt:00000197,posterior spiracle primordium	0.0227667	dorsal epidermis primordium	3.56e-79	ventral epidermis primordium	2.54e-60	foregut primordium	1.52e-33	clypeo-labral primordium	5.78e-33	hindgut proper primordium	2.53e-32
04-06	16	Unknown	580	Muscle prim.	212	Unknown	Ectoderm_AZZZ	Unknown	Unknown	Unknown	NA	#C8CCC7	NA	NA	NA	NA	NA	NA	NA	NA	NA	NA	no staining	8.27e-16	gap	0.0281746	foregut primordium	0.304965	salivary gland anlage	0.450347	dorsal ectoderm primordium	0.518264
02-04	1	Ectoderm	13787	Blastoderm	1708	Ectoderm	Ectoderm_B	Ectoderm anlage	Ectoderm anlage	Ectoderm	NA	#F9F0C3	FBbt:00005428,dorsal ectoderm anlage	1.0734	FBbt:0000610,early embryonic segmentation	1.95263	FBbt:00017017,amnioserosa anlage	2.07689	FBbt:00014203,lateral head epidermis primordium	2.72458	FBbt:00004202,hindgut anlage	5.4708	no staining	1.81e-166	ubiquitous	1.88e-147	faint ubiquitous	5.47e-41	procephalic ectoderm anlage	1.41e-21	ventral nerve cord anlage	2.6e-21
04-06	2	Ectoderm	13980	Midgut prim.	375	Ectoderm	Ectoderm_BA	Ectoderm anlage	Ectoderm anlage	Ectoderm	NA	#F9F0C3	FBbt:0000632,embryonic lateral epidermis	0.000940918	FBbt:00005533,ventral epidermis primordium	0.00135023	FBbt:00000155,embryonic head	0.0069632	FBbt:00004202,hindgut anlage	0.00841812	FBbt:00015256,central brain anlage	0.0314061	no staining	7.81e-43	dorsal ectoderm primordium	1.29e-30	ubiquitous	1.28e-25	ventral ectoderm primordium	1.94e-16	ventral nerve cord primordium P3	1.98e-14
06-08	15	Ectoderm	697	PNS & sense	302	Ectoderm	Ectoderm_BA	Ectoderm anlage	Neural prim.	Neuroectoderm	Sensory neural progenitors	#F9F0C3	FBbt:00000109,mesectoderm anlage	0.00250355	FBbt:00005533,ventral epidermis primordium	0.262466	FBbt:00000155,embryonic head	2.11738	FBbt:00005554,ventral nerve cord primordium	2.33726	FBbt:00014203,lateral head epidermis primordium	4.22277	ventral nerve cord primordium P3	1.62e-23	procephalic ectoderm primordium	2.38e-15	dorsal ectoderm primordium	6.47e-11	central brain primordium P3	4.66e-10	no staining	5.86e-10
08-10	13	PNS & sense	1539	Ectoderm	897	Neuroectoderm	Ectoderm_BA	PNS & sense	Neural	Neuroectoderm	Sensory neural progenitors	#7DA3BA	FBbt:00005533,ventral epidermis primordium	5.7e-13	FBbt:00005526,dorsal epidermis primordium	1.13e-12	FBbt:00005098,peripheral nervous system	0.000305834	FBbt:00000155,embryonic head	0.716867	FBbt:00005536,stomatogastric nervous system primordium	0.845787	brain primordium	1.26e-45	ventral nerve cord primordium	2.09e-34	dorsal/lateral sensory complexes primordium	1.64e-22	dorsal epidermis primordium	6.82e-21	ubiquitous	6e-15
10-12	6	PNS & sense	4205	Midgut	1039	Neuroectoderm	Ectoderm_BA	PNS & sense	Neural	Neuroectoderm	Sensory neural progenitors	#7DA3BA	FBbt:00005533,ventral epidermis primordium	1.16e-22	FBbt:00005526,dorsal epidermis primordium	4.69e-19	FBbt:00005538,clypeo-labral primordium	0.000463639	FBbt:00005619,embryonic labial sensory complex	0.0012412	FBbt:00014203,lateral head epidermis primordium	0.0820649	dorsal epidermis primordium	2.18e-25	dorsal/lateral sensory complexes primordium	1.67e-22	brain primordium	1.18e-19	antennal primordium1	3.46e-15	labial sensory complex primordium	1.1e-12
12-14	8	PNS & sense	6306	Epidermis	476	Neuroectoderm	Ectoderm_BA	PNS & sense	Neural	Neuroectoderm	Sensory neural progenitors	#7DA3BA	FBbt:0000632,embryonic lateral epidermis	1.82e-08	FBbt:00105220,lateral head epidermis	8.63e-05	FBbt:00000155,embryonic head	0.000110991	FBbt:00005098,peripheral nervous system	0.555055	FBbt:00001668,embryonic/larval lymph gland	3.32221	dorsal/lateral sensory complexes	2.97e-35	sensory system head	1.69e-29	embryonic brain	2.5e-25	ventral sensory complex primordium	2.6e-23	ventral nerve cord	3.07e-21
14-16	11	PNS & sense	4336	Epidermis	126	Neuroectoderm	Ectoderm_BA	PNS & sense	Neural	Neuroectoderm	Mature sensory neurons	#7DA3BA	FBbt:00001102,ventral nerve cord	5.5e-10	FBbt:00005662,embryonic central brain	7e-08	FBbt:0000632,embryonic lateral epidermis	1.05e-05	FBbt:00005098,peripheral nervous system	0.139515	FBbt:00105220,lateral head epidermis	0.367492	embryonic brain	1.4e-50	ventral nerve cord	1.12e-49	dorsal/lateral sensory complexes	4.54e-37	sensory system head	6.15e-33	embryonic central nervous system	2.89e-27
16-18	11	PNS & sense	1886	CNS	11	Neuroectoderm	Ectoderm_BA	PNS & sense	Neural	Neuroectoderm	Mature sensory neurons	#7DA3BA	FBbt:00001102,ventral nerve cord	2.86e-13	FBbt:00005662,embryonic central brain	3.89e-12	FBbt:0000632,embryonic lateral epidermis	0.00168234	FBbt:00005098,peripheral nervous system	0.0165346	FBbt:00005828,embryonic head sensory system	0.892063	ventral nerve cord	9.21e-53	embryonic brain	1.94e-52	no staining	5.82e-47	dorsal/lateral sensory complexes	3.13e-31	sensory system head	8.44e-30
12-14	10	Epidermis	3512	CNS	1341	Ectoderm	Ectoderm_BAA	Neural	Neural	Neuroectoderm	? (few markers, looks neuronal)	#8DB4CA	FBbt:00001102,ventral nerve cord	0.210229	FBbt:00005662,embryonic central brain	0.267419	FBbt:00000197,posterior spiracle primordium	0.645753	FBbt:00005619,embryonic labial sensory complex	1.05922	FBbt:00005070,visceral muscle	1.55102	embryonic brain	1.46e-08	ventral nerve cord	8.87e-08	dorsal/lateral sensory complexes	1.22e-06	embryonic central nervous system	1.24e-06	lateral cord neuron	1.57e-05
14-16	4	Epidermis	4260	CNS	1354	Ectoderm	Ectoderm_BAA	Neural	Neural	Neuroectoderm	Undifferentiated neurons & glia	#8DB4CA	FBbt:00005662,embryonic central brain	1.05e-08	FBbt:00001102,ventral nerve cord	2.75e-07	FBbt:00001060,embryonic brain	6.18781	FBbt:00001369,neuroblast of ventral nerve cord primordium	6.18781	FBbt:00005551,sensory nervous system primordium	6.18781	embryonic brain	1.14e-21	embryonic central nervous system	7.37e-21	ventral nerve cord	8.34e-17	lateral cord	6.25e-13	lateral cord neuron	1.28e-11
16-18	20	Epidermis	810	CNS	15	Ectoderm	Ectoderm_BAA	Neural	Neural	Neuroectoderm	Sensory neurons (reproductive system)	#8DB4CA	FBbt:00001882,embryonic/larval midgut	0.537565	FBbt:0000607,ubiquitous	1.04404	FBbt:00001102,ventral nerve cord	1.62824	FBbt:00005662,embryonic central brain	1.71891	NA	NA	no staining	2.41e-123	ventral nerve cord	5.63e-23	embryonic brain	6.87e-20	lateral cord	1.5e-09	sensory system head	3.02e-08
18-20	6	Epidermis	74	Midgut	4	Ectoderm	Ectoderm_BAA	Neural	Neural	Neuroectoderm	PNS	#8DB4CA	FBbt:00005786,Malpighian tubule	3.49e-23	FBbt:00001882,embryonic/larval midgut	1.62e-08	FBbt:00005752,proventriculus	1.49e-05	FBbt:00005628,embryonic midgut chamber	0.001068	FBbt:00005382,salivary gland	0.228051	embryonic Malpighian tubule	2.87e-45	embryonic midgut	1.34e-42	embryonic midgut chamber	4.21e-16	embryonic proventriculus	2.57e-15	no staining	7.45e-14
16-18	6	Epidermis	1361	PNS & sense	839	Ectoderm	Ectoderm_BAAZ	Neural	Neural	Neuroectoderm	? Non-neural	#8DB4CA	FBbt:00105220,lateral head epidermis	0.436833	FBbt:00005747,embryonic ventral epidermis	0.763948	FBbt:00005613,embryonic hypopharynx	0.995503	FBbt:00005751,hypopharynx	0.995503	FBbt:00005096,stomatogastric nervous system	1.47049	embryonic brain	3.45e-15	ventral nerve cord	8.42e-12	embryonic central nervous system	5.96e-11	lateral cord	3.33e-09	lateral cord neuron	3.39e-08
06-08	2	Ectoderm	26145	Unknown	993	Ectoderm	Ectoderm_BAZ	Ectoderm anlage	Ectoderm anlage	Ectoderm	NA	#F9F0C3	FBbt:00004202,hindgut anlage	0.40152	FBbt:00004204,ventral ectoderm anlage	1.20006	FBbt:00005542,central brain primordium	1.37939	FBbt:00015256,central brain anlage	1.4357	FBbt:00000447,posterior endoderm anlage	2.01156	ventral ectoderm primordium	1.94e-28	ventral nerve cord primordium P3	5.43e-20	dorsal ectoderm primordium	1.84e-19	procephalic ectoderm primordium	1.18e-17	central brain primordium P3	1.49e-10
14-16	19	PNS & sense	1720	Epidermis	139	Neuroectoderm	Ectoderm_BB	Head ectoderm	Head ectoderm	Ectoderm	NA	#F8E68A	FBbt:00000155,embryonic head	1.41e-05	FBbt:00105220,lateral head epidermis	0.0014669	FBbt:01005747,embryonic ventral trunk epidermis	0.00299225	FBbt:0000632,embryonic lateral epidermis	0.0469062	FBbt:00001668,embryonic/larval lymph gland	0.110903	embryonic ventral epidermis	3.42e-80	embryonic dorsal epidermis	2.36e-74	embryonic head epidermis	2.5e-58	embryonic foregut	1.98e-49	embryonic hypopharynx	2.53e-41
16-18	17	PNS & sense	1021	Epidermis	130	Neuroectoderm	Ectoderm_BB	Head ectoderm	Head ectoderm	Ectoderm	NA	#F8E68A	FBbt:00000155,embryonic head	0.122069	FBbt:00005380,pharynx	0.446431	FBbt:00017019,cibarium primordium	0.82891	FBbt:00105220,lateral head epidermis	1.11754	FBbt:00005741,embryonic head epidermis	1.53054	embryonic ventral epidermis	1.13e-71	embryonic dorsal epidermis	2.69e-63	embryonic head epidermis	4.99e-52	embryonic foregut	2.53e-43	embryonic hypopharynx	7.67e-38
04-06	12	CNS	3361	Ectoderm	242	Neuroectoderm	Ectoderm_BC	Ventral nerve cord prim.	Neural prim.	Neuroectoderm	NA	#677e91	FBbt:00005554,ventral nerve cord primordium	0.000695359	FBbt:00015256,central brain anlage	0.135586	NA	NA	NA	NA	NA	NA	ventral nerve cord primordium P3	1.6e-30	procephalic ectoderm primordium	9.83e-17	central brain primordium P3	4.77e-14	ventral ectoderm primordium	6.31e-10	no staining	3.71e-07
06-08	5	CNS	13881	Ectoderm	248	Neuroectoderm	Ectoderm_BC	Ventral nerve cord prim.	Neural prim.	Neuroectoderm	Neural progenitors	#677e91	FBbt:00005554,ventral nerve cord primordium	1.08e-18	FBbt:00015256,central brain anlage	7.03e-08	FBbt:00000155,embryonic head	2.37902	FBbt:00005434,visual anlage	6.82	FBbt:00015253,antennal anlage	6.82	ventral nerve cord primordium P3	4.66e-41	no staining	1.77e-40	central brain primordium P3	6e-24	procephalic ectoderm primordium	2.25e-21	ubiquitous	9.67e-21
08-10	1	CNS	19106	Ectoderm	150	Neuroectoderm	Ectoderm_BC	Ventral nerve cord prim.	Neural prim.	Neuroectoderm	Neural progenitors	#677e91	FBbt:00005554,ventral nerve cord primordium	1.75e-56	FBbt:00005542,central brain primordium	1.61e-42	FBbt:00005098,peripheral nervous system	0.478914	FBbt:00001102,ventral nerve cord	3.42759	FBbt:00005536,stomatogastric nervous system primordium	9.45068	brain primordium	1.51e-127	ventral nerve cord primordium	8.26e-106	ubiquitous	1.87e-41	lateral cord	3.91e-23	lateral cord neuron	1.99e-21
10-12	3	CNS	7896	PNS & sense	70	Neuroectoderm	Ectoderm_BC	Ventral nerve cord	Neural	Neuroectoderm	Immature neurons	#ADDAFF	FBbt:00005554,ventral nerve cord primordium	7.72e-65	FBbt:00005542,central brain primordium	2.61e-43	FBbt:00005619,embryonic labial sensory complex	0.103224	FBbt:00001102,ventral nerve cord	2.96373	FBbt:00005098,peripheral nervous system	8.41188	brain primordium	2.15e-76	ventral nerve cord primordium	6.53e-74	no staining	6.25e-57	ubiquitous	2.74e-24	faint ubiquitous	7.97e-16
12-14	1	CNS	15090	Epidermis	33	Neuroectoderm	Ectoderm_BC	Ventral nerve cord	Neural	Neuroectoderm	Mature neurons	#ADDAFF	FBbt:00001102,ventral nerve cord	1.47e-63	FBbt:00005662,embryonic central brain	1.2e-56	FBbt:0000632,embryonic lateral epidermis	3.87666	FBbt:00005096,stomatogastric nervous system	4.36789	FBbt:00005828,embryonic head sensory system	16.0309	embryonic brain	7.31e-129	ventral nerve cord	1.37e-123	embryonic central nervous system	1.01e-52	no staining	1.02e-36	embryonic central brain	2.09e-20
14-16	0	CNS	12920	Epidermis	19	Neuroectoderm	Ectoderm_BC	Ventral nerve cord	Neural	Neuroectoderm	Mature neurons	#ADDAFF	FBbt:00001102,ventral nerve cord	6.08e-15	FBbt:00005662,embryonic central brain	3.89e-13	FBbt:00001317,midline ventral glial cell	3.57814	FBbt:00017019,cibarium primordium	6.89496	FBbt:00000197,posterior spiracle primordium	8.5602	embryonic brain	2.71e-93	ventral nerve cord	1.84e-89	embryonic central nervous system	1.07e-43	no staining	1.45e-36	lateral cord	1.22e-17
16-18	1	CNS	4124	Muscle	46	Neuroectoderm	Ectoderm_BC	Ventral nerve cord	Neural	Neuroectoderm	Mature neurons	#ADDAFF	FBbt:00001102,ventral nerve cord	0.000175339	FBbt:00005662,embryonic central brain	0.0024601	FBbt:00000197,posterior spiracle primordium	0.87747	FBbt:00005619,embryonic labial sensory complex	1.177	FBbt:00005380,pharynx	4.37254	embryonic brain	5.22e-75	ventral nerve cord	3.25e-71	embryonic central nervous system	1.04e-30	no staining	1.15e-19	sensory system head	1.89e-15
18-20	7	CNS	39	PNS & sense	38	Neuroectoderm	Ectoderm_BC	Ventral nerve cord	Neural	Neuroectoderm	CNS	#ADDAFF	FBbt:00001102,ventral nerve cord	2.51e-06	FBbt:00005662,embryonic central brain	7.55e-06	FBbt:00000197,posterior spiracle primordium	4.0467	FBbt:00005628,embryonic midgut chamber	4.05427	FBbt:00005380,pharynx	4.624	embryonic/larval tracheal system	7.49e-50	embryonic dorsal epidermis	9.83e-37	embryonic ventral epidermis	2.67e-36	embryonic head epidermis	4.48e-28	embryonic/larval dorsal trunk	7.85e-25
08-10	16	Glia	368	CNS	229	Neuroectoderm	Ectoderm_BCA	Glia	Neural	Neuroectoderm	Glia	#4A7774	FBbt:00005098,peripheral nervous system	0.0825066	FBbt:00005554,ventral nerve cord primordium	0.472645	FBbt:00005542,central brain primordium	0.500016	FBbt:00005063,hemocyte	0.631818	FBbt:00000155,embryonic head	1.4263	brain primordium	2.65e-10	ventral nerve cord primordium	1.46e-06	midline primordium	3.33e-05	hindgut proper primordium	6.9e-05	ubiquitous	0.000125169
10-12	16	Glia	1076	CNS	130	Neuroectoderm	Ectoderm_BCA	Glia	Neural	Neuroectoderm	Glia	#4A7774	FBbt:00005542,central brain primordium	0.0253162	FBbt:00005554,ventral nerve cord primordium	0.0294697	FBbt:00005098,peripheral nervous system	0.0466554	NA	NA	NA	NA	brain primordium	3.89e-13	ventral nerve cord primordium	1.08e-07	midline primordium	1.62e-05	tracheal primordium	7.71e-05	dorsal epidermis primordium	0.000244298
12-14	17	Glia	1428	Muscle	170	Neuroectoderm	Ectoderm_BCA	Glia	Neural	Neuroectoderm	Glia	#4A7774	FBbt:00005663,embryonic central brain glial cell	3.93e-06	FBbt:00001317,midline ventral glial cell	1.37e-05	FBbt:00005098,peripheral nervous system	0.000875149	FBbt:00005541,cardiogenic mesoderm	0.169975	FBbt:00001102,ventral nerve cord	0.214448	ventral nerve cord	1.84e-14	embryonic brain	1.28e-10	embryonic dorsal epidermis	1.14e-09	embryonic/larval dorsal vessel	1.2e-07	lateral cord	5.99e-07
14-16	14	Muscle	1024	Glia	915	Mesoderm	Ectoderm_BCA	Glia	Neural	Neuroectoderm	Glia	#4A7774	FBbt:00000095,amnioserosa	8.01e-08	FBbt:00005744,embryonic dorsal epidermis	0.0191765	FBbt:00005381,esophagus	0.030069	FBbt:00005834,ventral imaginal precursor	0.286093	FBbt:00005073,somatic muscle	1.2406	ventral nerve cord	1.34e-10	embryonic dorsal epidermis	6.4e-10	embryonic brain	2.67e-09	embryonic/larval dorsal vessel	6.4e-09	embryonic ventral epidermis	5.85e-06
16-18	15	Fat body	564	Muscle	543	Mesoderm	Ectoderm_BCA	Glia	Neural	Neuroectoderm	Undifferentiated neurons & glia	#4A7774	FBbt:00005382,salivary gland	1.23e-24	FBbt:00005786,Malpighian tubule	0.0034785	FBbt:00005750,epipharynx	0.0372893	FBbt:00005613,embryonic hypopharynx	0.113795	FBbt:00005751,hypopharynx	0.113795	plasmatocytes	9.07e-07	embryonic/larval circulatory system	4.13e-06	embryonic dorsal epidermis	2.25e-05	embryonic leading edge cell	0.00236554	embryonic/larval posterior spiracle	0.00337468
10-12	1	CNS	10898	PNS & sense	74	Neuroectoderm	Ectoderm_BD	Ventral nerve cord	Neural	Neuroectoderm	Neural progenitors	#ADDAFF	FBbt:00005554,ventral nerve cord primordium	5.85e-38	FBbt:00005542,central brain primordium	1.82e-34	FBbt:00005098,peripheral nervous system	0.579241	FBbt:00001102,ventral nerve cord	3.43148	FBbt:00005528,midline primordium	5.00405	brain primordium	7.53e-139	ventral nerve cord primordium	3.9e-112	ubiquitous	1.31e-76	faint ubiquitous	8.79e-24	lateral cord	1.35e-20
12-14	4	CNS	8820	Epidermis	123	Neuroectoderm	Ectoderm_BD	Ventral nerve cord	Neural	Neuroectoderm	Neural progenitors	#ADDAFF	FBbt:00005662,embryonic central brain	2.07e-29	FBbt:00001102,ventral nerve cord	7.18e-26	FBbt:00001060,embryonic brain	4.54718	FBbt:00001369,neuroblast of ventral nerve cord primordium	4.54718	FBbt:00005551,sensory nervous system primordium	4.54718	embryonic brain	1e-150	ventral nerve cord	1.65e-120	embryonic central nervous system	3.47e-68	ubiquitous	2.56e-38	embryonic central brain	4.06e-33
14-16	7	CNS	5324	Epidermis	32	Neuroectoderm	Ectoderm_BD	Ventral nerve cord	Neural	Neuroectoderm	Neural progenitors	#ADDAFF	FBbt:00005662,embryonic central brain	5.74e-28	FBbt:00001102,ventral nerve cord	2.13e-25	FBbt:00001060,embryonic brain	3.24943	FBbt:00001369,neuroblast of ventral nerve cord primordium	3.24943	FBbt:00005551,sensory nervous system primordium	3.24943	embryonic brain	1.85e-153	ventral nerve cord	6.57e-123	embryonic central nervous system	1.76e-68	ubiquitous	9.07e-41	embryonic central brain	2.6e-34
16-18	14	CNS	1170	Epidermis	44	Neuroectoderm	Ectoderm_BD	Ventral nerve cord	Neural	Neuroectoderm	Neural progenitors	#ADDAFF	FBbt:00005662,embryonic central brain	6.28e-31	FBbt:00001102,ventral nerve cord	6.41e-27	FBbt:00001060,embryonic brain	3.06018	FBbt:00001369,neuroblast of ventral nerve cord primordium	3.06018	FBbt:00005551,sensory nervous system primordium	3.06018	embryonic brain	5.53e-135	ventral nerve cord	1.28e-113	embryonic central nervous system	6.51e-59	embryonic central brain	1.34e-29	lateral cord	2.09e-25
04-06	3	Ectoderm	11899	Unknown	242	Ectoderm	Ectoderm_BE	Head ectoderm	Head ectoderm	Ectoderm	NA	#F8E68A	FBbt:00015256,central brain anlage	0.00323704	FBbt:00015248,dorsal head epidermis anlage	1.68529	FBbt:00000155,embryonic head	1.74145	FBbt:00005442,hypopharynx anlage	2.29028	FBbt:00005439,clypeo-labral anlage	2.41765	procephalic ectoderm primordium	3.57e-27	visual primordium	4.51e-19	dorsal ectoderm primordium	2.49e-15	central brain primordium P3	1.57e-13	ventral ectoderm primordium	1.19e-12
06-08	6	Ectoderm	12025	Head ecto	1022	Ectoderm	Ectoderm_BE	Head ectoderm prim.	Head ectoderm prim.	Ectoderm	Neural progenitors (optic lobe?)	#a19767	FBbt:00015256,central brain anlage	8.88e-11	FBbt:00000155,embryonic head	0.0361401	FBbt:00005554,ventral nerve cord primordium	0.0869001	FBbt:00015248,dorsal head epidermis anlage	0.106264	FBbt:00005434,visual anlage	1.82029	procephalic ectoderm primordium	1.4e-36	ventral nerve cord primordium P3	1.22e-26	central brain primordium P3	6.91e-22	visual primordium	1.81e-19	ventral ectoderm primordium	3.6e-17
08-10	10	Ectoderm	2101	Head ecto	1393	Ectoderm	Ectoderm_BE	Brain prim.	Brain prim.	Neuroectoderm	Neural progenitors (optic lobe?)	#6B8FBA	FBbt:00005542,central brain primordium	4.11e-26	FBbt:00005554,ventral nerve cord primordium	0.00786759	FBbt:00015247,dorsal head epidermis primordium	0.0705901	FBbt:00005619,embryonic labial sensory complex	0.730096	FBbt:00000155,embryonic head	0.783172	brain primordium	1.98e-62	ventral nerve cord primordium	2.45e-31	ventral epidermis primordium	4.28e-22	dorsal epidermis primordium	3.78e-16	embryonic optic lobe primordium	3.78e-15
10-12	4	Ectoderm	2643	Epidermis	2607	Ectoderm	Ectoderm_BE	Brain	Neural	Neuroectoderm	Optic lobe epithelium & Neural progenitors	#4A78AF	FBbt:00005533,ventral epidermis primordium	0.00439416	FBbt:00005542,central brain primordium	0.0585796	FBbt:00005526,dorsal epidermis primordium	0.172608	FBbt:00005541,cardiogenic mesoderm	1.08256	FBbt:00005073,somatic muscle	1.99153	dorsal epidermis primordium	2.52e-45	ventral epidermis primordium	1.57e-42	brain primordium	1.5e-34	clypeo-labral primordium	1.32e-30	foregut primordium	1.08e-16
12-14	6	Head ecto	2989	Epidermis	1800	Ectoderm	Ectoderm_BE	Brain	Brain	Neuroectoderm	Optic lobe epithelium & Neural progenitors	#4A78AF	FBbt:00005073,somatic muscle	0.94028	FBbt:00005662,embryonic central brain	1.49154	FBbt:00015246,dorsal head epidermis	4.33127	FBbt:00000155,embryonic head	6.34093	FBbt:00005630,embryonic hindgut	6.47953	embryonic brain	6.76e-27	embryonic dorsal epidermis	5.22e-16	ventral nerve cord	9.63e-15	embryonic ventral epidermis	4.51e-13	embryonic central brain	3.6e-12
14-16	12	Head ecto	2927	Epidermis	449	Ectoderm	Ectoderm_BE	Brain	Brain	Neuroectoderm	Optic lobe epithelium & Neural progenitors	#4A78AF	FBbt:00005662,embryonic central brain	0.0519546	FBbt:00003701,optic lobe	0.212732	FBbt:00005073,somatic muscle	6.74087	FBbt:00005741,embryonic head epidermis	7.47966	FBbt:01005747,embryonic ventral trunk epidermis	8.68772	embryonic brain	1.03e-30	ventral nerve cord	2.05e-16	embryonic central nervous system	3.81e-14	embryonic dorsal epidermis	2.62e-13	embryonic central brain	1.65e-11
16-18	18	Head ecto	887	Epidermis	31	Ectoderm	Ectoderm_BE	Head ectoderm	Head ectoderm	Ectoderm	Optic lobe epithelium & neural progenitors	#F8E68A	FBbt:00005662,embryonic central brain	3.84e-05	FBbt:00001060,embryonic brain	0.0486934	FBbt:00001369,neuroblast of ventral nerve cord primordium	0.0486934	FBbt:00005551,sensory nervous system primordium	0.0486934	FBbt:00005619,embryonic labial sensory complex	0.312781	ubiquitous	2.33e-89	embryonic brain	2.78e-76	ventral nerve cord	1.52e-62	embryonic central nervous system	8.51e-27	faint ubiquitous	8e-22
18-20	5	Head ecto	104	Fat body	5	Ectoderm	Ectoderm_BE	Head ectoderm	Head ectoderm	Ectoderm	Optic lobe epithelium & neural progenitors	#F8E68A	FBbt:00005662,embryonic central brain	0.000595345	FBbt:00001060,embryonic brain	0.241293	FBbt:00001369,neuroblast of ventral nerve cord primordium	0.241293	FBbt:00005551,sensory nervous system primordium	0.241293	FBbt:00015254,ventral head epidermis	0.606159	ubiquitous	2.03e-75	embryonic brain	3.59e-63	ventral nerve cord	4.63e-51	embryonic central nervous system	4.76e-22	faint ubiquitous	4.4e-18
16-18	24	Head ecto	163	Epidermis	16	Ectoderm	Ectoderm_BEZ	Unknown	Unknown	Unknown	NA	#C8CCC7	NA	NA	NA	NA	NA	NA	NA	NA	NA	NA	ubiquitous	0.571411	embryonic/larval muscle system	0.756077	embryonic/larval garland cell	1.22094	embryonic hindgut	1.29593	gonad	1.81454
04-06	15	Ectoderm	1574	Unknown	33	Ectoderm	Ectoderm_BF	Mesectoderm anlage	Mesectoderm anlage	Neuroectoderm	NA	#5f74d2	FBbt:00000109,mesectoderm anlage	5.99e-13	FBbt:00000136,mesectoderm	0.0543536	FBbt:00004202,hindgut anlage	0.578561	FBbt:00005554,ventral nerve cord primordium	0.850303	FBbt:00018001,esophagus anlage	2.03181	ventral ectoderm primordium	8.17e-23	mesectoderm primordium	1.06e-20	procephalic ectoderm primordium	1.8e-19	ventral nerve cord primordium P3	7.91e-15	dorsal ectoderm primordium	1.73e-11
06-08	12	Ectoderm	2851	Head ecto	217	Ectoderm	Ectoderm_BF	Mesectoderm anlage	Mesectoderm anlage	Neuroectoderm	Ventral midline	#5f74d2	FBbt:00000109,mesectoderm anlage	6.42e-13	FBbt:00000136,mesectoderm	0.986204	FBbt:00005554,ventral nerve cord primordium	1.74313	FBbt:00004202,hindgut anlage	1.84414	FBbt:00015256,central brain anlage	2.02444	no staining	1.79e-45	mesectoderm primordium	1.9e-26	ventral ectoderm primordium	1.47e-19	ventral nerve cord primordium P3	3.18e-17	procephalic ectoderm primordium	9.44e-13
08-10	15	Ectoderm	1011	Head ecto	685	Ectoderm	Ectoderm_BF	Ventral midline	Ventral midline	Neuroectoderm	Ventral midline	#65A19D	FBbt:00000093,ventral midline	2.65e-19	FBbt:00005554,ventral nerve cord primordium	0.0037651	FBbt:00005542,central brain primordium	0.012766	FBbt:00005098,peripheral nervous system	4.75171	FBbt:00000441,hindgut proper primordium	9.93706	midline primordium	9.94e-31	brain primordium	5.13e-26	no staining	5.79e-22	ventral nerve cord primordium	1.07e-16	ventral epidermis primordium	6.36e-15
10-12	18	Head ecto	838	Ectoderm	118	Ectoderm	Ectoderm_BF	Ventral midline	Ventral midline	Neuroectoderm	Ventral midline	#65A19D	FBbt:00000093,ventral midline	3.89e-20	FBbt:00000441,hindgut proper primordium	2.58e-05	FBbt:00004201,epipharynx primordium	0.635558	FBbt:00005533,ventral epidermis primordium	1.67919	FBbt:00000442,Malpighian tubule primordium	3.6626	no staining	1e-24	midline primordium	5.28e-20	brain primordium	1.83e-13	ventral epidermis primordium	4.05e-12	tracheal primordium	4.91e-10
12-14	19	Head ecto	733	Glia	210	Ectoderm	Ectoderm_BF	Ventral midline	Ventral midline	Neuroectoderm	Ventral midline	#65A19D	FBbt:00000093,ventral midline	2.18e-05	FBbt:00005663,embryonic central brain glial cell	0.535402	FBbt:00000155,embryonic head	0.667215	FBbt:00001317,midline ventral glial cell	0.886435	FBbt:00001668,embryonic/larval lymph gland	2.5729	ventral midline	3.49e-15	embryonic dorsal epidermis	1.69e-08	embryonic ventral epidermis	3.04e-08	embryonic/larval posterior spiracle	5.07e-08	embryonic/larval tracheal system	6.79e-08
14-16	22	PNS & sense	168	Glia	49	Neuroectoderm	Ectoderm_BF	Glia	Neural	Neuroectoderm	?(few glial markers, neither repo or gcm sig)	#4A7774	FBbt:00005663,embryonic central brain glial cell	0.000119912	FBbt:00001317,midline ventral glial cell	0.0647793	FBbt:0000632,embryonic lateral epidermis	0.0690989	FBbt:00001690,crystal cell	0.339663	FBbt:00000155,embryonic head	0.407266	embryonic/larval oenocyte	4.56e-41	ring gland	7.24e-10	no staining	2.81e-07	embryonic dorsal epidermis	1.05e-05	embryonic/larval posterior spiracle	3.29e-05
16-18	25	PNS & sense	129	Glia	7	Neuroectoderm	Ectoderm_BF	Glia	Neural	Neuroectoderm	Glia	#4A7774	FBbt:00005663,embryonic central brain glial cell	0.00191246	FBbt:00001690,crystal cell	0.145123	FBbt:00000155,embryonic head	0.214314	FBbt:00005807,dorsal pouch	0.375457	FBbt:0000632,embryonic lateral epidermis	0.438219	embryonic/larval oenocyte	1.25e-33	ring gland	1.07e-06	no staining	4.48e-06	ventral midline	0.00603313	embryonic head epidermis	0.00773204
04-06	1	Ectoderm	14543	Blastoderm	303	Ectoderm	Ectoderm_BZ	Ectoderm anlage	Ectoderm anlage	Ectoderm	NA	#F9F0C3	FBbt:00004202,hindgut anlage	0.00463959	FBbt:00000447,posterior endoderm anlage	0.0329809	FBbt:00017017,amnioserosa anlage	0.127832	FBbt:00000155,embryonic head	0.629197	FBbt:00005554,ventral nerve cord primordium	2.81814	no staining	6.48e-93	ventral ectoderm primordium	4.84e-10	ubiquitous	1.48e-09	ventral nerve cord primordium P3	2.35e-08	procephalic ectoderm primordium	1.67e-07
02-04	4	Endoderm	2204	Midgut prim.	1012	Endoderm	Endoderm_A	Endoderm anlage	Endoderm anlage	Endoderm	NA	#74C476	FBbt:00000447,posterior endoderm anlage	0.00199467	FBbt:00000210,anterior endoderm anlage	0.00639271	FBbt:00004202,hindgut anlage	0.717923	FBbt:00005434,visual anlage	6.92436	FBbt:00015253,antennal anlage	6.92436	posterior	4.81e-45	posterior endoderm primordium P2	5.51e-44	anterior endoderm anlage	5.75e-30	hindgut anlage	9.21e-26	foregut anlage	1.38e-16
04-06	6	Midgut prim.	6486	Endoderm	128	Endoderm	Endoderm_A	Midgut prim.	Midgut prim.	Endoderm	NA	#74C476	FBbt:00000442,Malpighian tubule primordium	1.55e-08	FBbt:00000210,anterior endoderm anlage	0.000437379	FBbt:00004202,hindgut anlage	0.0044786	FBbt:00000447,posterior endoderm anlage	0.0413831	FBbt:00000444,anterior midgut primordium	0.0599761	posterior endoderm primordium	9.73e-50	anterior endoderm primordium	1.69e-44	ubiquitous	9.5e-26	no staining	1.44e-25	head mesoderm primordium P2	3.06e-18
06-08	3	Midgut prim.	13790	Midgut	1404	Endoderm	Endoderm_A	Midgut prim.	Midgut prim.	Endoderm	NA	#74C476	FBbt:00000442,Malpighian tubule primordium	3.05e-08	FBbt:00000444,anterior midgut primordium	0.00201957	FBbt:00004202,hindgut anlage	0.0625111	FBbt:00000447,posterior endoderm anlage	0.129209	FBbt:00000210,anterior endoderm anlage	0.148763	no staining	4.17e-60	posterior endoderm primordium	8.26e-42	anterior endoderm primordium	6.17e-36	ubiquitous	1.23e-15	amnioserosa	5.59e-14
08-10	3	Midgut prim.	6971	Midgut	5883	Endoderm	Endoderm_A	Midgut prim.	Midgut prim.	Endoderm	NA	#74C476	FBbt:10005329,posterior midgut primordium	7.06e-12	FBbt:00000444,anterior midgut primordium	3.09e-07	FBbt:00000442,Malpighian tubule primordium	9.14e-06	FBbt:00005550,proventriculus primordium	0.925684	FBbt:00005452,midgut interstitial cell primordium	1.49815	posterior midgut primordium	1.07e-55	anterior midgut primordium	2.19e-55	no staining	5.66e-28	Malpighian tubule primordium	1.13e-15	hindgut proper primordium	1.62e-14
10-12	2	Midgut	7580	Midgut prim.	1835	Endoderm	Endoderm_A	Midgut	Midgut	Endoderm	NA	#4B7258	FBbt:10005329,posterior midgut primordium	2.16e-19	FBbt:00000444,anterior midgut primordium	5.17e-10	FBbt:00000442,Malpighian tubule primordium	1.15e-06	FBbt:00005550,proventriculus primordium	0.0726619	FBbt:00000441,hindgut proper primordium	0.184622	posterior midgut primordium	9.85e-72	anterior midgut primordium	4.13e-69	no staining	1.97e-50	hindgut proper primordium	2.83e-15	trunk mesoderm primordium	4.25e-14
12-14	3	Midgut	11188	Muscle	1398	Endoderm	Endoderm_A	Midgut	Midgut	Endoderm	NA	#4B7258	FBbt:00001882,embryonic/larval midgut	1.07e-36	FBbt:00005628,embryonic midgut chamber	2.04e-12	FBbt:00005783,midgut interstitial cell	1.99e-07	FBbt:00005786,Malpighian tubule	0.000332101	FBbt:00000095,amnioserosa	0.0175868	embryonic midgut	1.25e-148	embryonic midgut chamber	4.6e-40	embryonic hindgut	6.89e-28	embryonic Malpighian tubule	4.04e-26	embryonic/larval fat body	6.85e-18
14-16	2	Midgut	9584	Epidermis	569	Endoderm	Endoderm_A	Midgut	Midgut	Endoderm	NA	#4B7258	FBbt:00001882,embryonic/larval midgut	6.17e-18	FBbt:00005786,Malpighian tubule	1.93e-05	FBbt:00005628,embryonic midgut chamber	5.17e-05	FBbt:00005752,proventriculus	0.00882123	FBbt:00005541,cardiogenic mesoderm	0.0781984	embryonic midgut	1.14e-137	embryonic midgut chamber	2.06e-40	embryonic Malpighian tubule	1.28e-23	embryonic hindgut	1.42e-23	embryonic/larval fat body	3.44e-22
16-18	0	Midgut	4818	Ectoderm	28	Endoderm	Endoderm_A	Midgut	Midgut	Endoderm	NA	#4B7258	FBbt:00001882,embryonic/larval midgut	1.11e-18	FBbt:00005628,embryonic midgut chamber	0.000103837	FBbt:00005786,Malpighian tubule	0.000817112	FBbt:00005541,cardiogenic mesoderm	0.00137947	FBbt:00005752,proventriculus	0.00235036	embryonic midgut	2.33e-100	embryonic midgut chamber	1.43e-32	embryonic/larval fat body	1.55e-13	embryonic Malpighian tubule	1.1e-12	embryonic proventriculus	2.74e-12
18-20	3	Midgut	160	Epidermis	4	Endoderm	Endoderm_A	Midgut	Midgut	Endoderm	NA	#4B7258	FBbt:00001882,embryonic/larval midgut	2.55e-13	FBbt:00005786,Malpighian tubule	0.00513989	FBbt:00005628,embryonic midgut chamber	0.00548064	FBbt:00005783,midgut interstitial cell	0.0113015	FBbt:00005752,proventriculus	0.0150348	embryonic midgut	1.47e-36	embryonic midgut chamber	1.47e-23	embryonic proventriculus	1.93e-07	embryonic Malpighian tubule	1.4e-06	crystal cell	1.38e-05
04-06	8	Midgut prim.	3062	Fore & hindgut	2069	Endoderm	Endoderm_AA	Hindgut prim.	Hindgut prim.	Ectoderm	NA	#6f7553	FBbt:00004202,hindgut anlage	0.0508279	FBbt:00000442,Malpighian tubule primordium	0.106605	FBbt:00005442,hypopharynx anlage	0.417909	FBbt:00000447,posterior endoderm anlage	0.443282	FBbt:00005439,clypeo-labral anlage	0.443282	inclusive hindgut primordium	1.57e-21	dorsal ectoderm primordium	2.8e-17	posterior endoderm primordium	7.5e-14	anterior endoderm primordium	5.25e-10	amnioserosa	1.09e-09
06-08	10	Fore & hindgut	3567	Epidermis	192	Ectoderm	Endoderm_AA	Hindgut prim.	Hindgut prim.	Ectoderm	NA	#6f7553	FBbt:00004202,hindgut anlage	1.91e-10	FBbt:00018001,esophagus anlage	0.000325023	FBbt:00000447,posterior endoderm anlage	0.00995056	FBbt:00000442,Malpighian tubule primordium	0.0270299	FBbt:00005431,foregut anlage	1.9661	dorsal ectoderm primordium	6.32e-35	no staining	6.96e-27	inclusive hindgut primordium	1.11e-22	ventral ectoderm primordium	1.54e-18	foregut primordium	1.68e-18
08-10	12	Fore & hindgut	1560	Epidermis	942	Ectoderm	Endoderm_AA	Hindgut prim.	Hindgut prim.	Ectoderm	NA	#6f7553	FBbt:00000441,hindgut proper primordium	2.28e-24	FBbt:00005507,esophagus primordium	8.1e-08	FBbt:00016008,anal pad primordium	0.0133492	FBbt:00005533,ventral epidermis primordium	1.49325	FBbt:00000197,posterior spiracle primordium	1.56978	hindgut proper primordium	4.03e-51	dorsal epidermis primordium	2.53e-32	ventral epidermis primordium	1.07e-31	foregut primordium	5.72e-28	no staining	7.43e-22
10-12	15	Epidermis	1648	Fore & hindgut	393	Ectoderm	Endoderm_AA	Hindgut	Hindgut	Ectoderm	NA	#D1E188	FBbt:00000441,hindgut proper primordium	3.13e-21	FBbt:00005507,esophagus primordium	2.95e-09	FBbt:00000197,posterior spiracle primordium	0.22961	FBbt:00000442,Malpighian tubule primordium	0.632565	FBbt:00016008,anal pad primordium	0.820669	hindgut proper primordium	1.56e-53	dorsal epidermis primordium	1.03e-35	ventral epidermis primordium	2.4e-31	foregut primordium	5.72e-27	clypeo-labral primordium	4.48e-23
12-14	15	Epidermis	2076	Fore & hindgut	70	Ectoderm	Endoderm_AA	Hindgut	Hindgut	Ectoderm	NA	#D1E188	FBbt:00005384,hindgut	2.79e-23	FBbt:00005785,anal pad	1.03e-13	FBbt:00000155,embryonic head	9.31e-06	FBbt:00005630,embryonic hindgut	0.00015752	FBbt:00005381,esophagus	0.00190815	embryonic hindgut	3.66e-86	embryonic ventral epidermis	5.71e-82	embryonic dorsal epidermis	9.79e-77	embryonic head epidermis	3.9e-67	embryonic foregut	1.43e-59
14-16	15	Epidermis	2120	Muscle	24	Ectoderm	Endoderm_AA	Hindgut	Hindgut	Ectoderm	NA	#D1E188	FBbt:00005384,hindgut	2.67e-21	FBbt:00005785,anal pad	2.1e-10	FBbt:00005381,esophagus	1.38e-05	FBbt:00000155,embryonic head	8.59e-05	FBbt:00005630,embryonic hindgut	0.01664	embryonic hindgut	7.35e-86	embryonic ventral epidermis	9.93e-83	embryonic dorsal epidermis	9.99e-80	embryonic head epidermis	2.44e-61	embryonic foregut	1.48e-58
16-18	16	Epidermis	1146	Ectoderm	8	Ectoderm	Endoderm_AA	Hindgut	Hindgut	Ectoderm	NA	#D1E188	FBbt:00005384,hindgut	2.77e-14	FBbt:00005785,anal pad	8.86e-06	FBbt:00000155,embryonic head	2.66e-05	FBbt:00005619,embryonic labial sensory complex	3.69e-05	FBbt:00017019,cibarium primordium	0.00154755	embryonic ventral epidermis	1.89e-72	embryonic dorsal epidermis	6.59e-64	embryonic hindgut	1.08e-56	embryonic head epidermis	1.33e-53	embryonic anal pad	2.16e-45
10-12	17	Midgut	1101	Midgut prim.	176	Endoderm	Endoderm_AB	Malpighian tubule	Malpighian tubule	Ectoderm	NA	#c3fa55	FBbt:00000442,Malpighian tubule primordium	2.56e-31	FBbt:10005329,posterior midgut primordium	2.42e-12	FBbt:00000444,anterior midgut primordium	6.08e-06	FBbt:00005550,proventriculus primordium	5.11e-05	FBbt:00000441,hindgut proper primordium	0.0314638	no staining	3.29e-35	Malpighian tubule primordium	3.4e-28	posterior midgut primordium	2.79e-27	anterior midgut primordium	3.52e-27	hindgut proper primordium	1.19e-16
12-14	16	Midgut	1873	Midgut prim.	28	Endoderm	Endoderm_AB	Malpighian tubule	Malpighian tubule	Ectoderm	NA	#c3fa55	FBbt:00001882,embryonic/larval midgut	1.41e-11	FBbt:00005786,Malpighian tubule	2.57e-11	FBbt:00005752,proventriculus	1.15e-10	FBbt:00005628,embryonic midgut chamber	1.11e-06	FBbt:00005384,hindgut	0.0489934	embryonic midgut	2.21e-65	embryonic Malpighian tubule	9.82e-59	embryonic hindgut	8.51e-29	embryonic proventriculus	5.02e-21	embryonic midgut chamber	7.53e-15
14-16	18	Midgut	1934	Ectoderm	15	Endoderm	Endoderm_AB	Malpighian tubule	Malpighian tubule	Ectoderm	NA	#c3fa55	FBbt:00005786,Malpighian tubule	3.84e-15	FBbt:00001882,embryonic/larval midgut	6.48e-15	FBbt:00005628,embryonic midgut chamber	5.74e-07	FBbt:00005752,proventriculus	1.13e-06	FBbt:00005384,hindgut	0.0137712	embryonic midgut	5.94e-69	embryonic Malpighian tubule	4.01e-59	embryonic hindgut	2.01e-27	embryonic proventriculus	6.25e-25	embryonic midgut chamber	3.39e-17
16-18	12	Midgut	1512	Ectoderm	3	Endoderm	Endoderm_AB	Malpighian tubule	Malpighian tubule	Ectoderm	NA	#c3fa55	FBbt:00005786,Malpighian tubule	2.09e-09	FBbt:00001882,embryonic/larval midgut	5.66e-09	FBbt:00005752,proventriculus	9.76e-06	FBbt:00005628,embryonic midgut chamber	1.3e-05	FBbt:00005785,anal pad	0.333833	embryonic midgut	2.7e-63	embryonic Malpighian tubule	1.88e-52	embryonic midgut chamber	1.43e-19	embryonic proventriculus	2e-18	embryonic hindgut	4.02e-18
18-20	8	Midgut	74	Fat body	1	Endoderm	Endoderm_AB	Malpighian tubule	Malpighian tubule	Ectoderm	NA	#c3fa55	FBbt:00005786,Malpighian tubule	2.18e-21	FBbt:00001882,embryonic/larval midgut	1.27e-08	FBbt:00005752,proventriculus	4.99e-06	FBbt:00005628,embryonic midgut chamber	0.00188546	FBbt:00005382,salivary gland	0.0687711	FBbt:00005786,Malpighian tubule	2.18e-21	FBbt:00001882,embryonic/larval midgut	1.27e-08	FBbt:00005752,proventriculus	4.99e-06	FBbt:00005628,embryonic midgut chamber	0.00188546	FBbt:00005382,salivary gland	0.0687711
12-14	23	Ectoderm	80	Midgut	46	Ectoderm	Endoderm_AC	Midgut	Midgut	Endoderm	NA	#4B7258	FBbt:00001882,embryonic/larval midgut	2.01e-12	FBbt:00005628,embryonic midgut chamber	3.32e-08	FBbt:00005752,proventriculus	0.000305789	FBbt:00005783,midgut interstitial cell	0.00554865	FBbt:00005786,Malpighian tubule	0.00842682	embryonic midgut	2.83e-101	embryonic midgut chamber	8.22e-36	no staining	6.65e-33	embryonic Malpighian tubule	4.16e-17	ubiquitous	3.32e-15
14-16	23	Midgut	102	Ectoderm	97	Endoderm	Endoderm_AC	Midgut	Midgut	Endoderm	NA	#4B7258	FBbt:00001882,embryonic/larval midgut	2.46e-13	FBbt:00005628,embryonic midgut chamber	3.66e-06	FBbt:00005786,Malpighian tubule	0.000170422	FBbt:00005066,fat body	0.0562433	FBbt:00005541,cardiogenic mesoderm	0.0826368	embryonic midgut	1.85e-69	embryonic midgut chamber	9.61e-32	no staining	1.68e-24	yolk nuclei	3.12e-10	embryonic hindgut	4.71e-10
16-18	22	Midgut	397	Epidermis	2	Endoderm	Endoderm_AZ	Proventriculus	Midgut	Endoderm	NA	#4B7258	FBbt:00005752,proventriculus	3.89e-07	FBbt:00001882,embryonic/larval midgut	0.000798011	FBbt:00005613,embryonic hypopharynx	0.0131494	FBbt:00005751,hypopharynx	0.0131494	FBbt:00005541,cardiogenic mesoderm	0.0442393	embryonic proventriculus	6.43e-38	embryonic midgut	3.11e-13	embryonic midgut chamber	2.49e-06	embryonic/larval posterior spiracle	1.37e-05	embryonic ventral epidermis	2.32e-05
00-02	0	Unknown	8409	Blastoderm	3027	Unknown	Germ_A	Unknown	Unknown	Unknown	NA	#C8CCC7	NA	NA	NA	NA	NA	NA	NA	NA	NA	NA	no staining	1.86e-186	maternal	5.45e-46	flag_for_volker	2.65e-24	ubiquitous	2.48e-05	flag_as_nonspecific	0.848065
02-04	3	Blastoderm	4669	Unknown	1518	Blastoderm	Germ_A	Germ cell	Germ cell	ExE embryo	NA	#AE9797	NA	NA	NA	NA	NA	NA	NA	NA	NA	NA	no staining	0	faint ubiquitous	0.000179167	yolk nuclei	0.00216185	pole cell	0.00550716	hindgut anlage	0.00588009
04-06	18	Mesoderm	415	Ectoderm	247	Mesoderm	Germ_A	Germ cell	Germ cell	ExE embryo	NA	#AE9797	FBbt:00000447,posterior endoderm anlage	0.019037	NA	NA	NA	NA	NA	NA	NA	NA	no staining	5.95e-42	germ cell	0.00208365	gap	1.14029	ventral epidermis primordium P2	1.57028	dorsal ectoderm primordium	4.28066
06-08	16	Mesoderm	304	Ectoderm	240	Mesoderm	Germ_A	Germ cell	Germ cell	ExE embryo	NA	#AE9797	NA	NA	NA	NA	NA	NA	NA	NA	NA	NA	no staining	2.01e-06	germ cell	0.000342749	hypopharynx primordium P2	0.106082	ubiquitous	0.160758	clypeolabrum primordium P2	0.367395
08-10	17	Mesoderm	183	Ectoderm	154	Mesoderm	Germ_A	Germ cell	Germ cell	ExE embryo	NA	#AE9797	NA	NA	NA	NA	NA	NA	NA	NA	NA	NA	no staining	0.000807362	germ cell	0.00104006	hypopharynx primordium P1	0.380288	ubiquitous	0.474873	strong ubiquitous	1.26826
10-12	19	Fat body	170	Mesoderm	148	Mesoderm	Germ_A	Germ cell	Germ cell	ExE embryo	NA	#AE9797	NA	NA	NA	NA	NA	NA	NA	NA	NA	NA	no staining	6.18e-11	germ cell	0.00270198	visceral branch specific anlage	0.848548	primary segmental branch specific anlage	1.05777	ubiquitous	1.35942
12-14	21	Glia	303	Fat body	153	Neuroectoderm	Germ_A	Germ cell	Germ cell	ExE embryo	NA	#AE9797	FBbt:00001102,ventral nerve cord	0.803561	FBbt:00005662,embryonic central brain	0.84808	NA	NA	NA	NA	NA	NA	no staining	1.31e-05	embryonic brain	3.45e-05	ventral nerve cord	0.000789837	gonad	0.000876115	germ cell	0.0031826
14-16	21	Glia	550	Fat body	86	Neuroectoderm	Germ_A	Germ cell	Germ cell	ExE embryo	NA	#AE9797	FBbt:00005662,embryonic central brain	0.0771682	FBbt:00001102,ventral nerve cord	0.382979	NA	NA	NA	NA	NA	NA	embryonic brain	2.38e-25	ubiquitous	4.7e-23	ventral nerve cord	4.05e-21	no staining	3.8e-20	gonad	2.55e-12
16-18	23	Glia	185	PNS & sense	5	Neuroectoderm	Germ_A	Germ cell	Germ cell	ExE embryo	NA	#AE9797	FBbt:00005746,embryonic leading edge cell	0.0720123	FBbt:00001102,ventral nerve cord	0.110134	FBbt:00005662,embryonic central brain	0.136758	FBbt:00005744,embryonic dorsal epidermis	0.672718	NA	NA	no staining	8.9e-49	ubiquitous	4.19e-46	embryonic brain	3.62e-43	ventral nerve cord	3.52e-36	gonad	6.97e-15
02-04	8	Blastoderm	51	Unknown	46	Blastoderm	Germ_AZ	Unknown	Unknown	Unknown	NA	#C8CCC7	NA	NA	NA	NA	NA	NA	NA	NA	NA	NA	ubiquitous	2.75e-77	no staining	4.91e-72	faint ubiquitous	1.27e-15	head mesoderm primordium P4	7.35e-14	anterior endoderm anlage	1.29e-12
00-02	3	Blastoderm	1274	Ectoderm	289	Blastoderm	Mesoderm_A	Blastoderm	Blastoderm	Blastoderm	NA	#B7B88B	FBbt:00004204,ventral ectoderm anlage	0.878285	FBbt:00004202,hindgut anlage	1.74881	FBbt:0000610,early embryonic segmentation	1.93087	FBbt:00005434,visual anlage	2.41164	FBbt:00015253,antennal anlage	2.41164	maternal	9.88e-232	ubiquitous	2.9e-21	no staining	4.35e-14	flag_for_volker	1.41e-10	strong ubiquitous	9.29e-06
02-04	2	Mesoderm analage	3667	Muscle prim.	2755	Mesoderm	Mesoderm_A	Mesoderm anlage	Mesoderm anlage	Mesoderm	NA	#D0646A	FBbt:00005436,trunk mesoderm anlage	0.000969877	FBbt:00000126,mesoderm	0.00409923	FBbt:00000127,head mesoderm	0.238061	FBbt:00000128,trunk mesoderm	0.620485	FBbt:00005548,head mesoderm anlage	0.799202	trunk mesoderm primordium P2	7.04e-40	head mesoderm primordium P4	2.17e-37	anterior endoderm anlage	5.43e-24	ventral ectoderm primordium P2	3.99e-18	foregut anlage	2.07e-16
04-06	4	Muscle prim.	10255	Blastoderm	279	Mesoderm	Mesoderm_A	Muscle prim.	Muscle prim.	Mesoderm	NA	#C05259	FBbt:00005073,somatic muscle	1.53e-06	FBbt:00005436,trunk mesoderm anlage	2.39e-06	FBbt:00005070,visceral muscle	3.03e-05	FBbt:00000126,mesoderm	0.00107634	FBbt:00005498,dorsal pharyngeal muscle primordium	0.00155601	trunk mesoderm primordium	6.33e-29	head mesoderm primordium P2	9.05e-17	dorsal ectoderm primordium	1.31e-13	ubiquitous	2.89e-13	ventral nerve cord primordium P3	1.33e-10
04-06	7	Muscle prim.	5046	Mesoderm analage	1285	Mesoderm	Mesoderm_AA	Muscle prim.	Muscle prim.	Mesoderm	NA	#C05259	FBbt:00005073,somatic muscle	0.000169976	FBbt:00005436,trunk mesoderm anlage	0.000965513	FBbt:00005070,visceral muscle	0.00164701	FBbt:00000126,mesoderm	0.269899	FBbt:00005541,cardiogenic mesoderm	0.33698	trunk mesoderm primordium	6.14e-20	head mesoderm primordium P2	8.64e-20	ventral ectoderm primordium	6.22e-08	no staining	1.55e-06	anterior endoderm primordium	1.61e-06
06-08	8	Muscle prim.	4453	Mesoderm analage	64	Mesoderm	Mesoderm_AA	Muscle prim.	Muscle prim.	Mesoderm	NA	#C05259	FBbt:00005436,trunk mesoderm anlage	8.1e-06	FBbt:00005070,visceral muscle	0.00227634	FBbt:00005073,somatic muscle	0.00227634	FBbt:00000128,trunk mesoderm	0.0307931	FBbt:00005498,dorsal pharyngeal muscle primordium	0.341546	no staining	1.38e-33	trunk mesoderm primordium	2.63e-20	head mesoderm primordium P2	1.09e-09	ventral ectoderm primordium	2.25e-09	dorsal ectoderm primordium	6.3e-08
04-06	17	Muscle prim.	919	Blastoderm	23	Mesoderm	Mesoderm_AB	Muscle prim.	Muscle prim.	Mesoderm	NA	#C05259	FBbt:00005073,somatic muscle	1.86e-05	FBbt:00005436,trunk mesoderm anlage	6.99e-05	FBbt:00005070,visceral muscle	0.000182746	FBbt:00005541,cardiogenic mesoderm	0.114917	FBbt:00000447,posterior endoderm anlage	1.75829	trunk mesoderm primordium	7.86e-15	dorsal ectoderm primordium	5.35e-08	head mesoderm primordium P2	2.97e-07	amnioserosa	3.51e-06	amnioserosa primordium	0.00119627
06-08	14	Muscle prim.	1876	Muscle	98	Mesoderm	Mesoderm_AB	Muscle prim.	Muscle prim.	Mesoderm	NA	#C05259	FBbt:00005436,trunk mesoderm anlage	0.000117233	FBbt:00005070,visceral muscle	0.00829597	FBbt:00005073,somatic muscle	0.00829597	FBbt:00005498,dorsal pharyngeal muscle primordium	0.880341	FBbt:00005541,cardiogenic mesoderm	1.23348	trunk mesoderm primordium	1.78e-19	no staining	1.43e-14	head mesoderm primordium P2	2.7e-10	dorsal ectoderm primordium	1.04e-08	amnioserosa	5.36e-06
06-08	11	Muscle prim.	3326	Muscle	206	Mesoderm	Mesoderm_AC	Muscle prim.	Muscle prim.	Mesoderm	NA	#C05259	FBbt:00005436,trunk mesoderm anlage	8.94e-09	FBbt:00005070,visceral muscle	1.47e-07	FBbt:00005073,somatic muscle	6.58e-05	FBbt:00005498,dorsal pharyngeal muscle primordium	0.0247613	FBbt:00000128,trunk mesoderm	0.15791	no staining	5.11e-32	trunk mesoderm primordium	4.57e-28	head mesoderm primordium P2	1.57e-17	ubiquitous	4.06e-17	dorsal ectoderm primordium	1.27e-14
08-10	5	Muscle prim.	2981	Muscle	1989	Mesoderm	Mesoderm_AC	Muscle prim.	Muscle prim.	Mesoderm	NA	#C05259	FBbt:00005070,visceral muscle	9.27e-19	FBbt:00005073,somatic muscle	1.1e-09	FBbt:00005518,somatic muscle primordium	9e-09	FBbt:00000128,trunk mesoderm	1.97e-08	FBbt:00005519,visceral muscle primordium	1.96e-07	visceral muscle primordium	2.13e-43	somatic muscle primordium	4.95e-25	muscle system primordium	9.06e-23	trunk mesoderm primordium	3.22e-18	dorsal pharyngeal muscle primordium	1.31e-15
10-12	13	Muscle	2722	Muscle prim.	391	Mesoderm	Mesoderm_AC	Visceral muscle	Muscle	Mesoderm	NA	#BB2F39	FBbt:00005070,visceral muscle	4.6e-23	FBbt:00000128,trunk mesoderm	2.51e-11	FBbt:00005073,somatic muscle	2.9e-10	FBbt:00005519,visceral muscle primordium	4.73e-08	FBbt:00005518,somatic muscle primordium	5.79e-06	visceral muscle primordium	4e-39	no staining	2.86e-26	somatic muscle primordium	2.36e-22	ubiquitous	3.26e-22	trunk mesoderm primordium	7.7e-18
12-14	12	Muscle	3662	Epidermis	41	Mesoderm	Mesoderm_AC	Visceral muscle	Muscle	Mesoderm	NA	#BB2F39	FBbt:00005070,visceral muscle	1.56e-39	FBbt:00005073,somatic muscle	3.92e-29	FBbt:00000464,embryonic/larval somatic muscle	1.43e-06	FBbt:00000489,dorsal pharyngeal muscle	0.00016266	FBbt:00005071,longitudinal visceral muscle fiber	0.0105777	embryonic/larval visceral muscle	4.62e-45	embryonic/larval muscle system	1.52e-37	embryonic/larval somatic muscle	5.85e-35	dorsal prothoracic pharyngeal muscle	3.39e-25	embryonic/larval dorsal vessel	1.14e-11
14-16	10	Muscle	3955	Midgut	652	Mesoderm	Mesoderm_AC	Visceral muscle	Muscle	Mesoderm	NA	#BB2F39	FBbt:00005070,visceral muscle	2.08e-32	FBbt:00005073,somatic muscle	9.18e-27	FBbt:00000464,embryonic/larval somatic muscle	6.25e-07	FBbt:00000489,dorsal pharyngeal muscle	0.00123061	FBbt:00005069,muscle system	0.0362289	embryonic/larval visceral muscle	2.2e-43	embryonic/larval muscle system	1.33e-40	embryonic/larval somatic muscle	5.45e-40	dorsal prothoracic pharyngeal muscle	3.18e-31	embryonic/larval dorsal vessel	4.3e-12
16-18	9	Muscle	1754	Midgut	548	Mesoderm	Mesoderm_AC	Visceral muscle	Muscle	Mesoderm	NA	#BB2F39	FBbt:00005070,visceral muscle	1.78e-35	FBbt:00005073,somatic muscle	1.4e-31	FBbt:00000464,embryonic/larval somatic muscle	2.3e-09	FBbt:00000489,dorsal pharyngeal muscle	0.000139521	FBbt:00005541,cardiogenic mesoderm	0.000227183	embryonic/larval muscle system	1.35e-34	embryonic/larval somatic muscle	3.41e-30	embryonic/larval visceral muscle	3.93e-29	dorsal prothoracic pharyngeal muscle	4.06e-26	no staining	9.64e-12
10-12	5	Muscle	5272	Muscle prim.	1302	Mesoderm	Mesoderm_AD	Somatic muscle	Muscle	Mesoderm	NA	#9F3D55	FBbt:00005073,somatic muscle	2.32e-15	FBbt:00005518,somatic muscle primordium	5.72e-15	FBbt:00005070,visceral muscle	1.13e-13	FBbt:00000128,trunk mesoderm	4.6e-11	FBbt:00005498,dorsal pharyngeal muscle primordium	9.2e-07	visceral muscle primordium	5.13e-27	somatic muscle primordium	6.86e-26	trunk mesoderm primordium	5.74e-21	muscle system primordium	2.99e-19	no staining	4.18e-19
12-14	18	Glia	1013	Muscle	385	Neuroectoderm	Mesoderm_AD	Somatic muscle	Muscle	Mesoderm	NA	#9F3D55	FBbt:00000489,dorsal pharyngeal muscle	0.00030035	FBbt:00005073,somatic muscle	0.000457975	FBbt:00000464,embryonic/larval somatic muscle	0.000499134	FBbt:00005070,visceral muscle	0.000699602	FBbt:00005663,embryonic central brain glial cell	0.0256051	embryonic/larval dorsal vessel	1.45e-21	embryonic/larval visceral muscle	5.09e-16	embryonic/larval somatic muscle	3.64e-14	embryonic/larval muscle system	1.14e-11	dorsal prothoracic pharyngeal muscle	1.56e-11
06-08	1	Muscle prim.	28824	Muscle	2278	Mesoderm	Mesoderm_AE	Muscle prim.	Muscle prim.	Mesoderm	NA	#C05259	FBbt:00005436,trunk mesoderm anlage	1.53e-08	FBbt:00005070,visceral muscle	5.19e-08	FBbt:00005073,somatic muscle	9.12e-06	FBbt:00000126,mesoderm	0.0231174	FBbt:00005498,dorsal pharyngeal muscle primordium	0.0671202	trunk mesoderm primordium	4.79e-44	ubiquitous	1.43e-31	no staining	8.84e-23	head mesoderm primordium P2	2.06e-21	dorsal ectoderm primordium	3.56e-15
08-10	2	Muscle prim.	10641	Muscle	8075	Mesoderm	Mesoderm_AE	Muscle prim.	Muscle prim.	Mesoderm	NA	#C05259	FBbt:00005070,visceral muscle	5.17e-14	FBbt:00005073,somatic muscle	1.05e-12	FBbt:00000128,trunk mesoderm	3.36e-12	FBbt:00005518,somatic muscle primordium	8.52e-09	FBbt:00005519,visceral muscle primordium	0.00219751	visceral muscle primordium	6.84e-35	somatic muscle primordium	7.62e-30	trunk mesoderm primordium	2.5e-26	muscle system primordium	3.78e-25	dorsal pharyngeal muscle primordium	7.69e-25
10-12	8	Muscle	4919	Muscle prim.	977	Mesoderm	Mesoderm_AE	Somatic muscle	Muscle	Mesoderm	NA	#9F3D55	FBbt:00005518,somatic muscle primordium	4.27e-09	FBbt:00005070,visceral muscle	1.64e-08	FBbt:00005498,dorsal pharyngeal muscle primordium	8.66e-08	FBbt:00000128,trunk mesoderm	8.84e-05	FBbt:00005073,somatic muscle	0.00302204	ubiquitous	1.11e-34	no staining	2.34e-29	dorsal pharyngeal muscle primordium	5.24e-29	somatic muscle primordium	5.33e-28	muscle system primordium	1.01e-24
12-14	2	Muscle	12750	Epidermis	372	Mesoderm	Mesoderm_AE	Somatic muscle	Muscle	Mesoderm	NA	#9F3D55	FBbt:00005073,somatic muscle	4.61e-44	FBbt:00005070,visceral muscle	4.33e-10	FBbt:00000464,embryonic/larval somatic muscle	4.16e-07	FBbt:00005069,muscle system	2.37e-06	FBbt:00000489,dorsal pharyngeal muscle	3.81e-05	embryonic/larval somatic muscle	3.04e-63	embryonic/larval muscle system	1.02e-51	dorsal prothoracic pharyngeal muscle	1.61e-47	embryonic/larval visceral muscle	1.75e-33	no staining	1.31e-12
14-16	1	Muscle	11303	Epidermis	75	Mesoderm	Mesoderm_AE	Somatic muscle	Muscle	Mesoderm	NA	#9F3D55	FBbt:00005073,somatic muscle	2.38e-32	FBbt:00005069,muscle system	9.81e-08	FBbt:00005070,visceral muscle	1.4e-07	FBbt:00000464,embryonic/larval somatic muscle	6.32e-05	FBbt:00000489,dorsal pharyngeal muscle	0.000825817	embryonic/larval somatic muscle	1.12e-62	embryonic/larval muscle system	4.34e-52	dorsal prothoracic pharyngeal muscle	1.74e-50	embryonic/larval visceral muscle	5.71e-35	no staining	5.96e-14
16-18	2	Muscle	3936	Epidermis	24	Mesoderm	Mesoderm_AE	Somatic muscle	Muscle	Mesoderm	NA	#9F3D55	FBbt:00005073,somatic muscle	1.79e-18	FBbt:00000464,embryonic/larval somatic muscle	1.47e-09	FBbt:00005069,muscle system	0.0438222	FBbt:00000489,dorsal pharyngeal muscle	0.058267	FBbt:00001035,embryonic/larval visceral muscle	0.720559	embryonic/larval somatic muscle	1.5e-42	embryonic/larval muscle system	8.72e-40	dorsal prothoracic pharyngeal muscle	3.63e-29	embryonic/larval visceral muscle	2.86e-18	no staining	4.96e-05
18-20	0	Muscle	266	Midgut	7	Mesoderm	Mesoderm_AE	Somatic muscle	Muscle	Mesoderm	NA	#9F3D55	FBbt:00005073,somatic muscle	4.2e-20	FBbt:00000464,embryonic/larval somatic muscle	0.00114139	FBbt:00005070,visceral muscle	0.00367101	FBbt:00005069,muscle system	0.00398421	FBbt:00105220,lateral head epidermis	0.249978	embryonic ventral epidermis	1.12e-98	embryonic dorsal epidermis	4.54e-87	embryonic head epidermis	3.35e-67	embryonic esophagus	1.52e-35	embryonic foregut	8.34e-35
16-18	5	Muscle	3320	Epidermis	41	Mesoderm	Mesoderm_AEZ	Somatic muscle	Muscle	Mesoderm	NA	#9F3D55	FBbt:00005073,somatic muscle	1.26e-32	FBbt:00005070,visceral muscle	5.42e-11	FBbt:00005069,muscle system	2.86e-06	FBbt:00000464,embryonic/larval somatic muscle	4.43e-05	FBbt:0000632,embryonic lateral epidermis	0.000157496	embryonic/larval somatic muscle	1.75e-45	embryonic/larval muscle system	2.31e-45	dorsal prothoracic pharyngeal muscle	3.56e-43	no staining	2.87e-25	embryonic/larval visceral muscle	2.03e-23
14-16	26	Ectoderm	37	Muscle	28	Ectoderm	Mesoderm_AEZZ	Somatic muscle	Muscle	Mesoderm	NA	#9F3D55	FBbt:00005073,somatic muscle	9.49e-12	FBbt:00000464,embryonic/larval somatic muscle	3.52e-08	FBbt:00000489,dorsal pharyngeal muscle	0.02275	FBbt:00000462,embryonic/larval muscle system	0.204878	FBbt:00001035,embryonic/larval visceral muscle	0.214063	embryonic/larval somatic muscle	4.99e-42	embryonic/larval muscle system	3.98e-34	dorsal prothoracic pharyngeal muscle	7.55e-23	embryonic/larval visceral muscle	7.87e-13	embryonic midgut	3.37e-07
08-10	8	Fat body	2400	Muscle prim.	1808	Mesoderm	Mesoderm_AF	Fat body	Fat body	Mesoderm	NA	#671A29	FBbt:00005070,visceral muscle	2.58e-05	FBbt:00000128,trunk mesoderm	2.6e-05	FBbt:00005498,dorsal pharyngeal muscle primordium	0.0103921	FBbt:00000442,Malpighian tubule primordium	0.0276931	FBbt:00005518,somatic muscle primordium	0.0497535	trunk mesoderm primordium	8.7e-19	anterior midgut primordium	2.34e-16	posterior midgut primordium	2.91e-15	amnioserosa	5.14e-15	visceral muscle primordium	4.38e-14
10-12	11	Fat body	3987	Muscle prim.	365	Mesoderm	Mesoderm_AF	Fat body	Fat body	Mesoderm	NA	#671A29	FBbt:00000127,head mesoderm	0.00045191	FBbt:00000442,Malpighian tubule primordium	0.00157156	FBbt:00000128,trunk mesoderm	0.00250872	FBbt:00005063,hemocyte	0.00352224	FBbt:00000155,embryonic head	0.0358744	anterior midgut primordium	7.6e-16	fat body/gonad primordium	9e-16	posterior midgut primordium	3.09e-14	yolk nuclei	1.04e-13	trunk mesoderm primordium	3.53e-09
12-14	9	Fat body	6353	Glia	106	Mesoderm	Mesoderm_AF	Fat body	Fat body	Mesoderm	NA	#671A29	FBbt:00001686,macrophage	0.00133828	FBbt:00005063,hemocyte	0.00133828	NA	NA	NA	NA	NA	NA	embryonic/larval fat body	1.27e-68	embryonic midgut	2.08e-25	yolk nuclei	3.26e-25	amnioserosa	4.47e-13	plasmatocytes	6.05e-09
14-16	13	Fat body	3671	Muscle	23	Mesoderm	Mesoderm_AF	Fat body	Fat body	Mesoderm	NA	#671A29	FBbt:00005384,hindgut	1.51e-15	FBbt:00000155,embryonic head	5.81e-08	FBbt:00005785,anal pad	2.75e-07	FBbt:00005381,esophagus	5.94e-05	FBbt:0000632,embryonic lateral epidermis	0.00118059	embryonic/larval fat body	5.29e-63	embryonic midgut	2.06e-27	yolk nuclei	1.69e-19	plasmatocytes	1.96e-09	amnioserosa	1.3e-08
16-18	13	Fat body	1270	Ectoderm	15	Mesoderm	Mesoderm_AF	Fat body	Fat body	Mesoderm	NA	#671A29	FBbt:00005662,embryonic central brain	0.00427005	FBbt:00001060,embryonic brain	0.271931	FBbt:00001369,neuroblast of ventral nerve cord primordium	0.271931	FBbt:00005551,sensory nervous system primordium	0.271931	FBbt:00005073,somatic muscle	0.849087	embryonic/larval fat body	4.7e-48	yolk nuclei	1.52e-14	embryonic midgut	3.87e-07	plasmatocytes	3.08e-06	amnioserosa	1.14e-05
12-14	24	Ectoderm	56	Fat body	24	Ectoderm	Mesoderm_AFA	Fat body	Fat body	Mesoderm	NA	#671A29	FBbt:00005066,fat body	7.87e-08	FBbt:00005541,cardiogenic mesoderm	0.0245945	FBbt:00000489,dorsal pharyngeal muscle	0.2354	FBbt:00000462,embryonic/larval muscle system	0.299036	FBbt:00005059,garland cell	0.299036	embryonic/larval fat body	5.61e-42	yolk nuclei	6e-29	embryonic midgut	1.68e-17	amnioserosa	6.34e-17	no staining	5.32e-11
14-16	25	Fat body	66	Ectoderm	46	Mesoderm	Mesoderm_AFA	Fat body	Fat body	Mesoderm	NA	#671A29	FBbt:00005066,fat body	1.14e-06	FBbt:00005541,cardiogenic mesoderm	0.00592207	FBbt:00005059,garland cell	0.0848016	FBbt:00000489,dorsal pharyngeal muscle	0.101715	FBbt:00000462,embryonic/larval muscle system	0.120567	embryonic/larval fat body	2.51e-28	yolk nuclei	8.82e-17	amnioserosa	1.87e-08	no staining	6.73e-07	embryonic midgut	0.00010961
02-04	7	Ectoderm	622	Blastoderm	312	Ectoderm	Mesoderm_AZ	Unknown	Unknown	Unknown	NA	#C8CCC7	NA	NA	NA	NA	NA	NA	NA	NA	NA	NA	ubiquitous	8.89e-166	no staining	9.53e-119	faint ubiquitous	1.08e-44	posterior endoderm primordium P2	5.26e-23	anterior endoderm anlage	3.1e-22
04-06	9	Muscle prim.	4845	Mesoderm	214	Mesoderm	Mesoderm_AZZ	Muscle prim.	Muscle prim.	Mesoderm	NA	#C05259	FBbt:00005436,trunk mesoderm anlage	2.07e-07	FBbt:00005073,somatic muscle	9.05e-05	FBbt:00005070,visceral muscle	0.000879493	FBbt:00000128,trunk mesoderm	0.00299646	FBbt:00000127,head mesoderm	0.0811335	trunk mesoderm primordium	1.28e-26	head mesoderm primordium P2	1.33e-13	no staining	1.54e-12	foregut primordium	2.66e-08	dorsal ectoderm primordium	4.22e-08
00-02	5	Unknown	730	Ectoderm	71	Unknown	Unknown_A	Unknown	Unknown	Unknown	NA	#C8CCC7	FBbt:00000109,mesectoderm anlage	0.81625	FBbt:0000607,ubiquitous	1.08133	FBbt:00005554,ventral nerve cord primordium	1.40735	FBbt:00000126,mesoderm	4.33314	FBbt:00000447,posterior endoderm anlage	5.21804	maternal	0	no staining	1.84e-97	ubiquitous	1.08e-34	flag_for_volker	1.29e-19	strong ubiquitous	2.02e-10
02-04	5	Unknown	2395	Ectoderm	708	Unknown	Unknown_A	Unknown	Unknown	Unknown	NA	#C8CCC7	NA	NA	NA	NA	NA	NA	NA	NA	NA	NA	no staining	2.45e-180	ubiquitous	1.83e-128	faint ubiquitous	8.67e-34	anterior endoderm anlage	5.11e-22	posterior endoderm primordium P2	3.3e-20
04-06	13	Ectoderm	1073	Unknown	714	Ectoderm	Unknown_A	Unknown	Unknown	Unknown	NA	#C8CCC7	NA	NA	NA	NA	NA	NA	NA	NA	NA	NA	no staining	1.87e-20	ubiquitous	1.27e-12	faint ubiquitous	3.12e-06	ventral nerve cord primordium P3	0.00717419	germ cell	0.0163791
00-02	4	Blastoderm	909	Unknown	283	Blastoderm	Yolk_A	Blastoderm	Blastoderm	Blastoderm	NA	#B7B88B	FBbt:0000607,ubiquitous	0.000138622	FBbt:00005548,head mesoderm anlage	6.32745	FBbt:00005436,trunk mesoderm anlage	7.34902	FBbt:00017017,amnioserosa anlage	8.58846	FBbt:00004202,hindgut anlage	8.93838	maternal	8.64610305122473e-311	no staining	2.93e-62	flag_for_volker	3.01e-26	ubiquitous	1.93e-25	strong ubiquitous	8.31e-09
02-04	6	Blastoderm	1194	Fat body prim.	551	Blastoderm	Yolk_A	Blastoderm	Blastoderm	Blastoderm	NA	#B7B88B	FBbt:0000607,ubiquitous	0.000166566	FBbt:00004202,hindgut anlage	2.45632	FBbt:00000210,anterior endoderm anlage	4.14978	FBbt:00005533,ventral epidermis primordium	4.52117	FBbt:00017017,amnioserosa anlage	4.66911	ubiquitous	1.14e-173	no staining	1.14e-85	faint ubiquitous	6.11e-41	posterior endoderm primordium P2	1.54e-37	anterior endoderm anlage	8.18e-37
04-06	11	Fat body prim.	3782	Blastoderm	455	Mesoderm	Yolk_AA	Yolk	Yolk	ExE embryo	NA	#6E6363	FBbt:00000444,anterior midgut primordium	1.24e-05	FBbt:00000442,Malpighian tubule primordium	0.0159624	FBbt:00005070,visceral muscle	0.172908	FBbt:00017006,plasmatocyte primordium	0.172908	FBbt:00005548,head mesoderm anlage	1.2359	no staining	3.56e-119	yolk nuclei	1.09e-34	amnioserosa	4.49e-33	posterior endoderm primordium	4.48e-18	anterior endoderm primordium	2.65e-17
06-08	7	Fat body prim.	4354	Ectoderm	635	Mesoderm	Yolk_AA	Yolk	Yolk	ExE embryo	NA	#6E6363	FBbt:00005548,head mesoderm anlage	2.06e-05	FBbt:00000444,anterior midgut primordium	0.0917205	FBbt:00000155,embryonic head	0.141784	FBbt:00000442,Malpighian tubule primordium	0.211002	FBbt:00005436,trunk mesoderm anlage	0.216636	no staining	2.12e-254	amnioserosa	2.51e-35	yolk nuclei	4.33e-32	posterior endoderm primordium	2.76e-17	anterior endoderm primordium	8.26e-17
08-10	6	Fat body prim.	3338	Haemocytes	1417	Mesoderm	Yolk_AA	Yolk	Yolk	ExE embryo	NA	#6E6363	FBbt:10005329,posterior midgut primordium	9.25e-12	FBbt:00000442,Malpighian tubule primordium	9.67e-07	FBbt:00000444,anterior midgut primordium	1.79e-05	FBbt:00000095,amnioserosa	0.000126647	FBbt:00005063,hemocyte	0.00126809	no staining	3.09e-104	yolk nuclei	2.9e-69	amnioserosa	6.63e-41	posterior midgut primordium	2.83e-19	anterior midgut primordium	3.74e-19
10-12	10	Haemocytes	3568	Fat body prim.	1193	Mesoderm	Yolk_AA	Yolk	Yolk	ExE embryo	NA	#6E6363	FBbt:10005329,posterior midgut primordium	6.57e-09	FBbt:00000442,Malpighian tubule primordium	7.04e-05	FBbt:00000444,anterior midgut primordium	7.77e-05	FBbt:00005498,dorsal pharyngeal muscle primordium	0.00954864	FBbt:00005550,proventriculus primordium	0.0124457	no staining	8e-106	yolk nuclei	7.06e-68	amnioserosa	1.31e-34	posterior midgut primordium	9.33e-24	anterior midgut primordium	1.25e-23
12-14	11	Haemocytes	5154	Fat body prim.	168	Mesoderm	Yolk_AA	Yolk	Yolk	ExE embryo	NA	#6E6363	FBbt:00000095,amnioserosa	0.000310795	FBbt:00001686,macrophage	0.00229474	FBbt:00005066,fat body	0.00356179	FBbt:00005063,hemocyte	0.0123221	FBbt:00001882,embryonic/larval midgut	0.240068	yolk nuclei	4.92e-66	embryonic midgut	3.97e-39	amnioserosa	1.36e-33	embryonic/larval fat body	5.99e-29	no staining	4.22e-26
14-16	8	Haemocytes	4707	Epidermis	144	Mesoderm	Yolk_AA	Yolk	Yolk	ExE embryo	NA	#6E6363	FBbt:00001686,macrophage	0.000722643	FBbt:00005066,fat body	0.000757308	FBbt:00005063,hemocyte	0.000945788	FBbt:00001882,embryonic/larval midgut	0.00324782	FBbt:00000095,amnioserosa	0.00755398	yolk nuclei	8.28e-63	embryonic midgut	2.53e-36	amnioserosa	5.17e-33	embryonic/larval fat body	1.68e-31	no staining	5.7e-25
16-18	4	Haemocytes	3482	Epidermis	17	Mesoderm	Yolk_AA	Yolk	Yolk	ExE embryo	NA	#6E6363	FBbt:00005063,hemocyte	5.55e-05	FBbt:00001686,macrophage	9.09e-05	FBbt:00005066,fat body	0.0154791	FBbt:00000095,amnioserosa	0.122992	FBbt:00001882,embryonic/larval midgut	0.29866	yolk nuclei	2.03e-54	embryonic midgut	4.01e-31	no staining	8.58e-27	amnioserosa	4.23e-26	embryonic/larval fat body	1.17e-24
18-20	4	Haemocytes	129	Fat body	2	Mesoderm	Yolk_AA	Yolk	Yolk	ExE embryo	NA	#6E6363	FBbt:00001686,macrophage	5.64e-07	FBbt:00005063,hemocyte	7.35e-07	FBbt:00000093,ventral midline	0.243897	FBbt:00001673,embryonic/larval dorsal vessel	0.646976	FBbt:0000632,embryonic lateral epidermis	1.51272	yolk nuclei	1.59e-62	amnioserosa	1.09e-27	embryonic/larval fat body	1.04e-26	embryonic midgut	1.2e-16	plasmatocytes	1.05e-10
08-10	18	Ectoderm	171	Epidermis	144	Ectoderm	Yolk_AAA	Yolk	Yolk	ExE embryo	NA	#6E6363	NA	NA	NA	NA	NA	NA	NA	NA	NA	NA	ubiquitous	0.000169506	dorsal epidermis primordium	0.00941545	faint ubiquitous	0.0286639	no staining	0.0298982	clypeo-labral primordium	0.0607803
10-12	21	Epidermis	196	Haemocytes	171	Ectoderm	Yolk_AAA	Yolk	Yolk	ExE embryo	NA	#6E6363	NA	NA	NA	NA	NA	NA	NA	NA	NA	NA	no staining	0.0697799	stomatogastric nervous system primordium	0.166623	salivary gland primordium	0.380019	germ cell	0.466428	muscle system primordium	0.932642
04-06	14	Haemocytes	2146	Ectoderm	36	Mesoderm	Yolk_AB	Plasmatocytes	Plasmatocytes	Mesoderm	NA	#80154E	FBbt:00005548,head mesoderm anlage	1.96e-06	FBbt:00005070,visceral muscle	0.00164701	FBbt:00017006,plasmatocyte primordium	0.0451563	FBbt:00005498,dorsal pharyngeal muscle primordium	0.310161	FBbt:00000128,trunk mesoderm	1.89204	head mesoderm primordium P2	1.19e-43	no staining	2.9e-27	amnioserosa	2.74e-26	anterior endoderm primordium	7.91e-25	yolk nuclei	1.14e-18
06-08	13	Haemocytes	2815	Muscle prim.	87	Mesoderm	Yolk_AB	Plasmatocytes	Plasmatocytes	Mesoderm	NA	#80154E	FBbt:00005548,head mesoderm anlage	1.4e-06	FBbt:00005436,trunk mesoderm anlage	0.0280622	FBbt:00005070,visceral muscle	0.458333	FBbt:00017006,plasmatocyte primordium	0.458333	FBbt:00004202,hindgut anlage	0.643092	head mesoderm primordium P2	3.01e-37	no staining	4.1e-30	amnioserosa	2.39e-25	anterior endoderm primordium	4.41e-18	yolk nuclei	8.46e-16
08-10	14	Haemocytes	2061	Muscle prim.	170	Mesoderm	Yolk_AB	Plasmatocytes	Plasmatocytes	Mesoderm	NA	#80154E	NA	NA	NA	NA	NA	NA	NA	NA	NA	NA	no staining	3.48e-27	ubiquitous	1.75e-22	plasmatocytes anlage	4.58e-17	amnioserosa	9.17e-17	posterior midgut primordium	1.03e-16
10-12	12	Haemocytes	3112	Fat body	381	Mesoderm	Yolk_AB	Plasmatocytes	Plasmatocytes	Mesoderm	NA	#80154E	FBbt:00005542,central brain primordium	2.13e-16	FBbt:00005528,midline primordium	0.00634451	FBbt:00017020,oenocyte primordium	0.00634451	FBbt:00005533,ventral epidermis primordium	0.00976979	FBbt:00005619,embryonic labial sensory complex	0.0114449	plasmatocytes anlage	1.1e-21	amnioserosa	4.6e-21	ubiquitous	1.25e-19	anterior midgut primordium	1.53e-15	no staining	1.75e-15
12-14	13	Haemocytes	2694	Fat body	442	Mesoderm	Yolk_AB	Plasmatocytes	Plasmatocytes	Mesoderm	NA	#80154E	FBbt:00001102,ventral nerve cord	0.803561	FBbt:00005662,embryonic central brain	0.84808	NA	NA	NA	NA	NA	NA	embryonic midgut	2.41e-23	ubiquitous	3.62e-20	embryonic/larval fat body	1.36e-17	plasmatocytes	7.86e-13	yolk nuclei	1.88e-12
14-16	17	Fat body	1104	Haemocytes	815	Mesoderm	Yolk_AB	Plasmatocytes	Plasmatocytes	Mesoderm	NA	#80154E	FBbt:00001102,ventral nerve cord	0.820659	FBbt:00005662,embryonic central brain	0.885726	NA	NA	NA	NA	NA	NA	plasmatocytes	3.28e-13	embryonic/larval fat body	5.21e-11	embryonic midgut	8.4e-10	embryonic/larval garland cell	2.75e-09	ubiquitous	1.5e-08
12-14	22	Haemocytes	280	Fat body	221	Mesoderm	Yolk_ABZ	Plasmatocytes	Plasmatocytes	Mesoderm	NA	#80154E	FBbt:00005059,garland cell	0.00275895	FBbt:00001690,crystal cell	0.0161845	FBbt:00001686,macrophage	0.138047	FBbt:00005063,hemocyte	0.138047	FBbt:00005663,embryonic central brain glial cell	0.472882	embryonic/larval garland cell	1.85e-32	crystal cell	1.61e-29	yolk nuclei	5.76e-19	embryonic midgut	2.08e-15	amnioserosa	1.33e-14
