# Supplementary material for: The continuum of Drosophila embryonic development at single-cell resolution
Source: Science. Author manuscript; Available in PMC 2022 Aug 11. (PMC9371440; doi:10.1126/science.abn5800)
Supplement: Supplementary tables [file NIHMS1828489-supplement-Supplementary_tables.zip › science.abn5800_table_s3.xlsx]

## Sheet: TableS3
RNA marker accessible regions.
gene	p_val	avg_log2FC	pct.1	pct.2	p_val_adj	cluster	time
msps	0	0.514792	0.698	0.241	0	1	0_2_markers.txt
Atg17	0	0.332576	0.602	0.211	0	1	0_2_markers.txt
Nup358	0	0.355819	0.824	0.388	0	1	0_2_markers.txt
Nf1	0	0.255394	0.247	0.062	0	1	0_2_markers.txt
alt	0	0.268442	0.769	0.326	0	1	0_2_markers.txt
eIF4G2	0	0.330552	0.685	0.253	0	1	0_2_markers.txt
cdi	0	0.271518	0.598	0.202	0	1	0_2_markers.txt
cal1	0	0.440721	0.625	0.205	0	1	0_2_markers.txt
mbc	0	0.426683	0.374	0.09	0	1	0_2_markers.txt
rod	0	0.336445	0.325	0.084	0	1	0_2_markers.txt
gish	0	0.385721	0.804	0.35	0	1	0_2_markers.txt
Bruce	0	0.376909	0.491	0.137	0	1	0_2_markers.txt
ear	0	0.252887	0.412	0.125	0	1	0_2_markers.txt
Fas1	0	0.253784	0.513	0.17	0	1	0_2_markers.txt
mask	0	0.405062	0.873	0.436	0	1	0_2_markers.txt
Hmt-1	0	0.304276	0.33	0.085	0	1	0_2_markers.txt
bon	0	0.297753	0.509	0.164	0	1	0_2_markers.txt
faf	0	0.284344	0.62	0.225	0	1	0_2_markers.txt
Pi3K92E	0	0.309232	0.331	0.082	0	1	0_2_markers.txt
CG42668	0	0.28009	0.391	0.114	0	1	0_2_markers.txt
gwl	0	0.291114	0.623	0.23	0	1	0_2_markers.txt
asp	0	0.458762	0.659	0.225	0	1	0_2_markers.txt
Atpalpha	0	0.294432	0.703	0.287	0	1	0_2_markers.txt
PR-Set7	0	0.250987	0.586	0.211	0	1	0_2_markers.txt
Pak3	0	0.290452	0.656	0.234	0	1	0_2_markers.txt
FBXO11	0	0.355255	0.494	0.143	0	1	0_2_markers.txt
cic	0	0.382731	0.683	0.254	0	1	0_2_markers.txt
Cenp-C	0	0.466764	0.584	0.182	0	1	0_2_markers.txt
ctrip	0	0.360595	0.701	0.256	0	1	0_2_markers.txt
CG43675	0	0.502104	0.358	0.081	0	1	0_2_markers.txt
Parp	0	0.269947	0.616	0.216	0	1	0_2_markers.txt
Acf	0	0.453337	0.692	0.247	0	1	0_2_markers.txt
NSD	0	0.275848	0.503	0.153	0	1	0_2_markers.txt
rdog	0	0.332473	0.8	0.36	0	1	0_2_markers.txt
Tl	0	0.365852	0.806	0.36	0	1	0_2_markers.txt
gpp	0	0.267163	0.697	0.283	0	1	0_2_markers.txt
mtd	0	0.324904	0.756	0.306	0	1	0_2_markers.txt
CG11873	0	0.329865	0.482	0.146	0	1	0_2_markers.txt
trx	0	0.39462	0.512	0.148	0	1	0_2_markers.txt
Ssdp	0	0.255581	0.818	0.382	0	1	0_2_markers.txt
Dys	0	0.318056	0.387	0.106	0	1	0_2_markers.txt
Usp1	0	0.252959	0.508	0.166	0	1	0_2_markers.txt
jvl	0	0.273772	0.59	0.212	0	1	0_2_markers.txt
CG2926	0	0.394683	0.75	0.289	0	1	0_2_markers.txt
srl	0	0.439179	0.799	0.326	0	1	0_2_markers.txt
Blm	0	0.278841	0.418	0.116	0	1	0_2_markers.txt
Cont	0	0.269124	0.402	0.119	0	1	0_2_markers.txt
CG1815	0	0.298094	0.394	0.11	0	1	0_2_markers.txt
hyd	0	0.305136	0.651	0.228	0	1	0_2_markers.txt
Ask1	0	0.313614	0.328	0.086	0	1	0_2_markers.txt
mld	0	0.364487	0.661	0.242	0	1	0_2_markers.txt
CG10254	0	0.465187	0.767	0.292	0	1	0_2_markers.txt
CG31342	0	0.324844	0.58	0.197	0	1	0_2_markers.txt
Dl	0	0.289686	0.675	0.244	0	1	0_2_markers.txt
wge	0	0.255291	0.678	0.256	0	1	0_2_markers.txt
CG14322	0	0.381126	0.296	0.069	0	1	0_2_markers.txt
SMC1	0	0.446533	0.347	0.081	0	1	0_2_markers.txt
Nelf-A	0	0.337091	0.456	0.135	0	1	0_2_markers.txt
Meltrin	0	0.39295	0.268	0.056	0	1	0_2_markers.txt
sle	0	0.714859	0.754	0.255	0	1	0_2_markers.txt
CG8176	0	0.307706	0.539	0.177	0	1	0_2_markers.txt
sima	0	0.36867	0.727	0.288	0	1	0_2_markers.txt
lds	0	0.379103	0.5	0.146	0	1	0_2_markers.txt
CG41099	0	0.358124	0.614	0.209	0	1	0_2_markers.txt
CG42232	0	0.765772	0.851	0.313	0	1	0_2_markers.txt
smash	0	0.32054	0.513	0.164	0	1	0_2_markers.txt
Gnf1	0	0.355062	0.553	0.181	0	1	0_2_markers.txt
wts	0	0.310681	0.442	0.127	0	1	0_2_markers.txt
tacc	0	0.411564	0.662	0.222	0	1	0_2_markers.txt
lap	0	0.400859	0.493	0.146	0	1	0_2_markers.txt
Atx2	0	0.320551	0.693	0.264	0	1	0_2_markers.txt
KrT95D	0	0.250444	0.422	0.125	0	1	0_2_markers.txt
alpha-Man-IIb	0	0.260845	0.461	0.141	0	1	0_2_markers.txt
jnj	0	0.276041	0.265	0.063	0	1	0_2_markers.txt
Efa6	0	0.32636	0.497	0.154	0	1	0_2_markers.txt
larp	0	0.3003	0.751	0.309	0	1	0_2_markers.txt
CG10979	0	0.307354	0.446	0.133	0	1	0_2_markers.txt
Axn	0	0.267923	0.484	0.157	0	1	0_2_markers.txt
nsl1	0	0.297393	0.638	0.238	0	1	0_2_markers.txt
CG5521	0	0.311018	0.353	0.095	0	1	0_2_markers.txt
Rpn2	0	0.436822	0.678	0.241	0	1	0_2_markers.txt
DCTN1-p150	0	0.276271	0.345	0.096	0	1	0_2_markers.txt
SMC5	0	0.377668	0.465	0.137	0	1	0_2_markers.txt
Jarid2	0	0.482553	0.789	0.317	0	1	0_2_markers.txt
JIL-1	0	0.251595	0.599	0.21	0	1	0_2_markers.txt
skd	0	0.318919	0.775	0.329	0	1	0_2_markers.txt
Ltn1	0	0.255754	0.258	0.063	0	1	0_2_markers.txt
Claspin	0	0.58172	0.579	0.161	0	1	0_2_markers.txt
CG14073	0	0.382672	0.522	0.157	0	1	0_2_markers.txt
Mbs	0	0.284612	0.395	0.115	0	1	0_2_markers.txt
AGO3	0	0.427918	0.583	0.186	0	1	0_2_markers.txt
tral	0	0.325894	0.996	0.881	0	1	0_2_markers.txt
Ptip	0	0.297157	0.509	0.154	0	1	0_2_markers.txt
msk	0	0.277423	0.846	0.418	0	1	0_2_markers.txt
smg	0	0.272998	0.973	0.702	0	1	0_2_markers.txt
RecQ4	0	0.370352	0.485	0.135	0	1	0_2_markers.txt
lqf	0	0.263147	0.347	0.098	0	1	0_2_markers.txt
Nxf3	0	0.513726	0.367	0.083	0	1	0_2_markers.txt
CG12316	0	0.350848	0.496	0.145	0	1	0_2_markers.txt
l(3)80Fj	0	0.455134	0.87	0.41	0	1	0_2_markers.txt
ash1	0	0.375413	0.544	0.164	0	1	0_2_markers.txt
rno	0	0.396794	0.618	0.203	0	1	0_2_markers.txt
CG42674	0	0.263765	0.352	0.096	0	1	0_2_markers.txt
Tnpo	0	0.343613	0.871	0.442	0	1	0_2_markers.txt
Cdk12	0	0.281703	0.594	0.211	0	1	0_2_markers.txt
dos	0	0.252397	0.424	0.129	0	1	0_2_markers.txt
Nedd4	0	0.320449	0.596	0.21	0	1	0_2_markers.txt
CG7504	0	0.510271	0.563	0.159	0	1	0_2_markers.txt
HIPP1	0	0.296057	0.606	0.22	0	1	0_2_markers.txt
CG13917	0	0.483564	0.67	0.231	0	1	0_2_markers.txt
RhoGEF3	0	0.342148	0.322	0.08	0	1	0_2_markers.txt
enc	0	0.26766	0.634	0.239	0	1	0_2_markers.txt
shep	0	0.282882	0.659	0.242	0	1	0_2_markers.txt
DCP2	0	0.261409	0.72	0.29	0	1	0_2_markers.txt
CG4911	0	0.266388	0.686	0.264	0	1	0_2_markers.txt
dikar	0	0.321823	0.46	0.132	0	1	0_2_markers.txt
CycT	0	0.343658	0.676	0.244	0	1	0_2_markers.txt
Vps13D	0	0.275629	0.163	0.034	0	1	0_2_markers.txt
Zcchc7	0	0.400984	0.415	0.111	0	1	0_2_markers.txt
Spc105R	0	0.277087	0.284	0.074	0	1	0_2_markers.txt
pns	0	0.257807	0.265	0.068	0	1	0_2_markers.txt
Girdin	0	0.421697	0.63	0.212	0	1	0_2_markers.txt
Dis3l2	0	0.253471	0.454	0.145	0	1	0_2_markers.txt
Rpn1	0	0.353648	0.626	0.22	0	1	0_2_markers.txt
Wnk	0	0.376803	0.4	0.102	0	1	0_2_markers.txt
lncRNA:CR45939	0	0.422922	0.576	0.18	0	1	0_2_markers.txt
Ptp69D	0	0.282596	0.471	0.148	0	1	0_2_markers.txt
CG42588	0	0.347255	0.249	0.056	0	1	0_2_markers.txt
Larp4B	0	0.516158	0.67	0.225	0	1	0_2_markers.txt
Set1	0	0.496355	0.52	0.145	0	1	0_2_markers.txt
Hsc70Cb	0	0.280394	0.708	0.289	0	1	0_2_markers.txt
kug	0	0.400802	0.404	0.106	0	1	0_2_markers.txt
Gug	0	0.337744	0.684	0.262	0	1	0_2_markers.txt
DNApol-eta	0	0.258121	0.29	0.073	0	1	0_2_markers.txt
upSET	0	0.436103	0.821	0.358	0	1	0_2_markers.txt
elg1	0	0.269137	0.516	0.169	0	1	0_2_markers.txt
E(bx)	0	0.657163	0.907	0.406	0	1	0_2_markers.txt
l(3)psg2	0	0.504761	0.587	0.177	0	1	0_2_markers.txt
dre4	0	0.251565	0.535	0.175	0	1	0_2_markers.txt
bin3	0	0.436061	0.843	0.392	0	1	0_2_markers.txt
chn	0	0.28653	0.686	0.273	0	1	0_2_markers.txt
Pcl	0	0.301269	0.625	0.228	0	1	0_2_markers.txt
MESR4	0	0.314714	0.646	0.24	0	1	0_2_markers.txt
tud	0	0.466276	0.608	0.193	0	1	0_2_markers.txt
fus	0	0.267449	0.421	0.121	0	1	0_2_markers.txt
babo	0	0.30601	0.447	0.137	0	1	0_2_markers.txt
Uba1	0	0.253301	0.784	0.338	0	1	0_2_markers.txt
uex	0	0.468955	0.667	0.227	0	1	0_2_markers.txt
ADD1	0	0.329443	0.583	0.199	0	1	0_2_markers.txt
CG5098	0	0.305095	0.41	0.117	0	1	0_2_markers.txt
Ice1	0	0.332943	0.357	0.096	0	1	0_2_markers.txt
CG14478	0	0.301997	0.788	0.357	0	1	0_2_markers.txt
slim	0	0.251948	0.332	0.096	0	1	0_2_markers.txt
dom	0	0.279372	0.829	0.404	0	1	0_2_markers.txt
mei-W68	0	0.310744	0.302	0.078	0	1	0_2_markers.txt
Asx	0	0.286224	0.351	0.094	0	1	0_2_markers.txt
CG13185	0	0.435819	0.413	0.101	0	1	0_2_markers.txt
Kdm4B	0	0.363605	0.334	0.083	0	1	0_2_markers.txt
IntS3	0	0.280101	0.409	0.116	0	1	0_2_markers.txt
tou	0	0.258758	0.453	0.136	0	1	0_2_markers.txt
tapas	0	0.316733	0.485	0.151	0	1	0_2_markers.txt
E(Pc)	0	0.267676	0.681	0.273	0	1	0_2_markers.txt
NAT1	0	0.382498	0.829	0.381	0	1	0_2_markers.txt
CG9005	0	0.26264	0.591	0.202	0	1	0_2_markers.txt
Xpc	0	0.391131	0.654	0.229	0	1	0_2_markers.txt
FBti0061163	0	0.503238	0.287	0.055	0	1	0_2_markers.txt
didum	0	0.262589	0.356	0.1	0	1	0_2_markers.txt
egl	0	0.27897	0.412	0.115	0	1	0_2_markers.txt
garz	0	0.301119	0.262	0.065	0	1	0_2_markers.txt
zip	0	0.25339	0.471	0.143	0	1	0_2_markers.txt
Nipped-B	0	0.475697	0.894	0.443	0	1	0_2_markers.txt
par-1	0	0.284197	0.681	0.266	0	1	0_2_markers.txt
CG6967	0	0.277659	0.429	0.128	0	1	0_2_markers.txt
tea	0	0.32911	0.271	0.065	0	1	0_2_markers.txt
Nipped-A	0	0.485914	0.714	0.253	0	1	0_2_markers.txt
enok	0	0.283133	0.385	0.111	0	1	0_2_markers.txt
CheB42c	0	0.515028	0.322	0.067	0	1	0_2_markers.txt
Gp210	0	0.409124	0.565	0.177	0	1	0_2_markers.txt
CG46385	0	0.303806	0.964	0.649	0	1	0_2_markers.txt
Cap-G	0	0.27938	0.405	0.12	0	1	0_2_markers.txt
Sin3A	0	0.256282	0.755	0.315	0	1	0_2_markers.txt
rad50	0	0.366077	0.364	0.096	0	1	0_2_markers.txt
RhoGEF2	0	0.318184	0.432	0.128	0	1	0_2_markers.txt
Su(var)2-HP2	0	0.681708	0.788	0.263	0	1	0_2_markers.txt
Dp	0	0.25839	0.622	0.229	0	1	0_2_markers.txt
Atf6	0	0.253139	0.261	0.069	0	1	0_2_markers.txt
Pld	0	0.3384	0.404	0.112	0	1	0_2_markers.txt
CG30389	0	0.256634	0.423	0.124	0	1	0_2_markers.txt
Smurf	0	0.251197	0.593	0.212	0	1	0_2_markers.txt
SRPK	0	0.30222	0.717	0.293	0	1	0_2_markers.txt
olf186-F	0	0.261049	0.475	0.155	0	1	0_2_markers.txt
snama	0	0.260023	0.362	0.104	0	1	0_2_markers.txt
wde	0	0.377085	0.499	0.139	0	1	0_2_markers.txt
Usp15-31	0	0.250011	0.224	0.055	0	1	0_2_markers.txt
IntS1	0	0.252869	0.187	0.044	0	1	0_2_markers.txt
Mtor	0	0.497118	0.765	0.303	0	1	0_2_markers.txt
Caf1-180	0	0.317164	0.791	0.346	0	1	0_2_markers.txt
Rbcn-3B	0	0.269087	0.28	0.072	0	1	0_2_markers.txt
l(1)G0289	0	0.268177	0.77	0.327	0	1	0_2_markers.txt
dhd	0	0.398232	0.691	0.244	0	1	0_2_markers.txt
Tango10	0	0.259715	0.501	0.168	0	1	0_2_markers.txt
Tomosyn	0	0.329199	0.264	0.065	0	1	0_2_markers.txt
18SrRNA-Psi:CR45861	0	0.316712	0.306	0.086	0	1	0_2_markers.txt
CG14200	0	0.285992	0.266	0.066	0	1	0_2_markers.txt
HDAC4	0	0.276862	0.477	0.147	0	1	0_2_markers.txt
G9a	0	0.571666	0.79	0.309	0	1	0_2_markers.txt
mei-P26	0	0.42462	0.886	0.446	0	1	0_2_markers.txt
Hmr	0	0.310009	0.371	0.098	0	1	0_2_markers.txt
CanA-14F	0	0.295731	0.731	0.297	0	1	0_2_markers.txt
CG14442	0	0.2835	0.644	0.237	0	1	0_2_markers.txt
Ubr3	0	0.28205	0.571	0.2	0	1	0_2_markers.txt
mei-218	0	0.261108	0.165	0.035	0	1	0_2_markers.txt
Evi5	0	0.270737	0.361	0.098	0	1	0_2_markers.txt
Nup153	0	0.344211	0.785	0.345	0	1	0_2_markers.txt
RhoGAP19D	0	0.261492	0.619	0.223	0	1	0_2_markers.txt
stx	0	0.395366	0.662	0.223	0	1	0_2_markers.txt
snz	0	0.278931	0.241	0.058	0	1	0_2_markers.txt
rudhira	0	0.320702	0.512	0.163	0	1	0_2_markers.txt
sol	0	0.270068	0.362	0.103	0	1	0_2_markers.txt
Nost	0	0.346232	0.575	0.191	0	1	0_2_markers.txt
CG34401	0	0.383113	0.526	0.162	0	1	0_2_markers.txt
east	0	0.459261	0.837	0.376	0	1	0_2_markers.txt
wcy	0	0.26671	0.72	0.291	0	1	0_2_markers.txt
Cdc7	0	0.286697	0.555	0.191	0	1	0_2_markers.txt
dlg1	0	0.294825	0.446	0.135	0	1	0_2_markers.txt
Top1	0	0.284492	0.706	0.288	0	1	0_2_markers.txt
CG14411	0	0.279526	0.446	0.141	0	1	0_2_markers.txt
mahe	0	0.329157	0.724	0.281	0	1	0_2_markers.txt
HUWE1	0	0.266262	0.584	0.209	0	1	0_2_markers.txt
yl	0	0.299562	0.819	0.383	0	1	0_2_markers.txt
RhoGAP1A	0	0.273608	0.314	0.084	0	1	0_2_markers.txt
CG13366	0	0.310654	0.742	0.291	0	1	0_2_markers.txt
Set2	0	0.279202	0.534	0.176	0	1	0_2_markers.txt
inaE	0	0.291572	0.447	0.134	0	1	0_2_markers.txt
HP5	0	0.403033	0.662	0.236	0	1	0_2_markers.txt
sno	0	0.329878	0.392	0.104	0	1	0_2_markers.txt
CG2841	0	0.32892	0.421	0.117	0	1	0_2_markers.txt
CG10555	0	0.274228	0.454	0.138	0	1	0_2_markers.txt
N	0	0.263441	0.704	0.285	0	1	0_2_markers.txt
otu	0	0.261749	0.733	0.305	0	1	0_2_markers.txt
Myc	0	0.310977	0.925	0.547	0	1	0_2_markers.txt
raskol	0	0.362705	0.562	0.183	0	1	0_2_markers.txt
egh	0	0.280699	0.684	0.267	0	1	0_2_markers.txt
spri	0	0.27255	0.472	0.146	0	1	0_2_markers.txt
mus101	0	0.275766	0.271	0.068	0	1	0_2_markers.txt
CG32767	0	0.264583	0.729	0.295	0	1	0_2_markers.txt
mxc	0	0.682814	0.532	0.124	0	1	0_2_markers.txt
NFAT	0	0.273192	0.349	0.097	0	1	0_2_markers.txt
sov	0	0.435962	0.604	0.191	0	1	0_2_markers.txt
Tlk	0	0.280214	0.84	0.413	0	1	0_2_markers.txt
ovo	0	0.264171	0.751	0.326	0	1	0_2_markers.txt
fs(1)N	0	0.296135	0.388	0.111	0	1	0_2_markers.txt
FBti0148143	0	0.27779	0.235	0.059	0	1	0_2_markers.txt
Drak	0	0.290307	0.376	0.105	0	1	0_2_markers.txt
pcx	0	0.319058	0.436	0.13	0	1	0_2_markers.txt
tyf	0	0.422166	0.735	0.284	0	1	0_2_markers.txt
raptor	0	0.259838	0.138	0.029	0	1	0_2_markers.txt
CG11122	0	0.317183	0.297	0.072	0	1	0_2_markers.txt
baz	0	0.252652	0.401	0.119	0	1	0_2_markers.txt
CG3655	0	0.282847	0.412	0.118	0	1	0_2_markers.txt
Trf2	0	0.404021	0.837	0.384	0	1	0_2_markers.txt
Naa15-16	0	0.338026	0.527	0.17	0	1	0_2_markers.txt
mud	0	0.336231	0.581	0.194	0	1	0_2_markers.txt
Plc21C	0	0.280474	0.323	0.086	0	1	0_2_markers.txt
SoYb	0	0.363379	0.445	0.121	0	1	0_2_markers.txt
CLIP-190	0	0.357692	0.461	0.133	0	1	0_2_markers.txt
Fs(2)Ket	0	0.381497	0.868	0.44	0	1	0_2_markers.txt
CG10600	0	0.366198	0.546	0.163	0	1	0_2_markers.txt
l(2)k05819	0	0.296281	0.234	0.055	0	1	0_2_markers.txt
Pde11	0	0.283194	0.591	0.203	0	1	0_2_markers.txt
cana	0	0.540605	0.637	0.197	0	1	0_2_markers.txt
CG34126	0	0.266633	0.299	0.081	0	1	0_2_markers.txt
mus201	0	0.277041	0.198	0.043	0	1	0_2_markers.txt
toc	0	0.332903	0.513	0.148	0	1	0_2_markers.txt
BicD	0	0.335576	0.692	0.258	0	1	0_2_markers.txt
CG4238	0	0.253914	0.301	0.082	0	1	0_2_markers.txt
Reph	0	0.262807	0.443	0.138	0	1	0_2_markers.txt
Oatp30B	0	0.253264	0.411	0.124	0	1	0_2_markers.txt
Pi3K21B	0	0.314568	0.628	0.227	0	1	0_2_markers.txt
Chd1	0	0.366941	0.61	0.201	0	1	0_2_markers.txt
glu	0	0.343144	0.661	0.234	0	1	0_2_markers.txt
Daxx	0	0.42596	0.506	0.145	0	1	0_2_markers.txt
PNUTS	0	0.299289	0.333	0.09	0	1	0_2_markers.txt
Zir	0	0.292932	0.338	0.091	0	1	0_2_markers.txt
Mnn1	0	0.273306	0.38	0.11	0	1	0_2_markers.txt
cmet	0	0.364715	0.471	0.126	0	1	0_2_markers.txt
E23	0	0.263846	0.582	0.197	0	1	0_2_markers.txt
brat	0	0.291381	0.884	0.47	0	1	0_2_markers.txt
spir	0	0.39038	0.56	0.177	0	1	0_2_markers.txt
Slmap	0	0.278951	0.601	0.216	0	1	0_2_markers.txt
Marf1	0	0.390801	0.877	0.454	0	1	0_2_markers.txt
CG7627	0	0.301856	0.704	0.261	0	1	0_2_markers.txt
lilli	0	0.375284	0.598	0.2	0	1	0_2_markers.txt
spen	0	0.489178	0.834	0.367	0	1	0_2_markers.txt
chif	0	0.274119	0.563	0.185	0	1	0_2_markers.txt
Tango1	0	0.349522	0.381	0.105	0	1	0_2_markers.txt
CG16972	0	0.279825	0.298	0.075	0	1	0_2_markers.txt
mts	0	0.263696	0.86	0.439	0	1	0_2_markers.txt
CG8677	0	0.599872	0.725	0.248	0	1	0_2_markers.txt
Liprin-alpha	0	0.254136	0.395	0.118	0	1	0_2_markers.txt
kis	0	0.587656	0.959	0.545	0	1	0_2_markers.txt
CG31998	0	0.295164	0.632	0.22	0	1	0_2_markers.txt
Thd1	0	0.478373	0.417	0.1	0	1	0_2_markers.txt
eIF4G1	0	0.662653	0.925	0.428	0	1	0_2_markers.txt
unc-13	0	0.375589	0.562	0.176	0	1	0_2_markers.txt
lgs	0	0.300293	0.518	0.161	0	1	0_2_markers.txt
bip2	0	0.3717	0.766	0.308	0	1	0_2_markers.txt
Ank	0	0.389926	0.699	0.25	0	1	0_2_markers.txt
PMCA	0	0.283615	0.606	0.206	0	1	0_2_markers.txt
PlexA	0	0.386581	0.806	0.346	0	1	0_2_markers.txt
Hcf	0	0.342612	0.571	0.193	0	1	0_2_markers.txt
PlexB	0	0.299904	0.265	0.06	0	1	0_2_markers.txt
Gyf	0	0.326683	0.829	0.381	0	1	0_2_markers.txt
anne	0	0.302816	0.511	0.165	0	1	0_2_markers.txt
Eph	0	0.253688	0.535	0.184	0	1	0_2_markers.txt
MED26	0	0.374913	0.89	0.444	0	1	0_2_markers.txt
mt:srRNA	0	0.362789	0.695	0.261	0	1	0_2_markers.txt
28SrRNA-Psi:CR40596	0	0.29345	0.158	0.032	0	1	0_2_markers.txt
exu	0	1.16124	0.468	0.258	0	10	0_2_markers.txt
Nap1	0	0.967811	0.532	0.323	0	10	0_2_markers.txt
Gapdh2	1.26533e-293	0.794748	0.519	0.332	3.0282e-289	10	0_2_markers.txt
Nacalpha	1.76482e-290	1.29196	0.205	0.083	4.22357e-286	10	0_2_markers.txt
yin	2.09257e-234	0.892145	0.424	0.273	5.00794e-230	10	0_2_markers.txt
Got2	1.68161e-233	1.14881	0.23	0.109	4.02444e-229	10	0_2_markers.txt
RpL6	1.54885e-218	0.579359	0.645	0.486	3.7067e-214	10	0_2_markers.txt
awd	6.64157e-199	0.90089	0.286	0.157	1.58946e-194	10	0_2_markers.txt
Hsp83	3.85629e-193	0.393579	0.883	0.748	9.22887e-189	10	0_2_markers.txt
RnrS	2.13523e-182	0.891223	0.361	0.233	5.11003e-178	10	0_2_markers.txt
Gapdh1	1.97177e-176	0.905516	0.332	0.207	4.71885e-172	10	0_2_markers.txt
vig2	3.34628e-172	0.643982	0.438	0.301	8.00832e-168	10	0_2_markers.txt
Jabba	2.88342e-163	0.701747	0.438	0.308	6.90059e-159	10	0_2_markers.txt
RpL27A	3.81922e-149	0.745605	0.336	0.217	9.14016e-145	10	0_2_markers.txt
RpL17	3.61656e-135	0.689215	0.378	0.261	8.65516e-131	10	0_2_markers.txt
RpL23A	1.34037e-127	0.460916	0.614	0.5	3.20778e-123	10	0_2_markers.txt
Eno	6.59353e-126	0.465903	0.633	0.522	1.57796e-121	10	0_2_markers.txt
Fdh	1.1666e-125	0.851529	0.267	0.168	2.7919e-121	10	0_2_markers.txt
Pgk	1.41241e-125	0.889044	0.252	0.156	3.38019e-121	10	0_2_markers.txt
Jafrac1	4.95068e-125	0.519021	0.487	0.363	1.1848e-120	10	0_2_markers.txt
RpS8	3.7513e-121	0.550834	0.407	0.289	8.97761e-117	10	0_2_markers.txt
RpS6	7.54947e-118	0.493823	0.514	0.397	1.80674e-113	10	0_2_markers.txt
Tpi	1.44015e-117	0.977422	0.179	0.098	3.44656e-113	10	0_2_markers.txt
RpS9	2.96328e-107	0.655326	0.343	0.243	7.09173e-103	10	0_2_markers.txt
CG2852	7.78607e-100	0.599001	0.407	0.311	1.86336e-95	10	0_2_markers.txt
PyK	6.77719e-94	0.461752	0.447	0.347	1.62192e-89	10	0_2_markers.txt
CCT2	5.44119e-93	0.416204	0.477	0.374	1.30218e-88	10	0_2_markers.txt
RpS7	1.01942e-89	0.623362	0.324	0.235	2.43967e-85	10	0_2_markers.txt
Pgi	8.77137e-89	0.869662	0.197	0.124	2.09917e-84	10	0_2_markers.txt
Hsp60A	4.14368e-88	0.495076	0.381	0.288	9.91666e-84	10	0_2_markers.txt
RpL8	9.92565e-88	0.385656	0.494	0.393	2.37541e-83	10	0_2_markers.txt
La	3.5232e-87	0.854955	0.175	0.105	8.43172e-83	10	0_2_markers.txt
RpL19	2.08266e-84	0.572647	0.413	0.325	4.98422e-80	10	0_2_markers.txt
RpL26	4.88505e-83	0.525336	0.302	0.214	1.16909e-78	10	0_2_markers.txt
Cyp6a19	4.9617e-79	0.584376	0.253	0.174	1.18743e-74	10	0_2_markers.txt
RpS23	1.1827e-78	0.628487	0.274	0.193	2.83044e-74	10	0_2_markers.txt
RpS26	1.22361e-77	0.562918	0.353	0.271	2.92833e-73	10	0_2_markers.txt
RpLP0	3.76697e-77	0.395204	0.393	0.298	9.0151e-73	10	0_2_markers.txt
alphaTub67C	6.06202e-77	0.484291	0.335	0.252	1.45076e-72	10	0_2_markers.txt
CG10576	9.69066e-77	0.567508	0.38	0.302	2.31917e-72	10	0_2_markers.txt
sta	8.49459e-76	0.384456	0.552	0.465	2.03293e-71	10	0_2_markers.txt
RpL18A	2.89337e-75	0.608864	0.314	0.233	6.92441e-71	10	0_2_markers.txt
RpL10Ab	1.13494e-71	0.551397	0.236	0.161	2.71613e-67	10	0_2_markers.txt
RpS5b	2.62328e-71	0.563425	0.318	0.24	6.27802e-67	10	0_2_markers.txt
Ahcy	1.03281e-68	0.56755	0.245	0.172	2.47172e-64	10	0_2_markers.txt
RpL7	3.37077e-68	0.339445	0.504	0.411	8.06693e-64	10	0_2_markers.txt
RpL7A	2.30535e-67	0.274445	0.686	0.601	5.51716e-63	10	0_2_markers.txt
RpS3A	3.26339e-67	0.284573	0.658	0.56	7.80995e-63	10	0_2_markers.txt
Hacl	2.73494e-66	0.821603	0.14	0.084	6.54526e-62	10	0_2_markers.txt
RpL22	1.41467e-64	0.500435	0.359	0.283	3.3856e-60	10	0_2_markers.txt
RpS4	4.57075e-64	0.264303	0.613	0.51	1.09387e-59	10	0_2_markers.txt
CG6287	8.80714e-64	0.729294	0.213	0.148	2.10773e-59	10	0_2_markers.txt
Hsp26	2.76725e-60	0.77321	0.238	0.176	6.62258e-56	10	0_2_markers.txt
p23	2.39121e-57	0.51673	0.241	0.175	5.72265e-53	10	0_2_markers.txt
RpS2	2.00801e-56	0.463517	0.378	0.308	4.80558e-52	10	0_2_markers.txt
Pgd	6.04862e-53	0.568339	0.167	0.112	1.44756e-48	10	0_2_markers.txt
Ubi-p5E	8.14052e-50	0.320978	0.541	0.48	1.94819e-45	10	0_2_markers.txt
CG14814	2.02618e-48	0.522846	0.347	0.289	4.84905e-44	10	0_2_markers.txt
Mdh1	5.80883e-47	0.65547	0.196	0.141	1.39017e-42	10	0_2_markers.txt
fs(1)Ya	5.70831e-45	0.481986	0.25	0.193	1.36611e-40	10	0_2_markers.txt
DppIII	1.35963e-44	0.528152	0.19	0.137	3.25387e-40	10	0_2_markers.txt
Akr1B	7.03257e-44	0.559131	0.274	0.219	1.68303e-39	10	0_2_markers.txt
Ggt-1	8.81388e-44	0.442818	0.376	0.324	2.10934e-39	10	0_2_markers.txt
CCT5	1.34917e-43	0.314741	0.379	0.314	3.22883e-39	10	0_2_markers.txt
Rpn13	7.55813e-43	0.64824	0.166	0.117	1.80881e-38	10	0_2_markers.txt
yl	1.23836e-42	0.26147	0.485	0.416	2.96363e-38	10	0_2_markers.txt
CCT8	1.2696e-41	0.463616	0.307	0.252	3.0384e-37	10	0_2_markers.txt
Rpn11	3.74156e-41	0.650361	0.17	0.122	8.95431e-37	10	0_2_markers.txt
eEF1beta	6.20046e-41	0.37902	0.282	0.223	1.48389e-36	10	0_2_markers.txt
Aldh	3.45007e-39	0.432701	0.236	0.184	8.25671e-35	10	0_2_markers.txt
cib	3.65938e-38	0.343729	0.345	0.288	8.75762e-34	10	0_2_markers.txt
Nlp	4.23204e-38	0.340719	0.287	0.229	1.01281e-33	10	0_2_markers.txt
Rack1	5.12968e-38	0.300415	0.45	0.394	1.22764e-33	10	0_2_markers.txt
RpL13A	5.9143e-38	0.392444	0.252	0.197	1.41541e-33	10	0_2_markers.txt
Ran	3.26563e-36	0.252934	0.561	0.504	7.8153e-32	10	0_2_markers.txt
CCT7	8.07848e-35	0.327584	0.327	0.274	1.93334e-30	10	0_2_markers.txt
RpL13	3.97736e-32	0.26745	0.36	0.305	9.51862e-28	10	0_2_markers.txt
Rpn7	1.2295e-31	0.651645	0.161	0.12	2.94245e-27	10	0_2_markers.txt
CG8180	1.66934e-31	0.361835	0.39	0.348	3.99505e-27	10	0_2_markers.txt
RpA-70	1.9824e-30	0.447661	0.268	0.225	4.74429e-26	10	0_2_markers.txt
RpS3	2.98522e-30	0.280829	0.344	0.293	7.14423e-26	10	0_2_markers.txt
eIF2beta	3.0636e-30	0.711962	0.135	0.098	7.33181e-26	10	0_2_markers.txt
RpL18	1.7967e-29	0.532022	0.198	0.156	4.29987e-25	10	0_2_markers.txt
UQCR-C2	7.19296e-29	0.482774	0.102	0.069	1.72142e-24	10	0_2_markers.txt
Uch	4.8646e-28	0.649517	0.133	0.097	1.1642e-23	10	0_2_markers.txt
RpL35A	1.19796e-27	0.484377	0.271	0.23	2.86697e-23	10	0_2_markers.txt
Rpn8	3.53529e-27	0.436509	0.154	0.116	8.46066e-23	10	0_2_markers.txt
Fkbp39	3.59582e-27	0.365257	0.311	0.267	8.60552e-23	10	0_2_markers.txt
Fkbp59	9.1227e-27	0.42303	0.174	0.135	2.18324e-22	10	0_2_markers.txt
Nurf-38	1.28329e-26	0.614314	0.118	0.085	3.07116e-22	10	0_2_markers.txt
Sod3	1.50551e-26	0.678574	0.148	0.112	3.60298e-22	10	0_2_markers.txt
RpL28	3.87351e-26	0.48971	0.153	0.115	9.27008e-22	10	0_2_markers.txt
vas	8.15329e-26	0.355756	0.248	0.207	1.95125e-21	10	0_2_markers.txt
Slbp	9.52166e-26	0.576431	0.116	0.083	2.27872e-21	10	0_2_markers.txt
CG7208	4.5528e-25	0.56489	0.111	0.079	1.08958e-20	10	0_2_markers.txt
RfC4	3.57993e-24	0.632433	0.107	0.077	8.56748e-20	10	0_2_markers.txt
CG8635	3.73023e-24	0.598258	0.113	0.082	8.92718e-20	10	0_2_markers.txt
Echs1	5.44513e-24	0.496077	0.212	0.175	1.30313e-19	10	0_2_markers.txt
eIF4E1	8.0966e-24	0.344562	0.372	0.339	1.93768e-19	10	0_2_markers.txt
CG11674	1.69645e-23	0.540057	0.138	0.105	4.05994e-19	10	0_2_markers.txt
mtrm	2.76548e-23	0.318079	0.275	0.234	6.61834e-19	10	0_2_markers.txt
gammaTub37C	4.24812e-23	0.657129	0.11	0.08	1.01666e-18	10	0_2_markers.txt
Dph5	5.44657e-23	0.534289	0.108	0.077	1.30347e-18	10	0_2_markers.txt
Mdh2	5.95472e-23	0.405106	0.183	0.147	1.42508e-18	10	0_2_markers.txt
Inos	1.30893e-22	0.566928	0.105	0.076	3.13254e-18	10	0_2_markers.txt
CG4476	1.40731e-22	0.457851	0.118	0.087	3.36798e-18	10	0_2_markers.txt
RpL23	1.45121e-22	0.348536	0.199	0.16	3.47303e-18	10	0_2_markers.txt
CCT1	2.25465e-22	0.406593	0.275	0.241	5.39582e-18	10	0_2_markers.txt
CCT6	4.93831e-22	0.264261	0.347	0.309	1.18184e-17	10	0_2_markers.txt
CG6927	8.37561e-21	0.415726	0.148	0.116	2.00445e-16	10	0_2_markers.txt
Dip-B	9.05648e-21	0.296644	0.255	0.219	2.1674e-16	10	0_2_markers.txt
Rpt1	1.02287e-20	0.451052	0.181	0.147	2.44793e-16	10	0_2_markers.txt
Cdc45	1.49832e-20	0.49647	0.194	0.162	3.58579e-16	10	0_2_markers.txt
CG10237	1.85731e-19	0.434535	0.217	0.185	4.44491e-15	10	0_2_markers.txt
Pglym78	2.12055e-19	0.383929	0.158	0.126	5.07491e-15	10	0_2_markers.txt
Calr	1.69279e-18	0.327159	0.298	0.268	4.05119e-14	10	0_2_markers.txt
Nbr	1.9927e-18	0.525299	0.111	0.084	4.76894e-14	10	0_2_markers.txt
RpL34b	3.15491e-18	0.482911	0.175	0.143	7.55033e-14	10	0_2_markers.txt
Rpn10	3.23082e-18	0.363194	0.155	0.124	7.73199e-14	10	0_2_markers.txt
Stip1	6.80356e-18	0.269051	0.284	0.252	1.62823e-13	10	0_2_markers.txt
ras	2.17253e-17	0.330135	0.204	0.173	5.19931e-13	10	0_2_markers.txt
eIF1A	2.45316e-17	0.299384	0.211	0.178	5.87091e-13	10	0_2_markers.txt
BigH1	3.19267e-17	0.264948	0.291	0.26	7.6407e-13	10	0_2_markers.txt
Scsalpha1	3.21337e-17	0.311819	0.175	0.143	7.69024e-13	10	0_2_markers.txt
SerRS	4.47763e-17	0.558811	0.116	0.089	1.07159e-12	10	0_2_markers.txt
Rpn3	2.36116e-16	0.328306	0.212	0.182	5.65073e-12	10	0_2_markers.txt
CG4991	9.22156e-16	0.288928	0.243	0.213	2.2069e-11	10	0_2_markers.txt
RpS14a	1.36699e-15	0.32542	0.11	0.085	3.27148e-11	10	0_2_markers.txt
Ts	1.60438e-15	0.519774	0.103	0.079	3.83961e-11	10	0_2_markers.txt
und	3.24934e-15	0.329049	0.169	0.141	7.77633e-11	10	0_2_markers.txt
RpS5a	3.51365e-15	0.446217	0.14	0.114	8.40888e-11	10	0_2_markers.txt
nos	4.1781e-15	0.338967	0.17	0.142	9.99902e-11	10	0_2_markers.txt
RpL12	4.22228e-15	0.309156	0.141	0.113	1.01048e-10	10	0_2_markers.txt
swa	6.8424e-15	0.319532	0.33	0.307	1.63752e-10	10	0_2_markers.txt
fs(1)M3	1.78017e-14	0.497929	0.104	0.081	4.26031e-10	10	0_2_markers.txt
Txl	2.75257e-14	0.376927	0.104	0.081	6.58746e-10	10	0_2_markers.txt
path	3.13165e-14	0.390039	0.258	0.236	7.49466e-10	10	0_2_markers.txt
Prosbeta5	3.60657e-14	0.255528	0.206	0.177	8.63124e-10	10	0_2_markers.txt
RpL24	5.01374e-14	0.456213	0.145	0.12	1.19989e-09	10	0_2_markers.txt
CG3702	6.86081e-14	0.476374	0.163	0.138	1.64193e-09	10	0_2_markers.txt
Shmt	8.46876e-14	0.520587	0.116	0.093	2.02674e-09	10	0_2_markers.txt
RpL35	1.59008e-13	0.306705	0.177	0.15	3.80537e-09	10	0_2_markers.txt
Prosalpha3	8.11436e-13	0.271872	0.215	0.189	1.94193e-08	10	0_2_markers.txt
Rpt2	8.17651e-13	0.351915	0.231	0.208	1.9568e-08	10	0_2_markers.txt
UGP	1.02509e-12	0.441524	0.174	0.15	2.45325e-08	10	0_2_markers.txt
Usp14	1.02611e-12	0.394485	0.203	0.179	2.45568e-08	10	0_2_markers.txt
nod	1.06395e-12	0.350903	0.14	0.117	2.54626e-08	10	0_2_markers.txt
Phb2	1.20141e-12	0.282723	0.223	0.197	2.87522e-08	10	0_2_markers.txt
Usp5	1.75824e-12	0.507206	0.133	0.111	4.20783e-08	10	0_2_markers.txt
CG1640	1.78578e-12	0.320227	0.148	0.124	4.27372e-08	10	0_2_markers.txt
Idh	2.84383e-12	0.411435	0.175	0.152	6.80585e-08	10	0_2_markers.txt
Rpn9	3.74666e-12	0.500184	0.128	0.107	8.9665e-08	10	0_2_markers.txt
CG33156	3.95087e-12	0.400563	0.198	0.176	9.45523e-08	10	0_2_markers.txt
lok	5.64905e-12	0.270139	0.23	0.206	1.35193e-07	10	0_2_markers.txt
Rpt5	2.71519e-11	0.32501	0.157	0.135	6.49798e-07	10	0_2_markers.txt
Vha100-2	2.75327e-11	0.339539	0.237	0.216	6.58913e-07	10	0_2_markers.txt
Hmt-1	9.10038e-11	0.527266	0.124	0.104	2.1779e-06	10	0_2_markers.txt
Npl4	1.06742e-10	0.452899	0.127	0.107	2.55455e-06	10	0_2_markers.txt
eIF2gamma	1.31787e-10	0.426649	0.162	0.142	3.15393e-06	10	0_2_markers.txt
Debcl	1.45936e-10	0.339713	0.101	0.081	3.49254e-06	10	0_2_markers.txt
dmGlut	2.12723e-10	0.293639	0.165	0.143	5.09088e-06	10	0_2_markers.txt
Fum1	2.36529e-10	0.282387	0.162	0.141	5.66062e-06	10	0_2_markers.txt
Ork1	2.43302e-10	0.429987	0.184	0.165	5.82271e-06	10	0_2_markers.txt
RnrL	2.77781e-10	0.286668	0.29	0.274	6.64787e-06	10	0_2_markers.txt
l(3)02640	6.16637e-10	0.307282	0.159	0.139	1.47574e-05	10	0_2_markers.txt
PRAS40	7.49034e-10	0.371446	0.128	0.109	1.79259e-05	10	0_2_markers.txt
dpa	9.47828e-10	0.387844	0.205	0.188	2.26834e-05	10	0_2_markers.txt
Cyp1	1.85992e-09	0.419975	0.225	0.21	4.45117e-05	10	0_2_markers.txt
eIF3g1	2.12373e-09	0.412797	0.12	0.101	5.08252e-05	10	0_2_markers.txt
Mcm3	2.14726e-09	0.282451	0.188	0.169	5.13883e-05	10	0_2_markers.txt
ATPsyngamma	2.57867e-09	0.366411	0.17	0.152	6.17128e-05	10	0_2_markers.txt
eIF3e	2.64521e-09	0.403734	0.16	0.14	6.33051e-05	10	0_2_markers.txt
SF2	2.71812e-09	0.279009	0.272	0.256	6.50501e-05	10	0_2_markers.txt
RpL9	3.80281e-09	0.327036	0.225	0.208	9.10089e-05	10	0_2_markers.txt
sle	0	0.715507	0.498	0.285	0	11	0_2_markers.txt
CG42232	0	1.09522	0.702	0.338	0	11	0_2_markers.txt
fax	0	0.557862	0.847	0.567	0	11	0_2_markers.txt
l(3)80Fj	0	0.620133	0.692	0.434	0	11	0_2_markers.txt
E(bx)	0	0.925388	0.787	0.428	0	11	0_2_markers.txt
Nipped-B	0	0.563153	0.714	0.468	0	11	0_2_markers.txt
Su(var)2-HP2	0	0.947757	0.581	0.291	0	11	0_2_markers.txt
18SrRNA-Psi:CR45861	0	1.1988	0.257	0.096	0	11	0_2_markers.txt
mxc	0	1.08848	0.335	0.147	0	11	0_2_markers.txt
kis	0	0.828718	0.892	0.561	0	11	0_2_markers.txt
eIF4G1	0	0.892784	0.811	0.45	0	11	0_2_markers.txt
mt:srRNA	0	1.00566	0.583	0.281	0	11	0_2_markers.txt
spen	8.6433e-308	0.630619	0.628	0.393	2.06852e-303	11	0_2_markers.txt
CG8677	6.46221e-265	0.671666	0.47	0.277	1.54654e-260	11	0_2_markers.txt
Nipped-A	1.9167e-261	0.656502	0.475	0.281	4.58705e-257	11	0_2_markers.txt
MED26	2.40035e-255	0.508719	0.697	0.468	5.74451e-251	11	0_2_markers.txt
smg	2.58108e-251	0.393318	0.898	0.715	6.17704e-247	11	0_2_markers.txt
wech	5.45932e-242	0.390222	0.824	0.578	1.30653e-237	11	0_2_markers.txt
PlexA	1.54494e-229	0.500989	0.578	0.374	3.69735e-225	11	0_2_markers.txt
CG46385	2.36407e-219	0.394199	0.86	0.665	5.65769e-215	11	0_2_markers.txt
Trf2	1.41529e-216	0.496027	0.617	0.411	3.38706e-212	11	0_2_markers.txt
aqz	5.34296e-214	0.327643	0.965	0.811	1.27868e-209	11	0_2_markers.txt
mei-P26	3.44318e-213	0.464109	0.682	0.471	8.24023e-209	11	0_2_markers.txt
Myc	1.10729e-209	0.434024	0.778	0.567	2.64995e-205	11	0_2_markers.txt
mask	7.512e-208	0.484976	0.662	0.461	1.79777e-203	11	0_2_markers.txt
Mtor	6.7956e-205	0.528033	0.516	0.332	1.62632e-200	11	0_2_markers.txt
G9a	1.66335e-198	0.512349	0.521	0.339	3.98073e-194	11	0_2_markers.txt
Dl	1.79399e-197	0.553415	0.437	0.271	4.29338e-193	11	0_2_markers.txt
tral	4.0323e-194	0.289091	0.968	0.886	9.6501e-190	11	0_2_markers.txt
Tnpo	9.62899e-194	0.446497	0.665	0.467	2.30441e-189	11	0_2_markers.txt
cana	6.68349e-191	0.616416	0.377	0.225	1.59949e-186	11	0_2_markers.txt
upSET	1.01039e-190	0.476868	0.573	0.387	2.41806e-186	11	0_2_markers.txt
Jarid2	3.6387e-190	0.473277	0.529	0.347	8.70815e-186	11	0_2_markers.txt
east	2.22516e-183	0.463387	0.59	0.404	5.32526e-179	11	0_2_markers.txt
Ank	3.70997e-174	0.498728	0.436	0.278	8.8787e-170	11	0_2_markers.txt
msps	5.14772e-174	0.521766	0.427	0.271	1.23195e-169	11	0_2_markers.txt
Marf1	1.37432e-173	0.422062	0.669	0.479	3.28902e-169	11	0_2_markers.txt
AGO1	2.82042e-168	0.362881	0.704	0.5	6.74983e-164	11	0_2_markers.txt
Tlk	1.90047e-167	0.425778	0.622	0.439	4.5482e-163	11	0_2_markers.txt
Tl	7.69084e-167	0.449737	0.561	0.387	1.84057e-162	11	0_2_markers.txt
skd	1.55014e-163	0.41957	0.528	0.356	3.70978e-159	11	0_2_markers.txt
Set1	4.5288e-159	0.621664	0.293	0.17	1.08383e-154	11	0_2_markers.txt
CG2926	3.18418e-157	0.434347	0.478	0.319	7.62038e-153	11	0_2_markers.txt
gish	9.73151e-157	0.431842	0.549	0.379	2.32894e-152	11	0_2_markers.txt
bip2	8.78168e-156	0.445961	0.5	0.337	2.10163e-151	11	0_2_markers.txt
sov	1.04648e-154	0.553177	0.353	0.218	2.50443e-150	11	0_2_markers.txt
bin3	1.13158e-152	0.39523	0.597	0.42	2.70809e-148	11	0_2_markers.txt
brat	3.0932e-151	0.367513	0.681	0.495	7.40264e-147	11	0_2_markers.txt
Larp4B	7.91283e-149	0.514207	0.394	0.254	1.8937e-144	11	0_2_markers.txt
Gyf	1.17885e-146	0.367639	0.581	0.409	2.82122e-142	11	0_2_markers.txt
glu	1.22835e-145	0.451843	0.404	0.262	2.93969e-141	11	0_2_markers.txt
Nup153	2.16069e-145	0.407927	0.538	0.373	5.17096e-141	11	0_2_markers.txt
UbcE2H	4.07122e-143	0.34117	0.671	0.488	9.74324e-139	11	0_2_markers.txt
cal1	2.60566e-142	0.516999	0.365	0.232	6.23587e-138	11	0_2_markers.txt
fs(1)h	1.30518e-141	0.344489	0.655	0.474	3.12356e-137	11	0_2_markers.txt
tyf	2.56368e-139	0.419996	0.461	0.313	6.13539e-135	11	0_2_markers.txt
Fs(2)Ket	5.55127e-139	0.374836	0.638	0.467	1.32853e-134	11	0_2_markers.txt
CG7504	7.37496e-139	0.556235	0.306	0.186	1.76498e-134	11	0_2_markers.txt
larp	9.43404e-139	0.377932	0.491	0.337	2.25775e-134	11	0_2_markers.txt
l(1)G0289	2.36633e-137	0.388784	0.511	0.355	5.66309e-133	11	0_2_markers.txt
Pdcd4	5.41613e-136	0.326955	0.653	0.474	1.29619e-131	11	0_2_markers.txt
wcy	1.14282e-135	0.414065	0.466	0.319	2.73499e-131	11	0_2_markers.txt
unc-13	1.35679e-135	0.516066	0.324	0.202	3.24706e-131	11	0_2_markers.txt
Hrb27C	2.08756e-133	0.263722	0.935	0.803	4.99595e-129	11	0_2_markers.txt
Caf1-180	3.35461e-133	0.336843	0.536	0.374	8.02824e-129	11	0_2_markers.txt
zld	5.69808e-131	0.314879	0.602	0.433	1.36366e-126	11	0_2_markers.txt
CG4911	5.23805e-130	0.417398	0.429	0.291	1.25357e-125	11	0_2_markers.txt
rdog	9.63518e-130	0.355048	0.546	0.388	2.30589e-125	11	0_2_markers.txt
Smr	3.91713e-129	0.339208	0.607	0.44	9.37449e-125	11	0_2_markers.txt
uex	1.19737e-128	0.452132	0.388	0.256	2.86554e-124	11	0_2_markers.txt
l(3)psg2	1.33861e-128	0.507141	0.325	0.205	3.20357e-124	11	0_2_markers.txt
Not1	3.2572e-127	0.290679	0.675	0.495	7.79513e-123	11	0_2_markers.txt
ctrip	9.28632e-127	0.383894	0.423	0.285	2.2224e-122	11	0_2_markers.txt
Nup358	4.95586e-126	0.370078	0.574	0.416	1.18604e-121	11	0_2_markers.txt
CG10254	8.30295e-126	0.357762	0.469	0.324	1.98706e-121	11	0_2_markers.txt
srl	3.64474e-125	0.33169	0.512	0.357	8.7226e-121	11	0_2_markers.txt
alt	3.83563e-124	0.328167	0.506	0.355	9.17944e-120	11	0_2_markers.txt
hyd	5.47842e-123	0.38038	0.387	0.256	1.3111e-118	11	0_2_markers.txt
rno	7.60489e-122	0.431632	0.355	0.231	1.82e-117	11	0_2_markers.txt
lid	9.79792e-122	0.322305	0.586	0.424	2.34484e-117	11	0_2_markers.txt
Claspin	1.03578e-121	0.54548	0.301	0.189	2.47883e-117	11	0_2_markers.txt
CG45050	1.50043e-121	0.297427	0.761	0.582	3.59084e-117	11	0_2_markers.txt
Xpc	2.47225e-121	0.414147	0.387	0.257	5.91659e-117	11	0_2_markers.txt
mnb	5.50016e-119	0.318621	0.594	0.429	1.3163e-114	11	0_2_markers.txt
lilli	7.03326e-119	0.480871	0.346	0.227	1.6832e-114	11	0_2_markers.txt
mtd	2.19706e-118	0.331438	0.481	0.335	5.258e-114	11	0_2_markers.txt
CG2924	3.62372e-118	0.306106	0.54	0.387	8.67229e-114	11	0_2_markers.txt
ens	7.21238e-118	0.291255	0.551	0.393	1.72607e-113	11	0_2_markers.txt
wapl	2.02335e-117	0.310169	0.438	0.3	4.84228e-113	11	0_2_markers.txt
sima	2.42865e-117	0.380836	0.455	0.317	5.81225e-113	11	0_2_markers.txt
spoon	8.82529e-116	0.317429	0.618	0.459	2.11207e-111	11	0_2_markers.txt
Sin3A	1.26915e-115	0.317139	0.489	0.344	3.03734e-111	11	0_2_markers.txt
CG41099	2.50746e-115	0.467557	0.355	0.236	6.00085e-111	11	0_2_markers.txt
Acf	2.6035e-115	0.415506	0.404	0.277	6.23069e-111	11	0_2_markers.txt
AGO3	6.69963e-115	0.486573	0.326	0.212	1.60336e-110	11	0_2_markers.txt
HP5	4.12252e-114	0.417698	0.39	0.265	9.86602e-110	11	0_2_markers.txt
Top1	1.04437e-113	0.41091	0.447	0.316	2.4994e-109	11	0_2_markers.txt
DCP2	1.1337e-113	0.344638	0.456	0.319	2.71318e-109	11	0_2_markers.txt
mahe	2.57937e-113	0.353226	0.445	0.31	6.17295e-109	11	0_2_markers.txt
PMCA	3.95387e-113	0.405119	0.353	0.233	9.46241e-109	11	0_2_markers.txt
Ssdp	3.63475e-112	0.293532	0.565	0.41	8.69869e-108	11	0_2_markers.txt
Su(Tpl)	1.14326e-111	0.291353	0.586	0.426	2.73605e-107	11	0_2_markers.txt
psq	1.77776e-111	0.336817	0.504	0.359	4.25453e-107	11	0_2_markers.txt
CycT	1.01552e-110	0.393186	0.397	0.273	2.43034e-106	11	0_2_markers.txt
Tao	8.38511e-110	0.263787	0.595	0.434	2.00672e-105	11	0_2_markers.txt
BicD	1.99445e-109	0.375186	0.414	0.287	4.77312e-105	11	0_2_markers.txt
Hcf	2.54795e-109	0.449723	0.331	0.218	6.09775e-105	11	0_2_markers.txt
stx	2.18108e-107	0.387854	0.373	0.253	5.21976e-103	11	0_2_markers.txt
CanA-14F	2.65145e-106	0.353872	0.457	0.326	6.34545e-102	11	0_2_markers.txt
E(Pc)	2.65449e-106	0.386916	0.426	0.3	6.35272e-102	11	0_2_markers.txt
CG31998	5.81222e-106	0.362461	0.366	0.248	1.39098e-101	11	0_2_markers.txt
Hsc70-3	3.84222e-105	0.263918	0.833	0.665	9.19519e-101	11	0_2_markers.txt
Src64B	5.26359e-105	0.27738	0.57	0.417	1.25968e-100	11	0_2_markers.txt
eIF4G2	1.24974e-104	0.361526	0.406	0.282	2.99087e-100	11	0_2_markers.txt
Pak3	3.1404e-104	0.354656	0.382	0.263	7.51561e-100	11	0_2_markers.txt
CG14478	8.6142e-104	0.303466	0.529	0.385	2.06155e-99	11	0_2_markers.txt
Cenp-C	1.15923e-103	0.460193	0.318	0.21	2.77428e-99	11	0_2_markers.txt
Ncoa6	2.45585e-103	0.338007	0.436	0.309	5.87733e-99	11	0_2_markers.txt
Parp	1.09999e-102	0.382599	0.358	0.243	2.63251e-98	11	0_2_markers.txt
CG10600	5.73057e-102	0.408964	0.293	0.189	1.37144e-97	11	0_2_markers.txt
Girdin	1.38074e-101	0.382607	0.355	0.241	3.3044e-97	11	0_2_markers.txt
dom	6.89247e-101	0.297007	0.58	0.431	1.64951e-96	11	0_2_markers.txt
rin	1.14085e-100	0.252401	0.866	0.712	2.73029e-96	11	0_2_markers.txt
Gp210	2.39624e-100	0.458896	0.309	0.204	5.73469e-96	11	0_2_markers.txt
l(2)gl	1.64718e-98	0.356122	0.348	0.236	3.94204e-94	11	0_2_markers.txt
tacc	5.90614e-98	0.351566	0.367	0.252	1.41346e-93	11	0_2_markers.txt
CG13366	2.57931e-97	0.254656	0.453	0.322	6.17279e-93	11	0_2_markers.txt
Ndf	3.4054e-97	0.315473	0.536	0.397	8.14979e-93	11	0_2_markers.txt
Pdk1	3.92806e-97	0.359992	0.386	0.27	9.40064e-93	11	0_2_markers.txt
Btk29A	9.67469e-97	0.295943	0.429	0.304	2.31535e-92	11	0_2_markers.txt
mud	1.01569e-96	0.399777	0.326	0.22	2.43074e-92	11	0_2_markers.txt
woc	1.09494e-96	0.294022	0.393	0.272	2.62041e-92	11	0_2_markers.txt
Map205	1.27248e-96	0.32131	0.408	0.288	3.04531e-92	11	0_2_markers.txt
Atg17	3.67964e-96	0.39697	0.348	0.237	8.80611e-92	11	0_2_markers.txt
CG14073	1.3425e-95	0.441528	0.281	0.182	3.21288e-91	11	0_2_markers.txt
CG32767	1.50849e-95	0.307093	0.451	0.324	3.61011e-91	11	0_2_markers.txt
CG43675	2.77197e-95	0.561032	0.177	0.1	6.63387e-91	11	0_2_markers.txt
emb	1.39062e-94	0.360532	0.383	0.268	3.32804e-90	11	0_2_markers.txt
stau	1.47396e-94	0.290008	0.444	0.318	3.52749e-90	11	0_2_markers.txt
dikar	2.52198e-94	0.454048	0.246	0.154	6.0356e-90	11	0_2_markers.txt
Smurf	2.80477e-94	0.368683	0.348	0.238	6.71239e-90	11	0_2_markers.txt
Gug	8.39633e-94	0.361818	0.407	0.29	2.00941e-89	11	0_2_markers.txt
asp	1.21628e-93	0.370904	0.366	0.255	2.91081e-89	11	0_2_markers.txt
cic	1.3179e-93	0.370213	0.399	0.283	3.15399e-89	11	0_2_markers.txt
mts	4.49836e-93	0.258729	0.626	0.465	1.07655e-88	11	0_2_markers.txt
fwd	4.80067e-93	0.306313	0.407	0.288	1.1489e-88	11	0_2_markers.txt
Mnt	1.39283e-92	0.317423	0.471	0.343	3.33333e-88	11	0_2_markers.txt
Hmr	5.49415e-92	0.576482	0.196	0.116	1.31486e-87	11	0_2_markers.txt
Daxx	1.26737e-91	0.460853	0.263	0.169	3.03307e-87	11	0_2_markers.txt
msk	4.93923e-91	0.270961	0.594	0.445	1.18206e-86	11	0_2_markers.txt
NAT1	1.09842e-89	0.283836	0.549	0.411	2.62873e-85	11	0_2_markers.txt
CG13917	4.52754e-89	0.357052	0.371	0.261	1.08353e-84	11	0_2_markers.txt
MESR4	4.61115e-89	0.348781	0.378	0.267	1.10354e-84	11	0_2_markers.txt
CG7627	1.19078e-88	0.251561	0.41	0.291	2.84978e-84	11	0_2_markers.txt
N	2.69452e-88	0.328394	0.432	0.314	6.44851e-84	11	0_2_markers.txt
wge	9.74924e-88	0.286384	0.4	0.285	2.33319e-83	11	0_2_markers.txt
aop	1.58601e-87	0.367213	0.339	0.236	3.79564e-83	11	0_2_markers.txt
hang	3.47912e-87	0.290098	0.5	0.371	8.32623e-83	11	0_2_markers.txt
RhoGAP19D	5.76962e-87	0.33899	0.357	0.25	1.38078e-82	11	0_2_markers.txt
JIL-1	1.37834e-86	0.338851	0.341	0.237	3.29864e-82	11	0_2_markers.txt
Pka-C1	1.4375e-85	0.309511	0.38	0.27	3.44023e-81	11	0_2_markers.txt
lgs	5.94886e-85	0.392684	0.279	0.186	1.42368e-80	11	0_2_markers.txt
retn	7.94328e-85	0.322726	0.459	0.339	1.90099e-80	11	0_2_markers.txt
Nedd4	2.74749e-84	0.377471	0.338	0.236	6.5753e-80	11	0_2_markers.txt
bif	2.68128e-83	0.267418	0.54	0.409	6.41684e-79	11	0_2_markers.txt
ADD1	3.77115e-83	0.397506	0.323	0.225	9.02511e-79	11	0_2_markers.txt
Rpn2	1.80538e-81	0.331608	0.378	0.272	4.32064e-77	11	0_2_markers.txt
kug	2.35662e-81	0.484852	0.204	0.126	5.63987e-77	11	0_2_markers.txt
Thd1	3.97239e-81	0.515328	0.199	0.122	9.50673e-77	11	0_2_markers.txt
wde	4.81148e-81	0.399086	0.251	0.164	1.15148e-76	11	0_2_markers.txt
Bsg	7.88384e-81	0.345912	0.385	0.278	1.88676e-76	11	0_2_markers.txt
CG31342	1.488e-80	0.361925	0.321	0.223	3.56108e-76	11	0_2_markers.txt
SoYb	2.21367e-80	0.428418	0.225	0.143	5.29775e-76	11	0_2_markers.txt
lncRNA:CR45939	2.5339e-80	0.401345	0.302	0.208	6.06414e-76	11	0_2_markers.txt
Ptip	8.32092e-80	0.363283	0.268	0.179	1.99136e-75	11	0_2_markers.txt
Ars2	1.42838e-79	0.256061	0.411	0.299	3.41841e-75	11	0_2_markers.txt
ash1	3.67093e-79	0.36667	0.281	0.19	8.78526e-75	11	0_2_markers.txt
mld	3.8365e-79	0.326188	0.377	0.271	9.18151e-75	11	0_2_markers.txt
Nxf3	6.23087e-79	0.502741	0.173	0.103	1.49117e-74	11	0_2_markers.txt
par-1	5.03844e-78	0.308616	0.403	0.295	1.2058e-73	11	0_2_markers.txt
PR-Set7	5.04982e-78	0.363252	0.334	0.236	1.20852e-73	11	0_2_markers.txt
CG34401	3.68402e-77	0.397498	0.276	0.188	8.81659e-73	11	0_2_markers.txt
CG31635	4.16949e-77	0.337183	0.275	0.185	9.97842e-73	11	0_2_markers.txt
l(3)L1231	7.44011e-77	0.261238	0.423	0.311	1.78057e-72	11	0_2_markers.txt
Chd1	3.4394e-76	0.321664	0.326	0.23	8.23118e-72	11	0_2_markers.txt
CG44838	4.19565e-76	0.272841	0.451	0.336	1.0041e-71	11	0_2_markers.txt
anne	4.32611e-76	0.389103	0.277	0.189	1.03532e-71	11	0_2_markers.txt
jvl	9.20334e-76	0.331792	0.336	0.238	2.20254e-71	11	0_2_markers.txt
Slmap	9.24266e-76	0.333169	0.342	0.243	2.21195e-71	11	0_2_markers.txt
orb	2.43503e-74	0.268327	0.357	0.255	5.82751e-70	11	0_2_markers.txt
Ubqn	7.10928e-74	0.25632	0.502	0.381	1.70139e-69	11	0_2_markers.txt
CG13185	1.51794e-73	0.449487	0.196	0.123	3.63273e-69	11	0_2_markers.txt
Eph	1.79035e-73	0.36657	0.298	0.208	4.28468e-69	11	0_2_markers.txt
chif	4.56802e-73	0.299941	0.303	0.211	1.09322e-68	11	0_2_markers.txt
otu	7.10056e-73	0.261373	0.447	0.334	1.69931e-68	11	0_2_markers.txt
faf	1.62625e-72	0.326219	0.349	0.252	3.89193e-68	11	0_2_markers.txt
shep	7.38586e-72	0.303198	0.371	0.271	1.76758e-67	11	0_2_markers.txt
Edc3	1.34568e-71	0.298332	0.318	0.225	3.22047e-67	11	0_2_markers.txt
Nost	1.01175e-70	0.336825	0.308	0.218	2.42131e-66	11	0_2_markers.txt
Ptp69D	1.98878e-70	0.381962	0.252	0.17	4.75955e-66	11	0_2_markers.txt
CG7029	2.50233e-70	0.383073	0.263	0.18	5.98858e-66	11	0_2_markers.txt
Atpalpha	8.0544e-70	0.258559	0.423	0.316	1.92758e-65	11	0_2_markers.txt
Bruce	1.95146e-69	0.338776	0.242	0.162	4.67024e-65	11	0_2_markers.txt
Spt6	5.93494e-69	0.309721	0.352	0.257	1.42035e-64	11	0_2_markers.txt
CG14442	6.10696e-69	0.28111	0.362	0.265	1.46152e-64	11	0_2_markers.txt
cmet	8.64739e-69	0.362491	0.228	0.151	2.06949e-64	11	0_2_markers.txt
spir	1.0385e-67	0.357493	0.289	0.204	2.48533e-63	11	0_2_markers.txt
pygo	2.85128e-67	0.301281	0.294	0.207	6.82369e-63	11	0_2_markers.txt
egh	8.66358e-67	0.280078	0.396	0.297	2.07337e-62	11	0_2_markers.txt
Pi3K21B	1.69338e-66	0.298888	0.349	0.256	4.05259e-62	11	0_2_markers.txt
SPoCk	4.21179e-66	0.336719	0.295	0.209	1.00797e-61	11	0_2_markers.txt
dlg1	1.67903e-65	0.403573	0.233	0.157	4.01824e-61	11	0_2_markers.txt
msn	1.8116e-65	0.282418	0.338	0.246	4.33552e-61	11	0_2_markers.txt
trx	2.30425e-65	0.35415	0.252	0.173	5.51453e-61	11	0_2_markers.txt
Usp1	2.72036e-65	0.342015	0.272	0.189	6.51037e-61	11	0_2_markers.txt
pod1	5.91427e-65	0.384598	0.229	0.154	1.4154e-60	11	0_2_markers.txt
Pde11	8.35222e-65	0.27918	0.319	0.23	1.99885e-60	11	0_2_markers.txt
Svil	1.63073e-64	0.281146	0.387	0.29	3.90267e-60	11	0_2_markers.txt
CG12316	1.71886e-64	0.358323	0.248	0.17	4.11358e-60	11	0_2_markers.txt
nsl1	3.44797e-64	0.290307	0.36	0.266	8.25167e-60	11	0_2_markers.txt
E23	3.66478e-64	0.258999	0.313	0.224	8.77055e-60	11	0_2_markers.txt
Cdk12	9.8316e-64	0.316031	0.326	0.238	2.3529e-59	11	0_2_markers.txt
MTA1-like	1.89663e-63	0.284279	0.281	0.198	4.53901e-59	11	0_2_markers.txt
Atx2	4.36726e-63	0.256081	0.392	0.294	1.04517e-58	11	0_2_markers.txt
raskol	4.83829e-62	0.331461	0.292	0.21	1.1579e-57	11	0_2_markers.txt
hdc	4.96424e-62	0.250275	0.411	0.311	1.18804e-57	11	0_2_markers.txt
smash	5.07299e-62	0.345049	0.268	0.188	1.21407e-57	11	0_2_markers.txt
FBti0061163	9.66348e-62	0.519061	0.125	0.072	2.31266e-57	11	0_2_markers.txt
ncm	1.31982e-61	0.313059	0.277	0.196	3.15859e-57	11	0_2_markers.txt
Ae2	4.39841e-61	0.273581	0.373	0.28	1.05263e-56	11	0_2_markers.txt
RecQ4	4.94542e-61	0.362737	0.234	0.16	1.18354e-56	11	0_2_markers.txt
CG8176	3.63342e-60	0.328059	0.283	0.203	8.69551e-56	11	0_2_markers.txt
SKIP	1.91878e-58	0.280974	0.3	0.217	4.59202e-54	11	0_2_markers.txt
Hex-A	3.15763e-58	0.264295	0.362	0.272	7.55684e-54	11	0_2_markers.txt
tud	3.65854e-58	0.306285	0.304	0.223	8.75562e-54	11	0_2_markers.txt
CG11873	5.52132e-58	0.343046	0.244	0.17	1.32136e-53	11	0_2_markers.txt
tou	8.59771e-58	0.326075	0.23	0.158	2.0576e-53	11	0_2_markers.txt
alpha-Cat	1.51818e-56	0.25106	0.285	0.205	3.63332e-52	11	0_2_markers.txt
scra	1.79449e-56	0.280575	0.307	0.226	4.29458e-52	11	0_2_markers.txt
slpr	4.20158e-56	0.286926	0.31	0.228	1.00552e-51	11	0_2_markers.txt
CG10492	5.4463e-56	0.273298	0.319	0.235	1.30341e-51	11	0_2_markers.txt
shg	6.10538e-56	0.319095	0.256	0.181	1.46114e-51	11	0_2_markers.txt
hep	9.40611e-56	0.335424	0.27	0.194	2.25107e-51	11	0_2_markers.txt
RhoBTB	1.3112e-55	0.276244	0.318	0.236	3.13795e-51	11	0_2_markers.txt
enc	2.14342e-55	0.264596	0.353	0.267	5.12964e-51	11	0_2_markers.txt
spri	1.01411e-54	0.305507	0.24	0.169	2.42696e-50	11	0_2_markers.txt
Dys	1.16354e-54	0.386996	0.189	0.126	2.78457e-50	11	0_2_markers.txt
CheB42c	1.19956e-54	0.449484	0.139	0.085	2.87079e-50	11	0_2_markers.txt
Crtc	3.09791e-54	0.283179	0.271	0.196	7.41392e-50	11	0_2_markers.txt
lap	3.92383e-54	0.340182	0.241	0.171	9.39051e-50	11	0_2_markers.txt
Fas1	5.92045e-54	0.319737	0.269	0.194	1.41688e-49	11	0_2_markers.txt
RhoGAP1A	6.80569e-54	0.383612	0.157	0.1	1.62874e-49	11	0_2_markers.txt
rudhira	6.8113e-54	0.325591	0.261	0.188	1.63008e-49	11	0_2_markers.txt
CG10555	1.33629e-53	0.338382	0.23	0.161	3.198e-49	11	0_2_markers.txt
Dp1	1.91329e-53	0.262127	0.326	0.244	4.57889e-49	11	0_2_markers.txt
RasGAP1	8.75924e-53	0.289478	0.253	0.181	2.09626e-48	11	0_2_markers.txt
Pcl	9.40492e-53	0.26263	0.338	0.256	2.25079e-48	11	0_2_markers.txt
baz	1.2294e-52	0.361487	0.203	0.139	2.9422e-48	11	0_2_markers.txt
Set2	1.2981e-52	0.321861	0.276	0.202	3.10661e-48	11	0_2_markers.txt
CG31224	1.60341e-52	0.252224	0.277	0.201	3.83728e-48	11	0_2_markers.txt
kuz	3.25714e-52	0.293996	0.288	0.213	7.79498e-48	11	0_2_markers.txt
cnn	4.73659e-52	0.266725	0.237	0.167	1.13356e-47	11	0_2_markers.txt
CLIP-190	6.17842e-52	0.363838	0.223	0.157	1.47862e-47	11	0_2_markers.txt
Kdm4B	2.01188e-51	0.423736	0.157	0.101	4.81483e-47	11	0_2_markers.txt
fray	2.76226e-51	0.283135	0.269	0.195	6.61063e-47	11	0_2_markers.txt
Abl	5.15614e-51	0.314888	0.231	0.163	1.23397e-46	11	0_2_markers.txt
HDAC4	1.14289e-50	0.326728	0.239	0.17	2.73516e-46	11	0_2_markers.txt
CG16972	2.37636e-50	0.404976	0.144	0.091	5.68712e-46	11	0_2_markers.txt
pcx	4.70826e-50	0.336593	0.217	0.152	1.12678e-45	11	0_2_markers.txt
sno	7.74948e-50	0.401761	0.184	0.125	1.85461e-45	11	0_2_markers.txt
Ge-1	8.13971e-50	0.278077	0.207	0.143	1.94799e-45	11	0_2_markers.txt
ssx	1.0412e-48	0.294904	0.273	0.201	2.49179e-44	11	0_2_markers.txt
SMC5	2.04586e-48	0.338639	0.225	0.161	4.89615e-44	11	0_2_markers.txt
S	2.76442e-48	0.298771	0.279	0.207	6.61581e-44	11	0_2_markers.txt
IntS3	5.82752e-48	0.335709	0.198	0.137	1.39464e-43	11	0_2_markers.txt
dtn	1.20663e-47	0.351016	0.196	0.136	2.8877e-43	11	0_2_markers.txt
scrib	1.70778e-47	0.29586	0.248	0.18	4.08707e-43	11	0_2_markers.txt
BubR1	5.56889e-47	0.274353	0.22	0.156	1.33275e-42	11	0_2_markers.txt
sdk	7.47459e-47	0.322835	0.211	0.149	1.78882e-42	11	0_2_markers.txt
zip	2.00972e-46	0.307918	0.232	0.167	4.80967e-42	11	0_2_markers.txt
Phs	2.17676e-46	0.32127	0.241	0.176	5.20942e-42	11	0_2_markers.txt
CG5098	2.21011e-46	0.346871	0.198	0.138	5.28923e-42	11	0_2_markers.txt
Hip1	4.08656e-46	0.334147	0.149	0.097	9.77995e-42	11	0_2_markers.txt
bon	7.10408e-46	0.282864	0.256	0.189	1.70015e-41	11	0_2_markers.txt
CG10543	1.20749e-45	0.316824	0.217	0.155	2.88975e-41	11	0_2_markers.txt
RapGAP1	4.31962e-45	0.293558	0.239	0.174	1.03377e-40	11	0_2_markers.txt
Slik	5.06819e-45	0.331706	0.173	0.117	1.21292e-40	11	0_2_markers.txt
yrt	6.73261e-45	0.265475	0.241	0.176	1.61125e-40	11	0_2_markers.txt
Sema2a	1.03622e-44	0.28835	0.236	0.171	2.47988e-40	11	0_2_markers.txt
spn-E	1.45064e-44	0.277625	0.225	0.161	3.47168e-40	11	0_2_markers.txt
Cont	2.15597e-44	0.310867	0.198	0.139	5.15967e-40	11	0_2_markers.txt
Efa6	2.77016e-44	0.302787	0.243	0.179	6.62956e-40	11	0_2_markers.txt
mbc	3.0877e-44	0.35111	0.164	0.111	7.38948e-40	11	0_2_markers.txt
enok	4.19426e-44	0.342112	0.188	0.13	1.00377e-39	11	0_2_markers.txt
Tango10	1.16413e-43	0.2874	0.258	0.192	2.78601e-39	11	0_2_markers.txt
trio	1.45597e-43	0.321167	0.182	0.125	3.48442e-39	11	0_2_markers.txt
Usp16-45	2.35249e-43	0.264333	0.301	0.23	5.62999e-39	11	0_2_markers.txt
CG3655	6.20017e-43	0.319395	0.197	0.139	1.48382e-38	11	0_2_markers.txt
crb	1.58485e-42	0.320143	0.19	0.133	3.79286e-38	11	0_2_markers.txt
inaE	2.01312e-42	0.303186	0.217	0.156	4.81779e-38	11	0_2_markers.txt
Graf	2.89908e-42	0.27942	0.208	0.149	6.93808e-38	11	0_2_markers.txt
Galphao	8.69283e-42	0.307574	0.198	0.141	2.08037e-37	11	0_2_markers.txt
Sik3	1.00393e-41	0.265629	0.223	0.162	2.40261e-37	11	0_2_markers.txt
PlexB	1.76237e-41	0.391234	0.119	0.075	4.2177e-37	11	0_2_markers.txt
Blm	3.1124e-41	0.295695	0.194	0.138	7.44859e-37	11	0_2_markers.txt
lncRNA:CR45102	5.2952e-41	0.317146	0.198	0.141	1.26725e-36	11	0_2_markers.txt
Axn	1.89135e-40	0.251779	0.244	0.181	4.52637e-36	11	0_2_markers.txt
Dok	3.09384e-40	0.281937	0.22	0.161	7.40419e-36	11	0_2_markers.txt
KrT95D	5.17692e-40	0.284423	0.203	0.147	1.23894e-35	11	0_2_markers.txt
Hipk	7.65085e-40	0.293761	0.214	0.155	1.831e-35	11	0_2_markers.txt
alpha-Man-IIb	9.2589e-40	0.269109	0.224	0.164	2.21584e-35	11	0_2_markers.txt
Sec16	1.49434e-39	0.274837	0.248	0.186	3.57625e-35	11	0_2_markers.txt
Dis3l2	1.81696e-39	0.299425	0.227	0.168	4.34836e-35	11	0_2_markers.txt
Zir	2.8785e-39	0.32972	0.159	0.109	6.88882e-35	11	0_2_markers.txt
Cad87A	3.19897e-39	0.288304	0.174	0.121	7.65577e-35	11	0_2_markers.txt
Ranbp16	5.91571e-39	0.308649	0.154	0.105	1.41575e-34	11	0_2_markers.txt
BRWD3	1.10983e-38	0.251449	0.253	0.191	2.65605e-34	11	0_2_markers.txt
CG42674	1.59637e-38	0.293611	0.165	0.114	3.82044e-34	11	0_2_markers.txt
CG6967	2.78599e-38	0.284173	0.206	0.15	6.66743e-34	11	0_2_markers.txt
FBXO11	6.70526e-38	0.273634	0.227	0.169	1.6047e-33	11	0_2_markers.txt
Reph	7.35829e-38	0.292702	0.217	0.161	1.76099e-33	11	0_2_markers.txt
CG14322	4.27488e-37	0.367011	0.13	0.086	1.02306e-32	11	0_2_markers.txt
Oatp30B	4.69856e-37	0.269213	0.2	0.145	1.12446e-32	11	0_2_markers.txt
MICAL-like	6.5898e-37	0.258963	0.208	0.153	1.57707e-32	11	0_2_markers.txt
dlp	8.18055e-37	0.308468	0.198	0.145	1.95777e-32	11	0_2_markers.txt
DIP2	1.31037e-36	0.276151	0.18	0.128	3.13598e-32	11	0_2_markers.txt
Meltrin	2.2884e-36	0.35659	0.111	0.071	5.47661e-32	11	0_2_markers.txt
csw	2.30889e-36	0.251314	0.26	0.199	5.52563e-32	11	0_2_markers.txt
Nelf-A	2.98713e-36	0.27491	0.214	0.158	7.14879e-32	11	0_2_markers.txt
CG31510	9.27446e-36	0.292546	0.16	0.112	2.21956e-31	11	0_2_markers.txt
Rtf1	9.78967e-36	0.257492	0.204	0.15	2.34286e-31	11	0_2_markers.txt
SMC2	1.20017e-35	0.255869	0.244	0.186	2.87224e-31	11	0_2_markers.txt
CG1513	1.48259e-35	0.261605	0.196	0.143	3.54815e-31	11	0_2_markers.txt
CG1815	1.82378e-35	0.290094	0.182	0.131	4.36468e-31	11	0_2_markers.txt
Vps11	2.30332e-35	0.325035	0.161	0.113	5.51231e-31	11	0_2_markers.txt
lds	2.37975e-35	0.257771	0.228	0.172	5.69523e-31	11	0_2_markers.txt
ena	3.54435e-35	0.27169	0.258	0.199	8.48233e-31	11	0_2_markers.txt
clu	4.26626e-35	0.259221	0.208	0.153	1.021e-30	11	0_2_markers.txt
brun	7.1842e-35	0.250841	0.196	0.143	1.71932e-30	11	0_2_markers.txt
Pi3K92E	7.89252e-35	0.344831	0.145	0.1	1.88884e-30	11	0_2_markers.txt
egl	8.4568e-35	0.256122	0.188	0.137	2.02388e-30	11	0_2_markers.txt
Dg	2.31677e-34	0.266387	0.162	0.114	5.5445e-30	11	0_2_markers.txt
Evi5	3.2751e-34	0.282337	0.165	0.117	7.83796e-30	11	0_2_markers.txt
Zcchc7	4.84382e-34	0.295204	0.183	0.133	1.15922e-29	11	0_2_markers.txt
Afti	1.39513e-33	0.27485	0.161	0.114	3.33883e-29	11	0_2_markers.txt
ear	1.8794e-33	0.274392	0.198	0.146	4.49778e-29	11	0_2_markers.txt
CG9727	2.60407e-33	0.294088	0.154	0.108	6.23207e-29	11	0_2_markers.txt
Drak	2.88034e-33	0.289901	0.172	0.125	6.89323e-29	11	0_2_markers.txt
CG42668	3.1944e-33	0.285004	0.184	0.134	7.64484e-29	11	0_2_markers.txt
shn	5.81819e-33	0.301896	0.183	0.133	1.39241e-28	11	0_2_markers.txt
GATAd	8.33281e-33	0.312045	0.2	0.15	1.99421e-28	11	0_2_markers.txt
ssp3	1.10618e-32	0.321214	0.165	0.118	2.6473e-28	11	0_2_markers.txt
CG2841	2.8397e-32	0.277819	0.189	0.139	6.79596e-28	11	0_2_markers.txt
Dab	5.2368e-32	0.281123	0.156	0.11	1.25327e-27	11	0_2_markers.txt
Mbs	5.69596e-32	0.261375	0.184	0.135	1.36316e-27	11	0_2_markers.txt
pho	8.69709e-32	0.262542	0.203	0.152	2.08139e-27	11	0_2_markers.txt
Nf1	8.79024e-32	0.355363	0.113	0.075	2.10368e-27	11	0_2_markers.txt
Mnn1	2.12333e-31	0.282529	0.177	0.13	5.08156e-27	11	0_2_markers.txt
CG42588	3.89447e-31	0.380792	0.107	0.07	9.32024e-27	11	0_2_markers.txt
Sarm	4.2497e-31	0.251434	0.222	0.17	1.01704e-26	11	0_2_markers.txt
CG2258	5.6325e-31	0.271576	0.166	0.12	1.34797e-26	11	0_2_markers.txt
CG5521	9.15044e-31	0.269725	0.159	0.114	2.18988e-26	11	0_2_markers.txt
tea	1.39099e-30	0.309461	0.118	0.08	3.32892e-26	11	0_2_markers.txt
CG4294	1.79993e-30	0.321267	0.114	0.076	4.3076e-26	11	0_2_markers.txt
aux	2.72227e-30	0.250462	0.186	0.138	6.51493e-26	11	0_2_markers.txt
Pld	2.79907e-30	0.252787	0.181	0.134	6.69874e-26	11	0_2_markers.txt
SMC1	3.40234e-30	0.301537	0.142	0.1	8.14249e-26	11	0_2_markers.txt
mys	5.17338e-30	0.28584	0.15	0.107	1.23809e-25	11	0_2_markers.txt
tweek	1.06354e-29	0.273723	0.123	0.084	2.54527e-25	11	0_2_markers.txt
g	1.55184e-29	0.269952	0.192	0.144	3.71387e-25	11	0_2_markers.txt
Ptp10D	1.90681e-29	0.279626	0.149	0.107	4.56339e-25	11	0_2_markers.txt
dbr	8.52023e-29	0.259279	0.173	0.128	2.03906e-24	11	0_2_markers.txt
hob	2.44934e-28	0.266029	0.156	0.114	5.86177e-24	11	0_2_markers.txt
InR	2.752e-28	0.299556	0.147	0.105	6.58609e-24	11	0_2_markers.txt
Tango1	1.79052e-27	0.259156	0.169	0.125	4.28506e-23	11	0_2_markers.txt
rg	2.98738e-27	0.274619	0.162	0.119	7.14941e-23	11	0_2_markers.txt
Atf6	3.42666e-27	0.322111	0.119	0.083	8.20068e-23	11	0_2_markers.txt
Plc21C	1.02707e-26	0.271601	0.144	0.104	2.45798e-22	11	0_2_markers.txt
Spt20	1.56612e-26	0.258647	0.168	0.125	3.74804e-22	11	0_2_markers.txt
rad50	9.44263e-26	0.27756	0.156	0.116	2.25981e-21	11	0_2_markers.txt
out	9.21328e-25	0.258486	0.136	0.098	2.20492e-20	11	0_2_markers.txt
hppy	9.73567e-25	0.263541	0.135	0.098	2.32994e-20	11	0_2_markers.txt
Syx1A	1.27633e-24	0.257545	0.196	0.152	3.05452e-20	11	0_2_markers.txt
NFAT	1.95768e-24	0.266205	0.155	0.116	4.68511e-20	11	0_2_markers.txt
FoxK	6.08194e-24	0.257016	0.134	0.098	1.45553e-19	11	0_2_markers.txt
ttv	7.29617e-24	0.255789	0.145	0.107	1.74612e-19	11	0_2_markers.txt
Asx	4.5117e-23	0.251397	0.151	0.113	1.07974e-18	11	0_2_markers.txt
CG30440	9.99783e-23	0.27692	0.113	0.081	2.39268e-18	11	0_2_markers.txt
neur	4.68951e-22	0.259544	0.129	0.094	1.12229e-17	11	0_2_markers.txt
mei-W68	3.69371e-21	0.289551	0.128	0.095	8.83978e-17	11	0_2_markers.txt
lute	5.64938e-21	0.260406	0.128	0.094	1.35201e-16	11	0_2_markers.txt
DNApol-eta	9.58828e-21	0.25442	0.122	0.09	2.29467e-16	11	0_2_markers.txt
Spc105R	1.85133e-20	0.290446	0.121	0.089	4.43061e-16	11	0_2_markers.txt
seq	3.40708e-19	0.257789	0.127	0.095	8.15383e-15	11	0_2_markers.txt
l(3)neo38	0	1.32242	0.208	0.035	0	12	0_2_markers.txt
Inx3	0	1.27447	0.221	0.035	0	12	0_2_markers.txt
CG10035	0	0.774412	0.127	0.019	0	12	0_2_markers.txt
CG14317	0	0.686168	0.165	0.037	0	12	0_2_markers.txt
btsz	0	0.965714	0.156	0.023	0	12	0_2_markers.txt
lncRNA:Hsromega	0	1.55352	0.138	0.016	0	12	0_2_markers.txt
bnk	0	0.505113	0.15	0.04	0	12	0_2_markers.txt
kmr	0	0.770282	0.102	0.011	0	12	0_2_markers.txt
hth	0	2.05778	0.276	0.05	0	12	0_2_markers.txt
mira	0	0.691688	0.105	0.015	0	12	0_2_markers.txt
nkd	0	1.27665	0.123	0.014	0	12	0_2_markers.txt
tna	0	0.919496	0.12	0.013	0	12	0_2_markers.txt
fax	0	0.558643	0.871	0.568	0	12	0_2_markers.txt
kni	0	0.604483	0.1	0.013	0	12	0_2_markers.txt
Nrt	0	1.06913	0.363	0.12	0	12	0_2_markers.txt
D	0	0.78089	0.142	0.021	0	12	0_2_markers.txt
CG5059	0	0.950882	0.193	0.037	0	12	0_2_markers.txt
grh	0	1.02656	0.128	0.014	0	12	0_2_markers.txt
wech	0	0.865386	0.892	0.577	0	12	0_2_markers.txt
Egfr	0	0.911801	0.14	0.018	0	12	0_2_markers.txt
Kr	0	0.676752	0.12	0.019	0	12	0_2_markers.txt
ptc	0	0.915994	0.119	0.012	0	12	0_2_markers.txt
Ptr	0	1.15098	0.146	0.018	0	12	0_2_markers.txt
rib	0	0.794804	0.132	0.018	0	12	0_2_markers.txt
link	0	0.736186	0.144	0.026	0	12	0_2_markers.txt
sli	0	0.830594	0.116	0.016	0	12	0_2_markers.txt
Lac	0	0.946347	0.272	0.092	0	12	0_2_markers.txt
hrg	0	0.694886	0.333	0.125	0	12	0_2_markers.txt
sca	0	0.96791	0.14	0.016	0	12	0_2_markers.txt
Ppa	0	1.29557	0.293	0.057	0	12	0_2_markers.txt
sdt	0	1.01289	0.165	0.04	0	12	0_2_markers.txt
Sxl	0	0.909313	0.345	0.148	0	12	0_2_markers.txt
bnb	0	1.45429	0.342	0.075	0	12	0_2_markers.txt
sog	0	1.57111	0.221	0.032	0	12	0_2_markers.txt
Ten-a	0	1.39818	0.137	0.017	0	12	0_2_markers.txt
lncRNA:roX1	0	1.75407	0.365	0.07	0	12	0_2_markers.txt
Bsg25D	0	0.668066	0.516	0.266	0	12	0_2_markers.txt
slam	0	0.794257	0.492	0.22	0	12	0_2_markers.txt
Elba3	0	0.575662	0.162	0.04	0	12	0_2_markers.txt
Bsg25A	0	0.738584	0.147	0.027	0	12	0_2_markers.txt
CG15628	0	1.0549	0.155	0.02	0	12	0_2_markers.txt
pan	0	0.885429	0.132	0.031	0	12	0_2_markers.txt
ci	0	0.802409	0.106	0.013	0	12	0_2_markers.txt
mt:CoI	0	0.552002	0.828	0.523	0	12	0_2_markers.txt
Dl	3.48029e-295	0.642278	0.505	0.269	8.32903e-291	12	0_2_markers.txt
Bacc	3.67445e-288	0.606481	0.384	0.18	8.79368e-284	12	0_2_markers.txt
2022-09-05	2.24172e-266	0.495032	0.162	0.05	5.36488e-262	12	0_2_markers.txt
kuk	2.02533e-244	0.473842	0.749	0.484	4.84703e-240	12	0_2_markers.txt
ed	1.28552e-227	0.596418	0.469	0.262	3.07651e-223	12	0_2_markers.txt
His3.3B	3.44184e-217	0.456591	0.322	0.154	8.237e-213	12	0_2_markers.txt
Dsp1	6.01213e-216	0.422353	0.509	0.289	1.43882e-211	12	0_2_markers.txt
nmo	9.86309e-210	0.482511	0.536	0.317	2.36044e-205	12	0_2_markers.txt
CG14014	2.1387e-209	0.405513	0.102	0.027	5.11833e-205	12	0_2_markers.txt
neur	1.64602e-205	0.581307	0.216	0.09	3.93926e-201	12	0_2_markers.txt
mt:ND5	3.65088e-203	0.419739	0.352	0.178	8.73728e-199	12	0_2_markers.txt
mt:ND4	6.86458e-195	0.354661	0.377	0.196	1.64283e-190	12	0_2_markers.txt
corto	3.94013e-192	0.301654	0.56	0.331	9.42952e-188	12	0_2_markers.txt
pyd	2.09851e-188	0.441877	0.444	0.254	5.02215e-184	12	0_2_markers.txt
p120ctn	3.23956e-188	0.34217	0.494	0.283	7.75292e-184	12	0_2_markers.txt
trbl	1.65051e-187	0.435945	0.143	0.05	3.95001e-183	12	0_2_markers.txt
akirin	1.86292e-184	0.350779	0.69	0.437	4.45833e-180	12	0_2_markers.txt
pAbp	2.69383e-183	0.283856	0.978	0.843	6.44687e-179	12	0_2_markers.txt
emc	3.89653e-183	0.424832	0.128	0.043	9.32518e-179	12	0_2_markers.txt
Sdc	1.35436e-182	0.447087	0.385	0.213	3.24126e-178	12	0_2_markers.txt
chic	2.48048e-182	0.400702	0.32	0.163	5.93627e-178	12	0_2_markers.txt
Lamp1	9.03799e-181	0.376401	0.358	0.189	2.16297e-176	12	0_2_markers.txt
spen	2.88083e-179	0.402334	0.628	0.395	6.89441e-175	12	0_2_markers.txt
Inx2	5.58092e-177	0.429072	0.319	0.165	1.33562e-172	12	0_2_markers.txt
ctp	9.04707e-177	0.323663	0.569	0.342	2.16514e-172	12	0_2_markers.txt
RpL10	2.8083e-176	0.263828	0.509	0.295	6.72081e-172	12	0_2_markers.txt
eEF5	3.21107e-172	0.313652	0.482	0.278	7.68472e-168	12	0_2_markers.txt
lolal	6.73364e-171	0.325686	0.457	0.264	1.61149e-166	12	0_2_markers.txt
Trf2	1.7065e-167	0.344558	0.646	0.411	4.08401e-163	12	0_2_markers.txt
eff	1.34269e-162	0.265152	0.559	0.341	3.21332e-158	12	0_2_markers.txt
aqz	2.03773e-162	0.273478	0.972	0.812	4.87669e-158	12	0_2_markers.txt
Elba2	3.87017e-162	0.335277	0.287	0.145	9.26209e-158	12	0_2_markers.txt
how	2.70098e-158	0.420562	0.304	0.161	6.46399e-154	12	0_2_markers.txt
Bsg	6.01131e-156	0.319051	0.462	0.275	1.43863e-151	12	0_2_markers.txt
fs(1)h	7.91467e-155	0.257816	0.724	0.473	1.89414e-150	12	0_2_markers.txt
bun	1.00628e-154	0.263775	0.6	0.378	2.40822e-150	12	0_2_markers.txt
mt:lrRNA	5.3537e-152	0.297117	0.919	0.739	1.28125e-147	12	0_2_markers.txt
CG3036	2.88877e-151	0.43968	0.113	0.039	6.91342e-147	12	0_2_markers.txt
mts	5.09092e-151	0.294275	0.711	0.463	1.21836e-146	12	0_2_markers.txt
sgg	2.26455e-148	0.298187	0.452	0.271	5.41953e-144	12	0_2_markers.txt
sesB	5.53824e-147	0.278359	0.917	0.681	1.32541e-142	12	0_2_markers.txt
AGO1	5.21407e-146	0.262806	0.751	0.499	1.24783e-141	12	0_2_markers.txt
Tctp	1.41373e-145	0.257024	0.642	0.407	3.38334e-141	12	0_2_markers.txt
ena	1.26374e-142	0.374268	0.344	0.196	3.02439e-138	12	0_2_markers.txt
Atg17	1.74227e-142	0.324939	0.399	0.236	4.16961e-138	12	0_2_markers.txt
Caf1-55	1.80876e-142	0.255439	0.468	0.282	4.32873e-138	12	0_2_markers.txt
fra	4.58292e-142	0.428359	0.131	0.05	1.09678e-137	12	0_2_markers.txt
CtBP	7.54097e-141	0.281671	0.719	0.48	1.80471e-136	12	0_2_markers.txt
CkIIalpha	8.97527e-140	0.311153	0.382	0.221	2.14796e-135	12	0_2_markers.txt
scyl	4.44206e-139	0.292945	0.748	0.505	1.06307e-134	12	0_2_markers.txt
CG6398	1.85707e-137	0.325066	0.311	0.171	4.44435e-133	12	0_2_markers.txt
HnRNP-K	6.15418e-136	0.324262	0.22	0.108	1.47282e-131	12	0_2_markers.txt
Spt6	4.94284e-135	0.271414	0.423	0.254	1.18292e-130	12	0_2_markers.txt
Prps	5.89966e-134	0.273652	0.323	0.181	1.41191e-129	12	0_2_markers.txt
gish	6.76188e-134	0.258465	0.591	0.378	1.61825e-129	12	0_2_markers.txt
CG8929	6.66908e-131	0.31189	0.242	0.124	1.59604e-126	12	0_2_markers.txt
Ntf-2	3.08108e-128	0.404931	0.181	0.085	7.37365e-124	12	0_2_markers.txt
Taf4	3.01798e-126	0.270803	0.389	0.234	7.22263e-122	12	0_2_markers.txt
RhoGAP71E	1.966e-124	0.27204	0.402	0.244	4.70504e-120	12	0_2_markers.txt
kuz	6.49239e-124	0.320107	0.353	0.21	1.55376e-119	12	0_2_markers.txt
Syx1A	2.56737e-122	0.284023	0.272	0.149	6.14424e-118	12	0_2_markers.txt
psq	3.70361e-122	0.277189	0.547	0.358	8.86349e-118	12	0_2_markers.txt
CG43736	5.15111e-122	0.261035	0.409	0.25	1.23276e-117	12	0_2_markers.txt
mam	8.20189e-121	0.365098	0.218	0.112	1.96288e-116	12	0_2_markers.txt
prage	1.19082e-120	0.373748	0.106	0.04	2.84988e-116	12	0_2_markers.txt
Ten-m	2.18503e-119	0.330999	0.139	0.06	5.22922e-115	12	0_2_markers.txt
d4	3.7166e-119	0.299883	0.263	0.144	8.89457e-115	12	0_2_markers.txt
Rbfox1	5.40438e-118	0.368128	0.175	0.083	1.29338e-113	12	0_2_markers.txt
shn	1.32857e-117	0.362323	0.243	0.131	3.17953e-113	12	0_2_markers.txt
Cam	1.49781e-117	0.261185	0.903	0.674	3.58457e-113	12	0_2_markers.txt
shg	1.02817e-115	0.256299	0.309	0.179	2.46062e-111	12	0_2_markers.txt
Hipk	4.72584e-113	0.309363	0.272	0.153	1.13099e-108	12	0_2_markers.txt
Rad23	3.72891e-112	0.281563	0.282	0.159	8.92404e-108	12	0_2_markers.txt
conu	3.88519e-112	0.302238	0.284	0.162	9.29805e-108	12	0_2_markers.txt
Haspin	2.44087e-108	0.334816	0.16	0.076	5.8415e-104	12	0_2_markers.txt
SKIP	6.09114e-108	0.270836	0.353	0.215	1.45773e-103	12	0_2_markers.txt
dlg1	1.74146e-103	0.281168	0.271	0.156	4.16767e-99	12	0_2_markers.txt
InR	1.11106e-101	0.28494	0.197	0.103	2.65898e-97	12	0_2_markers.txt
beta-Spec	2.51915e-101	0.294119	0.159	0.077	6.02884e-97	12	0_2_markers.txt
BuGZ	3.00068e-101	0.274995	0.173	0.086	7.18123e-97	12	0_2_markers.txt
Dhit	3.00996e-101	0.256895	0.243	0.136	7.20344e-97	12	0_2_markers.txt
crb	4.11509e-97	0.278532	0.234	0.131	9.84823e-93	12	0_2_markers.txt
CG17683	5.77362e-96	0.270169	0.199	0.106	1.38174e-91	12	0_2_markers.txt
Cdk1	5.72642e-95	0.33277	0.164	0.082	1.37045e-90	12	0_2_markers.txt
CG10082	1.17959e-92	0.282319	0.129	0.059	2.823e-88	12	0_2_markers.txt
jing	6.74339e-92	0.251997	0.182	0.096	1.61383e-87	12	0_2_markers.txt
mt:Cyt-b	2.94689e-91	0.250628	0.211	0.116	7.05251e-87	12	0_2_markers.txt
sfl	9.43321e-88	0.319992	0.112	0.05	2.25756e-83	12	0_2_markers.txt
Clic	1.25261e-82	0.263782	0.176	0.095	2.99776e-78	12	0_2_markers.txt
Atg8a	1.04127e-75	0.256263	0.139	0.071	2.49196e-71	12	0_2_markers.txt
CG10465	2.13349e-71	0.25668	0.146	0.077	5.10587e-67	12	0_2_markers.txt
CG7220	2.78491e-71	0.2521	0.187	0.107	6.66485e-67	12	0_2_markers.txt
lt	1.18155e-69	0.253219	0.136	0.071	2.82769e-65	12	0_2_markers.txt
pim	7.66288e-62	0.282872	0.149	0.084	1.83388e-57	12	0_2_markers.txt
Drak	7.46181e-50	0.319428	0.193	0.124	1.78576e-45	12	0_2_markers.txt
RpS6	1.13632e-42	0.777544	0.424	0.403	2.71945e-38	13	0_2_markers.txt
RpS3A	8.23009e-30	0.487033	0.55	0.566	1.96963e-25	13	0_2_markers.txt
Rpt4	4.10635e-23	0.255091	0.139	0.217	9.82731e-19	13	0_2_markers.txt
CG1371	6.51404e-21	0.270843	0.055	0.1	1.55894e-16	13	0_2_markers.txt
Rpt1	3.19097e-20	0.258582	0.094	0.151	7.63663e-16	13	0_2_markers.txt
awd	7.98182e-20	0.254826	0.107	0.167	1.91021e-15	13	0_2_markers.txt
Usp14	1.27479e-19	0.263636	0.118	0.183	3.05082e-15	13	0_2_markers.txt
RpL6	5.77591e-19	0.568534	0.469	0.496	1.38229e-14	13	0_2_markers.txt
Gpdh1	9.8227e-19	0.251072	0.114	0.177	2.35077e-14	13	0_2_markers.txt
Uev1A	1.93262e-18	0.28527	0.121	0.185	4.62515e-14	13	0_2_markers.txt
l(2)37Cc	3.38884e-18	0.253423	0.069	0.115	8.11018e-14	13	0_2_markers.txt
CG9917	4.29767e-18	0.292025	0.083	0.133	1.02852e-13	13	0_2_markers.txt
RpS13	6.03575e-18	0.311823	0.104	0.162	1.44448e-13	13	0_2_markers.txt
RpL24	7.97297e-18	0.260003	0.076	0.124	1.90809e-13	13	0_2_markers.txt
SF2	1.36384e-17	0.359971	0.177	0.26	3.26394e-13	13	0_2_markers.txt
Fer1HCH	6.4621e-17	0.340094	0.214	0.31	1.54651e-12	13	0_2_markers.txt
RpL3	1.9067e-16	0.296055	0.605	0.668	4.56311e-12	13	0_2_markers.txt
gus	2.45101e-16	0.351459	0.203	0.291	5.86576e-12	13	0_2_markers.txt
Ubc4	5.41792e-16	0.263926	0.133	0.198	1.29662e-11	13	0_2_markers.txt
Gclm	5.94389e-16	0.326488	0.095	0.145	1.42249e-11	13	0_2_markers.txt
RpL27	6.85895e-16	0.305966	0.07	0.113	1.64148e-11	13	0_2_markers.txt
RpS24	1.40743e-15	0.293654	0.121	0.179	3.36826e-11	13	0_2_markers.txt
CG14641	2.19246e-15	0.272533	0.062	0.101	5.247e-11	13	0_2_markers.txt
eIF3h	2.67742e-15	0.268008	0.088	0.136	6.4076e-11	13	0_2_markers.txt
geminin	3.52822e-15	0.339954	0.108	0.162	8.44373e-11	13	0_2_markers.txt
RpL28	3.73572e-15	0.285288	0.076	0.119	8.94033e-11	13	0_2_markers.txt
eIF3l	5.44373e-15	0.353654	0.109	0.162	1.30279e-10	13	0_2_markers.txt
lwr	5.64636e-15	0.312371	0.149	0.215	1.35129e-10	13	0_2_markers.txt
Prosalpha7	1.30884e-14	0.311722	0.094	0.142	3.13232e-10	13	0_2_markers.txt
Prosbeta6	2.3057e-14	0.378389	0.119	0.175	5.518e-10	13	0_2_markers.txt
Ubc6	4.66247e-14	0.258286	0.074	0.114	1.11582e-09	13	0_2_markers.txt
dUTPase	2.14565e-13	0.254236	0.082	0.125	5.13497e-09	13	0_2_markers.txt
eIF3i	5.40276e-13	0.335793	0.142	0.202	1.29299e-08	13	0_2_markers.txt
REG	9.96529e-13	0.272303	0.084	0.125	2.38489e-08	13	0_2_markers.txt
GstS1	1.07155e-12	0.362434	0.11	0.16	2.56444e-08	13	0_2_markers.txt
Echs1	2.12405e-12	0.363299	0.126	0.179	5.08327e-08	13	0_2_markers.txt
Arf51F	3.04145e-12	0.257152	0.084	0.125	7.2788e-08	13	0_2_markers.txt
Prosalpha4	3.68787e-12	0.292493	0.114	0.164	8.8258e-08	13	0_2_markers.txt
CG11674	1.8809e-11	0.358344	0.072	0.108	4.50138e-07	13	0_2_markers.txt
Fer2LCH	2.63883e-11	0.271445	0.144	0.201	6.31524e-07	13	0_2_markers.txt
msb1l	3.83217e-11	0.285758	0.085	0.124	9.17115e-07	13	0_2_markers.txt
Caf1-55	5.08871e-11	0.271601	0.212	0.293	1.21783e-06	13	0_2_markers.txt
Aos1	5.14413e-11	0.352079	0.089	0.128	1.23109e-06	13	0_2_markers.txt
Clc	1.84093e-10	0.284635	0.079	0.115	4.40571e-06	13	0_2_markers.txt
RpL35	1.84839e-10	0.325279	0.109	0.153	4.42356e-06	13	0_2_markers.txt
RpL13A	3.24553e-10	0.326734	0.146	0.203	7.7672e-06	13	0_2_markers.txt
Rack1	4.56153e-10	0.275545	0.296	0.401	1.09166e-05	13	0_2_markers.txt
Prosbeta1	8.27397e-10	0.370759	0.081	0.116	1.98013e-05	13	0_2_markers.txt
tsr	1.51005e-09	0.462643	0.163	0.222	3.61385e-05	13	0_2_markers.txt
RpL12	1.6338e-09	0.284269	0.082	0.116	3.91e-05	13	0_2_markers.txt
eEF5	1.77241e-09	0.27991	0.214	0.29	4.24172e-05	13	0_2_markers.txt
RpS15	1.98392e-09	0.375657	0.094	0.132	4.74792e-05	13	0_2_markers.txt
RpS3	2.35715e-09	0.306109	0.219	0.299	5.64112e-05	13	0_2_markers.txt
ATPsynE	0	0.254756	0.196	0.034	0	14	0_2_markers.txt
CG17734	0	0.381759	0.194	0.025	0	14	0_2_markers.txt
Rpt5	0	0.27157	0.478	0.122	0	14	0_2_markers.txt
mats	0	0.329501	0.372	0.078	0	14	0_2_markers.txt
Vha26	0	0.260218	0.793	0.302	0	14	0_2_markers.txt
Cdk2	0	0.588934	0.347	0.049	0	14	0_2_markers.txt
Mdh2	0	0.260787	0.498	0.134	0	14	0_2_markers.txt
Prosalpha2	0	0.304602	0.477	0.117	0	14	0_2_markers.txt
CG6937	0	0.339652	0.281	0.053	0	14	0_2_markers.txt
ATPsynCF6	0	0.388693	0.244	0.038	0	14	0_2_markers.txt
RpS27	0	0.360047	0.361	0.073	0	14	0_2_markers.txt
GILT1	0	0.324809	0.581	0.146	0	14	0_2_markers.txt
Rpn7	0	0.286159	0.468	0.108	0	14	0_2_markers.txt
Rad60	0	0.285789	0.244	0.042	0	14	0_2_markers.txt
His2Av	0	0.494235	0.884	0.351	0	14	0_2_markers.txt
glob1	0	0.252492	0.258	0.048	0	14	0_2_markers.txt
CG18600	0	0.28071	0.203	0.037	0	14	0_2_markers.txt
glec	0	0.263156	0.62	0.183	0	14	0_2_markers.txt
Ubc6	0	0.359948	0.461	0.098	0	14	0_2_markers.txt
CG7208	0	0.273883	0.362	0.069	0	14	0_2_markers.txt
Pglym78	0	0.487368	0.518	0.112	0	14	0_2_markers.txt
fabp	0	0.339712	0.163	0.022	0	14	0_2_markers.txt
Sar1	0	0.468997	0.42	0.082	0	14	0_2_markers.txt
CG1103	0	0.317404	0.288	0.055	0	14	0_2_markers.txt
CG4511	0	0.390741	0.552	0.137	0	14	0_2_markers.txt
TMEM216	0	0.258202	0.83	0.336	0	14	0_2_markers.txt
bocks	0	0.267512	0.152	0.022	0	14	0_2_markers.txt
dnk	0	0.408745	0.653	0.179	0	14	0_2_markers.txt
GstD1	0	0.276456	0.212	0.036	0	14	0_2_markers.txt
eIF1A	0	0.309625	0.595	0.163	0	14	0_2_markers.txt
AP-2mu	0	0.278126	0.255	0.05	0	14	0_2_markers.txt
CG9684	0	0.410527	0.474	0.107	0	14	0_2_markers.txt
vig2	0	0.407089	0.821	0.287	0	14	0_2_markers.txt
Jupiter	0	0.271979	0.915	0.428	0	14	0_2_markers.txt
BigH1	0	0.28415	0.723	0.243	0	14	0_2_markers.txt
Tctp	0	0.527616	0.922	0.396	0	14	0_2_markers.txt
CG12945	0	0.363839	0.538	0.133	0	14	0_2_markers.txt
RpS29	0	0.300592	0.355	0.079	0	14	0_2_markers.txt
vib	0	0.335497	0.265	0.044	0	14	0_2_markers.txt
AP-1sigma	0	0.278017	0.183	0.029	0	14	0_2_markers.txt
Vha13	0	0.424015	0.293	0.046	0	14	0_2_markers.txt
Rab1	0	0.305746	0.294	0.056	0	14	0_2_markers.txt
CG8507	0	0.281546	0.488	0.118	0	14	0_2_markers.txt
eff	0	0.36851	0.851	0.33	0	14	0_2_markers.txt
Dlc90F	0	0.402639	0.288	0.048	0	14	0_2_markers.txt
CG11980	0	0.274263	0.306	0.062	0	14	0_2_markers.txt
WRNexo	0	0.28554	0.274	0.05	0	14	0_2_markers.txt
RpA-70	0	0.373216	0.719	0.207	0	14	0_2_markers.txt
CG14545	0	0.312517	0.111	0.01	0	14	0_2_markers.txt
cav	0	0.258726	0.269	0.054	0	14	0_2_markers.txt
Desat1	0	0.447663	0.719	0.217	0	14	0_2_markers.txt
Uck	0	0.3385	0.275	0.049	0	14	0_2_markers.txt
Rab7	0	0.361177	0.263	0.044	0	14	0_2_markers.txt
Dlip2	0	0.327971	0.172	0.023	0	14	0_2_markers.txt
Fkbp39	0	0.300159	0.781	0.248	0	14	0_2_markers.txt
Paip2	0	0.274728	0.744	0.259	0	14	0_2_markers.txt
RpS30	0	0.438285	0.398	0.079	0	14	0_2_markers.txt
Fer2LCH	0	0.25272	0.621	0.182	0	14	0_2_markers.txt
p23	0	0.480809	0.629	0.161	0	14	0_2_markers.txt
Rheb	0	0.295116	0.257	0.048	0	14	0_2_markers.txt
DppIII	0	0.361166	0.504	0.125	0	14	0_2_markers.txt
Tim17b	0	0.32227	0.213	0.034	0	14	0_2_markers.txt
Arp1	0	0.292036	0.309	0.063	0	14	0_2_markers.txt
eIF4EHP	0	0.26543	0.588	0.164	0	14	0_2_markers.txt
Rpn9	0	0.341	0.446	0.094	0	14	0_2_markers.txt
CG2246	0	0.382805	0.251	0.039	0	14	0_2_markers.txt
Rpn5	0	0.259805	0.731	0.25	0	14	0_2_markers.txt
Tpi	0	0.259916	0.421	0.09	0	14	0_2_markers.txt
CG11267	0	0.388037	0.198	0.026	0	14	0_2_markers.txt
Akr1B	0	0.332807	0.695	0.203	0	14	0_2_markers.txt
Prps	0	0.412007	0.64	0.168	0	14	0_2_markers.txt
UbcE2M	0	0.262754	0.302	0.059	0	14	0_2_markers.txt
Atox1	0	0.266954	0.165	0.026	0	14	0_2_markers.txt
asf1	0	0.374002	0.387	0.079	0	14	0_2_markers.txt
RpL10	0	0.617031	0.863	0.281	0	14	0_2_markers.txt
Fdx2	0	0.269214	0.124	0.015	0	14	0_2_markers.txt
endos	0	0.63889	0.574	0.111	0	14	0_2_markers.txt
CG33229	0	0.309893	0.369	0.078	0	14	0_2_markers.txt
Ubc4	0	0.345306	0.63	0.178	0	14	0_2_markers.txt
CycH	0	0.28388	0.187	0.029	0	14	0_2_markers.txt
Mob2	0	0.251435	0.316	0.068	0	14	0_2_markers.txt
PIG-F	0	0.260816	0.133	0.016	0	14	0_2_markers.txt
zpg	0	0.343543	0.598	0.149	0	14	0_2_markers.txt
gnu	0	0.312783	0.154	0.023	0	14	0_2_markers.txt
mtrm	0	0.785494	0.802	0.214	0	14	0_2_markers.txt
RpS12	0	0.299238	0.491	0.123	0	14	0_2_markers.txt
ATPsynB	0	0.299124	0.365	0.076	0	14	0_2_markers.txt
CG45071	0	0.254975	0.211	0.039	0	14	0_2_markers.txt
CG15715	0	0.386285	0.26	0.042	0	14	0_2_markers.txt
nudC	0	0.277584	0.33	0.069	0	14	0_2_markers.txt
CG32243	0	0.324546	0.278	0.051	0	14	0_2_markers.txt
CG7857	0	0.251279	0.159	0.023	0	14	0_2_markers.txt
CG32428	0	0.26978	0.381	0.081	0	14	0_2_markers.txt
eIF1	0	0.274893	0.155	0.022	0	14	0_2_markers.txt
scramb2	0	0.252794	0.278	0.056	0	14	0_2_markers.txt
Uev1A	0	0.287037	0.614	0.165	0	14	0_2_markers.txt
CycJ	0	0.291096	0.179	0.028	0	14	0_2_markers.txt
vih	0	0.372889	0.4	0.083	0	14	0_2_markers.txt
RhoGDI	0	0.265831	0.355	0.078	0	14	0_2_markers.txt
Arf79F	0	0.441685	0.757	0.224	0	14	0_2_markers.txt
CG44005	0	0.431668	0.263	0.039	0	14	0_2_markers.txt
Hsp26	0	0.495589	0.648	0.16	0	14	0_2_markers.txt
CkIIalpha	0	0.677191	0.759	0.207	0	14	0_2_markers.txt
CG32276	0	0.359388	0.21	0.031	0	14	0_2_markers.txt
eIF4E1	0	0.298102	0.844	0.32	0	14	0_2_markers.txt
eIF2beta	0	0.454855	0.445	0.086	0	14	0_2_markers.txt
HipHop	0	0.365693	0.27	0.047	0	14	0_2_markers.txt
Hsp27	0	0.446009	0.87	0.361	0	14	0_2_markers.txt
stet	0	0.315453	0.259	0.045	0	14	0_2_markers.txt
RpL15	0	0.587908	0.671	0.172	0	14	0_2_markers.txt
akirin	0	0.399747	0.914	0.43	0	14	0_2_markers.txt
CG4476	0	0.308216	0.362	0.078	0	14	0_2_markers.txt
alphaTub67C	0	0.462943	0.761	0.235	0	14	0_2_markers.txt
Sf3b6	0	0.285346	0.27	0.05	0	14	0_2_markers.txt
CG11307	0	0.293109	0.26	0.047	0	14	0_2_markers.txt
Tsp74F	0	0.278966	0.349	0.071	0	14	0_2_markers.txt
CG17698	0	0.382753	0.386	0.083	0	14	0_2_markers.txt
mad2	0	0.29527	0.193	0.03	0	14	0_2_markers.txt
CG40045	0	0.253581	0.155	0.025	0	14	0_2_markers.txt
CG7970	0	0.369651	0.265	0.04	0	14	0_2_markers.txt
CG18815	0	0.25293	0.24	0.046	0	14	0_2_markers.txt
CG3902	0	0.283522	0.24	0.042	0	14	0_2_markers.txt
Cyp6a19	0	0.730409	0.708	0.156	0	14	0_2_markers.txt
Pabp2	0	0.288968	0.46	0.112	0	14	0_2_markers.txt
bic	0	0.738085	0.781	0.219	0	14	0_2_markers.txt
PCNA	0	0.410956	0.468	0.095	0	14	0_2_markers.txt
Nurf-38	0	0.349771	0.384	0.074	0	14	0_2_markers.txt
Sod3	0	0.352845	0.473	0.1	0	14	0_2_markers.txt
Sec61beta	0	0.253119	0.115	0.014	0	14	0_2_markers.txt
olf186-M	0	0.355397	0.506	0.127	0	14	0_2_markers.txt
CG7222	0	0.297232	0.213	0.036	0	14	0_2_markers.txt
Cp1	0	0.26005	0.823	0.329	0	14	0_2_markers.txt
Tsp42Ef	0	0.335471	0.147	0.018	0	14	0_2_markers.txt
Vha44	0	0.35535	0.579	0.144	0	14	0_2_markers.txt
CG5174	0	0.337811	0.376	0.078	0	14	0_2_markers.txt
CG17883	0	0.35868	0.247	0.04	0	14	0_2_markers.txt
CG7744	0	0.290327	0.537	0.147	0	14	0_2_markers.txt
CG7220	0	0.254447	0.418	0.098	0	14	0_2_markers.txt
p120ctn	0	0.341459	0.78	0.272	0	14	0_2_markers.txt
Fkbp12	0	0.588001	0.449	0.078	0	14	0_2_markers.txt
CG17691	0	0.269359	0.176	0.028	0	14	0_2_markers.txt
CG17683	0	0.31111	0.425	0.097	0	14	0_2_markers.txt
RpL18A	0	0.297057	0.729	0.218	0	14	0_2_markers.txt
Orc4	0	0.292926	0.272	0.05	0	14	0_2_markers.txt
Mos	0	0.313709	0.131	0.015	0	14	0_2_markers.txt
CG10465	0	0.414085	0.372	0.068	0	14	0_2_markers.txt
CG40191	0	0.30501	0.17	0.025	0	14	0_2_markers.txt
dap	0	0.499006	0.626	0.16	0	14	0_2_markers.txt
CanB2	0	0.433384	0.395	0.073	0	14	0_2_markers.txt
eEF5	0	0.67759	0.83	0.265	0	14	0_2_markers.txt
HmgD	0	0.290505	0.873	0.376	0	14	0_2_markers.txt
Phb2	0	0.326378	0.634	0.181	0	14	0_2_markers.txt
BEAF-32	0	0.254714	0.467	0.118	0	14	0_2_markers.txt
san	0	0.361073	0.261	0.043	0	14	0_2_markers.txt
Oda	0	0.352169	0.612	0.173	0	14	0_2_markers.txt
CG15098	0	0.312612	0.214	0.033	0	14	0_2_markers.txt
CG18190	0	0.497289	0.346	0.053	0	14	0_2_markers.txt
Prip	0	0.338929	0.257	0.046	0	14	0_2_markers.txt
conu	0	0.314505	0.558	0.152	0	14	0_2_markers.txt
Tsp42Ee	0	0.25345	0.304	0.063	0	14	0_2_markers.txt
exu	0	0.431865	0.805	0.247	0	14	0_2_markers.txt
CG3760	0	0.294211	0.243	0.042	0	14	0_2_markers.txt
RpS11	0	0.453488	0.558	0.13	0	14	0_2_markers.txt
Boot	0	0.288019	0.379	0.08	0	14	0_2_markers.txt
MFS17	0	0.258147	0.199	0.035	0	14	0_2_markers.txt
RnrS	0	0.48665	0.761	0.218	0	14	0_2_markers.txt
GstE6	0	0.311982	0.115	0.01	0	14	0_2_markers.txt
roh	0	0.262142	0.154	0.023	0	14	0_2_markers.txt
AspRS	0	0.265228	0.378	0.091	0	14	0_2_markers.txt
CG17508	0	0.330917	0.213	0.033	0	14	0_2_markers.txt
CG30392	0	0.288411	0.138	0.018	0	14	0_2_markers.txt
CG9752	0	0.343585	0.155	0.018	0	14	0_2_markers.txt
CG13197	0	0.308029	0.148	0.018	0	14	0_2_markers.txt
Mat1	0	0.302185	0.225	0.035	0	14	0_2_markers.txt
CG13551	0	0.322791	0.246	0.041	0	14	0_2_markers.txt
CG17765	0	0.30806	0.169	0.025	0	14	0_2_markers.txt
Rpn8	0	0.296577	0.435	0.105	0	14	0_2_markers.txt
lolal	0	0.492486	0.785	0.251	0	14	0_2_markers.txt
Arf51F	0	0.286518	0.454	0.109	0	14	0_2_markers.txt
Jabba	0	0.256923	0.826	0.294	0	14	0_2_markers.txt
d4	0	0.277464	0.508	0.134	0	14	0_2_markers.txt
tsr	0	0.381144	0.711	0.2	0	14	0_2_markers.txt
RpL37a	0	0.269501	0.32	0.068	0	14	0_2_markers.txt
Rala	0	0.291079	0.494	0.119	0	14	0_2_markers.txt
SkpA	0	0.325291	0.435	0.098	0	14	0_2_markers.txt
dhd	0	1.00827	0.888	0.256	0	14	0_2_markers.txt
REG	0	0.375927	0.479	0.109	0	14	0_2_markers.txt
CG4991	0	0.289654	0.649	0.197	0	14	0_2_markers.txt
VhaAC39-1	0	0.319	0.582	0.157	0	14	0_2_markers.txt
Jafrac1	0	0.770142	0.923	0.348	0	14	0_2_markers.txt
e(r)	0	0.363677	0.388	0.079	0	14	0_2_markers.txt
MSBP	0	0.316543	0.549	0.138	0	14	0_2_markers.txt
CkIIbeta	0	0.353273	0.687	0.216	0	14	0_2_markers.txt
Cyp1	0	0.65742	0.75	0.189	0	14	0_2_markers.txt
Ahcy	0	0.401161	0.606	0.159	0	14	0_2_markers.txt
CG7453	0	0.267256	0.297	0.064	0	14	0_2_markers.txt
scu	0	0.406557	0.497	0.115	0	14	0_2_markers.txt
Chchd2	0	0.46755	0.32	0.053	0	14	0_2_markers.txt
CG5599	0	0.270562	0.255	0.047	0	14	0_2_markers.txt
Pa1	0	0.3618	0.377	0.078	0	14	0_2_markers.txt
Prosalpha4	0	0.262761	0.54	0.147	0	14	0_2_markers.txt
RpS19a	0	0.568547	0.695	0.178	0	14	0_2_markers.txt
sesB	0	0.451009	0.99	0.679	0	14	0_2_markers.txt
PhKgamma	0	0.331993	0.581	0.16	0	14	0_2_markers.txt
CG7326	0	0.262134	0.582	0.156	0	14	0_2_markers.txt
ATPsyndelta	0	0.265732	0.243	0.044	0	14	0_2_markers.txt
Lsm12a	0	0.383768	0.341	0.063	0	14	0_2_markers.txt
p24-1	0	0.340025	0.189	0.027	0	14	0_2_markers.txt
CG11164	0	0.264818	0.292	0.056	0	14	0_2_markers.txt
cib	0	0.582208	0.83	0.269	0	14	0_2_markers.txt
CG6927	0	0.294623	0.437	0.104	0	14	0_2_markers.txt
CG4949	0	0.376634	0.428	0.095	0	14	0_2_markers.txt
UBL3	0	0.403755	0.347	0.066	0	14	0_2_markers.txt
Ntf-2	0	0.422863	0.396	0.077	0	14	0_2_markers.txt
Atg8a	0	0.360424	0.326	0.064	0	14	0_2_markers.txt
APC7	0	0.279561	0.489	0.124	0	14	0_2_markers.txt
ctp	0	0.298412	0.838	0.333	0	14	0_2_markers.txt
Mnt	0	0.276557	0.823	0.33	0	14	0_2_markers.txt
otu	0	0.276222	0.821	0.321	0	14	0_2_markers.txt
RpS15Aa	0	0.506568	0.539	0.113	0	14	0_2_markers.txt
CG17163	0	0.373548	0.357	0.065	0	14	0_2_markers.txt
His3.3B	0	0.488665	0.6	0.144	0	14	0_2_markers.txt
Clic	0	0.297109	0.396	0.086	0	14	0_2_markers.txt
Nipsnap	0	0.284333	0.218	0.037	0	14	0_2_markers.txt
fs(1)Ya	0	0.298575	0.618	0.179	0	14	0_2_markers.txt
ben	0	0.423407	0.478	0.105	0	14	0_2_markers.txt
schlank	0	0.284716	0.628	0.185	0	14	0_2_markers.txt
CG3226	0	0.318542	0.239	0.038	0	14	0_2_markers.txt
CG15771	0	0.376247	0.554	0.146	0	14	0_2_markers.txt
ras	0	0.266723	0.56	0.159	0	14	0_2_markers.txt
Gapdh2	0	0.559569	0.882	0.32	0	14	0_2_markers.txt
CG8097	0	0.423454	0.312	0.055	0	14	0_2_markers.txt
CCT6	0	0.304184	0.79	0.291	0	14	0_2_markers.txt
Cks30A	0	0.343996	0.195	0.027	0	14	0_2_markers.txt
me31B	0	0.450213	0.988	0.636	0	14	0_2_markers.txt
Pten	0	0.253896	0.484	0.127	0	14	0_2_markers.txt
Rpn11	0	0.379715	0.499	0.109	0	14	0_2_markers.txt
Kr-h2	0	0.372163	0.221	0.032	0	14	0_2_markers.txt
RpL5	0	0.536754	0.914	0.37	0	14	0_2_markers.txt
Arpc2	0	0.371419	0.782	0.264	0	14	0_2_markers.txt
Gdi	0	0.254858	0.758	0.261	0	14	0_2_markers.txt
Tif-IA	0	0.465307	0.475	0.102	0	14	0_2_markers.txt
Rca1	0	0.262157	0.256	0.051	0	14	0_2_markers.txt
CR14033	0	0.358445	0.303	0.057	0	14	0_2_markers.txt
RpS13	0	0.477451	0.609	0.141	0	14	0_2_markers.txt
Aldh	0	0.422419	0.634	0.168	0	14	0_2_markers.txt
Cyt-c-p	0	0.532557	0.368	0.06	0	14	0_2_markers.txt
Trx-2	0	0.292825	0.125	0.015	0	14	0_2_markers.txt
Rab14	0	0.296187	0.301	0.063	0	14	0_2_markers.txt
Fkbp59	0	0.392426	0.51	0.122	0	14	0_2_markers.txt
CG4972	0	0.414421	0.354	0.068	0	14	0_2_markers.txt
del	0	0.262522	0.707	0.233	0	14	0_2_markers.txt
RpL40	0	0.36614	0.313	0.059	0	14	0_2_markers.txt
RpL21	0	0.363701	0.602	0.162	0	14	0_2_markers.txt
smt3	0	0.477194	0.458	0.095	0	14	0_2_markers.txt
CG7840	0	0.3702	0.433	0.092	0	14	0_2_markers.txt
CG17493	0	0.382272	0.318	0.056	0	14	0_2_markers.txt
Pi3K21B	0	0.277703	0.712	0.242	0	14	0_2_markers.txt
Prosbeta4	0	0.283967	0.27	0.049	0	14	0_2_markers.txt
Tim23	0	0.468928	0.232	0.03	0	14	0_2_markers.txt
CG12795	0	0.330177	0.28	0.052	0	14	0_2_markers.txt
fok	0	0.455893	0.413	0.08	0	14	0_2_markers.txt
Lamp1	0	0.338367	0.626	0.179	0	14	0_2_markers.txt
CG5708	0	0.290739	0.189	0.03	0	14	0_2_markers.txt
stai	0	0.560786	0.894	0.355	0	14	0_2_markers.txt
Uch	0	0.631875	0.505	0.082	0	14	0_2_markers.txt
Pol32	0	0.252375	0.225	0.039	0	14	0_2_markers.txt
CG6770	0	0.807434	0.572	0.1	0	14	0_2_markers.txt
CG4968	0	0.260846	0.173	0.028	0	14	0_2_markers.txt
Prosalpha6	0	0.28183	0.554	0.15	0	14	0_2_markers.txt
Stip1	0	0.387709	0.729	0.234	0	14	0_2_markers.txt
Adh	0	0.594595	0.342	0.05	0	14	0_2_markers.txt
RpL9	0	0.470259	0.705	0.188	0	14	0_2_markers.txt
RPA2	0	0.284911	0.235	0.04	0	14	0_2_markers.txt
ova	0	0.414738	0.575	0.148	0	14	0_2_markers.txt
E2f2	0	0.356371	0.35	0.063	0	14	0_2_markers.txt
Su(var)205	0	0.312652	0.486	0.109	0	14	0_2_markers.txt
RpL7	0	0.281298	0.9	0.397	0	14	0_2_markers.txt
CG6287	0	0.360125	0.57	0.135	0	14	0_2_markers.txt
pim	0	0.478387	0.403	0.074	0	14	0_2_markers.txt
chic	0	0.563942	0.636	0.151	0	14	0_2_markers.txt
Cdk1	0	0.511896	0.419	0.072	0	14	0_2_markers.txt
gammaTub37C	0	0.40407	0.376	0.069	0	14	0_2_markers.txt
ATPsynbeta	0	0.462636	0.918	0.403	0	14	0_2_markers.txt
RpS3A	0	0.551098	0.983	0.548	0	14	0_2_markers.txt
CaMKII	0	0.287143	0.378	0.081	0	14	0_2_markers.txt
Crk	0	0.281253	0.21	0.036	0	14	0_2_markers.txt
Rad23	0	0.493406	0.604	0.147	0	14	0_2_markers.txt
CaMKI	0	0.329424	0.287	0.052	0	14	0_2_markers.txt
PIP4K	0	0.363942	0.39	0.08	0	14	0_2_markers.txt
mt:ND4	0	0.314215	0.643	0.186	0	14	0_2_markers.txt
mt:CoI	0	0.599653	0.962	0.519	0	14	0_2_markers.txt
mt:ND5	0	0.334709	0.593	0.169	0	14	0_2_markers.txt
bru1	1.25355e-296	0.377411	0.995	0.727	2.99999e-292	14	0_2_markers.txt
RpS4	5.11234e-288	0.276243	0.949	0.498	1.22349e-283	14	0_2_markers.txt
rdx	1.20193e-252	0.268804	0.963	0.557	2.87647e-248	14	0_2_markers.txt
Df31	1.83948e-239	0.281266	0.994	0.757	4.40225e-235	14	0_2_markers.txt
14-3-3epsilon	1.78325e-225	0.269159	0.962	0.552	4.26768e-221	14	0_2_markers.txt
lost	2.5569e-209	0.305359	0.989	0.697	6.11916e-205	14	0_2_markers.txt
26-29-p	1.96515e-169	0.258816	0.986	0.659	4.70299e-165	14	0_2_markers.txt
Stim	2.90082e-16	0.25304	0.142	0.212	6.94223e-12	15	0_2_markers.txt
ben	5.08363e-14	0.253802	0.076	0.121	1.21661e-09	15	0_2_markers.txt
Rad23	1.13901e-13	0.269832	0.111	0.167	2.72588e-09	15	0_2_markers.txt
His3.3B	2.43001e-12	0.310007	0.111	0.163	5.81549e-08	15	0_2_markers.txt
hrg	3.75818e-12	0.364596	0.09	0.136	8.99407e-08	15	0_2_markers.txt
Arf51F	2.17382e-11	0.253291	0.083	0.124	5.20238e-07	15	0_2_markers.txt
mt:CoI	1.07008e-10	0.37963	0.491	0.539	2.56092e-06	15	0_2_markers.txt
Nrt	3.49661e-10	0.257046	0.091	0.132	8.36808e-06	15	0_2_markers.txt
CG8223	6.01939e-10	0.271843	0.25	0.35	1.44056e-05	15	0_2_markers.txt
mt:ND4	1.14007e-09	0.278845	0.15	0.206	2.7284e-05	15	0_2_markers.txt
wech	0	0.804516	0.741	0.578	0	2	0_2_markers.txt
Ppa	0	1.52746	0.195	0.057	0	2	0_2_markers.txt
bnb	0	1.55014	0.223	0.076	0	2	0_2_markers.txt
sog	0	1.48368	0.124	0.033	0	2	0_2_markers.txt
lncRNA:roX1	0	1.47451	0.206	0.072	0	2	0_2_markers.txt
Bsg25A	0	1.27556	0.1	0.027	0	2	0_2_markers.txt
Inx3	2.13575e-287	1.20461	0.113	0.037	5.11127e-283	2	0_2_markers.txt
fax	7.57821e-251	0.545864	0.689	0.573	1.81362e-246	2	0_2_markers.txt
Nrt	3.1545e-240	1.10574	0.229	0.122	7.54935e-236	2	0_2_markers.txt
hth	2.70724e-227	1.30145	0.131	0.054	6.47897e-223	2	0_2_markers.txt
mt:lrRNA	1.04707e-210	0.395706	0.821	0.74	2.50584e-206	2	0_2_markers.txt
mt:CoI	6.21562e-145	0.447304	0.616	0.53	1.48752e-140	2	0_2_markers.txt
pAbp	7.18751e-143	0.259445	0.899	0.844	1.72012e-138	2	0_2_markers.txt
aqz	2.3674e-134	0.262986	0.891	0.813	5.66566e-130	2	0_2_markers.txt
slam	8.18894e-114	0.704685	0.306	0.226	1.95978e-109	2	0_2_markers.txt
kuk	1.71346e-85	0.400863	0.539	0.492	4.10066e-81	2	0_2_markers.txt
hrg	5.45743e-83	0.767796	0.189	0.129	1.30607e-78	2	0_2_markers.txt
Lac	6.87542e-61	0.806875	0.143	0.097	1.64542e-56	2	0_2_markers.txt
Bsg25D	6.64597e-46	0.588285	0.314	0.274	1.59051e-41	2	0_2_markers.txt
scyl	9.96772e-42	0.272707	0.543	0.514	2.38548e-37	2	0_2_markers.txt
AGO1	5.74048e-39	0.262016	0.54	0.508	1.37381e-34	2	0_2_markers.txt
CtBP	1.68737e-31	0.258623	0.506	0.489	4.03822e-27	2	0_2_markers.txt
Dl	4.3095e-31	0.488028	0.305	0.278	1.03135e-26	2	0_2_markers.txt
mts	3.15265e-29	0.254136	0.49	0.473	7.54491e-25	2	0_2_markers.txt
Gbeta13F	9.61685e-27	0.290376	0.455	0.445	2.3015e-22	2	0_2_markers.txt
akirin	6.84803e-24	0.266722	0.459	0.448	1.63887e-19	2	0_2_markers.txt
Sxl	3.14935e-23	0.709995	0.181	0.154	7.53703e-19	2	0_2_markers.txt
spen	7.07092e-22	0.304343	0.418	0.405	1.69221e-17	2	0_2_markers.txt
Sam-S	8.18514e-17	0.250777	0.434	0.436	1.95887e-12	2	0_2_markers.txt
Nup153	7.21626e-13	0.263277	0.381	0.382	1.727e-08	2	0_2_markers.txt
gish	2.91977e-12	0.262378	0.387	0.388	6.9876e-08	2	0_2_markers.txt
Dsp1	5.8051e-11	0.331372	0.302	0.299	1.38928e-06	2	0_2_markers.txt
Bacc	5.97894e-11	0.44143	0.201	0.188	1.43088e-06	2	0_2_markers.txt
ctp	7.56776e-11	0.269961	0.351	0.353	1.81112e-06	2	0_2_markers.txt
ed	1.78994e-09	0.402829	0.273	0.271	4.28367e-05	2	0_2_markers.txt
Fdh	0	0.315602	0.33	0.16	0	3	0_2_markers.txt
PyK	0	0.286757	0.587	0.332	0	3	0_2_markers.txt
Rpn7	0	0.419797	0.251	0.111	0	3	0_2_markers.txt
Nlp	0	0.31808	0.434	0.215	0	3	0_2_markers.txt
RpS8	0	0.290347	0.521	0.276	0	3	0_2_markers.txt
His2Av	0	0.392641	0.649	0.349	0	3	0_2_markers.txt
awd	0	0.262472	0.321	0.151	0	3	0_2_markers.txt
Pglym78	0	0.45782	0.281	0.115	0	3	0_2_markers.txt
dnk	0	0.32873	0.37	0.183	0	3	0_2_markers.txt
eIF1A	0	0.317118	0.346	0.166	0	3	0_2_markers.txt
vig2	0	0.460083	0.566	0.286	0	3	0_2_markers.txt
BigH1	0	0.292408	0.462	0.245	0	3	0_2_markers.txt
Tctp	0	0.324912	0.68	0.395	0	3	0_2_markers.txt
RpS3	0	0.277032	0.517	0.277	0	3	0_2_markers.txt
Vha13	0	0.495047	0.142	0.048	0	3	0_2_markers.txt
RpS7	0	0.269238	0.435	0.223	0	3	0_2_markers.txt
RpA-70	0	0.412174	0.425	0.21	0	3	0_2_markers.txt
RpL34b	0	0.309317	0.283	0.133	0	3	0_2_markers.txt
Desat1	0	0.317678	0.416	0.222	0	3	0_2_markers.txt
Fkbp39	0	0.370885	0.494	0.25	0	3	0_2_markers.txt
p23	0	0.509861	0.382	0.162	0	3	0_2_markers.txt
DppIII	0	0.430693	0.292	0.127	0	3	0_2_markers.txt
RpL35A	0	0.356593	0.438	0.214	0	3	0_2_markers.txt
Rpn9	0	0.426536	0.226	0.098	0	3	0_2_markers.txt
Tpi	0	0.519494	0.245	0.091	0	3	0_2_markers.txt
Akr1B	0	0.442489	0.427	0.205	0	3	0_2_markers.txt
RpLP0	0	0.261905	0.526	0.285	0	3	0_2_markers.txt
RpL10	0	0.442538	0.548	0.283	0	3	0_2_markers.txt
endos	0	0.690255	0.297	0.115	0	3	0_2_markers.txt
CG10576	0	0.350739	0.527	0.287	0	3	0_2_markers.txt
RpS9	0	0.272183	0.444	0.232	0	3	0_2_markers.txt
zpg	0	0.328465	0.316	0.154	0	3	0_2_markers.txt
mtrm	0	0.58818	0.495	0.215	0	3	0_2_markers.txt
Arf79F	0	0.322146	0.432	0.229	0	3	0_2_markers.txt
Hsp26	0	0.733285	0.4	0.16	0	3	0_2_markers.txt
eIF4E1	0	0.306512	0.57	0.321	0	3	0_2_markers.txt
eIF2beta	0	0.619032	0.241	0.088	0	3	0_2_markers.txt
alphaTub67C	0	0.501015	0.493	0.236	0	3	0_2_markers.txt
RpL10Ab	0	0.293705	0.323	0.151	0	3	0_2_markers.txt
Cyp6a19	0	0.631109	0.404	0.159	0	3	0_2_markers.txt
bic	0	0.371449	0.422	0.226	0	3	0_2_markers.txt
PCNA	0	0.558731	0.249	0.098	0	3	0_2_markers.txt
Echs1	0	0.311242	0.334	0.164	0	3	0_2_markers.txt
Nurf-38	0	0.493597	0.197	0.077	0	3	0_2_markers.txt
Sod3	0	0.528881	0.255	0.102	0	3	0_2_markers.txt
RpS23	0	0.257583	0.366	0.183	0	3	0_2_markers.txt
RpL18A	0	0.41901	0.466	0.218	0	3	0_2_markers.txt
CCT8	0	0.345977	0.461	0.238	0	3	0_2_markers.txt
Gapdh1	0	0.421235	0.416	0.197	0	3	0_2_markers.txt
CG18190	0	0.60446	0.171	0.055	0	3	0_2_markers.txt
eEF1beta	0	0.284558	0.412	0.21	0	3	0_2_markers.txt
Nacalpha	0	0.625691	0.24	0.077	0	3	0_2_markers.txt
exu	0	0.679684	0.56	0.245	0	3	0_2_markers.txt
RnrS	0	0.663957	0.505	0.217	0	3	0_2_markers.txt
CG2852	0	0.379897	0.567	0.295	0	3	0_2_markers.txt
Nap1	0	0.503026	0.622	0.31	0	3	0_2_markers.txt
RpL19	0	0.493809	0.611	0.306	0	3	0_2_markers.txt
Pgi	0	0.491432	0.275	0.115	0	3	0_2_markers.txt
Rpn8	0	0.348735	0.245	0.107	0	3	0_2_markers.txt
Jabba	0	0.47322	0.584	0.293	0	3	0_2_markers.txt
tsr	0	0.431427	0.429	0.202	0	3	0_2_markers.txt
yin	0	0.334773	0.487	0.264	0	3	0_2_markers.txt
dhd	0	0.730159	0.551	0.258	0	3	0_2_markers.txt
Jafrac1	0	0.636664	0.697	0.343	0	3	0_2_markers.txt
Hsp60A	0	0.294813	0.503	0.275	0	3	0_2_markers.txt
Cyp1	0	0.665591	0.44	0.191	0	3	0_2_markers.txt
Ahcy	0	0.45279	0.365	0.16	0	3	0_2_markers.txt
CCT2	0	0.276138	0.613	0.36	0	3	0_2_markers.txt
RpS19a	0	0.345102	0.367	0.184	0	3	0_2_markers.txt
cib	0	0.449371	0.542	0.27	0	3	0_2_markers.txt
CG6927	0	0.375217	0.242	0.107	0	3	0_2_markers.txt
Pgd	0	0.361966	0.243	0.104	0	3	0_2_markers.txt
fs(1)Ya	0	0.324537	0.361	0.182	0	3	0_2_markers.txt
Gapdh2	0	0.658533	0.665	0.315	0	3	0_2_markers.txt
RpS6	0	0.335086	0.697	0.379	0	3	0_2_markers.txt
CCT6	0	0.297946	0.523	0.293	0	3	0_2_markers.txt
Mdh1	0	0.346615	0.288	0.132	0	3	0_2_markers.txt
Rpn11	0	0.432013	0.263	0.113	0	3	0_2_markers.txt
RpL5	0	0.356338	0.646	0.369	0	3	0_2_markers.txt
Gdi	0	0.252756	0.473	0.264	0	3	0_2_markers.txt
Pgk	0	0.514769	0.344	0.146	0	3	0_2_markers.txt
RpS13	0	0.458891	0.312	0.147	0	3	0_2_markers.txt
La	0	0.459662	0.242	0.098	0	3	0_2_markers.txt
Aldh	0	0.429457	0.368	0.171	0	3	0_2_markers.txt
RpS26	0	0.316767	0.49	0.258	0	3	0_2_markers.txt
Got2	0	0.515193	0.27	0.103	0	3	0_2_markers.txt
Fkbp59	0	0.404129	0.285	0.124	0	3	0_2_markers.txt
stai	0	0.335893	0.612	0.357	0	3	0_2_markers.txt
Uch	0	0.690657	0.248	0.086	0	3	0_2_markers.txt
CG6770	0	0.724333	0.274	0.106	0	3	0_2_markers.txt
Stip1	0	0.309873	0.444	0.237	0	3	0_2_markers.txt
RpL9	0	0.432568	0.409	0.192	0	3	0_2_markers.txt
RpL13	0	0.251383	0.529	0.289	0	3	0_2_markers.txt
RpL7	0	0.332328	0.688	0.393	0	3	0_2_markers.txt
CG6287	0	0.561554	0.336	0.136	0	3	0_2_markers.txt
gammaTub37C	0	0.485213	0.184	0.073	0	3	0_2_markers.txt
ATPsynbeta	0	0.336951	0.69	0.4	0	3	0_2_markers.txt
RpS3A	0	0.491071	0.879	0.539	0	3	0_2_markers.txt
eEF5	5.10408e-307	0.316589	0.484	0.27	1.22151e-302	3	0_2_markers.txt
me31B	1.87154e-301	0.322139	0.899	0.629	4.47898e-297	3	0_2_markers.txt
Phb2	1.68656e-300	0.270709	0.359	0.185	4.03627e-296	3	0_2_markers.txt
Usp14	6.87291e-300	0.27534	0.331	0.168	1.64482e-295	3	0_2_markers.txt
E2f2	3.97227e-298	0.468224	0.171	0.067	9.50643e-294	3	0_2_markers.txt
geminin	7.41762e-298	0.282256	0.301	0.147	1.77518e-293	3	0_2_markers.txt
Ubc4	2.21833e-297	0.269204	0.354	0.182	5.30891e-293	3	0_2_markers.txt
GstD1	1.72004e-294	0.478801	0.117	0.037	4.11639e-290	3	0_2_markers.txt
CG33129	2.38419e-294	0.262175	0.413	0.227	5.70583e-290	3	0_2_markers.txt
path	2.30472e-291	0.25212	0.405	0.223	5.51566e-287	3	0_2_markers.txt
CG7208	5.74813e-287	0.414597	0.179	0.072	1.37564e-282	3	0_2_markers.txt
NO66	7.73599e-284	0.259945	0.355	0.186	1.85138e-279	3	0_2_markers.txt
CG10237	8.77948e-283	0.270385	0.335	0.174	2.10111e-278	3	0_2_markers.txt
RpS4	1.15673e-281	0.261076	0.783	0.493	2.76827e-277	3	0_2_markers.txt
QC	6.63856e-279	0.392162	0.148	0.055	1.58874e-274	3	0_2_markers.txt
CG11674	1.00989e-278	0.321772	0.218	0.097	2.41688e-274	3	0_2_markers.txt
CG4511	9.55518e-275	0.328491	0.287	0.142	2.28675e-270	3	0_2_markers.txt
RpL24	1.69331e-273	0.321961	0.24	0.112	4.05242e-269	3	0_2_markers.txt
Rpn10	8.52595e-273	0.299297	0.246	0.115	2.04043e-268	3	0_2_markers.txt
ras	1.98796e-271	0.283832	0.316	0.163	4.75759e-267	3	0_2_markers.txt
ATPsyngamma	7.46614e-271	0.276757	0.284	0.141	1.7868e-266	3	0_2_markers.txt
CG2182	1.22595e-269	0.265712	0.335	0.178	2.93394e-265	3	0_2_markers.txt
GILT1	3.53964e-269	0.287655	0.298	0.152	8.47106e-265	3	0_2_markers.txt
Dip-B	9.41631e-269	0.253735	0.38	0.207	2.25351e-264	3	0_2_markers.txt
CG4991	1.82168e-268	0.257755	0.372	0.201	4.35966e-264	3	0_2_markers.txt
Cdc45	4.49718e-267	0.268845	0.297	0.152	1.07627e-262	3	0_2_markers.txt
Mtpbeta	3.18023e-263	0.289256	0.281	0.141	7.61094e-259	3	0_2_markers.txt
Idh	3.4691e-263	0.271476	0.282	0.142	8.30225e-259	3	0_2_markers.txt
Vha44	3.29001e-262	0.300307	0.294	0.15	7.87366e-258	3	0_2_markers.txt
Gclm	1.85996e-260	0.300326	0.267	0.133	4.45127e-256	3	0_2_markers.txt
nos	5.70575e-260	0.250578	0.27	0.133	1.3655e-255	3	0_2_markers.txt
Nph	4.55416e-255	0.357794	0.146	0.056	1.0899e-250	3	0_2_markers.txt
CG15771	2.41994e-252	0.302496	0.292	0.151	5.7914e-248	3	0_2_markers.txt
RpS12	6.85307e-251	0.263521	0.258	0.127	1.64008e-246	3	0_2_markers.txt
RfC4	7.69848e-251	0.362259	0.169	0.071	1.8424e-246	3	0_2_markers.txt
Rpt5	1.19678e-250	0.283981	0.256	0.126	2.86413e-246	3	0_2_markers.txt
CG8635	3.27275e-249	0.353062	0.177	0.076	7.83236e-245	3	0_2_markers.txt
Prip	1.04133e-248	0.375737	0.129	0.048	2.49211e-244	3	0_2_markers.txt
CanB2	2.26342e-246	0.33782	0.181	0.078	5.41681e-242	3	0_2_markers.txt
cyc	3.60736e-244	0.369372	0.131	0.049	8.63314e-240	3	0_2_markers.txt
CG3760	4.61183e-243	0.350554	0.122	0.044	1.1037e-238	3	0_2_markers.txt
CG3902	1.7122e-238	0.411161	0.12	0.043	4.09764e-234	3	0_2_markers.txt
CG6937	1.29868e-237	0.32444	0.14	0.055	3.10799e-233	3	0_2_markers.txt
CG3226	5.57745e-237	0.380917	0.115	0.041	1.33479e-232	3	0_2_markers.txt
CG4476	2.5455e-236	0.294359	0.183	0.081	6.09189e-232	3	0_2_markers.txt
CG11076	2.65673e-234	0.296198	0.2	0.092	6.3581e-230	3	0_2_markers.txt
Su(var)205	6.14933e-232	0.283617	0.234	0.114	1.47166e-227	3	0_2_markers.txt
eIF2gamma	2.64012e-231	0.263068	0.26	0.133	6.31833e-227	3	0_2_markers.txt
asf1	1.05091e-230	0.314412	0.185	0.083	2.51503e-226	3	0_2_markers.txt
scu	9.25569e-228	0.291392	0.241	0.12	2.21507e-223	3	0_2_markers.txt
SkpA	2.93784e-227	0.250779	0.216	0.103	7.03084e-223	3	0_2_markers.txt
Boot	4.09349e-226	0.302896	0.185	0.084	9.79653e-222	3	0_2_markers.txt
Rad60	1.52937e-225	0.405351	0.119	0.044	3.66009e-221	3	0_2_markers.txt
Slbp	2.29904e-225	0.319111	0.174	0.077	5.50206e-221	3	0_2_markers.txt
Shmt	1.28836e-224	0.352476	0.187	0.086	3.0833e-220	3	0_2_markers.txt
p47	3.26527e-223	0.334223	0.146	0.06	7.81443e-219	3	0_2_markers.txt
eIF3j	7.77132e-222	0.26794	0.148	0.061	1.85983e-217	3	0_2_markers.txt
CG9911	1.46076e-221	0.338157	0.119	0.044	3.4959e-217	3	0_2_markers.txt
Nbr	2.90605e-221	0.326106	0.174	0.078	6.95477e-217	3	0_2_markers.txt
CG10932	1.9079e-218	0.339496	0.14	0.057	4.56598e-214	3	0_2_markers.txt
Zw10	3.09328e-218	0.279543	0.231	0.115	7.40283e-214	3	0_2_markers.txt
dap	1.31841e-216	0.283913	0.305	0.168	3.15522e-212	3	0_2_markers.txt
Dph5	9.72811e-215	0.265376	0.164	0.072	2.32813e-210	3	0_2_markers.txt
mbf1	1.17224e-213	0.312324	0.124	0.048	2.80541e-209	3	0_2_markers.txt
Jheh2	1.50754e-213	0.361789	0.153	0.066	3.60785e-209	3	0_2_markers.txt
Rpi	1.68567e-211	0.303376	0.1	0.034	4.03414e-207	3	0_2_markers.txt
CG10960	2.77861e-210	0.260059	0.255	0.134	6.64978e-206	3	0_2_markers.txt
Paics	1.09126e-205	0.33059	0.188	0.09	2.6116e-201	3	0_2_markers.txt
RpS15Aa	1.21794e-205	0.309646	0.235	0.121	2.91478e-201	3	0_2_markers.txt
SerRS	7.21657e-202	0.274697	0.178	0.083	1.72707e-197	3	0_2_markers.txt
Cdk1	2.84386e-201	0.424975	0.17	0.079	6.80592e-197	3	0_2_markers.txt
UQCR-C2	7.56255e-201	0.255965	0.148	0.064	1.80987e-196	3	0_2_markers.txt
CG10527	1.48435e-200	0.358836	0.13	0.054	3.55234e-196	3	0_2_markers.txt
RpS15	4.95069e-200	0.301299	0.233	0.121	1.1848e-195	3	0_2_markers.txt
Adh	2.45789e-198	0.398164	0.132	0.055	5.88221e-194	3	0_2_markers.txt
Pdhb	3.74478e-197	0.267703	0.137	0.057	8.96202e-193	3	0_2_markers.txt
Chchd2	3.84839e-197	0.363482	0.137	0.058	9.20996e-193	3	0_2_markers.txt
fok	1.75025e-196	0.354444	0.179	0.085	4.18869e-192	3	0_2_markers.txt
mmy	2.67155e-196	0.293197	0.123	0.05	6.39356e-192	3	0_2_markers.txt
Hacl	2.87484e-196	0.304393	0.172	0.08	6.88007e-192	3	0_2_markers.txt
P32	7.38269e-195	0.348553	0.101	0.037	1.76683e-190	3	0_2_markers.txt
mEFTs	1.30585e-193	0.338522	0.106	0.04	3.12517e-189	3	0_2_markers.txt
RpS11	3.92201e-192	0.26811	0.255	0.138	9.38615e-188	3	0_2_markers.txt
Tsp74F	1.21132e-190	0.297525	0.163	0.075	2.89894e-186	3	0_2_markers.txt
CG8097	3.25136e-189	0.335745	0.137	0.059	7.78116e-185	3	0_2_markers.txt
RfC38	2.77956e-187	0.26329	0.147	0.065	6.65205e-183	3	0_2_markers.txt
Pa1	5.01465e-184	0.285635	0.173	0.083	1.20011e-179	3	0_2_markers.txt
CG12795	3.09933e-181	0.273131	0.13	0.055	7.41731e-177	3	0_2_markers.txt
Arp1	1.04927e-179	0.274971	0.148	0.067	2.51111e-175	3	0_2_markers.txt
Orc2	6.52193e-178	0.278116	0.155	0.072	1.56083e-173	3	0_2_markers.txt
vib	3.95515e-176	0.331522	0.115	0.047	9.46547e-172	3	0_2_markers.txt
vih	5.81493e-176	0.267068	0.179	0.088	1.39163e-171	3	0_2_markers.txt
RpL27	1.00705e-175	0.25825	0.201	0.103	2.41006e-171	3	0_2_markers.txt
CG9609	1.38306e-175	0.283447	0.152	0.071	3.30995e-171	3	0_2_markers.txt
yki	3.00835e-175	0.344197	0.109	0.044	7.19959e-171	3	0_2_markers.txt
Uba5	1.02631e-173	0.251973	0.129	0.056	2.45616e-169	3	0_2_markers.txt
RPA2	5.39912e-173	0.375667	0.107	0.043	1.29212e-168	3	0_2_markers.txt
Sod2	8.65676e-173	0.295591	0.116	0.048	2.07174e-168	3	0_2_markers.txt
Fkbp12	7.00989e-172	0.345446	0.173	0.085	1.67761e-167	3	0_2_markers.txt
CG32428	9.96989e-171	0.258548	0.173	0.085	2.38599e-166	3	0_2_markers.txt
beta-PheRS	3.45933e-170	0.279346	0.115	0.048	8.27887e-166	3	0_2_markers.txt
CG15107	3.7316e-170	0.252875	0.112	0.046	8.93048e-166	3	0_2_markers.txt
CG11444	8.14788e-170	0.252896	0.153	0.072	1.94995e-165	3	0_2_markers.txt
Cht2	5.2382e-169	0.290355	0.107	0.043	1.25361e-164	3	0_2_markers.txt
WRNexo	5.7849e-169	0.294447	0.124	0.054	1.38444e-164	3	0_2_markers.txt
l(3)73Ah	2.10542e-167	0.253104	0.122	0.052	5.0387e-163	3	0_2_markers.txt
opm	7.43797e-166	0.283074	0.131	0.058	1.78005e-161	3	0_2_markers.txt
CG2246	9.73019e-162	0.373857	0.104	0.043	2.32863e-157	3	0_2_markers.txt
Sar1	8.68944e-160	0.270154	0.174	0.088	2.07956e-155	3	0_2_markers.txt
Orc4	3.82721e-158	0.286649	0.12	0.053	9.15927e-154	3	0_2_markers.txt
nmd	1.17325e-153	0.265551	0.139	0.065	2.80782e-149	3	0_2_markers.txt
stet	1.04677e-152	0.281152	0.111	0.048	2.50514e-148	3	0_2_markers.txt
shu	1.65063e-152	0.268429	0.108	0.046	3.95028e-148	3	0_2_markers.txt
Cdk2	2.26881e-152	0.333124	0.122	0.055	5.42971e-148	3	0_2_markers.txt
CG8142	2.67781e-152	0.254612	0.101	0.042	6.40853e-148	3	0_2_markers.txt
SrpRalpha	1.73856e-150	0.268175	0.116	0.051	4.16073e-146	3	0_2_markers.txt
CG4951	2.77113e-149	0.283672	0.13	0.061	6.63187e-145	3	0_2_markers.txt
HipHop	6.70788e-149	0.262645	0.114	0.05	1.60533e-144	3	0_2_markers.txt
sofe	2.52391e-146	0.259283	0.119	0.054	6.04021e-142	3	0_2_markers.txt
Alg1	7.1344e-138	0.279981	0.103	0.045	1.70741e-133	3	0_2_markers.txt
Tina-1	2.09473e-137	0.253755	0.112	0.051	5.01311e-133	3	0_2_markers.txt
Jwa	3.0129e-135	0.26954	0.116	0.054	7.21046e-131	3	0_2_markers.txt
CG17163	2.95776e-125	0.253989	0.14	0.071	7.07851e-121	3	0_2_markers.txt
CG13551	1.09488e-124	0.311808	0.1	0.045	2.62026e-120	3	0_2_markers.txt
Rab7	7.03996e-117	0.256122	0.104	0.048	1.6848e-112	3	0_2_markers.txt
Cyt-c-p	1.17091e-102	0.261873	0.127	0.067	2.80222e-98	3	0_2_markers.txt
CG33129	2.45875e-82	0.268328	0.136	0.25	5.88429e-78	4	0_2_markers.txt
feo	1.14131e-77	0.270975	0.133	0.242	2.73139e-73	4	0_2_markers.txt
Sec61alpha	2.52907e-75	0.279545	0.155	0.273	6.05257e-71	4	0_2_markers.txt
RnrL	9.86972e-74	0.263917	0.164	0.284	2.36202e-69	4	0_2_markers.txt
x16	2.68374e-71	0.253123	0.181	0.306	6.42272e-67	4	0_2_markers.txt
CD98hc	2.4361e-70	0.263258	0.156	0.27	5.83008e-66	4	0_2_markers.txt
Ote	1.77411e-68	0.275961	0.124	0.222	4.2458e-64	4	0_2_markers.txt
CG2182	3.98851e-68	0.273446	0.107	0.197	9.5453e-64	4	0_2_markers.txt
Vha100-2	2.04355e-67	0.254964	0.127	0.225	4.89063e-63	4	0_2_markers.txt
Rbf	2.11016e-66	0.277261	0.139	0.242	5.05004e-62	4	0_2_markers.txt
CG12391	3.27972e-66	0.254266	0.089	0.169	7.84902e-62	4	0_2_markers.txt
NSD	6.86588e-66	0.304767	0.102	0.189	1.64314e-61	4	0_2_markers.txt
Hsp26	6.59329e-63	0.290322	0.102	0.185	1.57791e-58	4	0_2_markers.txt
hoe1	8.19916e-63	0.252602	0.084	0.159	1.96222e-58	4	0_2_markers.txt
CCT1	1.61007e-62	0.270026	0.147	0.25	3.85321e-58	4	0_2_markers.txt
GstS1	1.43264e-61	0.267538	0.087	0.163	3.42859e-57	4	0_2_markers.txt
Calr	4.93935e-61	0.304098	0.167	0.278	1.18208e-56	4	0_2_markers.txt
swa	7.8704e-61	0.314224	0.194	0.317	1.88354e-56	4	0_2_markers.txt
GILT1	7.49724e-60	0.264373	0.092	0.169	1.79424e-55	4	0_2_markers.txt
dpa	1.5403e-59	0.314438	0.11	0.195	3.68625e-55	4	0_2_markers.txt
Ork1	2.14401e-59	0.307956	0.094	0.171	5.13105e-55	4	0_2_markers.txt
CG10237	3.75251e-59	0.297204	0.109	0.193	8.98051e-55	4	0_2_markers.txt
UGP	6.30384e-58	0.272528	0.085	0.157	1.50863e-53	4	0_2_markers.txt
Cdc45	6.15285e-57	0.315024	0.094	0.169	1.4725e-52	4	0_2_markers.txt
Arp3	9.91176e-57	0.250077	0.076	0.144	2.37208e-52	4	0_2_markers.txt
Dhc64C	3.7649e-54	0.290963	0.086	0.156	9.01016e-50	4	0_2_markers.txt
Surf4	1.37529e-52	0.303222	0.08	0.146	3.29135e-48	4	0_2_markers.txt
CG14814	6.4083e-52	0.33958	0.188	0.301	1.53363e-47	4	0_2_markers.txt
eIF4E1	1.09259e-50	0.314744	0.222	0.35	2.61479e-46	4	0_2_markers.txt
CG10960	1.35124e-50	0.319172	0.082	0.149	3.23378e-46	4	0_2_markers.txt
RpA-70	4.6958e-50	0.387467	0.143	0.234	1.1238e-45	4	0_2_markers.txt
Usp14	5.17886e-50	0.345859	0.11	0.186	1.2394e-45	4	0_2_markers.txt
RpS24	5.21708e-50	0.323128	0.107	0.183	1.24855e-45	4	0_2_markers.txt
grsm	6.1209e-50	0.31222	0.083	0.149	1.46485e-45	4	0_2_markers.txt
CG33156	1.42731e-49	0.317593	0.108	0.183	3.41583e-45	4	0_2_markers.txt
ATPsyngamma	4.41498e-49	0.314591	0.09	0.158	1.05659e-44	4	0_2_markers.txt
GlnRS	2.58212e-48	0.328046	0.065	0.122	6.17952e-44	4	0_2_markers.txt
Grip128	3.69825e-48	0.274521	0.06	0.115	8.85066e-44	4	0_2_markers.txt
ras	4.3033e-48	0.263963	0.106	0.18	1.02987e-43	4	0_2_markers.txt
Paics	5.27281e-48	0.276601	0.051	0.101	1.26189e-43	4	0_2_markers.txt
Idh	5.83194e-48	0.303316	0.091	0.158	1.3957e-43	4	0_2_markers.txt
Grip84	1.28817e-47	0.379586	0.089	0.156	3.08286e-43	4	0_2_markers.txt
ArfGAP1	7.31261e-47	0.280622	0.065	0.121	1.75005e-42	4	0_2_markers.txt
CG3702	1.77724e-46	0.336169	0.082	0.144	4.25328e-42	4	0_2_markers.txt
Pdha	1.96779e-46	0.261784	0.103	0.175	4.70931e-42	4	0_2_markers.txt
eIF3e	2.37886e-46	0.25567	0.084	0.146	5.6931e-42	4	0_2_markers.txt
Mob4	2.63581e-46	0.256099	0.058	0.111	6.30803e-42	4	0_2_markers.txt
Ctf4	2.75819e-46	0.321117	0.058	0.111	6.60091e-42	4	0_2_markers.txt
Akr1B	3.61256e-46	0.357259	0.142	0.229	8.64559e-42	4	0_2_markers.txt
iPLA2-VIA	7.57276e-46	0.273913	0.058	0.111	1.81231e-41	4	0_2_markers.txt
eIF2gamma	1.23923e-45	0.321188	0.085	0.148	2.96573e-41	4	0_2_markers.txt
mfrn	2.12239e-45	0.259105	0.056	0.107	5.0793e-41	4	0_2_markers.txt
CG7920	8.38638e-45	0.286812	0.062	0.115	2.00703e-40	4	0_2_markers.txt
Mtpbeta	1.23157e-44	0.310595	0.092	0.157	2.9474e-40	4	0_2_markers.txt
path	3.94445e-44	0.421329	0.153	0.244	9.43986e-40	4	0_2_markers.txt
vas	1.05654e-43	0.292341	0.133	0.216	2.5285e-39	4	0_2_markers.txt
CG7834	3.52817e-43	0.269972	0.058	0.109	8.44361e-39	4	0_2_markers.txt
lok	8.73073e-43	0.289027	0.132	0.213	2.08944e-38	4	0_2_markers.txt
RpS26	1.04317e-42	0.365422	0.182	0.283	2.49652e-38	4	0_2_markers.txt
CG9641	1.13551e-41	0.261521	0.063	0.115	2.7175e-37	4	0_2_markers.txt
Prosalpha3	3.06419e-41	0.263914	0.121	0.196	7.33321e-37	4	0_2_markers.txt
Rpt2	4.33083e-41	0.416538	0.136	0.216	1.03646e-36	4	0_2_markers.txt
Prosbeta1	4.8896e-41	0.314305	0.066	0.118	1.17018e-36	4	0_2_markers.txt
Rpn7	6.0823e-41	0.347522	0.072	0.126	1.45562e-36	4	0_2_markers.txt
Usp5	7.7679e-40	0.347149	0.065	0.116	1.85901e-35	4	0_2_markers.txt
dmGlut	1.46186e-39	0.254717	0.089	0.149	3.49853e-35	4	0_2_markers.txt
CCT7	3.20215e-39	0.251791	0.184	0.284	7.66338e-35	4	0_2_markers.txt
RpL18A	1.51633e-38	0.367319	0.158	0.244	3.62889e-34	4	0_2_markers.txt
CCT5	4.78262e-38	0.2505	0.214	0.326	1.14458e-33	4	0_2_markers.txt
l(2)37Cc	7.72217e-38	0.282409	0.067	0.117	1.84807e-33	4	0_2_markers.txt
Fkbp39	9.31932e-38	0.352441	0.182	0.276	2.2303e-33	4	0_2_markers.txt
Mdh2	4.19029e-37	0.274071	0.093	0.153	1.00282e-32	4	0_2_markers.txt
Ggt-1	7.11636e-37	0.391179	0.222	0.335	1.70309e-32	4	0_2_markers.txt
RpL18	1.32519e-36	0.403381	0.101	0.163	3.17146e-32	4	0_2_markers.txt
RpL34b	6.949e-36	0.397529	0.092	0.15	1.66303e-31	4	0_2_markers.txt
RpS2	9.5435e-36	0.368195	0.213	0.319	2.28395e-31	4	0_2_markers.txt
CtsB1	2.91169e-35	0.273423	0.058	0.103	6.96826e-31	4	0_2_markers.txt
RpL23	5.05158e-35	0.266963	0.105	0.167	1.20894e-30	4	0_2_markers.txt
Uch	5.97645e-35	0.319383	0.058	0.102	1.43028e-30	4	0_2_markers.txt
Echs1	1.731e-34	0.468257	0.116	0.182	4.14262e-30	4	0_2_markers.txt
CG6927	3.23251e-34	0.26062	0.072	0.121	7.73604e-30	4	0_2_markers.txt
Pgm1	2.32232e-33	0.277303	0.059	0.102	5.55778e-29	4	0_2_markers.txt
trc	3.68001e-33	0.371337	0.059	0.102	8.80701e-29	4	0_2_markers.txt
eIF2beta	2.64322e-32	0.350985	0.06	0.104	6.32576e-28	4	0_2_markers.txt
Rpn9	4.36138e-32	0.431969	0.066	0.111	1.04377e-27	4	0_2_markers.txt
Sod3	1.13854e-31	0.404756	0.071	0.118	2.72476e-27	4	0_2_markers.txt
alphaTub67C	1.67173e-31	0.338742	0.175	0.263	4.00078e-27	4	0_2_markers.txt
Rpn11	3.39854e-31	0.38652	0.079	0.128	8.13339e-27	4	0_2_markers.txt
p23	4.82422e-31	0.316753	0.119	0.184	1.15453e-26	4	0_2_markers.txt
cib	5.39437e-31	0.294657	0.2	0.299	1.29098e-26	4	0_2_markers.txt
Aldh	6.09208e-31	0.349041	0.125	0.192	1.45796e-26	4	0_2_markers.txt
Nlp	6.5678e-31	0.292188	0.159	0.238	1.57181e-26	4	0_2_markers.txt
DppIII	1.29102e-30	0.358116	0.091	0.144	3.08966e-26	4	0_2_markers.txt
RpS3	2.34234e-30	0.279952	0.205	0.303	5.60569e-26	4	0_2_markers.txt
RpL13	6.83139e-30	0.258773	0.215	0.316	1.63489e-25	4	0_2_markers.txt
fs(1)Ya	6.86058e-30	0.346576	0.133	0.201	1.64187e-25	4	0_2_markers.txt
RpL28	1.24807e-29	0.365461	0.075	0.121	2.98687e-25	4	0_2_markers.txt
nos	2.24255e-29	0.335564	0.094	0.147	5.36686e-25	4	0_2_markers.txt
Rpn10	9.77333e-29	0.321449	0.081	0.129	2.33895e-24	4	0_2_markers.txt
CCT8	3.10555e-28	0.450221	0.178	0.262	7.43221e-24	4	0_2_markers.txt
Rpt1	6.24986e-28	0.423527	0.1	0.153	1.49572e-23	4	0_2_markers.txt
Rpn8	8.64828e-28	0.31765	0.076	0.121	2.06971e-23	4	0_2_markers.txt
Rack1	1.65262e-27	0.336262	0.281	0.407	3.95505e-23	4	0_2_markers.txt
RpL13A	1.82376e-27	0.320807	0.138	0.205	4.36463e-23	4	0_2_markers.txt
Hsp83	2.62712e-27	0.255845	0.68	0.761	6.28723e-23	4	0_2_markers.txt
Scsalpha1	5.57158e-27	0.320889	0.097	0.149	1.33339e-22	4	0_2_markers.txt
Mdh1	6.33155e-27	0.472793	0.097	0.148	1.51527e-22	4	0_2_markers.txt
RpL19	7.50189e-27	0.362192	0.235	0.338	1.79535e-22	4	0_2_markers.txt
Pglym78	1.06956e-26	0.33585	0.084	0.131	2.55967e-22	4	0_2_markers.txt
Prosbeta5	1.32069e-26	0.348604	0.122	0.183	3.16067e-22	4	0_2_markers.txt
eEF1beta	5.5632e-26	0.324933	0.158	0.231	1.33138e-21	4	0_2_markers.txt
CG11076	5.86466e-26	0.419499	0.064	0.104	1.40353e-21	4	0_2_markers.txt
RpS5a	1.05111e-25	0.385327	0.076	0.118	2.51551e-21	4	0_2_markers.txt
Ahcy	4.86325e-25	0.393275	0.122	0.181	1.16387e-20	4	0_2_markers.txt
CG2852	1.61674e-24	0.458167	0.226	0.324	3.86918e-20	4	0_2_markers.txt
RpL22	2.53129e-24	0.422873	0.206	0.294	6.05789e-20	4	0_2_markers.txt
Fkbp59	4.61461e-24	0.347183	0.093	0.141	1.10437e-19	4	0_2_markers.txt
RpS5b	2.75709e-23	0.523157	0.174	0.25	6.59826e-19	4	0_2_markers.txt
RpS7	2.09316e-21	0.498266	0.173	0.245	5.00934e-17	4	0_2_markers.txt
CG10576	6.31165e-21	0.46906	0.221	0.313	1.5105e-16	4	0_2_markers.txt
Rpn13	1.02011e-20	0.485614	0.082	0.122	2.44133e-16	4	0_2_markers.txt
Pgi	6.81253e-20	0.548964	0.089	0.131	1.63037e-15	4	0_2_markers.txt
CG6287	4.65268e-19	0.533873	0.108	0.156	1.11348e-14	4	0_2_markers.txt
Cyp6a19	4.91282e-19	0.417449	0.128	0.182	1.17574e-14	4	0_2_markers.txt
Ubi-p5E	2.828e-17	0.348003	0.353	0.494	6.76798e-13	4	0_2_markers.txt
RpS23	7.92919e-17	0.535456	0.146	0.201	1.89761e-12	4	0_2_markers.txt
Pgd	1.45014e-16	0.399523	0.082	0.118	3.47048e-12	4	0_2_markers.txt
sta	2.87429e-16	0.345027	0.347	0.48	6.87875e-12	4	0_2_markers.txt
Hsp60A	5.2008e-16	0.393115	0.216	0.3	1.24466e-11	4	0_2_markers.txt
RpS9	1.00231e-15	0.553533	0.185	0.254	2.39873e-11	4	0_2_markers.txt
La	1.45309e-15	0.628294	0.078	0.112	3.47754e-11	4	0_2_markers.txt
RpL10Ab	4.67497e-14	0.412152	0.123	0.168	1.11881e-09	4	0_2_markers.txt
RpL8	4.86078e-13	0.280781	0.297	0.407	1.16328e-08	4	0_2_markers.txt
RpLP0	2.63807e-11	0.37528	0.231	0.31	6.31342e-07	4	0_2_markers.txt
Fdh	1.44152e-10	0.66587	0.134	0.177	3.44985e-06	4	0_2_markers.txt
fz4	7.74792e-48	0.259989	0.105	0.18	1.85423e-43	5	0_2_markers.txt
lilli	1.55046e-46	0.271422	0.147	0.24	3.71056e-42	5	0_2_markers.txt
dikar	1.793e-46	0.272297	0.095	0.164	4.29102e-42	5	0_2_markers.txt
Hcf	2.55866e-45	0.255876	0.142	0.23	6.12339e-41	5	0_2_markers.txt
CG43313	1.21342e-44	0.273534	0.138	0.223	2.90396e-40	5	0_2_markers.txt
CG41099	1.88847e-44	0.269735	0.155	0.249	4.51948e-40	5	0_2_markers.txt
sov	3.49427e-43	0.260241	0.144	0.232	8.36249e-39	5	0_2_markers.txt
Pi3K21B	5.61574e-43	0.255008	0.169	0.268	1.34396e-38	5	0_2_markers.txt
rno	5.79117e-43	0.257272	0.154	0.244	1.38594e-38	5	0_2_markers.txt
lncRNA:CR45939	7.33439e-43	0.26331	0.136	0.219	1.75527e-38	5	0_2_markers.txt
Gp210	8.90302e-43	0.280082	0.133	0.215	2.13067e-38	5	0_2_markers.txt
Sema1b	1.89582e-42	0.257047	0.141	0.225	4.53708e-38	5	0_2_markers.txt
Fas1	2.49975e-42	0.261892	0.125	0.204	5.98241e-38	5	0_2_markers.txt
pcx	3.46282e-42	0.264927	0.094	0.16	8.28723e-38	5	0_2_markers.txt
smash	3.70677e-42	0.275879	0.121	0.198	8.87105e-38	5	0_2_markers.txt
CG14073	2.58781e-41	0.285621	0.118	0.193	6.19314e-37	5	0_2_markers.txt
RhoGAP19D	4.20854e-41	0.252167	0.169	0.263	1.00719e-36	5	0_2_markers.txt
CG10492	7.05835e-41	0.272765	0.156	0.246	1.68921e-36	5	0_2_markers.txt
CG7504	3.45182e-40	0.294429	0.123	0.198	8.26091e-36	5	0_2_markers.txt
scra	5.97671e-40	0.273088	0.15	0.236	1.43035e-35	5	0_2_markers.txt
FBXO11	6.50515e-40	0.28512	0.109	0.177	1.55681e-35	5	0_2_markers.txt
uex	7.39953e-40	0.270748	0.174	0.27	1.77085e-35	5	0_2_markers.txt
Nost	3.0127e-39	0.295539	0.144	0.229	7.21e-35	5	0_2_markers.txt
alpha-Man-IIb	5.50259e-39	0.268583	0.105	0.173	1.31688e-34	5	0_2_markers.txt
Set1	8.313e-39	0.307867	0.111	0.181	1.98947e-34	5	0_2_markers.txt
eIF4G2	1.27558e-38	0.26656	0.193	0.296	3.05272e-34	5	0_2_markers.txt
Rbcn-3A	1.68771e-37	0.257587	0.113	0.18	4.03904e-33	5	0_2_markers.txt
cmet	1.18241e-36	0.280599	0.098	0.159	2.82974e-32	5	0_2_markers.txt
cana	1.36108e-35	0.311049	0.154	0.239	3.25734e-31	5	0_2_markers.txt
cal1	1.63051e-35	0.291571	0.159	0.246	3.90214e-31	5	0_2_markers.txt
Larp4B	1.875e-35	0.306319	0.175	0.268	4.48724e-31	5	0_2_markers.txt
BubR1	3.60376e-35	0.279914	0.102	0.163	8.62453e-31	5	0_2_markers.txt
mbc	1.42297e-34	0.271221	0.068	0.117	3.40544e-30	5	0_2_markers.txt
SoYb	2.11262e-34	0.312201	0.094	0.152	5.05592e-30	5	0_2_markers.txt
CG43675	2.80238e-33	0.256277	0.061	0.107	6.70666e-29	5	0_2_markers.txt
CG13917	1.2383e-32	0.313179	0.181	0.274	2.96349e-28	5	0_2_markers.txt
CG7627	3.52564e-32	0.274893	0.206	0.305	8.43756e-28	5	0_2_markers.txt
tyf	5.33561e-32	0.265286	0.219	0.329	1.27692e-27	5	0_2_markers.txt
Thd1	3.29245e-31	0.318281	0.08	0.13	7.8795e-27	5	0_2_markers.txt
Ank	5.03373e-31	0.280338	0.199	0.294	1.20467e-26	5	0_2_markers.txt
CG8677	5.18669e-30	0.307085	0.197	0.294	1.24128e-25	5	0_2_markers.txt
CanA-14F	7.42545e-30	0.276373	0.232	0.341	1.77706e-25	5	0_2_markers.txt
CG32767	2.93833e-29	0.296251	0.231	0.339	7.03202e-25	5	0_2_markers.txt
RhoGAP1A	1.08901e-28	0.263282	0.064	0.106	2.60621e-24	5	0_2_markers.txt
skd	1.25109e-28	0.251793	0.257	0.374	2.9941e-24	5	0_2_markers.txt
CG10254	1.53719e-27	0.270505	0.234	0.339	3.67881e-23	5	0_2_markers.txt
Girdin	5.52048e-27	0.357853	0.171	0.253	1.32116e-22	5	0_2_markers.txt
retn	1.26805e-25	0.288523	0.243	0.354	3.0347e-21	5	0_2_markers.txt
CG42232	2.56762e-25	0.270888	0.255	0.366	6.14483e-21	5	0_2_markers.txt
Nipped-A	1.30819e-24	0.312507	0.207	0.298	3.13077e-20	5	0_2_markers.txt
Mtor	1.56832e-24	0.281107	0.241	0.349	3.7533e-20	5	0_2_markers.txt
bip2	4.38154e-24	0.282905	0.247	0.354	1.04859e-19	5	0_2_markers.txt
sle	1.08918e-22	0.327315	0.21	0.303	2.60663e-18	5	0_2_markers.txt
msps	2.61831e-22	0.354297	0.198	0.285	6.26614e-18	5	0_2_markers.txt
l(1)G0289	4.42105e-21	0.277393	0.262	0.371	1.05805e-16	5	0_2_markers.txt
CG31342	2.37165e-19	0.403255	0.165	0.233	5.67582e-15	5	0_2_markers.txt
PlexA	4.3415e-18	0.271532	0.282	0.392	1.03901e-13	5	0_2_markers.txt
Tl	4.04492e-16	0.283939	0.288	0.405	9.6803e-12	5	0_2_markers.txt
Jarid2	7.91356e-16	0.308983	0.26	0.364	1.89387e-11	5	0_2_markers.txt
G9a	5.70876e-14	0.35624	0.256	0.356	1.36622e-09	5	0_2_markers.txt
Trf2	2.21467e-13	0.26526	0.311	0.43	5.30016e-09	5	0_2_markers.txt
bin3	3.69827e-11	0.274218	0.318	0.438	8.85071e-07	5	0_2_markers.txt
spen	1.2933e-10	0.258522	0.305	0.414	3.09512e-06	5	0_2_markers.txt
east	1.82358e-10	0.287657	0.309	0.423	4.36419e-06	5	0_2_markers.txt
upSET	2.63631e-10	0.295294	0.297	0.404	6.30923e-06	5	0_2_markers.txt
rdog	6.14906e-10	0.341712	0.296	0.405	1.47159e-05	5	0_2_markers.txt
CG42232	0	1.12495	0.512	0.346	0	6	0_2_markers.txt
E(bx)	0	0.962471	0.601	0.436	0	6	0_2_markers.txt
kis	0	0.813088	0.741	0.567	0	6	0_2_markers.txt
eIF4G1	0	0.953476	0.628	0.457	0	6	0_2_markers.txt
fax	8.88509e-220	0.563233	0.676	0.575	2.12638e-215	6	0_2_markers.txt
mt:srRNA	3.19214e-192	0.961058	0.394	0.29	7.63944e-188	6	0_2_markers.txt
Su(var)2-HP2	2.62129e-159	0.937996	0.387	0.301	6.27327e-155	6	0_2_markers.txt
tral	5.00017e-153	0.297935	0.915	0.889	1.19664e-148	6	0_2_markers.txt
smg	1.87685e-140	0.395643	0.771	0.721	4.49167e-136	6	0_2_markers.txt
aqz	6.28117e-138	0.316115	0.888	0.814	1.50321e-133	6	0_2_markers.txt
l(3)80Fj	4.65045e-127	0.605967	0.51	0.443	1.11295e-122	6	0_2_markers.txt
Myc	1.16002e-120	0.469631	0.623	0.575	2.77617e-116	6	0_2_markers.txt
Nipped-B	1.76499e-118	0.572737	0.535	0.477	4.22399e-114	6	0_2_markers.txt
CG46385	2.56039e-94	0.358689	0.712	0.672	6.12753e-90	6	0_2_markers.txt
18SrRNA-Psi:CR45861	6.44994e-91	1.19851	0.159	0.1	1.5436e-86	6	0_2_markers.txt
mei-P26	1.5409e-78	0.487278	0.513	0.48	3.68768e-74	6	0_2_markers.txt
MED26	1.84772e-76	0.491662	0.514	0.478	4.42197e-72	6	0_2_markers.txt
wech	3.87899e-76	0.331936	0.628	0.589	9.28319e-72	6	0_2_markers.txt
spen	9.34313e-70	0.557772	0.44	0.403	2.236e-65	6	0_2_markers.txt
Tnpo	7.53451e-63	0.456168	0.497	0.476	1.80316e-58	6	0_2_markers.txt
sle	3.19762e-59	0.703057	0.333	0.294	7.65255e-55	6	0_2_markers.txt
rin	7.80463e-55	0.257707	0.735	0.719	1.8678e-50	6	0_2_markers.txt
mask	4.18015e-50	0.433382	0.483	0.471	1.00039e-45	6	0_2_markers.txt
mxc	1.22782e-49	0.995228	0.197	0.154	2.93841e-45	6	0_2_markers.txt
Hsc70-3	1.53605e-47	0.292188	0.684	0.673	3.67609e-43	6	0_2_markers.txt
AGO1	7.7923e-47	0.391826	0.524	0.509	1.86485e-42	6	0_2_markers.txt
PlexA	6.62713e-39	0.494545	0.402	0.383	1.586e-34	6	0_2_markers.txt
CG45050	2.75887e-38	0.300176	0.591	0.592	6.60254e-34	6	0_2_markers.txt
Marf1	3.99267e-37	0.380757	0.488	0.489	9.55525e-33	6	0_2_markers.txt
Nipped-A	7.01922e-36	0.612076	0.315	0.289	1.67984e-31	6	0_2_markers.txt
upSET	7.23422e-36	0.488305	0.405	0.396	1.73129e-31	6	0_2_markers.txt
UbcE2H	8.55417e-35	0.380731	0.5	0.497	2.04718e-30	6	0_2_markers.txt
brat	8.44029e-33	0.343175	0.499	0.505	2.01993e-28	6	0_2_markers.txt
east	4.25467e-31	0.454577	0.416	0.414	1.01823e-26	6	0_2_markers.txt
Tl	1.41698e-30	0.451512	0.402	0.396	3.39112e-26	6	0_2_markers.txt
Trf2	3.50247e-28	0.435756	0.42	0.422	8.38212e-24	6	0_2_markers.txt
CG8677	1.73311e-26	0.605324	0.301	0.286	4.14768e-22	6	0_2_markers.txt
G9a	1.6332e-25	0.517448	0.353	0.348	3.90857e-21	6	0_2_markers.txt
bin3	2.01966e-24	0.387271	0.426	0.43	4.83344e-20	6	0_2_markers.txt
Jarid2	2.46302e-23	0.497648	0.357	0.356	5.89449e-19	6	0_2_markers.txt
spoon	7.25477e-21	0.365687	0.456	0.468	1.73621e-16	6	0_2_markers.txt
Fs(2)Ket	1.07248e-20	0.330707	0.461	0.477	2.56665e-16	6	0_2_markers.txt
gish	4.80883e-20	0.426708	0.384	0.388	1.15085e-15	6	0_2_markers.txt
Gyf	3.97249e-17	0.373912	0.408	0.419	9.50697e-13	6	0_2_markers.txt
Not1	1.17452e-16	0.289597	0.488	0.505	2.81087e-12	6	0_2_markers.txt
Mtor	4.02451e-16	0.444812	0.339	0.342	9.63147e-12	6	0_2_markers.txt
zld	4.27382e-16	0.346858	0.43	0.443	1.02281e-11	6	0_2_markers.txt
l(1)G0289	5.5588e-16	0.414104	0.36	0.363	1.33033e-11	6	0_2_markers.txt
Smr	4.09267e-15	0.354477	0.435	0.45	9.79458e-11	6	0_2_markers.txt
Pdcd4	4.2135e-15	0.299382	0.468	0.485	1.00838e-10	6	0_2_markers.txt
fs(1)h	3.42238e-14	0.318422	0.467	0.485	8.19044e-10	6	0_2_markers.txt
cana	4.24399e-14	0.579245	0.241	0.232	1.01567e-09	6	0_2_markers.txt
Tlk	1.51527e-13	0.335828	0.428	0.45	3.62635e-09	6	0_2_markers.txt
Larp4B	2.33291e-13	0.529644	0.265	0.261	5.58313e-09	6	0_2_markers.txt
bip2	9.38211e-13	0.423811	0.34	0.347	2.24533e-08	6	0_2_markers.txt
skd	2.04418e-12	0.409762	0.356	0.366	4.89213e-08	6	0_2_markers.txt
retn	1.62369e-11	0.460681	0.335	0.347	3.88583e-07	6	0_2_markers.txt
Ank	5.27423e-11	0.470387	0.286	0.287	1.26223e-06	6	0_2_markers.txt
Reph	1.3771e-09	0.252771	0.129	0.166	3.29568e-05	6	0_2_markers.txt
Caf1-180	1.69956e-09	0.354444	0.369	0.384	4.0674e-05	6	0_2_markers.txt
Nup358	1.7416e-09	0.30534	0.401	0.426	4.168e-05	6	0_2_markers.txt
mts	2.177e-09	0.267154	0.446	0.476	5.20999e-05	6	0_2_markers.txt
Cont	3.00978e-09	0.262625	0.112	0.144	7.20301e-05	6	0_2_markers.txt
Pld	3.31583e-09	0.250432	0.107	0.139	7.93546e-05	6	0_2_markers.txt
olf186-F	3.79976e-09	0.282401	0.144	0.184	9.09358e-05	6	0_2_markers.txt
RpL6	1.94471e-182	0.849952	0.553	0.49	4.65408e-178	7	0_2_markers.txt
awd	3.41825e-118	1.31422	0.237	0.159	8.18057e-114	7	0_2_markers.txt
RpL27A	2.26507e-111	1.19822	0.292	0.219	5.42075e-107	7	0_2_markers.txt
RpS6	9.68338e-108	0.841978	0.452	0.4	2.31743e-103	7	0_2_markers.txt
RpL17	1.72398e-87	1.0691	0.322	0.264	4.12582e-83	7	0_2_markers.txt
Nap1	6.12442e-87	0.901049	0.38	0.331	1.4657e-82	7	0_2_markers.txt
RpL23A	5.67499e-62	0.638968	0.505	0.506	1.35814e-57	7	0_2_markers.txt
RpS9	4.23885e-60	0.990807	0.29	0.246	1.01444e-55	7	0_2_markers.txt
RpS7	2.21355e-51	1.00787	0.276	0.237	5.29747e-47	7	0_2_markers.txt
RpL19	3.33596e-47	0.820999	0.352	0.329	7.98361e-43	7	0_2_markers.txt
RpS3A	9.06044e-45	0.472803	0.554	0.566	2.16835e-40	7	0_2_markers.txt
RpL4	1.20213e-37	0.324789	0.592	0.621	2.87694e-33	7	0_2_markers.txt
RpL3	1.205e-35	0.284715	0.639	0.668	2.88381e-31	7	0_2_markers.txt
RpS23	7.38818e-34	0.957054	0.226	0.195	1.76814e-29	7	0_2_markers.txt
Nmt	4.72059e-32	0.257766	0.132	0.202	1.12973e-27	7	0_2_markers.txt
CG1620	4.72843e-32	0.26213	0.103	0.164	1.13161e-27	7	0_2_markers.txt
Mlf	9.38708e-32	0.25034	0.115	0.179	2.24652e-27	7	0_2_markers.txt
CG4572	1.45161e-30	0.264017	0.101	0.159	3.47399e-26	7	0_2_markers.txt
Uch-L5	2.68574e-30	0.259984	0.12	0.184	6.42752e-26	7	0_2_markers.txt
RpL18A	4.72226e-30	0.858079	0.26	0.236	1.13013e-25	7	0_2_markers.txt
CG14814	1.05065e-29	0.29874	0.205	0.299	2.51441e-25	7	0_2_markers.txt
Vha100-2	1.70423e-29	0.276337	0.149	0.222	4.07857e-25	7	0_2_markers.txt
path	6.30503e-28	0.279489	0.165	0.242	1.50892e-23	7	0_2_markers.txt
CG9775	1.15881e-27	0.266756	0.113	0.172	2.77326e-23	7	0_2_markers.txt
CG33129	1.689e-27	0.282419	0.169	0.247	4.04212e-23	7	0_2_markers.txt
Rpt2	1.7187e-27	0.29322	0.145	0.214	4.11319e-23	7	0_2_markers.txt
Ote	2.28609e-26	0.266595	0.15	0.219	5.47107e-22	7	0_2_markers.txt
RpS13	2.73809e-26	0.277911	0.108	0.164	6.55279e-22	7	0_2_markers.txt
dpa	8.7837e-26	0.357888	0.129	0.193	2.10212e-21	7	0_2_markers.txt
Pop2	1.02043e-25	0.291937	0.117	0.175	2.44209e-21	7	0_2_markers.txt
endos	1.09584e-25	0.27827	0.084	0.132	2.62256e-21	7	0_2_markers.txt
CG8180	1.98087e-25	0.257902	0.252	0.358	4.74062e-21	7	0_2_markers.txt
RpLP0	2.83552e-25	0.608961	0.313	0.303	6.78596e-21	7	0_2_markers.txt
RpL7A	5.67987e-25	0.412997	0.563	0.609	1.35931e-20	7	0_2_markers.txt
pix	1.25136e-24	0.309542	0.115	0.171	2.99475e-20	7	0_2_markers.txt
RpS8	1.68748e-24	0.613445	0.306	0.295	4.03848e-20	7	0_2_markers.txt
Uev1A	1.93935e-24	0.262681	0.128	0.187	4.64125e-20	7	0_2_markers.txt
UGP	3.24135e-24	0.270716	0.103	0.155	7.75719e-20	7	0_2_markers.txt
swa	4.78562e-24	0.255955	0.223	0.314	1.14529e-19	7	0_2_markers.txt
RpL7	2.40152e-23	0.474615	0.405	0.417	5.74732e-19	7	0_2_markers.txt
Calr	6.91014e-23	0.277003	0.195	0.275	1.65373e-18	7	0_2_markers.txt
me31B	1.77597e-22	0.252808	0.617	0.652	4.25026e-18	7	0_2_markers.txt
Idh	1.91082e-22	0.296955	0.105	0.156	4.57297e-18	7	0_2_markers.txt
CG33156	3.951e-21	0.327249	0.126	0.181	9.45554e-17	7	0_2_markers.txt
CG7379	4.22578e-21	0.355764	0.076	0.117	1.01131e-16	7	0_2_markers.txt
TyrRS	8.87307e-21	0.252302	0.075	0.114	2.1235e-16	7	0_2_markers.txt
Gabat	1.00871e-20	0.275767	0.103	0.15	2.41404e-16	7	0_2_markers.txt
Usp5	1.02092e-20	0.251359	0.075	0.114	2.44326e-16	7	0_2_markers.txt
sta	1.66563e-20	0.531473	0.442	0.472	3.98619e-16	7	0_2_markers.txt
RpA-70	1.68806e-20	0.296722	0.165	0.232	4.03988e-16	7	0_2_markers.txt
Hsp26	1.78078e-20	0.402418	0.127	0.183	4.26176e-16	7	0_2_markers.txt
CG9917	2.86627e-20	0.308401	0.091	0.134	6.85955e-16	7	0_2_markers.txt
GstS1	1.08531e-19	0.350552	0.112	0.161	2.59737e-15	7	0_2_markers.txt
Pgi	2.55517e-19	0.402808	0.088	0.13	6.11502e-15	7	0_2_markers.txt
Mtpbeta	3.30554e-19	0.391388	0.107	0.155	7.91081e-15	7	0_2_markers.txt
eIF3l	5.74726e-19	0.313633	0.114	0.163	1.37543e-14	7	0_2_markers.txt
Spn88Ea	3.71811e-18	0.317547	0.067	0.102	8.89818e-14	7	0_2_markers.txt
TfIIFbeta	4.89557e-18	0.284055	0.067	0.101	1.17161e-13	7	0_2_markers.txt
eIF2gamma	5.44762e-18	0.34122	0.102	0.146	1.30373e-13	7	0_2_markers.txt
Gclm	6.25177e-18	0.407186	0.102	0.146	1.49617e-13	7	0_2_markers.txt
Hat1	6.55424e-18	0.313356	0.084	0.123	1.56856e-13	7	0_2_markers.txt
CG14641	7.78782e-18	0.251998	0.068	0.102	1.86378e-13	7	0_2_markers.txt
Rpn9	3.01599e-17	0.35989	0.075	0.11	7.21787e-13	7	0_2_markers.txt
CG10237	3.39897e-17	0.345184	0.137	0.19	8.13442e-13	7	0_2_markers.txt
Fer1HCH	5.39598e-17	0.297612	0.229	0.311	1.29136e-12	7	0_2_markers.txt
La	7.38245e-17	0.301359	0.076	0.112	1.76677e-12	7	0_2_markers.txt
RpL27	1.24444e-16	0.350487	0.077	0.113	2.97818e-12	7	0_2_markers.txt
RpS26	1.52049e-16	0.787069	0.278	0.276	3.63884e-12	7	0_2_markers.txt
wal	2.58804e-16	0.395321	0.082	0.118	6.1937e-12	7	0_2_markers.txt
Rpn7	2.73395e-16	0.324811	0.087	0.125	6.54289e-12	7	0_2_markers.txt
Phb2	1.85167e-15	0.266079	0.148	0.202	4.43142e-11	7	0_2_markers.txt
Cyp6a19	3.12744e-15	0.257439	0.132	0.181	7.48459e-11	7	0_2_markers.txt
RpS4	3.81665e-15	0.328805	0.48	0.518	9.134e-11	7	0_2_markers.txt
CG11076	4.12418e-15	0.327062	0.071	0.103	9.86998e-11	7	0_2_markers.txt
zpg	4.63861e-15	0.371861	0.123	0.17	1.11011e-10	7	0_2_markers.txt
porin	5.72382e-15	0.275666	0.261	0.351	1.36982e-10	7	0_2_markers.txt
SF2	1.1938e-14	0.373561	0.194	0.261	2.857e-10	7	0_2_markers.txt
RpS24	2.9806e-14	0.345935	0.133	0.18	7.13318e-10	7	0_2_markers.txt
RpL8	4.23851e-14	0.466021	0.377	0.4	1.01436e-09	7	0_2_markers.txt
Pgm1	5.24193e-14	0.340172	0.07	0.101	1.2545e-09	7	0_2_markers.txt
l(2)37Cc	6.11244e-14	0.358776	0.082	0.116	1.46283e-09	7	0_2_markers.txt
CCT8	8.43707e-14	0.354042	0.194	0.26	2.01916e-09	7	0_2_markers.txt
Usp14	9.27705e-14	0.377965	0.136	0.184	2.22018e-09	7	0_2_markers.txt
eIF2beta	1.02432e-13	0.396123	0.072	0.102	2.4514e-09	7	0_2_markers.txt
fs(1)Ya	1.2654e-13	0.280327	0.148	0.199	3.02835e-09	7	0_2_markers.txt
[truncated: 60,119 more rows]
