# Supplementary material for: The continuum of Drosophila embryonic development at single-cell resolution
Source: Science. Author manuscript; Available in PMC 2022 Aug 11. (PMC9371440; doi:10.1126/science.abn5800)
Supplement: Supplementary tables [file NIHMS1828489-supplement-Supplementary_tables.zip › science.abn5800_table_s4.xlsx]

## Sheet: TableS4
ATAC marker accessible regions.
p_val	avg_logFC	pct.1	pct.2	p_val_adj	cluster	peak	sample
0	0.0731958872368937	0.352	0.286	0	1	chr2L-6375418-6376684	fly.new.00-02
0	0.486586105718767	0.476	0.069	0	6	chr3R-16002352-16003598	fly.new.02-04
0	0.389718014749068	0.312	0.023	0	6	chr2L-17251697-17252468	fly.new.02-04
0	0.366963059958319	0.288	0.021	0	6	chr2L-17231356-17232024	fly.new.02-04
0	0.242707160210358	0.234	0.058	0	2	chr2L-20487787-20488788	fly.new.02-04
0	0.216887640169143	0.191	0.04	0	2	chr3R-14604809-14605927	fly.new.02-04
0	0.211933784035649	0.263	0.102	0	2	chr2R-23046960-23048212	fly.new.02-04
0	0.209995678648113	0.343	0.168	0	2	chr2L-15476824-15478560	fly.new.02-04
0	0.183085157050709	0.175	0.049	0	2	chr2L-20486068-20486743	fly.new.02-04
0	0.16935587653444	0.148	0.034	0	2	chr2L-20486953-20487546	fly.new.02-04
0	0.168568763672522	0.15	0.037	0	2	chr3R-14598797-14599643	fly.new.02-04
0	0.166909178196872	0.14	0.029	0	2	chr3R-14606706-14607496	fly.new.02-04
0	0.146304190270527	0.257	0.143	0	0	chr2R-19257878-19258838	fly.new.04-06
0	0.145876064215007	0.227	0.118	0	0	chr2L-4597169-4597907	fly.new.04-06
0	0.141318027737018	0.235	0.127	0	0	chr3L-22176271-22177137	fly.new.04-06
0	0.139428722673584	0.296	0.182	0	0	chr2R-10596041-10597275	fly.new.04-06
0	0.137680091707812	0.235	0.13	0	0	chr3R-25999602-26000080	fly.new.04-06
0	0.137034318609858	0.256	0.149	0	0	chr3L-19557583-19558431	fly.new.04-06
0	0.129855859312066	0.259	0.157	0	0	chr2R-15355636-15357046	fly.new.04-06
0	0.129052840348067	0.15	0.062	0	0	chr2R-19255386-19256014	fly.new.04-06
0	0.128792245214082	0.267	0.165	0	0	chr3R-31937018-31937823	fly.new.04-06
0	0.128729519937902	0.256	0.155	0	0	chr2L-714936-715463	fly.new.04-06
0	0.126572859032816	0.195	0.103	0	0	chr3L-19564743-19565430	fly.new.04-06
0	0.126214869328235	0.197	0.105	0	0	chr2L-1886579-1887271	fly.new.04-06
0	0.121645463788125	0.222	0.13	0	0	chr2L-2182958-2183734	fly.new.04-06
0	0.120102622496384	0.278	0.18	0	0	chr2R-12460112-12461176	fly.new.04-06
0	0.117766569318322	0.212	0.124	0	0	chr2L-713351-713841	fly.new.04-06
0	0.116292982540568	0.29	0.194	0	0	chr3R-26002178-26003271	fly.new.04-06
0	0.116015256683361	0.132	0.054	0	0	chr3R-8163607-8164092	fly.new.04-06
0	0.115469253810727	0.184	0.101	0	0	chr2R-24580983-24581461	fly.new.04-06
0	0.113794902538096	0.229	0.142	0	0	chr3L-19556673-19557222	fly.new.04-06
0	0.113693194441204	0.244	0.156	0	0	chr2L-11970792-11971431	fly.new.04-06
0	0.113624591753882	0.228	0.141	0	0	chr3L-19562160-19562703	fly.new.04-06
0	0.112619069132156	0.204	0.12	0	0	chr3L-19563909-19564586	fly.new.04-06
0	0.111732932119917	0.115	0.042	0	0	chr2R-19256170-19256560	fly.new.04-06
0	0.111211378497614	0.197	0.115	0	0	chr3R-29841293-29841770	fly.new.04-06
0	0.11115696819328	0.206	0.123	0	0	chr3L-2393185-2394402	fly.new.04-06
0	0.111099754476754	0.243	0.156	0	0	chr3R-15646966-15648150	fly.new.04-06
0	0.110279159554814	0.307	0.214	0	0	chr2L-13224647-13225841	fly.new.04-06
0	0.10834161279025	0.166	0.089	0	0	chr2L-12625747-12626738	fly.new.04-06
0	0.107831466880236	0.136	0.063	0	0	chr3R-26001249-26001470	fly.new.04-06
0	0.107764689208711	0.185	0.107	0	0	chr3R-26000833-26001223	fly.new.04-06
0	0.105521425939534	0.205	0.126	0	0	chr3L-21644500-21645301	fly.new.04-06
0	0.104563451861103	0.159	0.085	0	0	chr3L-11324305-11325232	fly.new.04-06
0	0.102659701899956	0.18	0.106	0	0	chr3R-21824634-21825340	fly.new.04-06
0	0.102562726173437	0.163	0.091	0	0	chr3L-4408278-4408755	fly.new.04-06
0	0.0939354930556238	0.122	0.059	0	0	chr3R-4180515-4180904	fly.new.04-06
0	0.0923527928718505	0.118	0.056	0	0	chr3L-13391897-13392325	fly.new.04-06
0	0.248719740376365	0.247	0.065	0	4	chr2L-20486068-20486743	fly.new.04-06
0	0.204996319590338	0.213	0.065	0	4	chr3R-13428217-13428929	fly.new.04-06
0	0.202885465769811	0.205	0.061	0	4	chr2R-9935816-9936730	fly.new.04-06
0	0.20138137870485	0.187	0.047	0	4	chr2L-20476741-20477420	fly.new.04-06
0	0.18336129846192	0.244	0.106	0	4	chr3R-19997472-19998518	fly.new.04-06
0	0.174082461719875	0.167	0.047	0	4	chr2R-9935143-9935615	fly.new.04-06
0	0.168009393400085	0.221	0.097	0	4	chr2L-20487787-20488788	fly.new.04-06
0	0.165390043564648	0.179	0.063	0	4	chr3R-18047870-18048521	fly.new.04-06
0	0.163805377502764	0.171	0.057	0	4	chr3R-23026591-23027091	fly.new.04-06
0	0.162324376054681	0.155	0.044	0	4	chr3R-23038115-23038549	fly.new.04-06
0	0.160274196509167	0.186	0.073	0	4	chr3L-10525540-10526045	fly.new.04-06
0	0.159072756100318	0.182	0.069	0	4	chr3R-30769781-30770220	fly.new.04-06
0	0.155305476186289	0.158	0.052	0	4	chr3R-28540054-28540632	fly.new.04-06
0	0.152156173374228	0.166	0.06	0	4	chr2L-6530956-6531456	fly.new.04-06
0	0.150569846278758	0.128	0.029	0	4	chr2L-20481160-20481468	fly.new.04-06
0	0.149169633100524	0.158	0.055	0	4	chr2L-20486953-20487546	fly.new.04-06
0	0.145957867778224	0.17	0.068	0	4	chr3R-15587130-15587671	fly.new.04-06
0	0.14582188365584	0.144	0.046	0	4	chr3L-21453307-21453791	fly.new.04-06
0	0.144304277047983	0.14	0.043	0	4	chr2R-9931707-9932041	fly.new.04-06
0	0.143128095531548	0.221	0.114	0	4	chr2R-23049534-23050385	fly.new.04-06
0	0.142880321810688	0.128	0.034	0	4	chr2R-16842502-16843020	fly.new.04-06
0	0.141548847406247	0.206	0.102	0	4	chr3L-7518793-7519750	fly.new.04-06
0	0.139081704422057	0.142	0.048	0	4	chr3L-21453909-21454412	fly.new.04-06
0	0.138460678845217	0.135	0.042	0	4	chr2R-20098611-20099132	fly.new.04-06
0	0.137727187063503	0.162	0.066	0	4	chr3L-4546896-4547306	fly.new.04-06
0	0.137504867411879	0.2	0.099	0	4	chr2R-9929586-9930116	fly.new.04-06
0	0.136859636924917	0.149	0.055	0	4	chr2L-19951566-19952105	fly.new.04-06
0	0.135928158671251	0.209	0.108	0	4	chr2R-19270690-19271394	fly.new.04-06
0	0.135285348798573	0.131	0.041	0	4	chr3R-30770289-30770534	fly.new.04-06
0	0.134372784433684	0.197	0.099	0	4	chr3R-18049944-18050470	fly.new.04-06
0	0.134318790655932	0.136	0.046	0	4	chr3L-10554805-10555147	fly.new.04-06
0	0.134317674175305	0.233	0.131	0	4	chr3R-26027712-26028438	fly.new.04-06
0	0.132918209426235	0.184	0.088	0	4	chr2R-23189155-23190157	fly.new.04-06
0	0.130160206683202	0.117	0.032	0	4	chr3L-3392199-3392485	fly.new.04-06
0	0.129825154729394	0.198	0.103	0	4	chr3R-29305083-29305857	fly.new.04-06
0	0.127501717093609	0.12	0.036	0	4	chr2L-20484348-20484947	fly.new.04-06
0	0.125867933107674	0.224	0.129	0	4	chr2R-15049271-15050348	fly.new.04-06
0	0.125329508145304	0.135	0.051	0	4	chr3L-1433540-1434108	fly.new.04-06
0	0.125209319540731	0.155	0.068	0	4	chr2L-3612641-3613436	fly.new.04-06
0	0.124851046179547	0.14	0.055	0	4	chr3L-14664260-14664746	fly.new.04-06
0	0.124646898006465	0.136	0.052	0	4	chr2L-2180754-2180978	fly.new.04-06
0	0.123803079253291	0.121	0.039	0	4	chr2R-23053303-23053763	fly.new.04-06
0	0.122945997881801	0.149	0.065	0	4	chr2L-17755648-17756395	fly.new.04-06
0	0.122765157786234	0.107	0.027	0	4	chr2R-21869838-21870117	fly.new.04-06
0	0.119437665925859	0.16	0.076	0	4	chr3L-1538519-1539124	fly.new.04-06
0	0.119145440504921	0.119	0.04	0	4	chr3R-13425805-13426085	fly.new.04-06
0	0.117278069342316	0.118	0.04	0	4	chr3L-17757885-17758301	fly.new.04-06
0	0.117233400449543	0.116	0.039	0	4	chr3R-23042776-23043205	fly.new.04-06
0	0.116499585287628	0.129	0.05	0	4	chr2L-6532252-6532659	fly.new.04-06
0	0.116442991552475	0.121	0.043	0	4	chr3R-23708972-23709644	fly.new.04-06
0	0.116346136134111	0.135	0.056	0	4	chr3L-15791077-15791880	fly.new.04-06
0	0.114618688058906	0.129	0.052	0	4	chr3L-6337096-6337663	fly.new.04-06
0	0.114609419160724	0.121	0.045	0	4	chr3L-2114733-2115268	fly.new.04-06
0	0.114541576324532	0.122	0.046	0	4	chr3R-28540741-28541035	fly.new.04-06
0	0.114491641214753	0.115	0.04	0	4	chr2R-9937653-9938027	fly.new.04-06
0	0.114155528739361	0.123	0.047	0	4	chr2R-16841282-16841767	fly.new.04-06
0	0.113648829740179	0.193	0.11	0	4	chr2L-14482765-14483824	fly.new.04-06
0	0.113597380879667	0.132	0.055	0	4	chr3L-17757305-17757683	fly.new.04-06
0	0.113378463524755	0.112	0.038	0	4	chr2R-12113692-12113921	fly.new.04-06
0	0.113350106932109	0.124	0.048	0	4	chr3L-17758480-17759366	fly.new.04-06
0	0.111499546096738	0.127	0.052	0	4	chr3R-12251379-12251956	fly.new.04-06
0	0.110911327492933	0.104	0.032	0	4	chr3L-3391698-3391962	fly.new.04-06
0	0.110538407498599	0.101	0.029	0	4	chr3L-6990384-6990657	fly.new.04-06
0	0.10975724898862	0.103	0.032	0	4	chr2R-9938245-9938615	fly.new.04-06
0	0.10669928591132	0.108	0.038	0	4	chr2R-10315694-10316210	fly.new.04-06
0	-0.194666286257196	0.025	0.156	0	4	chr2L-4597169-4597907	fly.new.04-06
0	-0.22157272850639	0.025	0.176	0	4	chr3L-19562160-19562703	fly.new.04-06
0	-0.223137054792285	0.055	0.215	0	4	chr3R-14817749-14818388	fly.new.04-06
0	-0.225625036524024	0.041	0.199	0	4	chr2L-7009822-7010851	fly.new.04-06
0	-0.226741309183102	0.045	0.204	0	4	chr3R-31937018-31937823	fly.new.04-06
0	-0.228996667226549	0.033	0.192	0	4	chr2L-11970792-11971431	fly.new.04-06
0	-0.247328886092738	0.059	0.238	0	4	chr3R-4174409-4175419	fly.new.04-06
0	0.168097432798731	0.201	0.08	0	2	chr3R-28567831-28568571	fly.new.04-06
0	0.166296505443498	0.17	0.055	0	2	chr3R-20275752-20276456	fly.new.04-06
0	0.152357579845435	0.148	0.045	0	2	chr3L-7858159-7858633	fly.new.04-06
0	0.147850538695533	0.183	0.078	0	2	chr2L-18625372-18626430	fly.new.04-06
0	0.147492242560345	0.174	0.07	0	2	chr2L-1447276-1448570	fly.new.04-06
0	0.138767558466459	0.157	0.061	0	2	chr3R-16011865-16012486	fly.new.04-06
0	0.134026900608752	0.135	0.045	0	2	chr3R-28588938-28589376	fly.new.04-06
0	0.123167525660885	0.116	0.035	0	2	chr3L-7858679-7859122	fly.new.04-06
0	0.121115029888522	0.116	0.036	0	2	chr3L-3518669-3519241	fly.new.04-06
0	0.476945968107002	0.502	0.091	0	7	chr3R-22454444-22455698	fly.new.04-06
0	0.417835684255512	0.444	0.094	0	7	chr3R-16002352-16003598	fly.new.04-06
0	0.410883592113947	0.343	0.031	0	7	chr2L-13746580-13747414	fly.new.04-06
0	0.40954541670966	0.347	0.035	0	7	chr2L-5196528-5197203	fly.new.04-06
0	0.404526780326236	0.446	0.104	0	7	chr3R-9927058-9927808	fly.new.04-06
0	0.400912364783207	0.391	0.07	0	7	chr3L-1188915-1189874	fly.new.04-06
0	0.397711581893432	0.389	0.071	0	7	chr3R-16981322-16982586	fly.new.04-06
0	0.397583766574408	0.525	0.162	0	7	chr3R-9428292-9429705	fly.new.04-06
0	0.389678687336918	0.333	0.038	0	7	chr2L-9633106-9633861	fly.new.04-06
0	0.378535842185317	0.394	0.087	0	7	chr3L-15968549-15969434	fly.new.04-06
0	0.377253190572534	0.332	0.045	0	7	chr3R-15984705-15985081	fly.new.04-06
0	0.377232646569367	0.337	0.048	0	7	chr3R-31761482-31762070	fly.new.04-06
0	0.375332058168234	0.396	0.09	0	7	chr3R-9683638-9684748	fly.new.04-06
0	0.374473244994666	0.352	0.06	0	7	chr2L-8100691-8101182	fly.new.04-06
0	0.373059052382475	0.322	0.04	0	7	chr2R-23711845-23712499	fly.new.04-06
0	0.372657113826995	0.361	0.067	0	7	chr2R-6707643-6708290	fly.new.04-06
0	0.371539914416658	0.31	0.033	0	7	chr3R-9436390-9436883	fly.new.04-06
0	0.371376816853976	0.33	0.047	0	7	chr2R-6202521-6203011	fly.new.04-06
0	0.369327916003913	0.37	0.076	0	7	chr3R-4445045-4445915	fly.new.04-06
0	0.3680016873924	0.368	0.075	0	7	chr3L-15538265-15539076	fly.new.04-06
0	0.367795700886485	0.378	0.082	0	7	chr3R-28567831-28568571	fly.new.04-06
0	0.36748097619924	0.364	0.073	0	7	chr2R-18413906-18414480	fly.new.04-06
0	0.366894091060609	0.331	0.05	0	7	chr3L-16957054-16957618	fly.new.04-06
0	0.366653077010734	0.378	0.083	0	7	chr3R-30775469-30776265	fly.new.04-06
0	0.36578603415664	0.323	0.046	0	7	chr3R-9435534-9436210	fly.new.04-06
0	0.365264984688789	0.291	0.024	0	7	chr2L-5197330-5197629	fly.new.04-06
0	0.362281667726925	0.363	0.076	0	7	chr3R-28580281-28580922	fly.new.04-06
0	0.362007961497263	0.364	0.077	0	7	chr3L-14547915-14548699	fly.new.04-06
0	0.361491632909779	0.326	0.05	0	7	chr3R-9445573-9446512	fly.new.04-06
0	0.360478296886963	0.323	0.049	0	7	chr3L-5922176-5922957	fly.new.04-06
0	0.360014947478765	0.302	0.034	0	7	chr2L-13746026-13746541	fly.new.04-06
0	0.358295680794301	0.326	0.053	0	7	chr3L-8699678-8700736	fly.new.04-06
0	0.357817714380793	0.299	0.034	0	7	chr3R-10114797-10115455	fly.new.04-06
0	0.355845221015862	0.287	0.027	0	7	chr2R-22829190-22829699	fly.new.04-06
0	0.354356902928311	0.333	0.06	0	7	chr2L-18653194-18653996	fly.new.04-06
0	0.353689285802835	0.34	0.066	0	7	chr2L-4334749-4335239	fly.new.04-06
0	0.353427862316486	0.351	0.073	0	7	chr3R-13713837-13714422	fly.new.04-06
0	0.350420762737324	0.287	0.03	0	7	chr2R-22227254-22227673	fly.new.04-06
0	0.349059214837608	0.297	0.038	0	7	chr2R-23712622-23713254	fly.new.04-06
0	0.348730663876024	0.323	0.056	0	7	chr2L-2133647-2134357	fly.new.04-06
0	0.348619808474798	0.355	0.079	0	7	chr2L-18625372-18626430	fly.new.04-06
0	0.347185469202953	0.314	0.051	0	7	chr3R-23880002-23880578	fly.new.04-06
0	0.342387165211261	0.279	0.03	0	7	chr3R-24568581-24568853	fly.new.04-06
0	0.341828156210333	0.294	0.04	0	7	chr3R-9458670-9459436	fly.new.04-06
0	0.341521861209856	0.324	0.062	0	7	chr3R-15983840-15984487	fly.new.04-06
0	0.339718358664974	0.291	0.04	0	7	chr2L-21303789-21304439	fly.new.04-06
0	0.338948980690997	0.319	0.06	0	7	chr3R-22449622-22450296	fly.new.04-06
0	0.337917840738919	0.264	0.022	0	7	chr2L-7402771-7403222	fly.new.04-06
0	0.337459298044586	0.292	0.042	0	7	chr2R-18694191-18694618	fly.new.04-06
0	0.335675467811272	0.3	0.049	0	7	chr3R-15851908-15852330	fly.new.04-06
0	0.33443038083198	0.304	0.052	0	7	chr2L-21198716-21199478	fly.new.04-06
0	0.333747023806438	0.281	0.036	0	7	chr2R-18695358-18695834	fly.new.04-06
0	0.333100878710276	0.299	0.049	0	7	chr3R-10388727-10389234	fly.new.04-06
0	0.331484652833519	0.284	0.04	0	7	chr3R-27110563-27110992	fly.new.04-06
0	0.329416246745065	0.285	0.042	0	7	chr2R-16823652-16824293	fly.new.04-06
0	0.328504555884908	0.271	0.032	0	7	chr3R-31758810-31759199	fly.new.04-06
0	0.326671354867652	0.277	0.038	0	7	chr3R-26260539-26261681	fly.new.04-06
0	0.325956824083593	0.293	0.049	0	7	chr3R-15985665-15986211	fly.new.04-06
0	0.320230755195305	0.276	0.041	0	7	chr2L-8097662-8098180	fly.new.04-06
0	0.314658463048938	0.268	0.039	0	7	chr3L-11685636-11686178	fly.new.04-06
0	0.313128615984688	0.266	0.038	0	7	chr3L-19289218-19289691	fly.new.04-06
0	0.312933710246545	0.268	0.039	0	7	chr2L-7243762-7244226	fly.new.04-06
0	0.31229633841805	0.249	0.026	0	7	chr3R-9435195-9435468	fly.new.04-06
0	0.31104519361836	0.265	0.039	0	7	chr2L-12348433-12348990	fly.new.04-06
0	0.306176069691944	0.242	0.024	0	7	chr2L-19967345-19967746	fly.new.04-06
0	0.304894155805913	0.239	0.023	0	7	chr3L-19288478-19288743	fly.new.04-06
0	0.304848482125663	0.254	0.034	0	7	chr2L-12347798-12348179	fly.new.04-06
0	0.300891900803825	0.247	0.031	0	7	chr3L-19268740-19269137	fly.new.04-06
0	0.299525374889263	0.248	0.033	0	7	chr3R-26259696-26260337	fly.new.04-06
0	0.298904011456335	0.235	0.024	0	7	chr2R-23713700-23714059	fly.new.04-06
0	0.296402979931048	0.237	0.027	0	7	chr2L-14026889-14027169	fly.new.04-06
0	0.296378983928582	0.242	0.03	0	7	chr2L-4388110-4388424	fly.new.04-06
0	0.290052116812487	0.239	0.032	0	7	chr3L-19777169-19778057	fly.new.04-06
0	0.289647004480364	0.221	0.019	0	7	chr2R-22832016-22832406	fly.new.04-06
0	0.28399567876893	0.207	0.012	0	7	chr2L-9634057-9634274	fly.new.04-06
0	0.283197807685998	0.224	0.025	0	7	chr3R-24564263-24564572	fly.new.04-06
0	0.283062117906535	0.226	0.027	0	7	chr2R-20129564-20129930	fly.new.04-06
0	0.279874398249819	0.226	0.029	0	7	chr3R-9443298-9443734	fly.new.04-06
0	0.279757781161971	0.207	0.015	0	7	chr2L-5195377-5195626	fly.new.04-06
0	0.271750020471002	0.212	0.023	0	7	chr2R-7714687-7715036	fly.new.04-06
0	0.271544118492191	0.216	0.026	0	7	chr3R-9365144-9365417	fly.new.04-06
0	0.270675206204309	0.21	0.022	0	7	chr2R-6202274-6202508	fly.new.04-06
0	0.267760114338819	0.195	0.012	0	7	chr2L-5195767-5196042	fly.new.04-06
0	0.266975121243749	0.207	0.022	0	7	chr2L-5196102-5196420	fly.new.04-06
0	0.264010686517668	0.203	0.021	0	7	chr3R-10700676-10700975	fly.new.04-06
0	0.263266700809408	0.192	0.013	0	7	chr2L-7678520-7678805	fly.new.04-06
0	0.262850229971683	0.201	0.02	0	7	chr3R-24563500-24563745	fly.new.04-06
0	0.255277486724094	0.196	0.02	0	7	chr3R-19089149-19089472	fly.new.04-06
0	0.253468009406165	0.192	0.018	0	7	chr3L-2629354-2629560	fly.new.04-06
0	0.252275013955859	0.183	0.012	0	7	chr3R-10251426-10251631	fly.new.04-06
0	0.250784348533035	0.188	0.017	0	7	chr2L-5198954-5199270	fly.new.04-06
0	0.249102632854619	0.185	0.016	0	7	chr3L-2961099-2961525	fly.new.04-06
0	0.248796516740033	0.184	0.016	0	7	chr3R-10251924-10252130	fly.new.04-06
0	0.237464937103093	0.17	0.011	0	7	chr2L-10703527-10703742	fly.new.04-06
0	0.204318907645474	0.14	0.006	0	7	chr2L-9639696-9639903	fly.new.04-06
0	-0.159464736413929	0.066	0.178	0	7	chr3R-16551663-16552822	fly.new.04-06
0	-0.164284218886505	0.154	0.286	0	7	chr2L-9987983-9989042	fly.new.04-06
0	-0.18230578961718	0.124	0.265	0	7	chr3R-19304772-19306332	fly.new.04-06
0	0.174440708975078	0.298	0.157	0	1	chr2L-3069675-3072097	fly.new.04-06
0	0.168831768211636	0.245	0.116	0	1	chr2R-15755318-15756123	fly.new.04-06
0	0.163506733801949	0.23	0.108	0	1	chr3R-25193028-25193759	fly.new.04-06
0	0.156582641601814	0.172	0.063	0	1	chr3R-25189058-25189561	fly.new.04-06
0	0.1550373857786	0.169	0.061	0	1	chr3R-25190309-25190786	fly.new.04-06
0	0.151643935321599	0.215	0.103	0	1	chr2R-12800005-12801053	fly.new.04-06
0	0.15023861452812	0.164	0.06	0	1	chr2R-11800111-11800602	fly.new.04-06
0	0.136409926193209	0.162	0.067	0	1	chr3R-25191969-25192443	fly.new.04-06
0	0.129142062519794	0.129	0.043	0	1	chr3R-4868720-4869134	fly.new.04-06
0	0.116112763978857	0.114	0.037	0	1	chr3R-4868371-4868718	fly.new.04-06
0	0.232042198321728	0.195	0.034	0	8	chr3L-1694550-1695219	fly.new.04-06
0	0.225453677454368	0.179	0.026	0	8	chr3L-2410461-2410955	fly.new.04-06
0	0.221411566998067	0.174	0.024	0	8	chr2R-16709190-16709808	fly.new.04-06
0	0.231031831883481	0.245	0.074	0	6	chr3R-14604809-14605927	fly.new.04-06
0	0.275008609139496	0.276	0.07	0	5	chr3R-14604809-14605927	fly.new.04-06
0	0.230215359563131	0.215	0.051	0	5	chr3R-14606706-14607496	fly.new.04-06
0	0.145333411147043	0.144	0.046	0	4	chr2L-2463285-2463521	fly.new.06-08
0	0.145018233454631	0.145	0.046	0	4	chr2L-14566334-14566991	fly.new.06-08
0	0.143438726724456	0.144	0.047	0	4	chr2R-14453967-14454351	fly.new.06-08
0	0.139214573903187	0.133	0.04	0	4	chr2R-18644551-18644850	fly.new.06-08
0	0.137679104672444	0.125	0.034	0	4	chr2R-20178821-20179179	fly.new.06-08
0	0.134601304691842	0.124	0.035	0	4	chr2L-7355549-7355995	fly.new.06-08
0	0.213891802300731	0.296	0.127	0	0	chr2L-4597169-4597907	fly.new.06-08
0	0.207190892848274	0.295	0.131	0	0	chr3L-22176271-22177137	fly.new.06-08
0	0.204890807951945	0.283	0.123	0	0	chr2L-1886579-1887271	fly.new.06-08
0	0.202724989689242	0.246	0.094	0	0	chr2R-19255386-19256014	fly.new.06-08
0	0.200815024035403	0.249	0.098	0	0	chr2L-11188368-11189260	fly.new.06-08
0	0.200015743372925	0.372	0.199	0	0	chr2R-10596041-10597275	fly.new.06-08
0	0.191657791072094	0.343	0.182	0	0	chr3R-31937018-31937823	fly.new.06-08
0	0.189399695481056	0.364	0.201	0	0	chr2L-13224647-13225841	fly.new.06-08
0	0.188973752201897	0.366	0.203	0	0	chr2R-15355636-15357046	fly.new.06-08
0	0.186871357316768	0.293	0.143	0	0	chr3L-19562160-19562703	fly.new.06-08
0	0.185570243538982	0.2	0.068	0	0	chr2R-19256170-19256560	fly.new.06-08
0	0.184818560813814	0.317	0.165	0	0	chr2L-11970792-11971431	fly.new.06-08
0	0.184064259957372	0.232	0.095	0	0	chr2L-441275-441832	fly.new.06-08
0	0.183922367201011	0.246	0.107	0	0	chr3L-10330538-10331191	fly.new.06-08
0	0.182937080687041	0.322	0.171	0	0	chr2L-714936-715463	fly.new.06-08
0	0.18215937411069	0.325	0.174	0	0	chr3L-19557583-19558431	fly.new.06-08
0	0.181087358724078	0.356	0.201	0	0	chr3R-20542580-20543694	fly.new.06-08
0	0.179847828341605	0.276	0.135	0	0	chr3L-2393185-2394402	fly.new.06-08
0	0.179750698803538	0.194	0.067	0	0	chr3R-8163607-8164092	fly.new.06-08
0	0.179060640591118	0.294	0.15	0	0	chr3L-19556673-19557222	fly.new.06-08
0	0.179011064317563	0.28	0.138	0	0	chr2L-713351-713841	fly.new.06-08
0	0.178888726366303	0.187	0.061	0	0	chr3R-4180515-4180904	fly.new.06-08
0	0.178605696760124	0.267	0.128	0	0	chr3R-31935950-31936615	fly.new.06-08
0	0.174562786156956	0.242	0.11	0	0	chr3R-24893640-24894265	fly.new.06-08
0	0.173989529752247	0.187	0.064	0	0	chr3L-3842660-3843259	fly.new.06-08
0	0.173765509979026	0.254	0.121	0	0	chr3L-13074081-13074773	fly.new.06-08
0	0.173372695146509	0.253	0.12	0	0	chr3L-19563909-19564586	fly.new.06-08
0	0.169972108205231	0.228	0.102	0	0	chr3L-19564743-19565430	fly.new.06-08
0	0.169768256651271	0.173	0.055	0	0	chr2L-440647-440986	fly.new.06-08
0	0.168242799437234	0.323	0.183	0	0	chr2R-19257878-19258838	fly.new.06-08
0	0.168138317202775	0.233	0.107	0	0	chr3R-17061648-17062335	fly.new.06-08
0	0.167355988322394	0.157	0.043	0	0	chr2L-11225336-11225610	fly.new.06-08
0	0.166645339878593	0.215	0.093	0	0	chr2L-708074-708570	fly.new.06-08
0	0.166285201202631	0.248	0.121	0	0	chr3L-11324305-11325232	fly.new.06-08
0	0.165798955315751	0.256	0.128	0	0	chr3L-12649193-12650163	fly.new.06-08
0	0.165211979785525	0.197	0.079	0	0	chr2R-17502410-17502874	fly.new.06-08
0	0.164994441031057	0.329	0.191	0	0	chr2R-12460112-12461176	fly.new.06-08
0	0.164707877504118	0.215	0.094	0	0	chr2R-20538928-20539562	fly.new.06-08
0	0.164674483794189	0.233	0.109	0	0	chr2R-17504606-17505158	fly.new.06-08
0	0.163441836194399	0.286	0.155	0	0	chr2L-13226757-13227628	fly.new.06-08
0	0.162538315781607	0.321	0.185	0	0	chr3R-4174409-4175419	fly.new.06-08
0	0.162518009584771	0.161	0.049	0	0	chr2L-11229324-11229920	fly.new.06-08
0	0.162310261407665	0.162	0.051	0	0	chr2L-11187381-11188007	fly.new.06-08
0	0.160710939892847	0.18	0.066	0	0	chr2L-11224438-11225084	fly.new.06-08
0	0.160582555811254	0.199	0.083	0	0	chr3R-9378606-9379040	fly.new.06-08
0	0.160570490835326	0.269	0.143	0	0	chr2L-1463269-1463850	fly.new.06-08
0	0.159997973995609	0.283	0.155	0	0	chr2L-7009822-7010851	fly.new.06-08
0	0.159934011176266	0.277	0.15	0	0	chr3R-21824634-21825340	fly.new.06-08
0	0.159640590725167	0.286	0.158	0	0	chr3R-26796473-26797193	fly.new.06-08
0	0.159537321779901	0.223	0.104	0	0	chr2R-24580983-24581461	fly.new.06-08
0	0.158643387784795	0.233	0.113	0	0	chr2R-11100392-11100873	fly.new.06-08
0	0.158224094425905	0.332	0.198	0	0	chr2L-2182958-2183734	fly.new.06-08
0	0.158148331932697	0.323	0.19	0	0	chr3L-7983624-7984341	fly.new.06-08
0	0.157538380464807	0.2	0.086	0	0	chr2L-4594938-4595271	fly.new.06-08
0	0.15719422549186	0.263	0.14	0	0	chr3R-7162553-7163013	fly.new.06-08
0	0.156649103604193	0.24	0.121	0	0	chr3R-9604434-9605088	fly.new.06-08
0	0.156437827895694	0.263	0.14	0	0	chr3L-21644500-21645301	fly.new.06-08
0	0.156394837623251	0.268	0.145	0	0	chr3L-15533865-15534889	fly.new.06-08
0	0.156263845746279	0.32	0.19	0	0	chr2R-15675779-15676497	fly.new.06-08
0	0.154745059264235	0.217	0.103	0	0	chr2L-2461366-2461802	fly.new.06-08
0	0.154381627741118	0.272	0.15	0	0	chr3R-29841293-29841770	fly.new.06-08
0	0.154378382212474	0.211	0.098	0	0	chr3L-13401022-13401416	fly.new.06-08
0	0.15338292721408	0.263	0.143	0	0	chr2R-17803980-17804429	fly.new.06-08
0	0.152997052613958	0.203	0.092	0	0	chr2R-23206836-23207331	fly.new.06-08
0	0.152213278009943	0.233	0.118	0	0	chr3L-732439-733056	fly.new.06-08
0	0.15171380590271	0.281	0.159	0	0	chr3R-29304076-29304818	fly.new.06-08
0	0.150714960675261	0.318	0.192	0	0	chr3R-19314942-19315801	fly.new.06-08
0	0.150649988296207	0.143	0.041	0	0	chr3L-3843297-3843536	fly.new.06-08
0	0.150558641931302	0.212	0.101	0	0	chr3R-9605113-9605817	fly.new.06-08
0	0.150235177391383	0.183	0.076	0	0	chr3L-20686938-20687535	fly.new.06-08
0	0.150171308863354	0.179	0.073	0	0	chr3R-24894541-24894787	fly.new.06-08
0	0.149991562687412	0.204	0.094	0	0	chr3R-24846109-24846640	fly.new.06-08
0	0.149916011542655	0.219	0.107	0	0	chr3L-19563160-19563876	fly.new.06-08
0	0.149864223135772	0.211	0.101	0	0	chr2R-17804527-17804849	fly.new.06-08
0	0.149400860794243	0.338	0.211	0	0	chr2R-17801522-17802263	fly.new.06-08
0	0.14899801331958	0.193	0.085	0	0	chr2R-11182760-11183108	fly.new.06-08
0	0.148972081672262	0.2	0.092	0	0	chr3R-9379275-9379923	fly.new.06-08
0	0.148493455190471	0.219	0.108	0	0	chr3R-6425437-6425796	fly.new.06-08
0	0.148411102970936	0.182	0.077	0	0	chr2R-17501287-17501773	fly.new.06-08
0	0.147896925009898	0.167	0.064	0	0	chr3L-13105668-13106203	fly.new.06-08
0	0.14769711496655	0.24	0.127	0	0	chr3R-31701722-31702292	fly.new.06-08
0	0.147626175475245	0.236	0.124	0	0	chr2R-20032262-20032829	fly.new.06-08
0	0.147136221175717	0.189	0.084	0	0	chr2R-19230542-19231618	fly.new.06-08
0	0.14696392695699	0.236	0.124	0	0	chr3L-6790655-6792461	fly.new.06-08
0	0.146547384445659	0.21	0.102	0	0	chr3R-26801843-26802383	fly.new.06-08
0	0.146124838069154	0.146	0.047	0	0	chr2L-11189366-11189727	fly.new.06-08
0	0.145598271302856	0.246	0.134	0	0	chr2L-2449625-2450136	fly.new.06-08
0	0.14536872569226	0.123	0.028	0	0	chr3L-6825983-6826248	fly.new.06-08
0	0.145151894029505	0.233	0.123	0	0	chr3R-24749219-24749841	fly.new.06-08
0	0.145114221045014	0.164	0.063	0	0	chr2L-3587694-3588125	fly.new.06-08
0	0.145063520520999	0.177	0.075	0	0	chr2L-712844-713218	fly.new.06-08
0	0.144847164215599	0.244	0.133	0	0	chr2L-4053731-4054283	fly.new.06-08
0	0.144697820132258	0.175	0.073	0	0	chr3R-23148707-23149107	fly.new.06-08
0	0.144305783249249	0.235	0.125	0	0	chr3R-9601735-9603508	fly.new.06-08
0	0.144046854450674	0.169	0.068	0	0	chr3R-29671545-29671866	fly.new.06-08
0	0.143638186627617	0.394	0.264	0	0	chr3R-26002178-26003271	fly.new.06-08
0	0.143559267691782	0.176	0.075	0	0	chr2L-11486002-11486461	fly.new.06-08
0	0.143323575254361	0.128	0.033	0	0	chr3L-6824088-6824389	fly.new.06-08
0	0.142648977711092	0.304	0.186	0	0	chr2L-1421439-1422075	fly.new.06-08
0	0.14263742998913	0.19	0.088	0	0	chr2L-4574521-4575222	fly.new.06-08
0	0.142626936809362	0.169	0.069	0	0	chr3R-29670730-29671075	fly.new.06-08
0	0.14237654848903	0.215	0.11	0	0	chr2L-3770130-3770607	fly.new.06-08
0	0.142239903868933	0.219	0.113	0	0	chr3L-19637111-19637528	fly.new.06-08
0	0.141893842216021	0.201	0.098	0	0	chr3R-16771881-16772568	fly.new.06-08
0	0.14183801790812	0.253	0.143	0	0	chr2L-2461819-2462696	fly.new.06-08
0	0.141705427204578	0.167	0.068	0	0	chr3R-10656826-10657242	fly.new.06-08
0	0.141041476431212	0.251	0.142	0	0	chr2R-12776591-12777161	fly.new.06-08
0	0.140735150569536	0.161	0.063	0	0	chr2L-441863-442157	fly.new.06-08
0	0.140722541765658	0.179	0.079	0	0	chr3R-13405128-13405505	fly.new.06-08
0	0.140216489495	0.174	0.075	0	0	chr2R-18242139-18242531	fly.new.06-08
0	0.139839649270523	0.177	0.078	0	0	chr3R-29666971-29667532	fly.new.06-08
0	0.139293178653114	0.263	0.153	0	0	chr3R-19310617-19311063	fly.new.06-08
0	0.13904133263104	0.196	0.095	0	0	chr3L-19562714-19563052	fly.new.06-08
0	0.138733105534222	0.166	0.069	0	0	chr2L-11418671-11419192	fly.new.06-08
0	0.138487531864657	0.159	0.063	0	0	chr2R-11101418-11101637	fly.new.06-08
0	0.138356266886156	0.348	0.228	0	0	chr2R-19281482-19283051	fly.new.06-08
0	0.138281622048586	0.156	0.061	0	0	chr3L-15253945-15254580	fly.new.06-08
0	0.138201361812939	0.22	0.117	0	0	chr3L-15232720-15233293	fly.new.06-08
0	0.137833865819618	0.275	0.165	0	0	chr2L-3770944-3771407	fly.new.06-08
0	0.137777527380864	0.202	0.101	0	0	chr3R-16718895-16719519	fly.new.06-08
0	0.137708082936118	0.142	0.049	0	0	chr2L-18307211-18307560	fly.new.06-08
0	0.137284491258616	0.203	0.103	0	0	chr2R-12777249-12777671	fly.new.06-08
0	0.136326961907015	0.177	0.08	0	0	chr2R-17502026-17502255	fly.new.06-08
0	0.136253518680867	0.201	0.101	0	0	chr3R-26001249-26001470	fly.new.06-08
0	0.136174194593216	0.145	0.052	0	0	chr2L-3600521-3600948	fly.new.06-08
0	0.135965736736015	0.261	0.154	0	0	chr3R-21641142-21641569	fly.new.06-08
0	0.135696863345724	0.13	0.04	0	0	chr3L-10966598-10966906	fly.new.06-08
0	0.135686430202071	0.275	0.166	0	0	chr3R-16336751-16337585	fly.new.06-08
0	0.135654420915086	0.141	0.049	0	0	chr3L-10335717-10336000	fly.new.06-08
0	0.135591719593702	0.389	0.266	0	0	chr3R-26024066-26024862	fly.new.06-08
0	0.135243815858431	0.277	0.168	0	0	chr3R-14817749-14818388	fly.new.06-08
0	0.134915467835609	0.154	0.061	0	0	chr3L-15846967-15847413	fly.new.06-08
0	0.134205462052882	0.242	0.139	0	0	chr3R-16719714-16720404	fly.new.06-08
0	0.13409377830168	0.156	0.063	0	0	chr3L-13391897-13392325	fly.new.06-08
0	0.134061800443509	0.206	0.108	0	0	chr2L-15762442-15762810	fly.new.06-08
0	0.133996899493281	0.266	0.159	0	0	chr3R-23130890-23131884	fly.new.06-08
0	0.133713818341736	0.271	0.164	0	0	chr3R-26000833-26001223	fly.new.06-08
0	0.133689030363102	0.268	0.162	0	0	chr2L-4221552-4221984	fly.new.06-08
0	0.133376625473154	0.154	0.062	0	0	chr2L-18305348-18305621	fly.new.06-08
0	0.133343400941071	0.152	0.061	0	0	chr3R-13404730-13404931	fly.new.06-08
0	0.133325314239342	0.191	0.094	0	0	chr2L-19866743-19867055	fly.new.06-08
0	0.133092750696566	0.15	0.059	0	0	chr2L-18305661-18306008	fly.new.06-08
0	0.133090505039184	0.225	0.124	0	0	chr2R-9708717-9709426	fly.new.06-08
0	0.132741324221041	0.185	0.09	0	0	chr3L-8825597-8825986	fly.new.06-08
0	0.132477541495519	0.149	0.058	0	0	chr2L-11228127-11228675	fly.new.06-08
0	0.131324522441747	0.208	0.111	0	0	chr2R-12461813-12462308	fly.new.06-08
0	0.131274157974839	0.208	0.111	0	0	chr2R-17806724-17807365	fly.new.06-08
0	0.131264272729581	0.153	0.062	0	0	chr3R-16817280-16818051	fly.new.06-08
0	0.131140952836682	0.197	0.101	0	0	chr3L-21642957-21643442	fly.new.06-08
0	0.130932225641279	0.319	0.208	0	0	chr3R-19311773-19312721	fly.new.06-08
0	0.130903072912199	0.219	0.121	0	0	chr2R-18211026-18211462	fly.new.06-08
0	0.130532074825975	0.19	0.096	0	0	chr2R-11795924-11796632	fly.new.06-08
0	0.130407655348571	0.161	0.07	0	0	chr3R-29585807-29586473	fly.new.06-08
0	0.130297063526733	0.221	0.123	0	0	chr3R-20291043-20291554	fly.new.06-08
0	0.130131257230555	0.174	0.081	0	0	chr3L-22372580-22372964	fly.new.06-08
0	0.130006812852264	0.165	0.074	0	0	chr2R-10597868-10598380	fly.new.06-08
0	0.129995643103596	0.207	0.111	0	0	chr3L-19635605-19635908	fly.new.06-08
0	0.129872496693851	0.321	0.211	0	0	chr3R-28861240-28861960	fly.new.06-08
0	0.129602790776415	0.142	0.054	0	0	chr2R-17805039-17805218	fly.new.06-08
0	0.129522179723262	0.399	0.28	0	0	chr2L-1410623-1411495	fly.new.06-08
0	0.128963527005993	0.259	0.158	0	0	chr3R-23129653-23130758	fly.new.06-08
0	0.128895406437979	0.181	0.088	0	0	chr2R-20042657-20043627	fly.new.06-08
0	0.128784118454976	0.345	0.233	0	0	chr3R-24259404-24260511	fly.new.06-08
0	0.128757504114329	0.115	0.031	0	0	chr3L-10966301-10966574	fly.new.06-08
0	0.128727893097286	0.153	0.064	0	0	chr3R-4867587-4868011	fly.new.06-08
0	0.128684175280579	0.318	0.209	0	0	chr2L-3771593-3772264	fly.new.06-08
0	0.128619580796481	0.162	0.072	0	0	chr2R-11183311-11183825	fly.new.06-08
0	0.128348554890132	0.128	0.042	0	0	chr3L-10965595-10966259	fly.new.06-08
0	0.128335281845023	0.249	0.149	0	0	chr2L-4222399-4222797	fly.new.06-08
0	0.128260553312212	0.21	0.115	0	0	chr2L-8478447-8478762	fly.new.06-08
0	0.128082861515923	0.174	0.084	0	0	chr2L-17263338-17263631	fly.new.06-08
0	0.127663050849283	0.244	0.145	0	0	chr2L-3476406-3476927	fly.new.06-08
0	0.127424988427022	0.281	0.178	0	0	chr2L-2166666-2167548	fly.new.06-08
0	0.126876029595831	0.3	0.195	0	0	chr3R-13715443-13716320	fly.new.06-08
0	0.126791436916652	0.147	0.06	0	0	chr2R-7106438-7106687	fly.new.06-08
0	0.126708195943924	0.184	0.093	0	0	chr2L-8280210-8280655	fly.new.06-08
0	0.126569520644126	0.261	0.161	0	0	chr2L-701749-702408	fly.new.06-08
0	0.126434240794601	0.15	0.063	0	0	chr3L-6831978-6832568	fly.new.06-08
0	0.126397212535857	0.144	0.058	0	0	chr3L-6469537-6469899	fly.new.06-08
0	0.126383493969232	0.234	0.137	0	0	chr2R-22728037-22729169	fly.new.06-08
0	0.126145697337849	0.23	0.134	0	0	chr2R-15032636-15033373	fly.new.06-08
0	0.126133044419599	0.42	0.302	0	0	chr2R-21544335-21545909	fly.new.06-08
0	0.125949327562501	0.294	0.19	0	0	chr3L-2808245-2809156	fly.new.06-08
0	0.125933734608132	0.133	0.048	0	0	chr2R-10675577-10676020	fly.new.06-08
0	0.125916193360461	0.17	0.081	0	0	chr2R-22214106-22214441	fly.new.06-08
0	0.125806748179376	0.227	0.132	0	0	chr2R-15886412-15887083	fly.new.06-08
0	0.125783052525486	0.162	0.074	0	0	chr3L-3074948-3075164	fly.new.06-08
0	0.125126485600371	0.333	0.226	0	0	chr2R-21047774-21048505	fly.new.06-08
0	0.125019819440232	0.266	0.166	0	0	chr2R-15740000-15740545	fly.new.06-08
0	0.124977654693659	0.287	0.184	0	0	chr3R-20292006-20292452	fly.new.06-08
0	0.124514273866731	0.209	0.117	0	0	chr3L-15261943-15262542	fly.new.06-08
0	0.124506742497271	0.335	0.228	0	0	chr2R-15351855-15352756	fly.new.06-08
0	0.12436817291294	0.208	0.115	0	0	chr3R-14853737-14854153	fly.new.06-08
0	0.124273472142622	0.273	0.173	0	0	chr3R-11887539-11888374	fly.new.06-08
0	0.124170502244056	0.235	0.14	0	0	chr3L-19042760-19043208	fly.new.06-08
0	0.124075253766755	0.294	0.192	0	0	chr2R-14429086-14429940	fly.new.06-08
0	0.124058082143308	0.145	0.06	0	0	chr3L-19566196-19566505	fly.new.06-08
0	0.123990444871073	0.211	0.119	0	0	chr3L-14634714-14635147	fly.new.06-08
0	0.12396214654509	0.201	0.109	0	0	chr3R-27194013-27194461	fly.new.06-08
0	0.123895225919567	0.148	0.063	0	0	chr3L-15227604-15228296	fly.new.06-08
0	0.123714147493859	0.342	0.234	0	0	chr2R-15130494-15131419	fly.new.06-08
0	0.123611350753155	0.205	0.114	0	0	chr3R-6426072-6426496	fly.new.06-08
0	0.123608021535863	0.161	0.075	0	0	chr3L-15670731-15671195	fly.new.06-08
0	0.123560360222701	0.132	0.049	0	0	chr2L-442164-442427	fly.new.06-08
0	0.123377797942172	0.14	0.056	0	0	chr3R-10657265-10657701	fly.new.06-08
0	0.123187189320391	0.24	0.145	0	0	chr3L-14966102-14966740	fly.new.06-08
0	0.122907445106411	0.153	0.068	0	0	chr2R-19249501-19250056	fly.new.06-08
0	0.122729941475697	0.165	0.078	0	0	chr2R-20030905-20031339	fly.new.06-08
0	0.122244735228986	0.146	0.062	0	0	chr2L-18304552-18305110	fly.new.06-08
0	0.122209061658786	0.24	0.146	0	0	chr3L-622620-623366	fly.new.06-08
0	0.122122126790678	0.166	0.08	0	0	chr3L-20687671-20688094	fly.new.06-08
0	0.122062260332726	0.168	0.082	0	0	chr3R-16802497-16803230	fly.new.06-08
0	0.12196903955291	0.239	0.145	0	0	chr3L-7134178-7134659	fly.new.06-08
0	0.121805973395884	0.208	0.118	0	0	chr2L-2861494-2862026	fly.new.06-08
0	0.121684306820661	0.142	0.059	0	0	chr3R-6914523-6914972	fly.new.06-08
0	0.121599269690539	0.157	0.072	0	0	chr3R-26802943-26803455	fly.new.06-08
0	0.121545347091685	0.153	0.069	0	0	chr3R-24894964-24895246	fly.new.06-08
0	0.121421762982688	0.231	0.138	0	0	chr2L-19323354-19324047	fly.new.06-08
0	0.120999388360635	0.186	0.099	0	0	chr3R-29818743-29819282	fly.new.06-08
0	0.120991603749713	0.187	0.099	0	0	chr2L-21024001-21024854	fly.new.06-08
0	0.120963469863358	0.319	0.217	0	0	chr3R-25999602-26000080	fly.new.06-08
0	0.120895529559116	0.187	0.099	0	0	chr2L-16329747-16330252	fly.new.06-08
0	0.120594005990987	0.12	0.04	0	0	chr3L-10330263-10330503	fly.new.06-08
0	0.120505384024485	0.142	0.06	0	0	chr2R-24580283-24580704	fly.new.06-08
0	0.120461116237856	0.22	0.129	0	0	chr2R-6516381-6517159	fly.new.06-08
0	0.12038945042454	0.216	0.126	0	0	chr3L-17415725-17416112	fly.new.06-08
0	0.120187725339489	0.272	0.175	0	0	chr3R-29073994-29074638	fly.new.06-08
0	0.120180879139755	0.197	0.109	0	0	chr3R-8205134-8205950	fly.new.06-08
0	0.120172988900289	0.169	0.084	0	0	chr2R-11102232-11102869	fly.new.06-08
0	0.120129710564565	0.189	0.102	0	0	chr3L-733250-733899	fly.new.06-08
0	0.119917101354191	0.204	0.115	0	0	chr2R-8985422-8986011	fly.new.06-08
0	0.119892406050022	0.189	0.102	0	0	chr2L-16323441-16323872	fly.new.06-08
0	0.119859358774017	0.168	0.083	0	0	chr3R-24846728-24847245	fly.new.06-08
0	0.119632405467222	0.145	0.063	0	0	chr3L-6813754-6814260	fly.new.06-08
0	0.119587055748573	0.192	0.105	0	0	chr2L-3861636-3862064	fly.new.06-08
0	0.119483394305684	0.18	0.094	0	0	chr3R-6424504-6424759	fly.new.06-08
0	0.119364799079401	0.195	0.108	0	0	chr3L-13925190-13925608	fly.new.06-08
0	0.119116370048999	0.296	0.198	0	0	chr3R-26018077-26018525	fly.new.06-08
0	0.119012332074422	0.263	0.168	0	0	chr2R-21546304-21546735	fly.new.06-08
0	0.118719323173937	0.199	0.112	0	0	chr2L-3580752-3581112	fly.new.06-08
0	0.118703399209101	0.133	0.053	0	0	chr2L-442439-442673	fly.new.06-08
0	0.118662139938386	0.132	0.053	0	0	chr2R-10675044-10675288	fly.new.06-08
0	0.118641037059613	0.16	0.077	0	0	chr3R-4899423-4900412	fly.new.06-08
0	0.11853266177021	0.112	0.034	0	0	chr2L-11228973-11229239	fly.new.06-08
0	0.118065937424392	0.198	0.111	0	0	chr2L-18150410-18150769	fly.new.06-08
0	0.117999744700932	0.217	0.129	0	0	chr2R-24985777-24986213	fly.new.06-08
0	0.117976265407541	0.269	0.174	0	0	chr2L-2454475-2454957	fly.new.06-08
0	0.117957423146963	0.256	0.162	0	0	chr2L-3000223-3000981	fly.new.06-08
0	0.117610867336586	0.118	0.041	0	0	chr2R-11101708-11101955	fly.new.06-08
0	0.117593533526376	0.182	0.097	0	0	chr3L-14643655-14644072	fly.new.06-08
0	0.117560594494574	0.157	0.075	0	0	chr2L-15470689-15471150	fly.new.06-08
0	0.117315774102965	0.158	0.076	0	0	chr3R-23344854-23345111	fly.new.06-08
0	0.117223469265601	0.243	0.152	0	0	chr2L-5234766-5235396	fly.new.06-08
0	0.117090981732637	0.154	0.073	0	0	chr2R-10674360-10674936	fly.new.06-08
0	0.117038565024379	0.244	0.153	0	0	chr3R-28860479-28860957	fly.new.06-08
0	0.116989843289686	0.179	0.095	0	0	chr3R-8854396-8855155	fly.new.06-08
0	0.116793941883958	0.142	0.062	0	0	chr2R-13476400-13476842	fly.new.06-08
0	0.116725280365051	0.184	0.1	0	0	chr3L-14638127-14638448	fly.new.06-08
0	0.116413558768805	0.243	0.153	0	0	chr2R-20646060-20646512	fly.new.06-08
0	0.116122433856508	0.214	0.127	0	0	chr3L-19168787-19169563	fly.new.06-08
0	0.116060385680118	0.148	0.068	0	0	chr2L-13666021-13666271	fly.new.06-08
0	0.116045671502079	0.158	0.077	0	0	chr2L-3588138-3588431	fly.new.06-08
0	0.116040118510176	0.164	0.083	0	0	chr3L-18213546-18214243	fly.new.06-08
0	0.115907180756155	0.164	0.082	0	0	chr2L-4222821-4223022	fly.new.06-08
0	0.115799942607676	0.192	0.107	0	0	chr2R-6196163-6196445	fly.new.06-08
0	0.115545641721233	0.236	0.147	0	0	chr3R-23782950-23783442	fly.new.06-08
0	0.115494995283439	0.206	0.12	0	0	chr2R-22729224-22729487	fly.new.06-08
0	0.115119851176965	0.302	0.206	0	0	chr3L-8832877-8833869	fly.new.06-08
0	0.114983494887109	0.241	0.152	0	0	chr3R-15669022-15669518	fly.new.06-08
0	0.114949437267526	0.15	0.071	0	0	chr2L-4614191-4614711	fly.new.06-08
0	0.114922260753773	0.211	0.125	0	0	chr2R-13555758-13556260	fly.new.06-08
0	0.114558349983164	0.18	0.097	0	0	chr3L-5630597-5630923	fly.new.06-08
0	0.114300437746396	0.23	0.142	0	0	chr3L-621608-622248	fly.new.06-08
0	0.114182075558225	0.136	0.059	0	0	chr2L-438993-439386	fly.new.06-08
0	0.113708580932294	0.127	0.051	0	0	chr3L-22175628-22176053	fly.new.06-08
0	0.113626062060093	0.243	0.155	0	0	chr3R-10599840-10600382	fly.new.06-08
0	0.113606287260208	0.183	0.1	0	0	chr2R-19279228-19279587	fly.new.06-08
0	0.113561407697703	0.151	0.072	0	0	chr3R-17941303-17941592	fly.new.06-08
0	0.113465362581934	0.152	0.074	0	0	chr3R-19798321-19798822	fly.new.06-08
0	0.113360222526115	0.242	0.154	0	0	chr2R-24544316-24545180	fly.new.06-08
0	0.113348883764684	0.284	0.191	0	0	chr3R-15919707-15920390	fly.new.06-08
0	0.113327389743061	0.151	0.072	0	0	chr2L-377786-378159	fly.new.06-08
0	0.113306751671992	0.205	0.12	0	0	chr2R-20646555-20646985	fly.new.06-08
0	0.112954057400902	0.127	0.051	0	0	chr3L-13076185-13076598	fly.new.06-08
0	0.112760686366036	0.212	0.127	0	0	chr3R-9030030-9030480	fly.new.06-08
0	0.112622473935567	0.141	0.064	0	0	chr3L-19558482-19558855	fly.new.06-08
0	0.112592461417023	0.128	0.052	0	0	chr3R-20258252-20258525	fly.new.06-08
0	0.112374546536786	0.188	0.106	0	0	chr2L-6229086-6229863	fly.new.06-08
0	0.112247083210217	0.154	0.076	0	0	chr3R-20549832-20550109	fly.new.06-08
0	0.112005967170161	0.285	0.193	0	0	chr3R-26024927-26025533	fly.new.06-08
0	0.111984556929022	0.131	0.056	0	0	chr3L-19556314-19556561	fly.new.06-08
0	0.11180966494133	0.28	0.189	0	0	chr3L-11343496-11344088	fly.new.06-08
0	0.111800554732091	0.167	0.088	0	0	chr3L-6341679-6343078	fly.new.06-08
0	0.111765784782181	0.118	0.044	0	0	chr3L-15198784-15199285	fly.new.06-08
0	0.111653550955836	0.179	0.099	0	0	chr2R-18210693-18211019	fly.new.06-08
0	0.111648508867573	0.177	0.097	0	0	chr2L-3589236-3589823	fly.new.06-08
0	0.111486708056256	0.335	0.238	0	0	chr3R-22164127-22165415	fly.new.06-08
0	0.1114495778583	0.136	0.061	0	0	chr2L-3773555-3773880	fly.new.06-08
0	0.1114342556603	0.224	0.139	0	0	chr3L-14973221-14973562	fly.new.06-08
0	0.111398150005478	0.129	0.054	0	0	chr3R-13401177-13401435	fly.new.06-08
0	0.111321036300714	0.368	0.268	0	0	chr3L-14972366-14973181	fly.new.06-08
0	0.111282896553705	0.16	0.082	0	0	chr3L-14364946-14365697	fly.new.06-08
0	0.111157496451942	0.226	0.141	0	0	chr3R-26026630-26027090	fly.new.06-08
0	0.111151350298114	0.297	0.204	0	0	chr3L-762016-763344	fly.new.06-08
0	0.111138512846632	0.209	0.126	0	0	chr3L-22163265-22164110	fly.new.06-08
0	0.111122520551725	0.217	0.133	0	0	chr2R-21250839-21251153	fly.new.06-08
0	0.11109429521192	0.102	0.03	0	0	chr3L-10958697-10959019	fly.new.06-08
0	0.111094087199502	0.24	0.154	0	0	chr3R-18987716-18988346	fly.new.06-08
0	0.111062543242938	0.207	0.124	0	0	chr3R-15643122-15643716	fly.new.06-08
0	0.110936567638562	0.214	0.13	0	0	chr3R-13016077-13016352	fly.new.06-08
0	0.110912025684956	0.161	0.083	0	0	chr3R-16678046-16678650	fly.new.06-08
0	0.110740362061427	0.164	0.086	0	0	chr2R-11797266-11798070	fly.new.06-08
0	0.110574146311854	0.196	0.115	0	0	chr3R-13016574-13016891	fly.new.06-08
0	0.110467982293094	0.169	0.09	0	0	chr3R-22666989-22667218	fly.new.06-08
0	0.110382223175327	0.245	0.158	0	0	chr2L-8846678-8847661	fly.new.06-08
0	0.110258301301662	0.255	0.168	0	0	chr3L-19041963-19042624	fly.new.06-08
0	0.110248743289394	0.123	0.05	0	0	chr3R-11877106-11877401	fly.new.06-08
0	0.11018578235184	0.156	0.079	0	0	chr3L-19636613-19636876	fly.new.06-08
0	0.110156242894468	0.214	0.131	0	0	chr3R-29299086-29300164	fly.new.06-08
0	0.110068198530674	0.237	0.151	0	0	chr2R-21552266-21552895	fly.new.06-08
0	0.110050785293358	0.133	0.058	0	0	chr2L-4219181-4219676	fly.new.06-08
0	0.109990795732772	0.253	0.166	0	0	chr3L-900231-901247	fly.new.06-08
0	0.109845734292558	0.245	0.159	0	0	chr3L-697531-698081	fly.new.06-08
0	0.10983772059516	0.138	0.063	0	0	chr3L-10337101-10337650	fly.new.06-08
0	0.109733071191142	0.105	0.033	0	0	chr3R-8163264-8163533	fly.new.06-08
0	0.109658948292407	0.173	0.095	0	0	chr2L-3775712-3775998	fly.new.06-08
0	0.109599323811566	0.137	0.062	0	0	chr2L-11233602-11234454	fly.new.06-08
0	0.109585661042009	0.225	0.141	0	0	chr3L-8829584-8830353	fly.new.06-08
0	0.109440188050198	0.197	0.117	0	0	chr3L-14979295-14979728	fly.new.06-08
0	0.109347368075929	0.196	0.115	0	0	chr2L-868253-868500	fly.new.06-08
0	0.109257743456801	0.148	0.073	0	0	chr2L-11969732-11970274	fly.new.06-08
0	0.109125573137218	0.187	0.108	0	0	chr3L-8825211-8825518	fly.new.06-08
0	0.1091230976807	0.305	0.213	0	0	chr2R-8655525-8656175	fly.new.06-08
0	0.109083293328474	0.106	0.035	0	0	chr2L-11226601-11227080	fly.new.06-08
0	0.109024584779912	0.175	0.097	0	0	chr3L-16489301-16489706	fly.new.06-08
0	0.108980162267943	0.212	0.13	0	0	chr3L-17416221-17416604	fly.new.06-08
0	0.108790609525604	0.393	0.292	0	0	chr2R-10582658-10583633	fly.new.06-08
0	0.108649996651344	0.162	0.085	0	0	chr2L-19339078-19339443	fly.new.06-08
0	0.10845831847601	0.216	0.134	0	0	chr2R-15033476-15034281	fly.new.06-08
0	0.10840271064098	0.202	0.121	0	0	chr3R-14568062-14569019	fly.new.06-08
0	0.108380190385564	0.16	0.084	0	0	chr2R-18212399-18213154	fly.new.06-08
0	0.108249308351072	0.152	0.077	0	0	chr3L-8839908-8840297	fly.new.06-08
0	0.108249118572225	0.132	0.059	0	0	chr2R-23208765-23209712	fly.new.06-08
0	0.107975615640181	0.222	0.139	0	0	chr2L-2182469-2182848	fly.new.06-08
0	0.107936064654798	0.151	0.076	0	0	chr3R-8211075-8211745	fly.new.06-08
0	0.107890499739189	0.219	0.137	0	0	chr3L-696488-696869	fly.new.06-08
0	0.107859205968913	0.24	0.156	0	0	chr2R-11398460-11399393	fly.new.06-08
0	0.107837299678222	0.188	0.109	0	0	chr3R-5647222-5647733	fly.new.06-08
0	0.107836864959725	0.127	0.054	0	0	chr2L-11194526-11195007	fly.new.06-08
0	0.107834767188893	0.246	0.161	0	0	chr3L-3073890-3074424	fly.new.06-08
0	0.107725207527995	0.191	0.112	0	0	chr3R-26803894-26804964	fly.new.06-08
0	0.107475621664933	0.181	0.104	0	0	chr3R-19314001-19314399	fly.new.06-08
0	0.107404169605398	0.151	0.076	0	0	chr2R-25204665-25205136	fly.new.06-08
0	0.107280264772407	0.124	0.052	0	0	chr2L-704877-705105	fly.new.06-08
0	0.107186634188019	0.182	0.105	0	0	chr2L-3776294-3776616	fly.new.06-08
0	0.107114866503732	0.229	0.147	0	0	chr2L-2450821-2451290	fly.new.06-08
0	0.106814740584088	0.233	0.15	0	0	chr3L-11406133-11407283	fly.new.06-08
0	0.106742224090618	0.176	0.099	0	0	chr3L-3037250-3037521	fly.new.06-08
0	0.106737229021851	0.224	0.143	0	0	chr2R-21523507-21524052	fly.new.06-08
0	0.106680041109761	0.143	0.07	0	0	chr3L-1413726-1414474	fly.new.06-08
0	0.106587279410193	0.185	0.107	0	0	chr2R-13471969-13472513	fly.new.06-08
0	0.106532201333195	0.18	0.103	0	0	chr3R-8857619-8857962	fly.new.06-08
0	0.106507525329544	0.135	0.063	0	0	chr2L-16330654-16331024	fly.new.06-08
0	0.106472117097713	0.191	0.113	0	0	chr3R-26023294-26023581	fly.new.06-08
0	0.106417793514104	0.14	0.067	0	0	chr2L-4028795-4029027	fly.new.06-08
0	0.106232474616514	0.225	0.144	0	0	chr2L-1426102-1426868	fly.new.06-08
0	0.106160210534162	0.204	0.125	0	0	chr2R-17800776-17801201	fly.new.06-08
0	0.106149250073436	0.196	0.118	0	0	chr3L-14654888-14655962	fly.new.06-08
0	0.106123658750956	0.148	0.074	0	0	chr3L-17990304-17990692	fly.new.06-08
0	0.106098812559566	0.153	0.079	0	0	chr2R-15676546-15676804	fly.new.06-08
0	0.106088212425238	0.139	0.066	0	0	chr2L-5050097-5050299	fly.new.06-08
0	0.106039603615384	0.186	0.109	0	0	chr2L-8479236-8479634	fly.new.06-08
0	0.105987286942329	0.134	0.062	0	0	chr3L-15200538-15201310	fly.new.06-08
0	0.105844049687033	0.112	0.042	0	0	chr3L-13394475-13394929	fly.new.06-08
0	0.105772230769117	0.165	0.09	0	0	chr3L-15802569-15803407	fly.new.06-08
0	0.105614153991918	0.163	0.088	0	0	chr2R-21248766-21249198	fly.new.06-08
0	0.105228151800501	0.155	0.082	0	0	chr3L-8839107-8839579	fly.new.06-08
0	0.10519108840896	0.152	0.079	0	0	chr3R-23787590-23788057	fly.new.06-08
0	0.105068763931713	0.189	0.112	0	0	chr2R-14928074-14928484	fly.new.06-08
0	0.104966683581797	0.117	0.048	0	0	chr3R-6994478-6994755	fly.new.06-08
0	0.10494070568367	0.169	0.094	0	0	chr2L-3772880-3773194	fly.new.06-08
0	0.104834368413231	0.191	0.114	0	0	chr3L-4408278-4408755	fly.new.06-08
0	0.104751281572592	0.182	0.106	0	0	chr3R-8165181-8166383	fly.new.06-08
0	0.104737633476665	0.214	0.135	0	0	chr2L-3778483-3779068	fly.new.06-08
0	0.104688210141487	0.218	0.138	0	0	chr2L-4054833-4055506	fly.new.06-08
0	0.104683077282504	0.179	0.103	0	0	chr2L-14046739-14047296	fly.new.06-08
0	0.104682327240997	0.126	0.055	0	0	chr3L-18015209-18015447	fly.new.06-08
0	0.104509722052902	0.165	0.091	0	0	chr2L-1445296-1445861	fly.new.06-08
0	0.103951452645017	0.121	0.052	0	0	chr3R-16765777-16766340	fly.new.06-08
0	0.103641347891254	0.185	0.11	0	0	chr2R-8065488-8065874	fly.new.06-08
0	0.103631582177503	0.146	0.074	0	0	chr2L-1556693-1557056	fly.new.06-08
0	0.103388912546698	0.136	0.065	0	0	chr3L-15203414-15203828	fly.new.06-08
0	0.103364487330951	0.125	0.056	0	0	chr2R-18241711-18242122	fly.new.06-08
0	0.103169135400843	0.171	0.097	0	0	chr3L-17407603-17408108	fly.new.06-08
0	0.103158171193091	0.142	0.071	0	0	chr2L-1887549-1887974	fly.new.06-08
0	0.103094693756085	0.123	0.054	0	0	chr3L-10337866-10338565	fly.new.06-08
0	0.103062457188442	0.185	0.11	0	0	chr3R-4175493-4176244	fly.new.06-08
0	0.102990300951862	0.12	0.052	0	0	chr3L-19560543-19560752	fly.new.06-08
0	0.102897854863745	0.178	0.103	0	0	chr3R-15655970-15656719	fly.new.06-08
0	0.102852299728114	0.127	0.058	0	0	chr3L-12616015-12616255	fly.new.06-08
0	0.102846977143383	0.116	0.048	0	0	chr3R-16801371-16801888	fly.new.06-08
0	0.10280015283387	0.173	0.099	0	0	chr2L-4030315-4030559	fly.new.06-08
0	0.102679720027572	0.129	0.06	0	0	chr2L-715597-715921	fly.new.06-08
0	0.102630843351303	0.147	0.076	0	0	chr3R-20257568-20257918	fly.new.06-08
0	0.102528584702137	0.122	0.053	0	0	chr2L-3781034-3781486	fly.new.06-08
0	0.102419322434064	0.118	0.05	0	0	chr3R-5683326-5683606	fly.new.06-08
0	0.10225519330424	0.146	0.075	0	0	chr3R-29310236-29310584	fly.new.06-08
0	0.102021750627001	0.165	0.093	0	0	chr2L-171573-171986	fly.new.06-08
0	0.102005835262089	0.15	0.079	0	0	chr3L-2392742-2393148	fly.new.06-08
0	0.101909690345579	0.159	0.087	0	0	chr3R-21823706-21824063	fly.new.06-08
0	0.101817123106772	0.147	0.076	0	0	chr2L-16353840-16354133	fly.new.06-08
0	0.101587686117833	0.138	0.069	0	0	chr3R-21419327-21419989	fly.new.06-08
0	0.101529833471502	0.102	0.036	0	0	chr2L-15385130-15385439	fly.new.06-08
0	0.101374871282434	0.127	0.058	0	0	chr2L-11486930-11487590	fly.new.06-08
0	0.101163995288555	0.144	0.074	0	0	chr3L-19083115-19083520	fly.new.06-08
0	0.101135312483856	0.127	0.059	0	0	chr2L-4223211-4223385	fly.new.06-08
0	0.101122613867995	0.134	0.065	0	0	chr3R-4662809-4663139	fly.new.06-08
0	0.100924163886876	0.164	0.092	0	0	chr2L-4223479-4223993	fly.new.06-08
0	0.100916527194009	0.122	0.054	0	0	chr3L-19560987-19561186	fly.new.06-08
0	0.100764363010708	0.163	0.092	0	0	chr2R-19280395-19280702	fly.new.06-08
0	0.100493214616114	0.145	0.075	0	0	chr3R-14483016-14483325	fly.new.06-08
0	0.100476410698752	0.15	0.08	0	0	chr3R-31937891-31938182	fly.new.06-08
0	0.100432628209135	0.103	0.037	0	0	chr2L-4598585-4598888	fly.new.06-08
0	0.100374229240119	0.174	0.101	0	0	chr2L-14047399-14047715	fly.new.06-08
0	0.100354758823763	0.18	0.107	0	0	chr3R-31697544-31698275	fly.new.06-08
0	0.100301894184891	0.123	0.055	0	0	chr3L-6831657-6831972	fly.new.06-08
0	0.100214313843768	0.149	0.079	0	0	chr2L-4286654-4287308	fly.new.06-08
0	0.100210707348169	0.118	0.052	0	0	chr3L-14635494-14635708	fly.new.06-08
0	0.0997224532330964	0.159	0.089	0	0	chr2L-5877581-5878022	fly.new.06-08
0	0.0996391494177082	0.156	0.086	0	0	chr2L-21855946-21856380	fly.new.06-08
0	0.0996239671128897	0.144	0.075	0	0	chr2R-6194253-6194659	fly.new.06-08
0	0.0995548152936758	0.169	0.098	0	0	chr3R-26013247-26013783	fly.new.06-08
0	0.0994749877906798	0.134	0.066	0	0	chr2R-18229767-18230070	fly.new.06-08
0	0.0993242573928541	0.167	0.096	0	0	chr2L-18485224-18485501	fly.new.06-08
0	0.0992041575270105	0.124	0.057	0	0	chr3R-15644355-15644752	fly.new.06-08
0	0.0989031931600912	0.122	0.056	0	0	chr2L-1559372-1559909	fly.new.06-08
0	0.0988824173521703	0.147	0.079	0	0	chr3L-12703800-12704330	fly.new.06-08
0	0.098800296210925	0.162	0.092	0	0	chr2L-9584108-9584603	fly.new.06-08
0	0.0983733407559642	0.107	0.042	0	0	chr3R-8171394-8171644	fly.new.06-08
0	0.0983154694690333	0.126	0.06	0	0	chr2L-11970324-11970572	fly.new.06-08
0	0.0982816224150657	0.123	0.057	0	0	chr2R-20044504-20045009	fly.new.06-08
0	0.0982624378996479	0.149	0.081	0	0	chr3L-1364250-1364727	fly.new.06-08
0	0.0981396715393615	0.139	0.071	0	0	chr3R-29829160-29829762	fly.new.06-08
0	0.098138177362242	0.161	0.091	0	0	chr3L-15223442-15224181	fly.new.06-08
0	0.0977251806348092	0.123	0.057	0	0	chr3R-13401484-13401927	fly.new.06-08
0	0.097639399783011	0.141	0.074	0	0	chr2L-3861290-3861516	fly.new.06-08
0	0.0975398710455745	0.12	0.055	0	0	chr3L-6834863-6835360	fly.new.06-08
0	0.0971081407643126	0.145	0.078	0	0	chr3L-13922821-13923131	fly.new.06-08
0	0.0970585962353266	0.152	0.084	0	0	chr2L-1421064-1421383	fly.new.06-08
0	0.0969605362444654	0.13	0.064	0	0	chr3L-19167751-19167958	fly.new.06-08
0	0.0969045146733909	0.12	0.055	0	0	chr3L-15202885-15203169	fly.new.06-08
0	0.0968328664181108	0.119	0.055	0	0	chr2L-21866473-21866726	fly.new.06-08
0	0.0967252107429087	0.103	0.04	0	0	chr3R-10656490-10656792	fly.new.06-08
0	0.0966975191717917	0.127	0.061	0	0	chr3L-22164229-22164757	fly.new.06-08
0	0.09633947302512	0.112	0.048	0	0	chr3R-11976761-11976974	fly.new.06-08
0	0.0962921966221245	0.147	0.08	0	0	chr3L-15352123-15352507	fly.new.06-08
0	0.0962869400627662	0.124	0.06	0	0	chr3L-13028803-13029060	fly.new.06-08
0	0.0961448596181117	0.125	0.06	0	0	chr3L-13050781-13051230	fly.new.06-08
0	0.0961080442469311	0.112	0.049	0	0	chr2L-11310518-11311280	fly.new.06-08
0	0.0961013065444036	0.125	0.06	0	0	chr2R-17802474-17802679	fly.new.06-08
0	0.095976804513545	0.129	0.064	0	0	chr2R-18236971-18237472	fly.new.06-08
0	0.0958298680514846	0.146	0.079	0	0	chr3R-22666600-22666865	fly.new.06-08
0	0.0958080920214907	0.113	0.049	0	0	chr3L-15799106-15799498	fly.new.06-08
0	0.0957426636017499	0.149	0.082	0	0	chr3R-29300325-29300887	fly.new.06-08
0	0.0957385098773294	0.13	0.065	0	0	chr3L-416193-416815	fly.new.06-08
0	0.0956995280298416	0.139	0.074	0	0	chr3R-23817820-23818154	fly.new.06-08
0	0.0955803174443143	0.101	0.038	0	0	chr3R-26099131-26099335	fly.new.06-08
0	0.0955357522456081	0.107	0.044	0	0	chr2R-23211965-23212594	fly.new.06-08
0	0.0954134904119576	0.14	0.074	0	0	chr2L-714301-714565	fly.new.06-08
0	0.0951141163883421	0.113	0.05	0	0	chr2R-10597301-10597575	fly.new.06-08
0	0.095059616933061	0.148	0.082	0	0	chr3L-3626069-3626356	fly.new.06-08
0	0.0949751147726984	0.132	0.067	0	0	chr3L-6827729-6828155	fly.new.06-08
0	0.0948935732604726	0.134	0.069	0	0	chr3R-7043933-7044649	fly.new.06-08
0	0.094877053977882	0.101	0.039	0	0	chr2L-5891832-5892172	fly.new.06-08
0	0.0948422253823692	0.146	0.08	0	0	chr3R-26556549-26557676	fly.new.06-08
0	0.0947956119934256	0.148	0.082	0	0	chr2R-7430242-7430975	fly.new.06-08
0	0.0946254913225952	0.128	0.064	0	0	chr2L-11973317-11973610	fly.new.06-08
0	0.0943913317710925	0.132	0.068	0	0	chr3L-22132800-22133025	fly.new.06-08
0	0.0943867954217253	0.141	0.076	0	0	chr3L-22998089-22998545	fly.new.06-08
0	0.0943749790626397	0.104	0.042	0	0	chr3R-29672465-29672771	fly.new.06-08
0	0.094297595945771	0.105	0.043	0	0	chr3L-15199536-15199811	fly.new.06-08
0	0.0941987742401062	0.107	0.045	0	0	chr2L-18310801-18311286	fly.new.06-08
0	0.0940106020048268	0.139	0.074	0	0	chr3R-11977100-11977383	fly.new.06-08
0	0.0938171443298188	0.12	0.057	0	0	chr2L-15109119-15109489	fly.new.06-08
0	0.0937000465813423	0.118	0.055	0	0	chr3L-22162418-22162644	fly.new.06-08
0	0.0934588334733367	0.137	0.073	0	0	chr3L-14205241-14205482	fly.new.06-08
0	0.0931147113997964	0.125	0.062	0	0	chr2R-10595446-10596004	fly.new.06-08
0	0.092967276824203	0.137	0.073	0	0	chr2L-1885799-1886153	fly.new.06-08
0	0.0929033763553308	0.112	0.051	0	0	chr2L-18302880-18303120	fly.new.06-08
0	0.0928668445940305	0.108	0.046	0	0	chr2R-7106020-7106376	fly.new.06-08
0	0.092643128700451	0.102	0.041	0	0	chr3R-19797873-19798094	fly.new.06-08
0	0.0926211466965822	0.135	0.072	0	0	chr3L-8506517-8506735	fly.new.06-08
0	0.0925408284356065	0.103	0.043	0	0	chr3R-23149313-23149507	fly.new.06-08
0	0.0925042012747534	0.126	0.063	0	0	chr3R-29547244-29547643	fly.new.06-08
0	0.0922600597793401	0.114	0.052	0	0	chr2L-2460933-2461206	fly.new.06-08
0	0.092122493089525	0.128	0.066	0	0	chr2L-8478848-8479078	fly.new.06-08
0	0.0920964382625825	0.117	0.056	0	0	chr2L-4573447-4574026	fly.new.06-08
0	0.0920877630998515	0.127	0.064	0	0	chr3L-16570634-16570915	fly.new.06-08
0	0.0920698978860204	0.12	0.058	0	0	chr2L-15471539-15471951	fly.new.06-08
0	0.0920618836499387	0.13	0.067	0	0	chr2R-19278384-19278651	fly.new.06-08
0	0.0919915335664107	0.12	0.059	0	0	chr3L-8079503-8080008	fly.new.06-08
0	0.0916599152045081	0.102	0.042	0	0	chr3L-19565435-19565633	fly.new.06-08
0	0.0915388291787793	0.119	0.058	0	0	chr2L-11247907-11248397	fly.new.06-08
0	0.0914944833698141	0.12	0.058	0	0	chr3R-20258834-20259196	fly.new.06-08
0	0.091357999372689	0.121	0.06	0	0	chr3L-15844105-15844553	fly.new.06-08
0	0.0911634576938707	0.129	0.067	0	0	chr3L-20367003-20367283	fly.new.06-08
0	0.09099105669453	0.103	0.044	0	0	chr3L-19560116-19560365	fly.new.06-08
0	0.0905659250370052	0.117	0.056	0	0	chr2L-7006613-7006971	fly.new.06-08
0	0.0898416110333488	0.121	0.061	0	0	chr3L-14611788-14612419	fly.new.06-08
0	0.0898216923760986	0.102	0.043	0	0	chr2L-5418204-5418473	fly.new.06-08
0	0.0898079690876373	0.117	0.057	0	0	chr2L-21345746-21346247	fly.new.06-08
0	0.0895230496586724	0.114	0.054	0	0	chr2L-11338040-11338342	fly.new.06-08
0	0.0893762396147264	0.104	0.045	0	0	chr2L-2483806-2484276	fly.new.06-08
0	0.0889544813622328	0.107	0.048	0	0	chr2L-9120861-9121284	fly.new.06-08
0	0.0887920214049433	0.121	0.062	0	0	chr2L-11206950-11207171	fly.new.06-08
0	0.0887094583108417	0.108	0.049	0	0	chr3R-24296171-24296519	fly.new.06-08
0	0.0883056163778694	0.111	0.053	0	0	chr3L-6830355-6830837	fly.new.06-08
0	0.0882953974565616	0.119	0.06	0	0	chr2L-4029644-4030094	fly.new.06-08
0	0.0882004367385128	0.118	0.059	0	0	chr2L-4053267-4053533	fly.new.06-08
0	0.0880617923458942	0.102	0.044	0	0	chr2L-11261477-11262151	fly.new.06-08
0	0.0868572598462775	0.112	0.055	0	0	chr2R-18230485-18230676	fly.new.06-08
0	0.0866240083400843	0.107	0.05	0	0	chr2R-17813953-17814194	fly.new.06-08
0	0.0864614026424622	0.101	0.045	0	0	chr3R-13909665-13909950	fly.new.06-08
0	0.0859358248066785	0.101	0.044	0	0	chr2L-11486476-11486822	fly.new.06-08
0	0.0855589162324697	0.102	0.046	0	0	chr2L-19866359-19866617	fly.new.06-08
0	0.0853079948397438	0.107	0.051	0	0	chr2R-9490921-9491277	fly.new.06-08
0	0.0847305720951172	0.105	0.05	0	0	chr3L-12601275-12602075	fly.new.06-08
0	0.0833140142948994	0.103	0.049	0	0	chr2R-17505473-17505855	fly.new.06-08
0	0.0823495132744628	0.101	0.047	0	0	chr2L-14462935-14463312	fly.new.06-08
0	-0.086052190721001	0.048	0.105	0	0	chr3L-17757305-17757683	fly.new.06-08
0	-0.0920380750470429	0.055	0.116	0	0	chr3R-30754849-30755483	fly.new.06-08
0	-0.0942714603582859	0.046	0.109	0	0	chr2R-9935816-9936730	fly.new.06-08
0	-0.0990386413638321	0.081	0.15	0	0	chr3L-13863264-13863888	fly.new.06-08
0	-0.0995558396733145	0.065	0.133	0	0	chr2L-20487787-20488788	fly.new.06-08
0	-0.103424258118843	0.037	0.104	0	0	chr2L-20486068-20486743	fly.new.06-08
0	-0.104486836300284	0.063	0.134	0	0	chr2R-9929586-9930116	fly.new.06-08
0	0.282198867004634	0.263	0.055	0	1	chr2L-20486068-20486743	fly.new.06-08
0	0.273950339507262	0.265	0.062	0	1	chr2R-9935816-9936730	fly.new.06-08
0	0.250945204304203	0.219	0.041	0	1	chr2L-20476741-20477420	fly.new.06-08
0	0.248941743184704	0.258	0.073	0	1	chr3R-13428217-13428929	fly.new.06-08
0	0.227894486062537	0.204	0.044	0	1	chr2R-9935143-9935615	fly.new.06-08
0	0.226097952139209	0.231	0.066	0	1	chr3R-23026591-23027091	fly.new.06-08
0	0.215434450709193	0.263	0.099	0	1	chr3L-7518793-7519750	fly.new.06-08
0	0.213205156074967	0.194	0.045	0	1	chr3R-23038115-23038549	fly.new.06-08
0	0.199351482204627	0.243	0.094	0	1	chr2L-20487787-20488788	fly.new.06-08
0	0.196884771265589	0.251	0.102	0	1	chr2R-23049534-23050385	fly.new.06-08
0	0.192951206255027	0.169	0.037	0	1	chr2R-9931707-9932041	fly.new.06-08
0	0.191075768446908	0.19	0.056	0	1	chr3R-28540054-28540632	fly.new.06-08
0	0.190841741878814	0.202	0.066	0	1	chr3R-30769781-30770220	fly.new.06-08
0	0.190805049792731	0.238	0.095	0	1	chr2R-9929586-9930116	fly.new.06-08
0	0.186174808505465	0.167	0.04	0	1	chr2R-23053303-23053763	fly.new.06-08
0	0.186003804081619	0.185	0.055	0	1	chr3L-10554805-10555147	fly.new.06-08
0	0.18411932062562	0.208	0.075	0	1	chr3L-10525540-10526045	fly.new.06-08
0	0.1837903693354	0.196	0.066	0	1	chr3R-18047870-18048521	fly.new.06-08
0	0.178134509226045	0.175	0.052	0	1	chr2R-20098611-20099132	fly.new.06-08
0	0.176101042358015	0.205	0.078	0	1	chr2R-20943496-20944117	fly.new.06-08
0	0.176064471834274	0.169	0.048	0	1	chr3L-2114733-2115268	fly.new.06-08
0	0.174141528510376	0.25	0.117	0	1	chr3R-19997472-19998518	fly.new.06-08
0	0.172771730814632	0.168	0.049	0	1	chr2L-20486953-20487546	fly.new.06-08
0	0.172676151065415	0.22	0.092	0	1	chr3R-15587130-15587671	fly.new.06-08
0	0.168679618284099	0.209	0.086	0	1	chr2L-6530956-6531456	fly.new.06-08
0	0.166779275915947	0.172	0.056	0	1	chr3L-21453307-21453791	fly.new.06-08
0	0.166311349088768	0.154	0.041	0	1	chr3R-30770289-30770534	fly.new.06-08
0	0.163892027635131	0.194	0.077	0	1	chr2L-3612641-3613436	fly.new.06-08
0	0.162807184762762	0.165	0.053	0	1	chr2R-16842502-16843020	fly.new.06-08
0	0.162188636616448	0.159	0.048	0	1	chr3R-23708972-23709644	fly.new.06-08
0	0.162073683155362	0.151	0.041	0	1	chr2R-21869838-21870117	fly.new.06-08
0	0.161661110854716	0.225	0.104	0	1	chr3R-18049944-18050470	fly.new.06-08
0	0.161379889649835	0.227	0.107	0	1	chr3L-589107-589904	fly.new.06-08
0	0.160612079398302	0.15	0.041	0	1	chr3L-3392199-3392485	fly.new.06-08
0	0.159017039187141	0.131	0.026	0	1	chr2L-20481160-20481468	fly.new.06-08
0	0.158424246348799	0.181	0.069	0	1	chr3R-12251379-12251956	fly.new.06-08
0	0.157825707188274	0.166	0.057	0	1	chr3L-21453909-21454412	fly.new.06-08
0	0.157698421093693	0.215	0.099	0	1	chr2R-12118874-12119478	fly.new.06-08
0	0.15766207850289	0.183	0.072	0	1	chr3L-4546896-4547306	fly.new.06-08
0	0.157210322368623	0.183	0.071	0	1	chr3R-23038700-23039377	fly.new.06-08
0	0.156955338495903	0.144	0.039	0	1	chr2R-9937653-9938027	fly.new.06-08
0	0.15678768213014	0.172	0.063	0	1	chr3L-17757885-17758301	fly.new.06-08
0	0.153931959385063	0.295	0.17	0	1	chr3R-26027712-26028438	fly.new.06-08
0	0.152715942388196	0.183	0.075	0	1	chr3L-17757305-17757683	fly.new.06-08
0	0.152124855664564	0.142	0.04	0	1	chr3R-23042776-23043205	fly.new.06-08
0	0.151697588757193	0.214	0.102	0	1	chr2R-5709721-5710393	fly.new.06-08
0	0.151160647365096	0.181	0.074	0	1	chr3R-23027454-23028163	fly.new.06-08
0	0.15026827783961	0.146	0.044	0	1	chr2R-24304542-24304979	fly.new.06-08
0	0.14975443397532	0.173	0.068	0	1	chr3L-15791077-15791880	fly.new.06-08
0	0.149119949546683	0.141	0.041	0	1	chr3R-13425805-13426085	fly.new.06-08
0	0.148644984060263	0.234	0.121	0	1	chr2R-21525182-21525750	fly.new.06-08
0	0.147858952234098	0.128	0.031	0	1	chr2R-9938245-9938615	fly.new.06-08
0	0.147270534171589	0.281	0.163	0	1	chr2R-15049271-15050348	fly.new.06-08
0	0.146127795241854	0.136	0.038	0	1	chr3L-12063691-12064058	fly.new.06-08
0	0.145810863190523	0.133	0.036	0	1	chr2L-20484348-20484947	fly.new.06-08
0	0.145027289270678	0.14	0.043	0	1	chr3L-9113636-9113867	fly.new.06-08
0	0.144363425715775	0.134	0.038	0	1	chr3L-10554440-10554674	fly.new.06-08
0	0.141993017433834	0.16	0.062	0	1	chr3R-8336516-8336944	fly.new.06-08
0	0.141769746882643	0.163	0.065	0	1	chr3L-17758480-17759366	fly.new.06-08
0	0.141678911689553	0.148	0.051	0	1	chr3L-13058510-13058888	fly.new.06-08
0	0.1399896893789	0.124	0.032	0	1	chr2R-12113692-12113921	fly.new.06-08
0	0.139875996187767	0.176	0.077	0	1	chr2R-16841282-16841767	fly.new.06-08
0	0.139029432554905	0.212	0.109	0	1	chr2R-23189155-23190157	fly.new.06-08
0	0.13787645033986	0.139	0.046	0	1	chr2R-18584747-18585109	fly.new.06-08
0	0.137723605361268	0.137	0.045	0	1	chr3L-3391698-3391962	fly.new.06-08
0	0.137559802293363	0.169	0.073	0	1	chr2L-2180754-2180978	fly.new.06-08
0	0.137148639669676	0.239	0.134	0	1	chr2R-23046105-23046862	fly.new.06-08
0	0.13619398919466	0.121	0.032	0	1	chr3L-10555152-10555385	fly.new.06-08
0	0.135853832105891	0.191	0.093	0	1	chr3R-14589666-14590053	fly.new.06-08
0	0.135822028523426	0.133	0.042	0	1	chr3L-7518430-7518745	fly.new.06-08
0	0.135590241932699	0.165	0.071	0	1	chr2L-19951566-19952105	fly.new.06-08
0	0.135289082489047	0.15	0.057	0	1	chr2R-9933805-9934353	fly.new.06-08
0	0.135127344294794	0.224	0.122	0	1	chr2L-6240524-6241442	fly.new.06-08
0	0.135028724209088	0.138	0.047	0	1	chr3L-2115398-2115861	fly.new.06-08
0	0.134513303650736	0.136	0.045	0	1	chr3R-28540741-28541035	fly.new.06-08
0	0.133069018303687	0.239	0.137	0	1	chr2R-19270690-19271394	fly.new.06-08
0	0.133035970019075	0.225	0.125	0	1	chr3L-15320495-15321064	fly.new.06-08
0	0.13261483791228	0.258	0.154	0	1	chr2L-17735311-17736198	fly.new.06-08
0	0.132212778464682	0.156	0.064	0	1	chr3L-20789364-20789640	fly.new.06-08
0	0.13202107460733	0.107	0.022	0	1	chr2R-12113417-12113652	fly.new.06-08
0	0.131536224039196	0.14	0.051	0	1	chr3L-3349053-3349479	fly.new.06-08
0	0.131145047933781	0.143	0.054	0	1	chr3R-22047319-22047787	fly.new.06-08
0	0.131063537203973	0.272	0.167	0	1	chr3L-3395141-3396173	fly.new.06-08
0	0.130828549188774	0.232	0.132	0	1	chr3R-10602152-10602739	fly.new.06-08
0	0.130289113230899	0.136	0.048	0	1	chr2R-19795906-19796334	fly.new.06-08
0	0.129867718690142	0.14	0.052	0	1	chr3R-14597272-14597977	fly.new.06-08
0	0.128384917885421	0.248	0.148	0	1	chr2R-23645221-23645976	fly.new.06-08
0	0.128364007155958	0.161	0.071	0	1	chr3L-14664260-14664746	fly.new.06-08
0	0.127931199177288	0.155	0.066	0	1	chr3R-24000944-24001594	fly.new.06-08
0	0.126544808237415	0.183	0.092	0	1	chr3L-6337096-6337663	fly.new.06-08
0	0.126323274799236	0.118	0.035	0	1	chr3R-13425186-13425471	fly.new.06-08
0	0.125961972190337	0.135	0.05	0	1	chr2L-17226833-17227436	fly.new.06-08
0	0.125691769240698	0.141	0.055	0	1	chr2L-6532252-6532659	fly.new.06-08
0	0.125353564421425	0.148	0.062	0	1	chr2R-10314280-10315066	fly.new.06-08
0	0.125035241450637	0.165	0.077	0	1	chr3L-320868-321131	fly.new.06-08
0	0.124996083078281	0.27	0.17	0	1	chr3R-30765464-30765968	fly.new.06-08
0	0.124253629244026	0.144	0.059	0	1	chr2R-23048294-23048841	fly.new.06-08
0	0.123706544936383	0.164	0.077	0	1	chr2L-17755648-17756395	fly.new.06-08
0	0.123529785068673	0.139	0.055	0	1	chr3L-18216709-18217198	fly.new.06-08
0	0.123302350972824	0.134	0.051	0	1	chr3L-12062527-12062997	fly.new.06-08
0	0.123232101009938	0.108	0.028	0	1	chr3L-12064886-12065145	fly.new.06-08
0	0.122865140139278	0.173	0.085	0	1	chr3L-1538519-1539124	fly.new.06-08
0	0.121160936145961	0.211	0.121	0	1	chr3L-13863264-13863888	fly.new.06-08
0	0.121033016814119	0.121	0.041	0	1	chr3L-12608057-12608464	fly.new.06-08
0	0.120842314888809	0.143	0.06	0	1	chr3R-14589165-14589569	fly.new.06-08
0	0.120134517283023	0.205	0.116	0	1	chr3L-12077621-12078278	fly.new.06-08
0	0.120079696204576	0.2	0.111	0	1	chr2R-23046960-23048212	fly.new.06-08
0	0.119488202212991	0.105	0.027	0	1	chr2R-17757157-17757405	fly.new.06-08
0	0.119090165049324	0.189	0.102	0	1	chr2R-15245349-15246533	fly.new.06-08
0	0.119043333223803	0.183	0.098	0	1	chr3L-22429464-22430638	fly.new.06-08
0	0.118796622210455	0.13	0.05	0	1	chr2R-8801943-8802272	fly.new.06-08
0	0.118788451635847	0.137	0.056	0	1	chr3L-22431493-22431857	fly.new.06-08
0	0.118717476160181	0.149	0.067	0	1	chr3R-14585858-14586501	fly.new.06-08
0	0.118412177399432	0.112	0.035	0	1	chr2R-10315694-10316210	fly.new.06-08
0	0.118411617265938	0.122	0.043	0	1	chr3L-1431480-1431792	fly.new.06-08
0	0.118169030951281	0.141	0.061	0	1	chr3L-9114102-9114989	fly.new.06-08
0	0.117272331064232	0.144	0.064	0	1	chr3L-22411235-22412057	fly.new.06-08
0	0.116727038383166	0.152	0.071	0	1	chr3L-1431876-1432255	fly.new.06-08
0	0.11645699237307	0.158	0.077	0	1	chr2L-18503881-18504242	fly.new.06-08
0	0.114946849367334	0.126	0.049	0	1	chr3L-12077121-12077451	fly.new.06-08
0	0.114524167247668	0.102	0.028	0	1	chr2R-9934559-9934912	fly.new.06-08
0	0.114301347076482	0.222	0.135	0	1	chr3R-12251969-12253006	fly.new.06-08
0	0.113523709145411	0.104	0.03	0	1	chr3R-23029547-23029838	fly.new.06-08
0	0.113300567684821	0.186	0.104	0	1	chr3L-2852469-2852891	fly.new.06-08
0	0.112895905167682	0.115	0.04	0	1	chr3L-6990384-6990657	fly.new.06-08
0	0.11235241586366	0.126	0.05	0	1	chr2R-8800248-8800509	fly.new.06-08
0	0.112235254426932	0.26	0.17	0	1	chr2R-18582259-18583890	fly.new.06-08
0	0.111840359423096	0.141	0.064	0	1	chr3L-1433540-1434108	fly.new.06-08
0	0.11142245598722	0.249	0.162	0	1	chr3R-9503160-9504092	fly.new.06-08
0	0.110617732882815	0.224	0.14	0	1	chr3L-14964110-14964822	fly.new.06-08
0	0.110132252421271	0.102	0.03	0	1	chr2R-14777763-14778112	fly.new.06-08
0	0.109854810970313	0.175	0.096	0	1	chr3R-26884430-26884992	fly.new.06-08
0	0.109548176469208	0.143	0.067	0	1	chr3R-15587725-15588140	fly.new.06-08
0	0.109321273495699	0.149	0.073	0	1	chr3L-4546333-4546715	fly.new.06-08
0	0.108943191817927	0.117	0.045	0	1	chr3R-30763114-30763308	fly.new.06-08
0	0.108248839497195	0.249	0.163	0	1	chr2L-14482765-14483824	fly.new.06-08
0	0.107944897779137	0.226	0.143	0	1	chr3L-321216-321785	fly.new.06-08
0	0.107934201585764	0.152	0.077	0	1	chr2L-18505785-18506356	fly.new.06-08
0	0.107533962162416	0.153	0.078	0	1	chr3L-12801547-12802000	fly.new.06-08
0	0.107518638164045	0.151	0.076	0	1	chr3L-15323272-15323709	fly.new.06-08
0	0.10676094100073	0.147	0.073	0	1	chr2R-23657060-23657713	fly.new.06-08
0	0.106702630860529	0.186	0.108	0	1	chr3R-30774047-30775304	fly.new.06-08
0	0.106644760748752	0.197	0.118	0	1	chr3R-4914329-4914917	fly.new.06-08
0	0.103748430026837	0.171	0.097	0	1	chr3R-18052944-18053532	fly.new.06-08
0	0.10362158093143	0.114	0.045	0	1	chr3R-21566443-21566740	fly.new.06-08
0	0.103578548099032	0.119	0.05	0	1	chr2R-22926389-22926607	fly.new.06-08
0	0.103572555281112	0.115	0.046	0	1	chr2R-20942857-20943417	fly.new.06-08
0	0.103416346330972	0.171	0.097	0	1	chr2L-21000195-21000765	fly.new.06-08
0	0.10337722037345	0.206	0.129	0	1	chr3L-320325-320862	fly.new.06-08
0	0.103327531370181	0.147	0.076	0	1	chr2R-24305672-24305940	fly.new.06-08
0	0.10293579564155	0.122	0.053	0	1	chr3L-5817054-5817444	fly.new.06-08
0	0.102828839777253	0.172	0.099	0	1	chr2R-22506264-22506581	fly.new.06-08
0	0.102610530229408	0.11	0.042	0	1	chr3R-24012076-24012579	fly.new.06-08
0	0.102341227536353	0.144	0.073	0	1	chr3L-18315918-18316404	fly.new.06-08
0	0.102141998321222	0.159	0.087	0	1	chr3R-22780122-22780737	fly.new.06-08
0	0.102140615548651	0.133	0.063	0	1	chr2R-24308742-24309785	fly.new.06-08
0	0.101968204157835	0.103	0.037	0	1	chr2R-23051936-23052553	fly.new.06-08
0	0.101546237444781	0.169	0.096	0	1	chr3R-8682063-8682630	fly.new.06-08
0	0.101389701617039	0.104	0.038	0	1	chr3L-11439254-11439618	fly.new.06-08
0	0.101049516349812	0.121	0.054	0	1	chr2L-17748733-17749060	fly.new.06-08
0	0.10075109235002	0.165	0.093	0	1	chr3R-18049363-18049612	fly.new.06-08
0	0.100509963734027	0.114	0.048	0	1	chr3R-14583495-14584107	fly.new.06-08
0	0.100472469572359	0.142	0.073	0	1	chr2R-11839341-11839729	fly.new.06-08
0	0.10002447588409	0.114	0.048	0	1	chr3L-15792246-15792738	fly.new.06-08
0	0.0997794119737567	0.228	0.151	0	1	chr3L-15321252-15321866	fly.new.06-08
0	0.0996549229360985	0.131	0.064	0	1	chr3R-14598797-14599643	fly.new.06-08
0	0.0993819633591667	0.101	0.036	0	1	chr2R-12114332-12114665	fly.new.06-08
0	0.0992175253121844	0.115	0.049	0	1	chr3R-27689018-27689695	fly.new.06-08
0	0.0991405576782289	0.216	0.14	0	1	chr3L-723621-724621	fly.new.06-08
0	0.0989885745720415	0.12	0.054	0	1	chr2L-18505184-18505599	fly.new.06-08
0	0.0989215896795122	0.119	0.053	0	1	chr3L-12065954-12066428	fly.new.06-08
0	0.098910548266212	0.145	0.077	0	1	chr2L-3818628-3818960	fly.new.06-08
0	0.0980092311132422	0.12	0.055	0	1	chr3R-22049364-22049711	fly.new.06-08
0	0.0979623845454425	0.209	0.135	0	1	chr3R-30781018-30781811	fly.new.06-08
0	0.0979162973781651	0.217	0.142	0	1	chr2R-21529470-21530566	fly.new.06-08
0	0.0978666890617879	0.103	0.04	0	1	chr3L-17756315-17756783	fly.new.06-08
0	0.097219286837196	0.111	0.046	0	1	chr2R-23743365-23743770	fly.new.06-08
0	0.0972098615867849	0.177	0.107	0	1	chr3R-30766126-30766749	fly.new.06-08
0	0.0965628475611835	0.179	0.109	0	1	chr3R-13984578-13984997	fly.new.06-08
0	0.0964566218373073	0.103	0.04	0	1	chr2R-21870511-21870824	fly.new.06-08
0	0.0963394061383216	0.112	0.048	0	1	chr3L-1725898-1726352	fly.new.06-08
0	0.0962241194263129	0.117	0.052	0	1	chr2L-19944217-19944544	fly.new.06-08
0	0.0959140950963304	0.124	0.06	0	1	chr3R-27520194-27520938	fly.new.06-08
0	0.094935986897711	0.216	0.144	0	1	chr2L-17752330-17752957	fly.new.06-08
0	0.0946551075237778	0.128	0.064	0	1	chr3L-10567988-10568961	fly.new.06-08
0	0.0944473154751749	0.13	0.065	0	1	chr2L-19037109-19037771	fly.new.06-08
0	0.0943866094702024	0.291	0.212	0	1	chr3L-3408705-3409486	fly.new.06-08
0	0.0942664147361289	0.126	0.063	0	1	chr2R-24307478-24308328	fly.new.06-08
0	0.093361225557762	0.104	0.043	0	1	chr2R-8860627-8861027	fly.new.06-08
0	0.093210421102873	0.137	0.073	0	1	chr2L-19036369-19036800	fly.new.06-08
0	0.0929887015112024	0.104	0.043	0	1	chr3R-19070232-19070562	fly.new.06-08
0	0.0924152971772708	0.17	0.104	0	1	chr3R-10528490-10529261	fly.new.06-08
0	0.0919319465005588	0.183	0.116	0	1	chr3R-5111808-5112538	fly.new.06-08
0	0.0914782281527717	0.163	0.098	0	1	chr3R-18993558-18994050	fly.new.06-08
0	0.091380201747512	0.115	0.054	0	1	chr2R-11838277-11838516	fly.new.06-08
0	0.0913726990644937	0.185	0.118	0	1	chr3R-4979306-4979870	fly.new.06-08
0	0.0908378395315785	0.126	0.064	0	1	chr3L-14346879-14347527	fly.new.06-08
0	0.0899639251202257	0.126	0.065	0	1	chr3R-21443183-21443650	fly.new.06-08
0	0.0893039249229259	0.108	0.049	0	1	chr2L-18499624-18499982	fly.new.06-08
0	0.088767774235912	0.18	0.115	0	1	chr3R-31702905-31703516	fly.new.06-08
0	0.0886836313913175	0.185	0.119	0	1	chr3R-4973644-4974177	fly.new.06-08
0	0.0883407127497823	0.119	0.06	0	1	chr3L-12484939-12485162	fly.new.06-08
0	0.0881328529251763	0.136	0.075	0	1	chr3L-13674416-13675222	fly.new.06-08
0	0.0879420941050139	0.14	0.079	0	1	chr3R-24282730-24283253	fly.new.06-08
0	0.0879364995316467	0.166	0.103	0	1	chr2R-18674586-18674920	fly.new.06-08
0	0.0878280211562489	0.14	0.079	0	1	chr3R-10284128-10284774	fly.new.06-08
0	0.0876921977607344	0.121	0.062	0	1	chr3L-4017306-4017957	fly.new.06-08
0	0.0875965080442667	0.13	0.07	0	1	chr3R-16691365-16691701	fly.new.06-08
0	0.0875391054966077	0.177	0.114	0	1	chr2R-5711038-5711658	fly.new.06-08
0	0.0875098820069329	0.106	0.048	0	1	chr3R-14598226-14598482	fly.new.06-08
0	0.087480308235123	0.16	0.098	0	1	chr3R-30764161-30764477	fly.new.06-08
0	0.0871755544626798	0.107	0.049	0	1	chr2L-3613578-3613891	fly.new.06-08
0	0.0869205938764286	0.212	0.146	0	1	chr2R-22408289-22408745	fly.new.06-08
0	0.0867473994751908	0.109	0.051	0	1	chr3R-22044661-22044859	fly.new.06-08
0	0.0860178910231166	0.192	0.128	0	1	chr3R-29305083-29305857	fly.new.06-08
0	0.085667968814024	0.121	0.063	0	1	chr2L-18506545-18507083	fly.new.06-08
0	0.0856012831741736	0.107	0.05	0	1	chr2R-24309898-24310464	fly.new.06-08
0	0.0855408081377494	0.268	0.198	0	1	chr3R-23343454-23344118	fly.new.06-08
0	0.0854453349372163	0.114	0.057	0	1	chr2L-6529308-6529765	fly.new.06-08
0	0.0853191663427514	0.21	0.145	0	1	chr2L-2182469-2182848	fly.new.06-08
0	0.0852302321026107	0.14	0.081	0	1	chr3R-9494621-9495063	fly.new.06-08
0	0.0852225111955172	0.161	0.1	0	1	chr3L-2865816-2866107	fly.new.06-08
0	0.0851982189031261	0.102	0.046	0	1	chr3L-18268157-18268644	fly.new.06-08
0	0.0851823024552731	0.144	0.084	0	1	chr3R-30772592-30773088	fly.new.06-08
0	0.0851547193788064	0.115	0.058	0	1	chr2L-11347144-11347563	fly.new.06-08
0	0.0848733380669564	0.12	0.063	0	1	chr3L-3387651-3388286	fly.new.06-08
0	0.0848356115385448	0.127	0.069	0	1	chr3R-8286029-8286381	fly.new.06-08
0	0.0847572828595722	0.149	0.089	0	1	chr3R-14591449-14591673	fly.new.06-08
0	0.0846654496775953	0.219	0.154	0	1	chr3L-5981593-5982210	fly.new.06-08
0	0.0845888972984817	0.122	0.065	0	1	chr3R-6393929-6394482	fly.new.06-08
0	0.0844724373739695	0.205	0.142	0	1	chr2R-15353304-15353908	fly.new.06-08
0	0.0842229723526919	0.155	0.095	0	1	chr2R-23187599-23188223	fly.new.06-08
0	0.0842124799658422	0.125	0.068	0	1	chr3R-8285159-8285656	fly.new.06-08
0	0.0842103604661685	0.16	0.1	0	1	chr3R-14590952-14591183	fly.new.06-08
0	0.0841964458716489	0.166	0.106	0	1	chr2L-14497528-14498298	fly.new.06-08
0	0.0826531345830805	0.129	0.073	0	1	chr3R-24283647-24284286	fly.new.06-08
0	0.0823359576622073	0.11	0.056	0	1	chr2L-5968130-5968609	fly.new.06-08
0	0.0823301579412456	0.102	0.047	0	1	chr2R-21526504-21526810	fly.new.06-08
0	0.0821613387011056	0.261	0.195	0	1	chr2L-4363580-4364252	fly.new.06-08
0	0.0818815040177648	0.118	0.063	0	1	chr3L-3386411-3386822	fly.new.06-08
0	0.0815242095942603	0.128	0.073	0	1	chr3L-2865439-2865632	fly.new.06-08
0	0.0805797733012805	0.113	0.059	0	1	chr3R-21393091-21393481	fly.new.06-08
0	0.080468880450897	0.124	0.069	0	1	chr2R-24280339-24281102	fly.new.06-08
0	0.0800432563135496	0.133	0.078	0	1	chr2R-14224026-14224631	fly.new.06-08
0	0.0798143099967763	0.102	0.049	0	1	chr2R-17083928-17084345	fly.new.06-08
0	0.0792888727187829	0.326	0.257	0	1	chr2L-2181671-2182388	fly.new.06-08
0	0.0792119718913819	0.16	0.104	0	1	chr2L-21843656-21844093	fly.new.06-08
0	0.0791362911903255	0.112	0.06	0	1	chr2R-8798932-8799344	fly.new.06-08
0	0.0790750088975856	0.113	0.06	0	1	chr2R-7423310-7423773	fly.new.06-08
0	0.0789801888061026	0.144	0.089	0	1	chr2L-17754076-17754454	fly.new.06-08
0	0.0787989325638033	0.104	0.052	0	1	chr2R-9870335-9870710	fly.new.06-08
0	0.0784687483607932	0.104	0.052	0	1	chr3R-14458070-14458371	fly.new.06-08
0	0.0784267694063969	0.142	0.088	0	1	chr3R-19352985-19353479	fly.new.06-08
0	0.0783885584628079	0.104	0.052	0	1	chr3R-9494059-9494348	fly.new.06-08
0	0.0778750055804186	0.143	0.088	0	1	chr3R-30775469-30776265	fly.new.06-08
0	0.0778335170719098	0.108	0.057	0	1	chr3L-2853020-2853259	fly.new.06-08
0	0.0773578777457949	0.156	0.101	0	1	chr2L-15457493-15458108	fly.new.06-08
0	0.0771514753668488	0.111	0.059	0	1	chr2R-24279656-24280193	fly.new.06-08
0	0.0771205673579754	0.133	0.08	0	1	chr3R-29273572-29274001	fly.new.06-08
0	0.0766121254155231	0.134	0.081	0	1	chr2R-9872012-9872631	fly.new.06-08
0	0.0763789950628459	0.164	0.11	0	1	chr2R-23186548-23187483	fly.new.06-08
0	0.076369638254878	0.134	0.081	0	1	chr3R-14590525-14590918	fly.new.06-08
0	0.0763146035000694	0.23	0.171	0	1	chr3R-26029498-26029915	fly.new.06-08
0	0.0762446226607223	0.128	0.076	0	1	chr2R-15760053-15760393	fly.new.06-08
0	0.0761524026459928	0.117	0.066	0	1	chr2R-23190201-23190633	fly.new.06-08
0	0.0755175512937692	0.133	0.081	0	1	chr3L-1432807-1433528	fly.new.06-08
0	0.0753901692779108	0.176	0.121	0	1	chr3R-14478259-14478706	fly.new.06-08
0	0.075250861702796	0.113	0.062	0	1	chr2R-19794489-19795400	fly.new.06-08
0	0.0743461043991215	0.114	0.064	0	1	chr3R-17814533-17814886	fly.new.06-08
0	0.0741833718511665	0.31	0.246	0	1	chr3L-22947976-22948883	fly.new.06-08
0	0.0741376684125864	0.123	0.073	0	1	chr3L-1300024-1300277	fly.new.06-08
0	0.0736772132544681	0.111	0.062	0	1	chr2L-839249-839737	fly.new.06-08
0	0.073609168689716	0.117	0.067	0	1	chr2R-15667317-15667803	fly.new.06-08
0	0.0735419043913732	0.142	0.091	0	1	chr2R-15248660-15248904	fly.new.06-08
0	0.0735302835906408	0.111	0.061	0	1	chr3R-29511386-29511792	fly.new.06-08
0	0.0734140083527829	0.128	0.078	0	1	chr3R-26795487-26795897	fly.new.06-08
0	0.0733159579672632	0.121	0.071	0	1	chr2R-21874012-21874353	fly.new.06-08
0	0.0731599049168561	0.104	0.056	0	1	chr3R-4746323-4746797	fly.new.06-08
0	0.0729122296789384	0.102	0.054	0	1	chr2L-3832193-3832420	fly.new.06-08
0	0.0727656314478793	0.124	0.075	0	1	chr2L-3813752-3814553	fly.new.06-08
0	0.0727173828509684	0.106	0.058	0	1	chr3L-11424375-11424664	fly.new.06-08
0	0.0727035056817829	0.124	0.074	0	1	chr3R-5061344-5061799	fly.new.06-08
0	0.0726877637001849	0.126	0.077	0	1	chr3R-21388641-21388936	fly.new.06-08
0	0.0724419331609594	0.104	0.056	0	1	chr3L-2853266-2853572	fly.new.06-08
0	0.0722812918989068	0.174	0.121	0	1	chr2R-19264840-19265316	fly.new.06-08
0	0.0722782433792679	0.159	0.107	0	1	chr2L-4055754-4056057	fly.new.06-08
0	0.0720925318539734	0.141	0.091	0	1	chr3R-10618644-10619161	fly.new.06-08
0	0.0718822458551954	0.123	0.074	0	1	chr2L-14684756-14685365	fly.new.06-08
0	0.0715491972938685	0.101	0.054	0	1	chr2R-21525857-21526182	fly.new.06-08
0	0.0714117496141424	0.117	0.069	0	1	chr2R-7585392-7586112	fly.new.06-08
0	0.0713406815891715	0.179	0.126	0	1	chr3L-5993564-5994190	fly.new.06-08
0	0.071008736419367	0.119	0.071	0	1	chr2L-3618168-3618563	fly.new.06-08
0	0.0708454687311622	0.102	0.055	0	1	chr3L-8549442-8549933	fly.new.06-08
0	0.0707248421958957	0.123	0.075	0	1	chr3L-14196321-14196845	fly.new.06-08
0	0.070170639775075	0.197	0.144	0	1	chr3R-19092362-19093179	fly.new.06-08
0	0.0700487174812872	0.238	0.182	0	1	chr2R-16784732-16785836	fly.new.06-08
0	0.0699183848528612	0.164	0.113	0	1	chr3L-22943507-22943865	fly.new.06-08
0	0.0694488305947985	0.104	0.058	0	1	chr3L-15322236-15322476	fly.new.06-08
0	0.0692177164253438	0.117	0.07	0	1	chr3L-13113545-13113789	fly.new.06-08
0	0.0691892063429289	0.126	0.079	0	1	chr3R-14478931-14479380	fly.new.06-08
0	0.0691046812972346	0.136	0.088	0	1	chr3R-26886141-26886412	fly.new.06-08
0	0.0690641238696967	0.16	0.11	0	1	chr2R-15246717-15247925	fly.new.06-08
0	0.0689801628830918	0.127	0.08	0	1	chr2L-14444792-14445202	fly.new.06-08
0	0.0688216344620555	0.133	0.085	0	1	chr2R-21528874-21529386	fly.new.06-08
0	0.0684249442026572	0.167	0.117	0	1	chr2R-16810021-16810769	fly.new.06-08
0	0.067892760194668	0.124	0.077	0	1	chr2R-15750799-15751097	fly.new.06-08
0	0.0677458164609629	0.106	0.061	0	1	chr3L-6310959-6312105	fly.new.06-08
0	0.0675622387422171	0.103	0.059	0	1	chr3L-5988988-5989325	fly.new.06-08
0	0.0674155815293737	0.117	0.071	0	1	chr3R-19382830-19383414	fly.new.06-08
0	0.0672208792773205	0.129	0.083	0	1	chr3R-10680906-10681148	fly.new.06-08
0	0.0668685479272706	0.187	0.137	0	1	chr3R-5060476-5061101	fly.new.06-08
0	0.0668635758659304	0.164	0.116	0	1	chr2L-8852039-8852690	fly.new.06-08
0	0.0666914177374333	0.155	0.107	0	1	chr3L-12565736-12566960	fly.new.06-08
0	0.0665281381740779	0.105	0.061	0	1	chr2R-8860218-8860500	fly.new.06-08
0	0.0665089749922272	0.123	0.077	0	1	chr3L-11417054-11417398	fly.new.06-08
0	0.0664242949010454	0.194	0.144	0	1	chr3R-26020608-26021205	fly.new.06-08
0	0.0662479265342924	0.105	0.061	0	1	chr2L-5902912-5903253	fly.new.06-08
0	0.0661524605565157	0.145	0.099	0	1	chr2L-21001215-21001927	fly.new.06-08
0	0.0660378316892093	0.129	0.084	0	1	chr3L-6988925-6989174	fly.new.06-08
0	0.0656541573992631	0.11	0.066	0	1	chr3L-12724682-12725145	fly.new.06-08
0	0.0655287029881156	0.105	0.062	0	1	chr2L-20352048-20352649	fly.new.06-08
0	0.0651984383311001	0.107	0.064	0	1	chr3L-21462470-21462914	fly.new.06-08
0	0.0650859733419203	0.127	0.082	0	1	chr3L-15759778-15760629	fly.new.06-08
0	0.0645135916053539	0.113	0.07	0	1	chr3R-19890535-19890879	fly.new.06-08
0	0.0639545623053123	0.401	0.34	0	1	chr3L-724835-727315	fly.new.06-08
0	-0.114038970112639	0.028	0.102	0	1	chr2R-6194253-6194659	fly.new.06-08
0	-0.116064286022153	0.03	0.106	0	1	chr3R-22666600-22666865	fly.new.06-08
0	-0.117121977354492	0.028	0.104	0	1	chr2L-8166017-8166434	fly.new.06-08
0	-0.117228354518212	0.028	0.104	0	1	chr3L-13922821-13923131	fly.new.06-08
0	-0.117818226705431	0.029	0.106	0	1	chr2R-10597868-10598380	fly.new.06-08
0	-0.118395930684415	0.03	0.107	0	1	chr2R-15676546-15676804	fly.new.06-08
0	-0.119838978715816	0.034	0.112	0	1	chr3R-13405128-13405505	fly.new.06-08
0	-0.120316450633148	0.038	0.117	0	1	chr2R-12455597-12456183	fly.new.06-08
0	-0.120874791813922	0.025	0.103	0	1	chr2R-10674360-10674936	fly.new.06-08
0	-0.120957166912935	0.027	0.105	0	1	chr3L-3074948-3075164	fly.new.06-08
0	-0.121262579335373	0.04	0.12	0	1	chr3R-22666989-22667218	fly.new.06-08
0	-0.122234532911621	0.034	0.114	0	1	chr3R-24846728-24847245	fly.new.06-08
0	-0.12264701390834	0.024	0.103	0	1	chr3R-29670730-29671075	fly.new.06-08
0	-0.123260239513499	0.027	0.107	0	1	chr2L-4286654-4287308	fly.new.06-08
0	-0.123865859973027	0.035	0.117	0	1	chr2R-17502410-17502874	fly.new.06-08
0	-0.12514835634759	0.028	0.109	0	1	chr3L-15125213-15125667	fly.new.06-08
0	-0.125464950191536	0.031	0.113	0	1	chr3R-14484526-14484930	fly.new.06-08
0	-0.1255720029047	0.04	0.123	0	1	chr2R-12800005-12801053	fly.new.06-08
0	-0.125724353162687	0.043	0.127	0	1	chr3L-17407603-17408108	fly.new.06-08
0	-0.125826137500782	0.041	0.124	0	1	chr3L-22141878-22142702	fly.new.06-08
0	-0.126366874142589	0.026	0.108	0	1	chr3L-19636613-19636876	fly.new.06-08
0	-0.126371141018997	0.021	0.102	0	1	chr2L-377786-378159	fly.new.06-08
0	-0.1266958092218	0.037	0.121	0	1	chr3R-9378606-9379040	fly.new.06-08
0	-0.127696472934006	0.021	0.103	0	1	chr2L-1556693-1557056	fly.new.06-08
0	-0.128774254848327	0.038	0.124	0	1	chr3L-8825597-8825986	fly.new.06-08
0	-0.130685873959026	0.017	0.101	0	1	chr3R-4180515-4180904	fly.new.06-08
0	-0.131002271062723	0.029	0.115	0	1	chr2R-17502026-17502255	fly.new.06-08
0	-0.131052515998895	0.02	0.104	0	1	chr2L-11224438-11225084	fly.new.06-08
0	-0.131468603756835	0.022	0.107	0	1	chr3R-8163607-8164092	fly.new.06-08
0	-0.131534680685611	0.03	0.116	0	1	chr2R-12454945-12455356	fly.new.06-08
0	-0.131851982438436	0.048	0.137	0	1	chr3R-8165181-8166383	fly.new.06-08
0	-0.132002100924901	0.056	0.146	0	1	chr2L-3770130-3770607	fly.new.06-08
0	-0.132391658912672	0.038	0.126	0	1	chr3R-8277822-8278113	fly.new.06-08
0	-0.134289153124476	0.023	0.11	0	1	chr2L-712844-713218	fly.new.06-08
0	-0.13438747736037	0.027	0.115	0	1	chr2L-7138467-7138928	fly.new.06-08
0	-0.135734328917683	0.05	0.142	0	1	chr3L-5633994-5634555	fly.new.06-08
0	-0.13660058519866	0.041	0.132	0	1	chr3R-24866863-24867148	fly.new.06-08
0	-0.136641706905117	0.041	0.133	0	1	chr3R-14652329-14652628	fly.new.06-08
0	-0.136928984745012	0.052	0.145	0	1	chr2L-11188368-11189260	fly.new.06-08
0	-0.13747144775535	0.059	0.154	0	1	chr2R-11794118-11795423	fly.new.06-08
0	-0.137590413425038	0.043	0.136	0	1	chr3R-24297430-24298079	fly.new.06-08
0	-0.137787183022381	0.039	0.13	0	1	chr2R-11795924-11796632	fly.new.06-08
0	-0.137859640927976	0.02	0.109	0	1	chr2R-14333799-14334150	fly.new.06-08
0	-0.139177443481943	0.045	0.139	0	1	chr2L-9508177-9509203	fly.new.06-08
0	-0.139652194285527	0.046	0.141	0	1	chr2L-8479236-8479634	fly.new.06-08
0	-0.139695713534427	0.07	0.168	0	1	chr2R-15886412-15887083	fly.new.06-08
0	-0.139780179988491	0.054	0.149	0	1	chr2R-8985422-8986011	fly.new.06-08
0	-0.139853164463177	0.037	0.13	0	1	chr2L-19866743-19867055	fly.new.06-08
0	-0.139952714345028	0.071	0.169	0	1	chr3R-5212042-5212404	fly.new.06-08
0	-0.140564595652664	0.019	0.11	0	1	chr3R-31937891-31938182	fly.new.06-08
0	-0.140613198339263	0.048	0.143	0	1	chr3R-8205134-8205950	fly.new.06-08
0	-0.141545280194904	0.047	0.142	0	1	chr2L-2461366-2461802	fly.new.06-08
0	-0.141650150747147	0.033	0.126	0	1	chr3R-17826130-17826589	fly.new.06-08
0	-0.141865999308614	0.038	0.132	0	1	chr3R-24846109-24846640	fly.new.06-08
0	-0.141991959500482	0.019	0.111	0	1	chr2R-18242139-18242531	fly.new.06-08
0	-0.142059930903885	0.019	0.111	0	1	chr2L-11486002-11486461	fly.new.06-08
0	-0.142130810832695	0.063	0.162	0	1	chr3R-9604434-9605088	fly.new.06-08
0	-0.142264715767139	0.02	0.112	0	1	chr2R-11237510-11237911	fly.new.06-08
0	-0.142270320532088	0.05	0.147	0	1	chr2R-17806724-17807365	fly.new.06-08
0	-0.145782269192796	0.063	0.164	0	1	chr3R-13016077-13016352	fly.new.06-08
0	-0.14579458750336	0.069	0.171	0	1	chr2R-15032636-15033373	fly.new.06-08
0	-0.146041365965113	0.046	0.144	0	1	chr2L-15762442-15762810	fly.new.06-08
0	-0.146509010825309	0.093	0.199	0	1	chr2L-701749-702408	fly.new.06-08
0	-0.146701857382727	0.054	0.155	0	1	chr2R-20646555-20646985	fly.new.06-08
0	-0.147142690934546	0.072	0.176	0	1	chr3L-8829584-8830353	fly.new.06-08
0	-0.147412332546097	0.037	0.135	0	1	chr3R-8857619-8857962	fly.new.06-08
0	-0.148481383230505	0.042	0.142	0	1	chr3R-4175493-4176244	fly.new.06-08
0	-0.148553981195443	0.064	0.168	0	1	chr2R-21250839-21251153	fly.new.06-08
0	-0.148600485321028	0.034	0.133	0	1	chr3L-5620956-5621906	fly.new.06-08
0	-0.148787613362653	0.038	0.137	0	1	chr3L-13401022-13401416	fly.new.06-08
0	-0.148921512950527	0.077	0.183	0	1	chr2L-2461819-2462696	fly.new.06-08
0	-0.149301914770285	0.034	0.133	0	1	chr3R-29818743-29819282	fly.new.06-08
0	-0.149728590760267	0.088	0.197	0	1	chr3L-3073890-3074424	fly.new.06-08
0	-0.149734087681085	0.015	0.111	0	1	chr3R-24894541-24894787	fly.new.06-08
0	-0.149909666529971	0.04	0.14	0	1	chr2R-13471969-13472513	fly.new.06-08
0	-0.150096471812416	0.095	0.205	0	1	chr2R-15740000-15740545	fly.new.06-08
0	-0.150319873378093	0.049	0.152	0	1	chr3R-13812647-13813146	fly.new.06-08
0	-0.150450529704775	0.054	0.158	0	1	chr3L-22142757-22144119	fly.new.06-08
0	-0.150707814443562	0.085	0.193	0	1	chr3R-25632720-25633814	fly.new.06-08
0	-0.150863510976956	0.057	0.162	0	1	chr3R-21654117-21655102	fly.new.06-08
0	-0.151306873283765	0.015	0.112	0	1	chr3L-3626069-3626356	fly.new.06-08
0	-0.151416740377177	0.066	0.172	0	1	chr2R-18306786-18307499	fly.new.06-08
0	-0.151665476504402	0.026	0.125	0	1	chr2L-4574521-4575222	fly.new.06-08
0	-0.152157056165615	0.05	0.154	0	1	chr2R-23217755-23218605	fly.new.06-08
0	-0.152362727533223	0.081	0.19	0	1	chr2R-20646060-20646512	fly.new.06-08
0	-0.15284711720775	0.101	0.214	0	1	chr3R-29073994-29074638	fly.new.06-08
0	-0.153046137528031	0.098	0.21	0	1	chr2R-24986441-24987288	fly.new.06-08
0	-0.153091571887356	0.095	0.207	0	1	chr2R-21546304-21546735	fly.new.06-08
0	-0.153589692236918	0.073	0.182	0	1	chr3L-7134178-7134659	fly.new.06-08
0	-0.153725203862909	0.043	0.147	0	1	chr3R-26952891-26953399	fly.new.06-08
0	-0.153851512055443	0.042	0.145	0	1	chr3R-27194013-27194461	fly.new.06-08
0	-0.154768959309314	0.051	0.156	0	1	chr3R-20951408-20952029	fly.new.06-08
0	-0.15545685078859	0.049	0.155	0	1	chr2R-22729224-22729487	fly.new.06-08
0	-0.157187093958733	0.053	0.161	0	1	chr3L-22163265-22164110	fly.new.06-08
0	-0.158232304460245	0.072	0.184	0	1	chr3R-5212504-5212980	fly.new.06-08
0	-0.159267578762913	0.033	0.139	0	1	chr3L-21642957-21643442	fly.new.06-08
0	-0.159793598828217	0.109	0.228	0	1	chr3R-24272495-24273373	fly.new.06-08
0	-0.159976098274673	0.032	0.138	0	1	chr3R-31872397-31873173	fly.new.06-08
0	-0.160111932111094	0.04	0.148	0	1	chr3L-19563160-19563876	fly.new.06-08
0	-0.160382817233368	0.047	0.156	0	1	chr2R-11100392-11100873	fly.new.06-08
0	-0.160665044193595	0.026	0.132	0	1	chr3L-5630597-5630923	fly.new.06-08
0	-0.160854722616647	0.049	0.159	0	1	chr3R-8467845-8468502	fly.new.06-08
0	-0.161019337216107	0.054	0.165	0	1	chr2R-24985777-24986213	fly.new.06-08
0	-0.161118534331339	0.035	0.142	0	1	chr2R-6196163-6196445	fly.new.06-08
0	-0.161562124646025	0.044	0.154	0	1	chr3L-15261943-15262542	fly.new.06-08
0	-0.161657138483463	0.142	0.269	0	1	chr2R-21047774-21048505	fly.new.06-08
0	-0.161968266731402	0.043	0.153	0	1	chr2L-8478447-8478762	fly.new.06-08
0	-0.162587758473095	0.026	0.133	0	1	chr3L-19562714-19563052	fly.new.06-08
0	-0.163139161090462	0.086	0.204	0	1	chr3L-900231-901247	fly.new.06-08
0	-0.163375912007426	0.039	0.149	0	1	chr3L-19635605-19635908	fly.new.06-08
0	-0.163492984081537	0.031	0.14	0	1	chr2L-8809782-8810194	fly.new.06-08
0	-0.163703172358179	0.038	0.148	0	1	chr2L-3580752-3581112	fly.new.06-08
0	-0.163818822859499	0.028	0.136	0	1	chr2L-708074-708570	fly.new.06-08
0	-0.16445291345468	0.042	0.154	0	1	chr3L-19637111-19637528	fly.new.06-08
0	-0.165596986789	0.036	0.148	0	1	chr3L-17379418-17379767	fly.new.06-08
0	-0.166229284849677	0.019	0.127	0	1	chr2L-4594938-4595271	fly.new.06-08
0	-0.167250254474922	0.032	0.144	0	1	chr3L-13925190-13925608	fly.new.06-08
0	-0.168049245148198	0.04	0.153	0	1	chr3R-14853737-14854153	fly.new.06-08
0	-0.168218767974238	0.134	0.265	0	1	chr3R-25596303-25597480	fly.new.06-08
0	-0.168532284391951	0.026	0.137	0	1	chr2R-20538928-20539562	fly.new.06-08
0	-0.169490912998944	0.085	0.208	0	1	chr2L-3770944-3771407	fly.new.06-08
0	-0.169548919073895	0.042	0.157	0	1	chr3L-2385281-2386020	fly.new.06-08
0	-0.17008634179206	0.068	0.188	0	1	chr2R-17803980-17804429	fly.new.06-08
0	-0.171560983086824	0.04	0.157	0	1	chr3R-24893640-24894265	fly.new.06-08
0	-0.171913840566617	0.104	0.232	0	1	chr2L-1421439-1422075	fly.new.06-08
0	-0.171977849912543	0.04	0.157	0	1	chr2R-15816873-15817228	fly.new.06-08
0	-0.173561453135784	0.072	0.196	0	1	chr3R-29841293-29841770	fly.new.06-08
0	-0.173785568640407	0.125	0.259	0	1	chr2R-17801522-17802263	fly.new.06-08
0	-0.175658010134539	0.031	0.148	0	1	chr2R-24580983-24581461	fly.new.06-08
0	-0.176153686552178	0.055	0.178	0	1	chr2R-22728037-22729169	fly.new.06-08
0	-0.176450768655794	0.046	0.167	0	1	chr3L-11324305-11325232	fly.new.06-08
0	-0.177879047599115	0.037	0.158	0	1	chr3L-15232720-15233293	fly.new.06-08
0	-0.178722191854381	0.046	0.169	0	1	chr3L-13074081-13074773	fly.new.06-08
0	-0.180993938774816	0.061	0.189	0	1	chr2L-713351-713841	fly.new.06-08
0	-0.182598000965495	0.05	0.177	0	1	chr2L-1886579-1887271	fly.new.06-08
0	-0.182829352224007	0.071	0.201	0	1	chr3L-19556673-19557222	fly.new.06-08
0	-0.185216542419212	0.025	0.148	0	1	chr3L-19564743-19565430	fly.new.06-08
0	-0.186288464051572	0.039	0.166	0	1	chr3L-17415725-17416112	fly.new.06-08
0	-0.188343755391132	0.054	0.186	0	1	chr3L-2393185-2394402	fly.new.06-08
0	-0.1891999649092	0.089	0.228	0	1	chr3L-19557583-19558431	fly.new.06-08
0	-0.189389584380652	0.08	0.218	0	1	chr3R-14819269-14820189	fly.new.06-08
0	-0.192001241559208	0.038	0.169	0	1	chr3L-19563909-19564586	fly.new.06-08
0	-0.193425611037799	0.036	0.167	0	1	chr3R-24749219-24749841	fly.new.06-08
0	-0.195185814789833	0.129	0.282	0	1	chr3R-24259404-24260511	fly.new.06-08
0	-0.195253924862946	0.103	0.25	0	1	chr3L-8832877-8833869	fly.new.06-08
0	-0.195504597715161	0.097	0.244	0	1	chr2R-12460112-12461176	fly.new.06-08
0	-0.19593984114478	0.036	0.17	0	1	chr3L-17416221-17416604	fly.new.06-08
0	-0.196112241772371	0.051	0.188	0	1	chr2L-3476406-3476927	fly.new.06-08
0	-0.199222628972395	0.063	0.206	0	1	chr2L-13226757-13227628	fly.new.06-08
0	-0.201163028606828	0.048	0.188	0	1	chr3L-22176271-22177137	fly.new.06-08
0	-0.202484181482608	0.105	0.259	0	1	chr3R-20542580-20543694	fly.new.06-08
0	-0.21080362482224	0.036	0.181	0	1	chr3R-31935950-31936615	fly.new.06-08
0	-0.214426145064779	0.062	0.216	0	1	chr3R-14817749-14818388	fly.new.06-08
0	-0.215031367565682	0.041	0.191	0	1	chr3L-21644500-21645301	fly.new.06-08
0	-0.218020015910111	0.097	0.262	0	1	chr2R-10596041-10597275	fly.new.06-08
0	-0.221206548801522	0.037	0.191	0	1	chr3R-7162553-7163013	fly.new.06-08
0	-0.222923799921307	0.067	0.229	0	1	chr2L-714936-715463	fly.new.06-08
0	-0.228873031816128	0.09	0.263	0	1	chr2L-13224647-13225841	fly.new.06-08
0	-0.234070393115521	0.073	0.246	0	1	chr2R-15675779-15676497	fly.new.06-08
0	-0.235236032653908	0.027	0.189	0	1	chr2L-4597169-4597907	fly.new.06-08
0	-0.243398905591613	0.039	0.21	0	1	chr2L-7009822-7010851	fly.new.06-08
0	-0.248736303047626	0.03	0.203	0	1	chr3L-19562160-19562703	fly.new.06-08
0	-0.254617137331097	0.06	0.246	0	1	chr3R-31937018-31937823	fly.new.06-08
0	-0.264366945591217	0.053	0.245	0	1	chr3R-4174409-4175419	fly.new.06-08
0	-0.266663790236738	0.038	0.228	0	1	chr2L-11970792-11971431	fly.new.06-08
0	0.157897128217532	0.203	0.088	0	2	chr2R-15755318-15756123	fly.new.06-08
0	0.154236407286269	0.236	0.119	0	2	chr2R-23217755-23218605	fly.new.06-08
0	0.143715313159322	0.196	0.092	0	2	chr2L-12625747-12626738	fly.new.06-08
0	0.142953856352219	0.217	0.111	0	2	chr3R-14679255-14680281	fly.new.06-08
0	0.14270459724609	0.197	0.093	0	2	chr2R-12800005-12801053	fly.new.06-08
0	0.1356239900101	0.325	0.21	0	2	chr3R-19304772-19306332	fly.new.06-08
0	0.119352948328113	0.126	0.046	0	2	chr2R-11800111-11800602	fly.new.06-08
0	0.119078437809801	0.184	0.098	0	2	chr3L-14135444-14136231	fly.new.06-08
0	0.117973130200208	0.161	0.078	0	2	chr3L-1479550-1480013	fly.new.06-08
0	0.115740395879106	0.156	0.075	0	2	chr2R-12798931-12799774	fly.new.06-08
0	0.113917878631626	0.16	0.08	0	2	chr3R-12382095-12382697	fly.new.06-08
0	0.108674236641918	0.134	0.06	0	2	chr2L-12611795-12612188	fly.new.06-08
0	0.103452402939554	0.117	0.048	0	2	chr2L-15323269-15323538	fly.new.06-08
0	-0.0922261089091131	0.045	0.105	0	2	chr2R-9935816-9936730	fly.new.06-08
0	-0.0975907755125189	0.101	0.171	0	2	chr3L-14780887-14781506	fly.new.06-08
0	-0.0978297957428164	0.087	0.155	0	2	chr2R-9708717-9709426	fly.new.06-08
0	-0.101193950984936	0.121	0.196	0	2	chr3L-3395141-3396173	fly.new.06-08
0	-0.101862736830485	0.272	0.364	0	2	chr3L-724835-727315	fly.new.06-08
0	-0.103606372084817	0.066	0.137	0	2	chr3R-31702905-31703516	fly.new.06-08
0	-0.110018067133756	0.152	0.237	0	2	chr2R-22678106-22678720	fly.new.06-08
0	0.287620187158839	0.327	0.1	0	11	chr3R-13428217-13428929	fly.new.06-08
0	0.283606239073566	0.297	0.08	0	11	chr2L-18336351-18336996	fly.new.06-08
0	0.282561689619615	0.309	0.09	0	11	chr3R-23026591-23027091	fly.new.06-08
0	0.274148560213691	0.304	0.092	0	11	chr2R-9935816-9936730	fly.new.06-08
0	0.261554505010486	0.238	0.049	0	11	chr3L-21669704-21670322	fly.new.06-08
0	0.249770851594314	0.266	0.079	0	11	chr2L-18333451-18334087	fly.new.06-08
0	0.244191480838216	0.202	0.032	0	11	chr3L-21670412-21670795	fly.new.06-08
0	0.447280574395164	0.374	0.029	0	7	chr2L-13746580-13747414	fly.new.06-08
0	0.427116770864039	0.469	0.103	0	7	chr3R-22454444-22455698	fly.new.06-08
0	0.408226019137838	0.388	0.063	0	7	chr3L-8699678-8700736	fly.new.06-08
0	0.393088674475048	0.337	0.038	0	7	chr2L-21303789-21304439	fly.new.06-08
0	0.387178689720969	0.323	0.033	0	7	chr2L-13746026-13746541	fly.new.06-08
0	0.386016216005358	0.344	0.047	0	7	chr2R-23711845-23712499	fly.new.06-08
0	0.384232160477628	0.338	0.045	0	7	chr2L-9633106-9633861	fly.new.06-08
0	0.379348680129436	0.307	0.026	0	7	chr3R-26235317-26235964	fly.new.06-08
0	0.376020259528231	0.34	0.051	0	7	chr2R-23712622-23713254	fly.new.06-08
0	0.375942070240461	0.339	0.05	0	7	chr2L-18653194-18653996	fly.new.06-08
0	0.373664334594532	0.313	0.034	0	7	chr2L-5196528-5197203	fly.new.06-08
0	0.372996918176592	0.399	0.094	0	7	chr3R-9927058-9927808	fly.new.06-08
0	0.372868337536259	0.302	0.027	0	7	chr2R-22829190-22829699	fly.new.06-08
0	0.37143180037996	0.316	0.038	0	7	chr3R-9436390-9436883	fly.new.06-08
0	0.365602288409954	0.362	0.073	0	7	chr3L-1188915-1189874	fly.new.06-08
0	0.365371528392498	0.302	0.031	0	7	chr2L-18954179-18954754	fly.new.06-08
0	0.363157395383635	0.303	0.034	0	7	chr3R-12717673-12718598	fly.new.06-08
0	0.362222243150286	0.345	0.063	0	7	chr3L-5922176-5922957	fly.new.06-08
0	0.359842351333497	0.366	0.079	0	7	chr2R-6707643-6708290	fly.new.06-08
0	0.358632144974624	0.38	0.09	0	7	chr3R-16002352-16003598	fly.new.06-08
0	0.355953266609953	0.338	0.063	0	7	chr3L-1204733-1205563	fly.new.06-08
0	0.354703144476199	0.317	0.049	0	7	chr3R-26260539-26261681	fly.new.06-08
0	0.353047961765415	0.449	0.142	0	7	chr2R-24766830-24768378	fly.new.06-08
0	0.352038831743275	0.344	0.069	0	7	chr2L-18625372-18626430	fly.new.06-08
0	0.34910106714465	0.289	0.032	0	7	chr3R-10114797-10115455	fly.new.06-08
0	0.348164236011331	0.341	0.069	0	7	chr2L-6617085-6618191	fly.new.06-08
0	0.346874615859776	0.311	0.049	0	7	chr2R-6202521-6203011	fly.new.06-08
0	0.346809781872075	0.41	0.119	0	7	chr2L-14023853-14024844	fly.new.06-08
0	0.34497901782153	0.299	0.042	0	7	chr2L-6787326-6787961	fly.new.06-08
0	0.343228414903916	0.324	0.061	0	7	chr2R-17442728-17443584	fly.new.06-08
0	0.341975256038721	0.279	0.03	0	7	chr2L-16637156-16637692	fly.new.06-08
0	0.341752096475021	0.348	0.079	0	7	chr3L-21279868-21280668	fly.new.06-08
0	0.340775589475862	0.284	0.034	0	7	chr4-1074440-1074907	fly.new.06-08
0	0.340654562258562	0.292	0.04	0	7	chr2R-24540275-24540818	fly.new.06-08
0	0.339873597755493	0.31	0.053	0	7	chr2L-21198716-21199478	fly.new.06-08
0	0.339715533562348	0.287	0.037	0	7	chr2R-23713700-23714059	fly.new.06-08
0	0.339660506463637	0.331	0.068	0	7	chr2L-484306-484970	fly.new.06-08
0	0.337127543125635	0.3	0.048	0	7	chr2L-9525510-9526096	fly.new.06-08
0	0.336706493897735	0.35	0.084	0	7	chr3R-16981322-16982586	fly.new.06-08
0	0.335997222075634	0.27	0.027	0	7	chr2R-22227254-22227673	fly.new.06-08
0	0.334962884743537	0.366	0.097	0	7	chr3R-9683638-9684748	fly.new.06-08
0	0.332880783896779	0.287	0.041	0	7	chr3R-21203952-21204472	fly.new.06-08
0	0.332859968546201	0.312	0.059	0	7	chr2L-8100691-8101182	fly.new.06-08
0	0.332591805716413	0.336	0.076	0	7	chr3R-12719233-12720047	fly.new.06-08
0	0.331515476039123	0.285	0.04	0	7	chr2R-24539066-24539699	fly.new.06-08
0	0.330231537391158	0.28	0.037	0	7	chr2L-13060123-13060585	fly.new.06-08
0	0.329553794108054	0.257	0.021	0	7	chr3L-21204708-21205265	fly.new.06-08
0	0.32946523467542	0.283	0.04	0	7	chr2L-10528935-10529517	fly.new.06-08
0	0.328787441650483	0.355	0.092	0	7	chr3L-15500809-15501844	fly.new.06-08
0	0.328722410880807	0.271	0.032	0	7	chr2R-18695358-18695834	fly.new.06-08
0	0.3287108078015	0.283	0.04	0	7	chr2R-18694191-18694618	fly.new.06-08
0	0.328408014976852	0.322	0.069	0	7	chr2R-7526891-7527677	fly.new.06-08
0	0.328305261673996	0.26	0.024	0	7	chr3R-26227865-26228417	fly.new.06-08
0	0.32563014706278	0.275	0.037	0	7	chr2R-11671542-11672097	fly.new.06-08
0	0.325259410649543	0.309	0.062	0	7	chr3L-10222932-10223968	fly.new.06-08
0	0.323372859075338	0.253	0.022	0	7	chr2L-7402771-7403222	fly.new.06-08
0	0.322593183270737	0.284	0.045	0	7	chr2R-18537981-18538473	fly.new.06-08
0	0.322561288525157	0.294	0.052	0	7	chr2L-2228161-2228637	fly.new.06-08
0	0.321861270861903	0.271	0.037	0	7	chr3R-14299773-14300233	fly.new.06-08
0	0.321487568055641	0.34	0.086	0	7	chr2R-24745175-24745955	fly.new.06-08
0	0.321422456863286	0.265	0.032	0	7	chr3R-31758810-31759199	fly.new.06-08
0	0.321273343659856	0.258	0.027	0	7	chr3R-9435195-9435468	fly.new.06-08
0	0.320783902316482	0.31	0.065	0	7	chr3L-887401-888055	fly.new.06-08
0	0.320761331905346	0.284	0.047	0	7	chr3L-12830865-12831655	fly.new.06-08
0	0.320287344668943	0.317	0.071	0	7	chr2R-15893874-15894547	fly.new.06-08
0	0.319572907140554	0.354	0.098	0	7	chr3L-15968549-15969434	fly.new.06-08
0	0.319370764117193	0.346	0.092	0	7	chr3R-28567831-28568571	fly.new.06-08
0	0.319085230051249	0.281	0.045	0	7	chr3L-11685636-11686178	fly.new.06-08
0	0.318983043547245	0.274	0.04	0	7	chr2L-9387525-9388447	fly.new.06-08
0	0.318850254509965	0.258	0.029	0	7	chr3R-24565700-24566178	fly.new.06-08
0	0.318468906550081	0.329	0.08	0	7	chr3L-15538265-15539076	fly.new.06-08
0	0.318382312929913	0.416	0.144	0	7	chr3R-30887756-30888710	fly.new.06-08
0	0.316683674710657	0.303	0.062	0	7	chr2R-16823652-16824293	fly.new.06-08
0	0.315458918209257	0.325	0.079	0	7	chr3L-14779819-14780558	fly.new.06-08
0	0.314856889123869	0.277	0.045	0	7	chr2L-485665-486077	fly.new.06-08
0	0.314660016401603	0.296	0.059	0	7	chr2R-12928312-12928990	fly.new.06-08
0	0.31458476566545	0.316	0.074	0	7	chr2R-20126077-20126781	fly.new.06-08
0	0.31454296361275	0.341	0.092	0	7	chr3R-28580281-28580922	fly.new.06-08
0	0.314519065279408	0.324	0.079	0	7	chr2L-4332317-4333008	fly.new.06-08
0	0.314234634897423	0.278	0.046	0	7	chr3R-9435534-9436210	fly.new.06-08
0	0.314071860653803	0.282	0.049	0	7	chr2R-9431232-9431835	fly.new.06-08
0	0.313738406456773	0.267	0.038	0	7	chr3R-9458670-9459436	fly.new.06-08
0	0.313693040026391	0.342	0.093	0	7	chr2L-8102164-8103612	fly.new.06-08
0	0.313078978097401	0.267	0.039	0	7	chr3L-8705048-8705907	fly.new.06-08
0	0.312814933691352	0.347	0.097	0	7	chr3R-11613837-11614562	fly.new.06-08
0	0.312312526871143	0.282	0.05	0	7	chr3R-15984705-15985081	fly.new.06-08
0	0.311949800848671	0.283	0.051	0	7	chr2R-22940785-22941637	fly.new.06-08
0	0.311464289222916	0.255	0.031	0	7	chr2L-4388110-4388424	fly.new.06-08
0	0.311436568532058	0.264	0.038	0	7	chr3L-11286345-11286878	fly.new.06-08
0	0.311429218980388	0.277	0.047	0	7	chr2R-6788202-6788751	fly.new.06-08
0	0.311075626925582	0.256	0.032	0	7	chr2R-9430588-9430961	fly.new.06-08
0	0.311042481097087	0.275	0.046	0	7	chr3R-11604704-11605081	fly.new.06-08
0	0.310721740048729	0.262	0.037	0	7	chr3R-23226572-23226997	fly.new.06-08
0	0.310458650576894	0.281	0.051	0	7	chr3L-4342926-4343387	fly.new.06-08
0	0.309755219323497	0.284	0.053	0	7	chr2R-18528652-18529167	fly.new.06-08
0	0.309214360574219	0.303	0.068	0	7	chr2R-7773243-7774362	fly.new.06-08
0	0.309129254712411	0.302	0.067	0	7	chr2R-18537015-18537572	fly.new.06-08
0	0.308690975949156	0.239	0.021	0	7	chr3R-14055719-14056316	fly.new.06-08
0	0.30824654168163	0.279	0.051	0	7	chr3R-9445573-9446512	fly.new.06-08
0	0.307846693911037	0.296	0.064	0	7	chr3L-21954829-21955400	fly.new.06-08
0	0.307788863995276	0.286	0.056	0	7	chr3L-10775734-10776483	fly.new.06-08
0	0.307414669645804	0.299	0.066	0	7	chr3L-5781227-5781821	fly.new.06-08
0	0.307279891090596	0.279	0.051	0	7	chr3R-4307645-4308163	fly.new.06-08
0	0.307176192375867	0.231	0.016	0	7	chr2L-9634057-9634274	fly.new.06-08
0	0.306715100216362	0.263	0.04	0	7	chr2L-18652702-18653126	fly.new.06-08
0	0.306126175145079	0.231	0.016	0	7	chr2L-7433404-7433736	fly.new.06-08
0	0.305733901873374	0.24	0.024	0	7	chr3L-21971806-21972411	fly.new.06-08
0	0.305656332799666	0.25	0.031	0	7	chr3R-24568581-24568853	fly.new.06-08
0	0.305550989518169	0.325	0.086	0	7	chr2R-7457495-7458086	fly.new.06-08
0	0.305507965593301	0.271	0.046	0	7	chr2L-3639680-3640438	fly.new.06-08
0	0.305443296729791	0.285	0.056	0	7	chr2L-2133647-2134357	fly.new.06-08
0	0.305323225202165	0.27	0.046	0	7	chr2L-9656178-9657877	fly.new.06-08
0	0.305197871946829	0.338	0.096	0	7	chr3R-31603714-31604278	fly.new.06-08
0	0.304005347730533	0.269	0.046	0	7	chr3L-17590552-17591015	fly.new.06-08
0	0.303897599614086	0.256	0.036	0	7	chr3R-26229933-26230334	fly.new.06-08
0	0.303804603959778	0.277	0.052	0	7	chr2R-6645056-6645402	fly.new.06-08
0	0.303719377969978	0.271	0.048	0	7	chr3R-14801373-14802015	fly.new.06-08
0	0.303621748189135	0.231	0.018	0	7	chr2L-13745621-13745986	fly.new.06-08
0	0.30339396766215	0.241	0.026	0	7	chr2L-5197330-5197629	fly.new.06-08
0	0.303287372260547	0.285	0.058	0	7	chr3L-880595-881204	fly.new.06-08
0	0.302875162404309	0.237	0.023	0	7	chr2L-5623609-5623946	fly.new.06-08
0	0.302797691529888	0.258	0.038	0	7	chr2R-11190837-11191211	fly.new.06-08
0	0.302274316001222	0.277	0.053	0	7	chr3R-31761482-31762070	fly.new.06-08
0	0.302246098679577	0.32	0.084	0	7	chr3R-22460853-22461616	fly.new.06-08
0	0.301747294317616	0.329	0.092	0	7	chr2R-22590118-22591351	fly.new.06-08
0	0.301734405662388	0.313	0.08	0	7	chr3L-14547915-14548699	fly.new.06-08
0	0.301710794613079	0.256	0.038	0	7	chr2L-20878249-20878824	fly.new.06-08
0	0.301685004866085	0.278	0.054	0	7	chr3R-21869773-21870468	fly.new.06-08
0	0.301497318150915	0.329	0.092	0	7	chr3R-21112772-21113493	fly.new.06-08
0	0.300334443512559	0.295	0.067	0	7	chr2R-6115170-6115735	fly.new.06-08
0	0.300283416954822	0.252	0.036	0	7	chr2R-18691032-18691505	fly.new.06-08
0	0.29998891792028	0.245	0.031	0	7	chr2R-18527216-18527520	fly.new.06-08
0	0.29963749142896	0.282	0.058	0	7	chr2R-9604961-9606038	fly.new.06-08
0	0.299392130039531	0.281	0.058	0	7	chr2R-16821569-16822318	fly.new.06-08
0	0.299159189103367	0.235	0.024	0	7	chr4-1074914-1075272	fly.new.06-08
0	0.29907161962596	0.296	0.069	0	7	chr2R-10314280-10315066	fly.new.06-08
0	0.298382011297159	0.286	0.062	0	7	chr2L-11038023-11038696	fly.new.06-08
0	0.298362152804578	0.23	0.021	0	7	chr2L-14028833-14029234	fly.new.06-08
0	0.298025141101851	0.252	0.037	0	7	chr3L-8698621-8699231	fly.new.06-08
0	0.297930649293638	0.276	0.055	0	7	chr2R-22539319-22540115	fly.new.06-08
0	0.297781722412208	0.232	0.022	0	7	chr2L-6786799-6787031	fly.new.06-08
0	0.297031594764198	0.289	0.065	0	7	chr2R-20126902-20127539	fly.new.06-08
0	0.296980866912506	0.286	0.063	0	7	chr2L-134645-134893	fly.new.06-08
0	0.296935405658431	0.297	0.071	0	7	chr2L-12974112-12975190	fly.new.06-08
0	0.29658807285516	0.236	0.026	0	7	chr2R-16820182-16820649	fly.new.06-08
0	0.296482853999284	0.261	0.045	0	7	chr3L-11528462-11529215	fly.new.06-08
0	0.296116594310257	0.295	0.071	0	7	chr2L-8553596-8554408	fly.new.06-08
0	0.296005532830408	0.261	0.045	0	7	chr2L-14245126-14246235	fly.new.06-08
0	0.295850322281513	0.273	0.054	0	7	chr2R-21134237-21134687	fly.new.06-08
0	0.295664887596703	0.263	0.047	0	7	chr2R-8949040-8949439	fly.new.06-08
0	0.29524805855682	0.222	0.017	0	7	chr3R-15897470-15898084	fly.new.06-08
0	0.29489947539238	0.268	0.051	0	7	chr2R-25001934-25002458	fly.new.06-08
0	0.294815126134245	0.234	0.025	0	7	chr3L-19288478-19288743	fly.new.06-08
0	0.294538922253103	0.233	0.025	0	7	chr3R-21204719-21205004	fly.new.06-08
0	0.293465628464578	0.274	0.056	0	7	chr2L-20936017-20936482	fly.new.06-08
0	0.292962562890911	0.286	0.066	0	7	chr3L-1742153-1742834	fly.new.06-08
0	0.292229909999158	0.259	0.046	0	7	chr3R-19907645-19908089	fly.new.06-08
0	0.292203265946541	0.244	0.034	0	7	chr3L-19777169-19778057	fly.new.06-08
0	0.291987148087079	0.226	0.021	0	7	chr2L-14026889-14027169	fly.new.06-08
0	0.2917516956579	0.244	0.035	0	7	chr4-1066626-1067074	fly.new.06-08
0	0.291484975350185	0.247	0.037	0	7	chr3R-26259696-26260337	fly.new.06-08
0	0.291410818435836	0.298	0.075	0	7	chr2L-516307-516852	fly.new.06-08
0	0.290669629480124	0.273	0.058	0	7	chr2L-306143-306847	fly.new.06-08
0	0.290490439896941	0.23	0.026	0	7	chr2L-16621510-16621875	fly.new.06-08
0	0.290204694299291	0.242	0.035	0	7	chr3L-12837009-12837635	fly.new.06-08
0	0.290149441664928	0.233	0.028	0	7	chr3L-12836243-12836707	fly.new.06-08
0	0.288726029422787	0.226	0.024	0	7	chr2L-3338666-3338950	fly.new.06-08
0	0.288702557232962	0.237	0.032	0	7	chr3L-1204164-1204621	fly.new.06-08
0	0.288498426885655	0.232	0.028	0	7	chr2L-16710674-16711140	fly.new.06-08
0	0.288477360492773	0.272	0.058	0	7	chr2R-24985146-24985559	fly.new.06-08
0	0.288408287614813	0.268	0.055	0	7	chr3R-6665121-6665624	fly.new.06-08
0	0.288369381331172	0.249	0.041	0	7	chr2L-11058096-11058649	fly.new.06-08
0	0.288045991275845	0.226	0.024	0	7	chr2R-7714687-7715036	fly.new.06-08
0	0.287296364398338	0.281	0.066	0	7	chr2R-16129829-16130468	fly.new.06-08
0	0.28718426670971	0.249	0.041	0	7	chr2L-8097662-8098180	fly.new.06-08
0	0.286935399369151	0.249	0.042	0	7	chr2R-7255771-7256699	fly.new.06-08
0	0.286778971110116	0.238	0.034	0	7	chr2R-9949441-9949923	fly.new.06-08
0	0.285813415464291	0.254	0.046	0	7	chr2L-8104310-8104726	fly.new.06-08
0	0.285547377084645	0.222	0.023	0	7	chr3R-20317497-20318060	fly.new.06-08
0	0.284996133382397	0.218	0.019	0	7	chr2R-22832016-22832406	fly.new.06-08
0	0.284992603732446	0.232	0.03	0	7	chr2R-11192169-11192437	fly.new.06-08
0	0.284000694198568	0.278	0.065	0	7	chr2R-10128119-10128486	fly.new.06-08
0	0.283946426769677	0.265	0.056	0	7	chr2R-18529732-18530149	fly.new.06-08
0	0.283455753984237	0.281	0.068	0	7	chr3R-30780635-30780987	fly.new.06-08
0	0.282968500394984	0.228	0.029	0	7	chr3L-8697837-8698416	fly.new.06-08
0	0.282776519819001	0.232	0.031	0	7	chr3L-5824156-5824545	fly.new.06-08
0	0.282113760984607	0.244	0.041	0	7	chr3L-3556702-3557424	fly.new.06-08
0	0.281914272956954	0.224	0.026	0	7	chr2L-3339477-3339759	fly.new.06-08
0	0.281720957648389	0.233	0.033	0	7	chr2R-18537604-18537909	fly.new.06-08
0	0.281584593076502	0.263	0.056	0	7	chr3L-16957054-16957618	fly.new.06-08
0	0.281442787613897	0.232	0.033	0	7	chr2L-6494407-6494933	fly.new.06-08
0	0.281423260146453	0.236	0.035	0	7	chr3L-19289218-19289691	fly.new.06-08
0	0.281375979685916	0.244	0.041	0	7	chr2L-11039586-11040009	fly.new.06-08
0	0.28136740281151	0.261	0.055	0	7	chr2R-12926921-12927616	fly.new.06-08
0	0.281226691719282	0.228	0.029	0	7	chr3R-10877886-10878185	fly.new.06-08
0	0.281056050785732	0.265	0.057	0	7	chr3R-30811718-30812203	fly.new.06-08
0	0.280543077346691	0.243	0.041	0	7	chr3L-4415122-4415668	fly.new.06-08
0	0.280535681612262	0.262	0.055	0	7	chr3R-15198260-15198848	fly.new.06-08
0	0.280427114251962	0.236	0.036	0	7	chr2L-7243762-7244226	fly.new.06-08
0	0.280326242729226	0.273	0.064	0	7	chr3R-10388727-10389234	fly.new.06-08
0	0.28030596442463	0.225	0.028	0	7	chr2L-18621289-18621773	fly.new.06-08
0	0.279676906668309	0.249	0.046	0	7	chr2R-13333546-13333888	fly.new.06-08
0	0.279447804135378	0.212	0.018	0	7	chr2L-18626967-18627220	fly.new.06-08
0	0.278924946709481	0.258	0.054	0	7	chr2L-486990-487476	fly.new.06-08
0	0.278815630124788	0.265	0.059	0	7	chr3L-11531266-11531850	fly.new.06-08
0	0.2787520119278	0.269	0.062	0	7	chr2R-6788866-6789249	fly.new.06-08
0	0.278349594474045	0.225	0.029	0	7	chr2L-11045038-11045410	fly.new.06-08
0	0.278226336926791	0.25	0.048	0	7	chr3R-5306077-5306719	fly.new.06-08
0	0.278139586996044	0.257	0.054	0	7	chr2R-24327054-24328363	fly.new.06-08
0	0.277404270923596	0.223	0.028	0	7	chr2R-9307532-9308184	fly.new.06-08
0	0.277182551243224	0.234	0.036	0	7	chr2L-21299607-21300003	fly.new.06-08
0	0.276961930941586	0.215	0.022	0	7	chr3L-6915091-6915616	fly.new.06-08
0	0.276904489471213	0.221	0.027	0	7	chr2L-19967345-19967746	fly.new.06-08
0	0.276787965969881	0.238	0.039	0	7	chr3R-19909828-19910250	fly.new.06-08
0	0.276765856489089	0.243	0.044	0	7	chr3R-26259028-26259345	fly.new.06-08
0	0.276645235176712	0.212	0.02	0	7	chr3L-19495847-19496431	fly.new.06-08
0	0.276537061043377	0.202	0.013	0	7	chr2L-13063949-13064396	fly.new.06-08
0	0.276025717859451	0.215	0.023	0	7	chr2L-11045424-11045772	fly.new.06-08
0	0.275802661858422	0.236	0.038	0	7	chr2L-3461783-3462133	fly.new.06-08
0	0.27570245828341	0.223	0.029	0	7	chr2R-20129564-20129930	fly.new.06-08
0	0.275304276679159	0.227	0.032	0	7	chr2L-4387737-4388020	fly.new.06-08
0	0.275161829265899	0.253	0.052	0	7	chr3R-30202910-30203339	fly.new.06-08
0	0.275137720060887	0.207	0.018	0	7	chr3L-21205428-21205672	fly.new.06-08
0	0.274944254105693	0.21	0.02	0	7	chr2R-11414345-11414707	fly.new.06-08
0	0.274843321443138	0.229	0.034	0	7	chr2L-16709938-16710583	fly.new.06-08
0	0.274788771004641	0.259	0.057	0	7	chr3R-28901494-28901872	fly.new.06-08
0	0.27476351993491	0.239	0.042	0	7	chr3L-766664-767061	fly.new.06-08
0	0.274750724213347	0.256	0.055	0	7	chr3L-13862458-13862837	fly.new.06-08
0	0.274313355755596	0.24	0.043	0	7	chr3R-24562411-24562960	fly.new.06-08
0	0.274198735413115	0.22	0.027	0	7	chr2R-22228468-22228768	fly.new.06-08
0	0.2738427521594	0.259	0.057	0	7	chr3R-15985665-15986211	fly.new.06-08
0	0.273786098694368	0.229	0.034	0	7	chr3L-19268740-19269137	fly.new.06-08
0	0.273782216266154	0.207	0.018	0	7	chr2L-13068262-13068711	fly.new.06-08
0	0.273288641806103	0.246	0.048	0	7	chr2R-13578561-13578870	fly.new.06-08
0	0.273240026859012	0.235	0.04	0	7	chr2R-23713341-23713557	fly.new.06-08
0	0.27277580151165	0.245	0.047	0	7	chr3R-16291782-16292199	fly.new.06-08
0	0.27272382850837	0.234	0.039	0	7	chr2L-11038857-11039319	fly.new.06-08
0	0.272655189553479	0.256	0.056	0	7	chr2L-12535574-12536075	fly.new.06-08
0	0.272626554939089	0.216	0.026	0	7	chr3R-15089511-15089817	fly.new.06-08
0	0.272187438330024	0.244	0.047	0	7	chr3R-15851908-15852330	fly.new.06-08
0	0.271480929577878	0.238	0.043	0	7	chr2L-12348433-12348990	fly.new.06-08
0	0.271122992432089	0.225	0.033	0	7	chr2R-21609849-21610450	fly.new.06-08
0	0.270726541598498	0.216	0.027	0	7	chr2R-18538528-18538811	fly.new.06-08
0	0.269923019537605	0.219	0.03	0	7	chr3L-16970245-16970944	fly.new.06-08
0	0.269895631818528	0.22	0.03	0	7	chr2R-7070732-7071413	fly.new.06-08
0	0.269654260371807	0.223	0.033	0	7	chr3R-10119450-10120000	fly.new.06-08
0	0.269614246987893	0.203	0.017	0	7	chr2L-13068876-13069372	fly.new.06-08
0	0.269344452423843	0.224	0.034	0	7	chr2R-18689896-18690116	fly.new.06-08
0	0.268199788528686	0.227	0.036	0	7	chr2R-14949693-14949978	fly.new.06-08
0	0.268093582039469	0.249	0.054	0	7	chr3L-7858159-7858633	fly.new.06-08
0	0.267730591365636	0.23	0.039	0	7	chr3L-9692562-9692938	fly.new.06-08
0	0.267660479704084	0.208	0.022	0	7	chr2R-6880790-6881134	fly.new.06-08
0	0.267550893465096	0.227	0.037	0	7	chr3R-12689002-12689457	fly.new.06-08
0	0.267427596281828	0.226	0.036	0	7	chr3R-16224654-16224887	fly.new.06-08
0	0.267113712328029	0.235	0.043	0	7	chr2R-14950017-14950436	fly.new.06-08
0	0.26644000471012	0.221	0.033	0	7	chr3L-11354266-11354617	fly.new.06-08
0	0.266380289116909	0.24	0.048	0	7	chr2L-6673224-6673595	fly.new.06-08
0	0.266215551018258	0.208	0.023	0	7	chr3R-14056750-14056990	fly.new.06-08
0	0.265227412198562	0.243	0.051	0	7	chr2R-9609947-9610555	fly.new.06-08
0	0.265062121336399	0.196	0.015	0	7	chr2R-7784975-7785220	fly.new.06-08
0	0.265032969227807	0.208	0.024	0	7	chr2L-14028369-14028750	fly.new.06-08
0	0.264633915239808	0.223	0.036	0	7	chr2R-7458795-7459087	fly.new.06-08
0	0.264264741386574	0.213	0.028	0	7	chr2R-10303423-10304049	fly.new.06-08
0	0.264147417958537	0.218	0.032	0	7	chr2R-12732140-12732738	fly.new.06-08
0	0.26368190671946	0.221	0.035	0	7	chr2L-135132-135438	fly.new.06-08
0	0.263570550106368	0.211	0.027	0	7	chr3L-19782208-19782833	fly.new.06-08
0	0.26356180953337	0.214	0.03	0	7	chr2L-18713632-18713892	fly.new.06-08
0	0.263470755672403	0.233	0.044	0	7	chr3L-7858679-7859122	fly.new.06-08
0	0.263299907417352	0.206	0.024	0	7	chr2R-6202274-6202508	fly.new.06-08
0	0.263272050063858	0.215	0.03	0	7	chr3R-24564263-24564572	fly.new.06-08
0	0.262808382696683	0.214	0.03	0	7	chr2L-4392843-4393105	fly.new.06-08
0	0.262762159188703	0.237	0.048	0	7	chr3R-23677235-23677622	fly.new.06-08
0	0.262469289925387	0.203	0.022	0	7	chr3L-9208821-9209053	fly.new.06-08
0	0.262464194694264	0.192	0.013	0	7	chr4-1068269-1068531	fly.new.06-08
0	0.2618850471575	0.214	0.031	0	7	chr3L-8692443-8692783	fly.new.06-08
0	0.261824562793348	0.202	0.021	0	7	chr2R-10302865-10303161	fly.new.06-08
0	0.261459750285662	0.219	0.034	0	7	chr3R-25208981-25209519	fly.new.06-08
0	0.261452642369192	0.192	0.014	0	7	chr3L-19496842-19497147	fly.new.06-08
0	0.261236802728169	0.204	0.024	0	7	chr2L-3339114-3339416	fly.new.06-08
0	0.260753082393789	0.234	0.047	0	7	chr2R-6645561-6646040	fly.new.06-08
0	0.260648595666521	0.218	0.034	0	7	chr3L-7859678-7860240	fly.new.06-08
0	0.260635390470391	0.219	0.035	0	7	chr2L-4389636-4390022	fly.new.06-08
0	0.260564715577664	0.207	0.026	0	7	chr2L-8534999-8535345	fly.new.06-08
0	0.260478161204773	0.199	0.02	0	7	chr2L-7448379-7448790	fly.new.06-08
0	0.260353428705074	0.227	0.041	0	7	chr2R-10313683-10313977	fly.new.06-08
0	0.259645768769288	0.232	0.046	0	7	chr2R-9429672-9430288	fly.new.06-08
0	0.259457930943754	0.228	0.043	0	7	chr2R-22222989-22223384	fly.new.06-08
0	0.259434768076099	0.184	0.009	0	7	chr3R-15896382-15896777	fly.new.06-08
0	0.259002847245248	0.206	0.026	0	7	chr3L-19288774-19289016	fly.new.06-08
0	0.258659605431148	0.204	0.025	0	7	chr3R-12688125-12688428	fly.new.06-08
0	0.258292200029971	0.187	0.012	0	7	chr2L-5195767-5196042	fly.new.06-08
0	0.258170908085002	0.204	0.025	0	7	chr3L-16969634-16970060	fly.new.06-08
0	0.258139012156413	0.212	0.031	0	7	chr2L-21189183-21189774	fly.new.06-08
0	0.258000288112651	0.191	0.015	0	7	chr3R-11564914-11565137	fly.new.06-08
0	0.257992181752605	0.217	0.035	0	7	chr2L-14027680-14028157	fly.new.06-08
0	0.257627755697757	0.223	0.04	0	7	chr2L-5292324-5292664	fly.new.06-08
0	0.257151077157085	0.198	0.021	0	7	chr2R-16226387-16226732	fly.new.06-08
0	0.255984422942684	0.198	0.022	0	7	chr3R-11565511-11565806	fly.new.06-08
0	0.255860933706231	0.206	0.028	0	7	chr2R-18854999-18855348	fly.new.06-08
0	0.255720840573653	0.196	0.021	0	7	chr3L-2537242-2537616	fly.new.06-08
0	0.255459944681337	0.205	0.027	0	7	chr2L-14025293-14025679	fly.new.06-08
0	0.255193090578749	0.216	0.037	0	7	chr2L-12347798-12348179	fly.new.06-08
0	0.255068172198834	0.2	0.024	0	7	chr2L-16709291-16709759	fly.new.06-08
0	0.254903034099036	0.216	0.036	0	7	chr3L-875932-876297	fly.new.06-08
0	0.254489669513647	0.219	0.039	0	7	chr3R-16004933-16005199	fly.new.06-08
0	0.254327325200692	0.202	0.026	0	7	chr4-1076877-1077268	fly.new.06-08
0	0.253380989258298	0.191	0.018	0	7	chr3R-24571896-24572134	fly.new.06-08
0	0.25321617426935	0.215	0.036	0	7	chr2L-14025690-14026053	fly.new.06-08
0	0.253102985651812	0.218	0.039	0	7	chr2L-5006329-5006783	fly.new.06-08
0	0.253038925709014	0.182	0.011	0	7	chr3L-6612623-6612877	fly.new.06-08
0	0.252976456182012	0.222	0.042	0	7	chr3L-17004498-17004972	fly.new.06-08
0	0.252788136347391	0.219	0.04	0	7	chr2R-6206267-6206831	fly.new.06-08
0	0.252386289996729	0.213	0.036	0	7	chr3R-10113554-10113880	fly.new.06-08
0	0.252309931670205	0.214	0.036	0	7	chr3R-14798851-14799113	fly.new.06-08
0	0.252157951559605	0.193	0.02	0	7	chr3L-11526790-11527022	fly.new.06-08
0	0.25162649946447	0.197	0.024	0	7	chr2L-18953407-18953822	fly.new.06-08
0	0.251407184895734	0.194	0.021	0	7	chr3R-18480712-18481069	fly.new.06-08
0	0.251403997398189	0.208	0.033	0	7	chr2L-8100070-8100301	fly.new.06-08
0	0.251386773073512	0.201	0.027	0	7	chr3R-19910472-19910763	fly.new.06-08
0	0.251098185718667	0.183	0.013	0	7	chr3L-6916270-6916578	fly.new.06-08
0	0.250874795005935	0.214	0.037	0	7	chr3R-22455942-22456376	fly.new.06-08
0	0.250773945412528	0.198	0.025	0	7	chr3R-24566700-24567012	fly.new.06-08
0	0.250074030967795	0.201	0.028	0	7	chr2L-8097412-8097657	fly.new.06-08
0	0.249937350609247	0.192	0.021	0	7	chr3R-11561994-11562396	fly.new.06-08
0	0.249863595717026	0.18	0.012	0	7	chr3L-17950191-17950518	fly.new.06-08
0	0.249092852885944	0.181	0.013	0	7	chr4-1073975-1074260	fly.new.06-08
0	0.248967675875819	0.202	0.029	0	7	chr2R-18538899-18539226	fly.new.06-08
0	0.248717425515459	0.201	0.029	0	7	chr3R-9443298-9443734	fly.new.06-08
0	0.248568434726628	0.212	0.037	0	7	chr2L-8104085-8104295	fly.new.06-08
0	0.248538119399767	0.184	0.015	0	7	chr2L-3124619-3124960	fly.new.06-08
0	0.248384072213456	0.21	0.035	0	7	chr3L-12834109-12834704	fly.new.06-08
0	0.248217739868448	0.209	0.035	0	7	chr3L-5923661-5924029	fly.new.06-08
0	0.248167347030562	0.196	0.025	0	7	chr2R-6707233-6707544	fly.new.06-08
0	0.24789615199563	0.212	0.037	0	7	chr2R-22223443-22223820	fly.new.06-08
0	0.247518485065551	0.187	0.019	0	7	chr2L-6785789-6786028	fly.new.06-08
0	0.247472695385957	0.198	0.027	0	7	chr2R-6205296-6205596	fly.new.06-08
0	0.246772176668699	0.191	0.022	0	7	chr2R-11674792-11675023	fly.new.06-08
0	0.246515831482624	0.181	0.015	0	7	chr3R-16202976-16203184	fly.new.06-08
0	0.245742007215647	0.179	0.014	0	7	chr3L-19496487-19496781	fly.new.06-08
0	0.245644480459186	0.205	0.034	0	7	chr2L-18956984-18957372	fly.new.06-08
0	0.245130490402475	0.192	0.024	0	7	chr2L-4389329-4389551	fly.new.06-08
0	0.244920273345779	0.176	0.011	0	7	chr2R-8444601-8444848	fly.new.06-08
0	0.244343120470319	0.194	0.026	0	7	chr3R-9434502-9434749	fly.new.06-08
0	0.244282644963882	0.187	0.02	0	7	chr2R-23726884-23727496	fly.new.06-08
0	0.243922143531476	0.184	0.018	0	7	chr2L-18955699-18955943	fly.new.06-08
0	0.243511005041991	0.181	0.016	0	7	chr3R-12720709-12720974	fly.new.06-08
0	0.243129185302095	0.205	0.035	0	7	chr3L-16890929-16891308	fly.new.06-08
0	0.24301043294173	0.19	0.023	0	7	chr2L-493991-494328	fly.new.06-08
0	0.24293624196697	0.186	0.02	0	7	chr3R-30450335-30450602	fly.new.06-08
0	0.242537462501387	0.18	0.016	0	7	chr2L-13074104-13074387	fly.new.06-08
0	0.242204412057908	0.178	0.014	0	7	chr2L-16790884-16791115	fly.new.06-08
0	0.241650852640728	0.203	0.035	0	7	chr2L-7790395-7790682	fly.new.06-08
0	0.241240174813057	0.199	0.032	0	7	chr2L-545003-545245	fly.new.06-08
0	0.24120073836701	0.196	0.029	0	7	chr3R-11562816-11563147	fly.new.06-08
0	0.240862945810798	0.173	0.012	0	7	chr2L-10527503-10527695	fly.new.06-08
0	0.240779358982364	0.187	0.023	0	7	chr3L-3556294-3556515	fly.new.06-08
0	0.240745157163843	0.186	0.021	0	7	chr3L-21040419-21040822	fly.new.06-08
0	0.240479284618177	0.185	0.021	0	7	chr3R-21205796-21206040	fly.new.06-08
0	0.240356302610167	0.181	0.018	0	7	chr2L-15913336-15913789	fly.new.06-08
0	0.24029083790301	0.196	0.03	0	7	chr2R-21607504-21608390	fly.new.06-08
0	0.239986282523721	0.203	0.036	0	7	chr3L-24352147-24352982	fly.new.06-08
0	0.239742004725675	0.183	0.02	0	7	chr3R-25515988-25516205	fly.new.06-08
0	0.239587479739594	0.19	0.026	0	7	chr3R-21199484-21199831	fly.new.06-08
0	0.239395681110677	0.201	0.035	0	7	chr2R-18695102-18695330	fly.new.06-08
0	0.238799172870892	0.182	0.02	0	7	chr2R-7714308-7714578	fly.new.06-08
0	0.238684920660658	0.183	0.021	0	7	chr2L-5196102-5196420	fly.new.06-08
0	0.23867134226478	0.19	0.026	0	7	chr2L-7404842-7405287	fly.new.06-08
0	0.238590766721284	0.189	0.025	0	7	chr3R-14288952-14289354	fly.new.06-08
0	0.238319699134049	0.182	0.02	0	7	chr2R-6205946-6206160	fly.new.06-08
0	0.237599749283464	0.18	0.019	0	7	chr3R-15087849-15088259	fly.new.06-08
0	0.237337656049158	0.198	0.033	0	7	chr3R-16446948-16447304	fly.new.06-08
0	0.236362047632207	0.18	0.019	0	7	chr2L-7432221-7432538	fly.new.06-08
0	0.236181739197061	0.193	0.03	0	7	chr2R-6787441-6787984	fly.new.06-08
0	0.235722426476008	0.184	0.023	0	7	chr2L-14029669-14030056	fly.new.06-08
0	0.235339943221698	0.181	0.021	0	7	chr2L-5622933-5623414	fly.new.06-08
0	0.234873371870453	0.173	0.015	0	7	chr3R-23223484-23223717	fly.new.06-08
0	0.2347870031531	0.179	0.02	0	7	chr3L-6914760-6915020	fly.new.06-08
0	0.234554728733228	0.179	0.02	0	7	chr2L-7240433-7240698	fly.new.06-08
0	0.234168512562743	0.192	0.031	0	7	chr4-1066173-1066445	fly.new.06-08
0	0.234036989125581	0.189	0.028	0	7	chr3R-30800413-30800752	fly.new.06-08
0	0.233944073626538	0.183	0.023	0	7	chr2L-12349228-12349634	fly.new.06-08
0	0.233754125108084	0.174	0.016	0	7	chr3L-21769377-21769836	fly.new.06-08
0	0.233747274827737	0.19	0.029	0	7	chr2R-9603554-9603873	fly.new.06-08
0	0.233618353482229	0.175	0.017	0	7	chr3L-19292490-19292709	fly.new.06-08
0	0.233599106386733	0.185	0.025	0	7	chr2R-7729384-7730039	fly.new.06-08
0	0.23357035098836	0.178	0.02	0	7	chr3R-26231178-26231578	fly.new.06-08
0	0.232999381456963	0.166	0.01	0	7	chr2L-10703527-10703742	fly.new.06-08
0	0.232871521701106	0.173	0.016	0	7	chr2L-5198954-5199270	fly.new.06-08
0	0.232670829114247	0.19	0.03	0	7	chr3L-6919290-6919641	fly.new.06-08
0	0.232111801927937	0.176	0.019	0	7	chr2L-16623126-16623520	fly.new.06-08
0	0.232016055809404	0.169	0.014	0	7	chr3L-3929180-3929545	fly.new.06-08
0	0.231761113255463	0.189	0.03	0	7	chr2R-6702194-6702459	fly.new.06-08
0	0.231709710267474	0.176	0.02	0	7	chr3R-24572647-24572989	fly.new.06-08
0	0.231442583181375	0.178	0.021	0	7	chr3R-15407240-15407494	fly.new.06-08
0	0.231368421272831	0.18	0.023	0	7	chr3L-1202736-1203093	fly.new.06-08
0	0.231359760433295	0.167	0.012	0	7	chr3R-26222244-26222787	fly.new.06-08
0	0.231218598599795	0.176	0.02	0	7	chr2L-16639438-16639795	fly.new.06-08
0	0.230399290932841	0.182	0.024	0	7	chr3R-5645002-5645272	fly.new.06-08
0	0.230154413629067	0.18	0.023	0	7	chr2R-19714939-19715315	fly.new.06-08
0	0.230148096911356	0.185	0.028	0	7	chr3R-18450112-18450622	fly.new.06-08
0	0.22995533811737	0.172	0.017	0	7	chr3R-31393194-31393420	fly.new.06-08
0	0.22989253724139	0.183	0.026	0	7	chr3R-10393436-10393807	fly.new.06-08
0	0.229513521352611	0.19	0.031	0	7	chr2L-14026461-14026884	fly.new.06-08
0	0.229285779490876	0.165	0.012	0	7	chr4-1069722-1069911	fly.new.06-08
0	0.229275336012341	0.174	0.019	0	7	chr3L-17878850-17879152	fly.new.06-08
0	0.229091514950879	0.161	0.009	0	7	chr2L-7726627-7726873	fly.new.06-08
0	0.228469837238469	0.174	0.02	0	7	chr3L-16158083-16158745	fly.new.06-08
0	0.228203205661759	0.183	0.027	0	7	chr2L-5207245-5207652	fly.new.06-08
0	0.228026642709584	0.183	0.027	0	7	chr3L-12837996-12838549	fly.new.06-08
0	0.22786689074323	0.178	0.023	0	7	chr3R-29597202-29597438	fly.new.06-08
0	0.227741983458075	0.176	0.022	0	7	chr2R-22830359-22830798	fly.new.06-08
0	0.22769112859541	0.179	0.024	0	7	chr3L-18801287-18801597	fly.new.06-08
0	0.227495381164562	0.174	0.02	0	7	chr2R-10304051-10304396	fly.new.06-08
0	0.2271305171818	0.166	0.014	0	7	chr2L-10527049-10527310	fly.new.06-08
0	0.226704719479953	0.162	0.011	0	7	chr3R-10251426-10251631	fly.new.06-08
0	0.226097913316647	0.16	0.01	0	7	chr2L-13747605-13747826	fly.new.06-08
0	0.226022281331671	0.175	0.022	0	7	chr3L-11317534-11317867	fly.new.06-08
0	0.22564464538706	0.166	0.015	0	7	chr4-1067510-1067739	fly.new.06-08
0	0.225396568529512	0.163	0.013	0	7	chr3L-3134098-3134312	fly.new.06-08
0	0.225370223800326	0.159	0.009	0	7	chr2R-23720441-23720746	fly.new.06-08
0	0.225293001473217	0.165	0.014	0	7	chr3L-6612001-6612357	fly.new.06-08
0	0.224787018510861	0.163	0.013	0	7	chr3R-12717030-12717371	fly.new.06-08
0	0.224562328204292	0.171	0.02	0	7	chr3R-24563500-24563745	fly.new.06-08
0	0.22394842656431	0.161	0.012	0	7	chr2L-7678520-7678805	fly.new.06-08
0	0.223693252306928	0.169	0.019	0	7	chr2R-24539813-24540028	fly.new.06-08
0	0.223251587223334	0.178	0.026	0	7	chr2L-7431745-7432162	fly.new.06-08
0	0.223232697525622	0.179	0.027	0	7	chr2R-7712438-7712816	fly.new.06-08
0	0.223194247139386	0.171	0.021	0	7	chr3L-13356283-13356565	fly.new.06-08
0	0.222802670042114	0.166	0.017	0	7	chr2R-23727631-23728186	fly.new.06-08
0	0.222488558028133	0.179	0.027	0	7	chr3R-21870589-21870788	fly.new.06-08
0	0.222309632407599	0.164	0.015	0	7	chr2L-13073669-13073911	fly.new.06-08
0	0.221998434606741	0.169	0.019	0	7	chr3L-8691838-8692060	fly.new.06-08
0	0.221899158058396	0.159	0.011	0	7	chr3L-6617092-6617348	fly.new.06-08
0	0.22172205309277	0.162	0.014	0	7	chr3R-26234746-26235056	fly.new.06-08
0	0.220925921648663	0.158	0.011	0	7	chr2R-9308279-9308519	fly.new.06-08
0	0.219824825292207	0.169	0.021	0	7	chr3L-3926287-3926603	fly.new.06-08
0	0.219755035912876	0.159	0.013	0	7	chr3L-12842995-12843180	fly.new.06-08
0	0.219201718447844	0.165	0.018	0	7	chr3L-8769606-8769967	fly.new.06-08
0	0.219122296622338	0.163	0.016	0	7	chr2R-19980888-19981153	fly.new.06-08
0	0.218000533585461	0.171	0.024	0	7	chr3R-7967786-7968243	fly.new.06-08
0	0.217938020281725	0.156	0.011	0	7	chr2L-16790628-16790851	fly.new.06-08
0	0.217427648897415	0.17	0.023	0	7	chr3R-30449410-30449821	fly.new.06-08
0	0.217158971832505	0.156	0.012	0	7	chr2L-16791396-16791699	fly.new.06-08
0	0.217122293447488	0.166	0.02	0	7	chr3R-10078943-10079263	fly.new.06-08
0	0.216466990654542	0.161	0.017	0	7	chr2L-16540733-16541314	fly.new.06-08
0	0.216222684664479	0.157	0.013	0	7	chr3R-3526983-3527313	fly.new.06-08
0	0.215323356208935	0.166	0.021	0	7	chr3L-1962941-1963152	fly.new.06-08
0	0.215293481284408	0.156	0.013	0	7	chr4-1076535-1076745	fly.new.06-08
0	0.215225099483632	0.16	0.016	0	7	chr2L-309868-310266	fly.new.06-08
0	0.215189341473221	0.163	0.019	0	7	chr3L-6912168-6912566	fly.new.06-08
0	0.214913201541659	0.155	0.013	0	7	chr2L-7795886-7796097	fly.new.06-08
0	0.214831458219832	0.162	0.019	0	7	chr3L-9095667-9096090	fly.new.06-08
0	0.213768557947903	0.16	0.017	0	7	chr3R-12720375-12720587	fly.new.06-08
0	0.213758778972384	0.15	0.009	0	7	chr2L-5622548-5622733	fly.new.06-08
0	0.21298239663675	0.157	0.015	0	7	chr2L-7403828-7404106	fly.new.06-08
0	0.212600179387857	0.153	0.012	0	7	chr3R-11566973-11567188	fly.new.06-08
0	0.212140177735657	0.163	0.021	0	7	chr3L-6912666-6913069	fly.new.06-08
0	0.212024620720941	0.166	0.023	0	7	chr2L-5291325-5291559	fly.new.06-08
0	0.211693111663651	0.161	0.019	0	7	chr2R-24295202-24295436	fly.new.06-08
0	0.211538528070352	0.162	0.02	0	7	chr2L-14026163-14026383	fly.new.06-08
0	0.211260904989745	0.157	0.016	0	7	chr2L-7440645-7441020	fly.new.06-08
0	0.210896880214724	0.151	0.012	0	7	chr2R-8444159-8444452	fly.new.06-08
0	0.210295222790776	0.151	0.012	0	7	chr4-1073664-1073883	fly.new.06-08
0	0.210242761106929	0.159	0.019	0	7	chr2R-23425920-23426260	fly.new.06-08
0	0.21008507928265	0.153	0.014	0	7	chr3L-3929571-3929965	fly.new.06-08
0	0.208945747354131	0.147	0.01	0	7	chr4-1075882-1076070	fly.new.06-08
0	0.208905920138607	0.162	0.022	0	7	chr3L-11525858-11526057	fly.new.06-08
0	0.208721989832906	0.16	0.02	0	7	chr2L-10514643-10514881	fly.new.06-08
0	0.208553967387638	0.152	0.014	0	7	chr4-1070705-1070856	fly.new.06-08
0	0.208010994551992	0.153	0.015	0	7	chr2R-12313949-12314214	fly.new.06-08
0	0.207801388860374	0.152	0.014	0	7	chr3R-10251924-10252130	fly.new.06-08
0	0.207723185434957	0.147	0.01	0	7	chr2L-16544795-16545012	fly.new.06-08
0	0.207459716825422	0.156	0.018	0	7	chr2L-8709541-8709758	fly.new.06-08
0	0.207417329379631	0.147	0.011	0	7	chr3R-26228711-26228897	fly.new.06-08
0	0.207170230110594	0.146	0.01	0	7	chr2L-15247626-15247823	fly.new.06-08
0	0.207116676518184	0.157	0.019	0	7	chr3R-10700676-10700975	fly.new.06-08
0	0.206941053556424	0.148	0.012	0	7	chr4-1075647-1075844	fly.new.06-08
0	0.206461871317655	0.158	0.02	0	7	chr3R-11607888-11608048	fly.new.06-08
0	0.204886000838541	0.154	0.017	0	7	chr4-1067166-1067372	fly.new.06-08
0	0.204875046363007	0.143	0.008	0	7	chr2L-7434286-7434523	fly.new.06-08
0	0.204817202563732	0.155	0.018	0	7	chr3R-15090122-15090326	fly.new.06-08
0	0.204705183902199	0.158	0.021	0	7	chr2R-22538111-22538401	fly.new.06-08
0	0.20462956406448	0.157	0.02	0	7	chr2L-18568530-18568888	fly.new.06-08
0	0.204477549349204	0.148	0.013	0	7	chr3R-12716469-12716820	fly.new.06-08
0	0.20410752082071	0.154	0.018	0	7	chr2L-13066714-13067149	fly.new.06-08
0	0.202865981004856	0.149	0.015	0	7	chr3R-28880020-28880198	fly.new.06-08
0	0.202767835902796	0.145	0.012	0	7	chr3L-16159295-16159696	fly.new.06-08
0	0.202700420825623	0.151	0.016	0	7	chr3R-24568908-24569132	fly.new.06-08
0	0.202036053858506	0.152	0.018	0	7	chr3L-10740099-10740599	fly.new.06-08
0	0.201912111922269	0.152	0.017	0	7	chr3R-10087189-10087532	fly.new.06-08
0	0.20183558913289	0.141	0.009	0	7	chr2L-7726241-7726439	fly.new.06-08
0	0.200805586222769	0.15	0.017	0	7	chr3L-20537409-20537692	fly.new.06-08
0	0.200715789940377	0.148	0.015	0	7	chr3R-31393722-31393900	fly.new.06-08
0	0.200284405807071	0.146	0.014	0	7	chr3L-5824833-5825004	fly.new.06-08
0	0.199411297441086	0.149	0.017	0	7	chr3R-10080745-10081145	fly.new.06-08
0	0.19907361016904	0.146	0.015	0	7	chr2L-11057732-11057935	fly.new.06-08
0	0.199067240446744	0.147	0.016	0	7	chr3R-16157868-16158227	fly.new.06-08
0	0.198493986114217	0.147	0.016	0	7	chr2L-10510325-10510520	fly.new.06-08
0	0.198027532021174	0.138	0.009	0	7	chr3R-18481647-18481879	fly.new.06-08
0	0.19798575528603	0.137	0.008	0	7	chr4-1070435-1070585	fly.new.06-08
0	0.197206930448872	0.139	0.01	0	7	chr4-1071050-1071200	fly.new.06-08
0	0.196952475236462	0.142	0.012	0	7	chr3R-23221897-23222120	fly.new.06-08
0	0.196064398898819	0.135	0.008	0	7	chr3R-15901314-15901548	fly.new.06-08
0	0.195258332389865	0.14	0.012	0	7	chr3R-3528274-3528492	fly.new.06-08
0	0.19422489866443	0.137	0.01	0	7	chr2L-14029368-14029572	fly.new.06-08
0	0.193725955887318	0.133	0.007	0	7	chr3R-15898613-15898799	fly.new.06-08
0	0.193580786582459	0.144	0.016	0	7	chr3R-11172434-11173126	fly.new.06-08
0	0.193509848341967	0.143	0.015	0	7	chr3R-11562465-11562639	fly.new.06-08
0	0.193183132278123	0.137	0.011	0	7	chr3R-15896080-15896285	fly.new.06-08
0	0.192191815698104	0.134	0.009	0	7	chr4-1072303-1072474	fly.new.06-08
0	0.191529385259186	0.141	0.015	0	7	chr3R-26258517-26258789	fly.new.06-08
0	0.191109143293937	0.137	0.012	0	7	chr2R-22587471-22587696	fly.new.06-08
0	0.190497562639345	0.14	0.014	0	7	chr3R-7783477-7783730	fly.new.06-08
0	0.190036522815826	0.136	0.012	0	7	chr2L-5195377-5195626	fly.new.06-08
0	0.189688026823765	0.134	0.01	0	7	chr3L-6613922-6614275	fly.new.06-08
0	0.189083310111753	0.133	0.01	0	7	chr3R-18439141-18439510	fly.new.06-08
0	0.188848792928285	0.139	0.015	0	7	chr2R-23721850-23722317	fly.new.06-08
0	0.188832250628477	0.138	0.014	0	7	chr3R-16202621-16202808	fly.new.06-08
0	0.188750988767188	0.134	0.011	0	7	chr2L-7725791-7726021	fly.new.06-08
0	0.187739933268351	0.137	0.014	0	7	chr2R-23721251-23721649	fly.new.06-08
0	0.187586696417987	0.133	0.011	0	7	chr3L-6619166-6619361	fly.new.06-08
0	0.18679005098749	0.133	0.011	0	7	chr2L-5621184-5621427	fly.new.06-08
0	0.18665619257648	0.13	0.008	0	7	chr4-1072059-1072209	fly.new.06-08
0	0.186602946272389	0.131	0.01	0	7	chr4-1068088-1068238	fly.new.06-08
0	0.185116419951767	0.127	0.007	0	7	chr3R-15896950-15897148	fly.new.06-08
0	0.184522558739091	0.132	0.012	0	7	chr2L-10703240-10703441	fly.new.06-08
0	0.18262653140763	0.13	0.011	0	7	chr2R-23726313-23726624	fly.new.06-08
0	0.182409319998639	0.131	0.012	0	7	chr3L-19288084-19288301	fly.new.06-08
0	0.181967967901959	0.133	0.014	0	7	chr3R-9437453-9437710	fly.new.06-08
0	0.181887252048776	0.128	0.01	0	7	chr3L-17591069-17591243	fly.new.06-08
0	0.180873084681091	0.13	0.012	0	7	chr2L-13074762-13075059	fly.new.06-08
0	0.179914094873961	0.126	0.01	0	7	chr2L-9634646-9634849	fly.new.06-08
0	0.179381588710516	0.128	0.011	0	7	chr3L-12843341-12843516	fly.new.06-08
0	0.178237888471577	0.123	0.008	0	7	chr2R-6786892-6787066	fly.new.06-08
0	0.177063319162914	0.121	0.007	0	7	chr3L-19497162-19497312	fly.new.06-08
0	0.175314105445864	0.122	0.008	0	7	chr3L-20537808-20538041	fly.new.06-08
0	0.175077382150783	0.12	0.007	0	7	chr2L-13057422-13057646	fly.new.06-08
0	0.174103082374765	0.119	0.007	0	7	chr2L-11528135-11528304	fly.new.06-08
0	0.172651320065548	0.121	0.01	0	7	chr3L-17950579-17950873	fly.new.06-08
0	0.171272846360203	0.118	0.008	0	7	chr2L-7402257-7402426	fly.new.06-08
0	0.170522360528902	0.118	0.008	0	7	chr3L-9205987-9206182	fly.new.06-08
0	0.170187109151401	0.118	0.009	0	7	chr2R-9308631-9308854	fly.new.06-08
0	0.170111869027232	0.119	0.01	0	7	chr2L-11057347-11057549	fly.new.06-08
0	0.168458272539541	0.118	0.01	0	7	chr2R-23723493-23723717	fly.new.06-08
0	0.167806185419649	0.117	0.009	0	7	chr2L-7403582-7403784	fly.new.06-08
0	0.167673397870737	0.115	0.008	0	7	chr3R-26237038-26237258	fly.new.06-08
0	0.165023432761048	0.113	0.007	0	7	chr2L-9639696-9639903	fly.new.06-08
0	0.155823388998632	0.107	0.008	0	7	chr3R-15900008-15900177	fly.new.06-08
0	-0.140519687400091	0.038	0.131	0	7	chr2R-14928074-14928484	fly.new.06-08
0	-0.144138751152665	0.116	0.224	0	7	chr3L-15336916-15338851	fly.new.06-08
0	-0.144638665594613	0.11	0.218	0	7	chr3R-22672654-22673590	fly.new.06-08
0	-0.148473872000465	0.024	0.122	0	7	chr3R-25999293-25999535	fly.new.06-08
0	-0.148772191318115	0.059	0.161	0	7	chr3L-13081364-13082556	fly.new.06-08
0	-0.149283550005592	0.143	0.26	0	7	chr2R-15130494-15131419	fly.new.06-08
0	-0.14968572553355	0.079	0.186	0	7	chr2R-15049271-15050348	fly.new.06-08
0	-0.149861787906095	0.116	0.229	0	7	chr3L-8832877-8833869	fly.new.06-08
0	-0.150210132213203	0.061	0.165	0	7	chr3R-25996255-25996568	fly.new.06-08
0	-0.150230258729428	0.105	0.216	0	7	chr2R-14429086-14429940	fly.new.06-08
0	-0.150618380898209	0.065	0.17	0	7	chr2L-15491798-15492606	fly.new.06-08
0	-0.150803736063449	0.082	0.19	0	7	chr2R-15740000-15740545	fly.new.06-08
0	-0.150972061842324	0.064	0.169	0	7	chr3L-21644500-21645301	fly.new.06-08
0	-0.151898111898087	0.073	0.18	0	7	chr2L-14435821-14436462	fly.new.06-08
0	-0.152167120316063	0.102	0.214	0	7	chr2L-1421439-1422075	fly.new.06-08
0	-0.152255855947568	0.047	0.151	0	7	chr3R-30851791-30852336	fly.new.06-08
0	-0.153411034791775	0.04	0.143	0	7	chr2R-13187906-13188259	fly.new.06-08
0	-0.153432179480441	0.11	0.224	0	7	chr3R-25996721-25997127	fly.new.06-08
0	-0.153906427000121	0.102	0.215	0	7	chr2R-19257878-19258838	fly.new.06-08
0	-0.155396878017037	0.118	0.236	0	7	chr3L-2881485-2881972	fly.new.06-08
0	-0.156623048771968	0.09	0.203	0	7	chr3R-15646966-15648150	fly.new.06-08
0	-0.157398848328694	0.05	0.157	0	7	chr3R-21638348-21638779	fly.new.06-08
0	-0.158051157714053	0.061	0.171	0	7	chr2L-713351-713841	fly.new.06-08
0	-0.158355416692779	0.098	0.215	0	7	chr3R-26024927-26025533	fly.new.06-08
0	-0.158905030133074	0.062	0.173	0	7	chr2R-18339944-18340430	fly.new.06-08
0	-0.159026580721784	0.063	0.174	0	7	chr2L-9454347-9454806	fly.new.06-08
0	-0.160518847207614	0.146	0.273	0	7	chr3R-26005947-26006791	fly.new.06-08
0	-0.161267435388941	0.123	0.247	0	7	chr3R-25596303-25597480	fly.new.06-08
0	-0.161328029007863	0.073	0.188	0	7	chr3R-29304076-29304818	fly.new.06-08
0	-0.162818777056886	0.123	0.248	0	7	chr2R-22690598-22691166	fly.new.06-08
0	-0.163161482258491	0.161	0.293	0	7	chr3L-14972366-14973181	fly.new.06-08
0	-0.163905506986023	0.058	0.172	0	7	chr3R-26039641-26039941	fly.new.06-08
0	-0.164443406686793	0.139	0.268	0	7	chr3R-26034693-26035490	fly.new.06-08
0	-0.164563060524806	0.07	0.187	0	7	chr2R-12780341-12780723	fly.new.06-08
0	-0.165020004003207	0.088	0.209	0	7	chr3L-19557583-19558431	fly.new.06-08
0	-0.165327537477278	0.161	0.294	0	7	chr3R-26002178-26003271	fly.new.06-08
0	-0.165718651672748	0.051	0.165	0	7	chr2L-4597169-4597907	fly.new.06-08
0	-0.166324580478612	0.064	0.181	0	7	chr3R-7105468-7106016	fly.new.06-08
0	-0.166387221686099	0.081	0.201	0	7	chr2L-1062481-1062879	fly.new.06-08
0	-0.167266163693813	0.078	0.199	0	7	chr2R-20602720-20603029	fly.new.06-08
0	-0.167701170789395	0.067	0.186	0	7	chr3R-10352912-10353487	fly.new.06-08
0	-0.168044649619551	0.092	0.216	0	7	chr3R-10357147-10357768	fly.new.06-08
0	-0.168616654586364	0.051	0.168	0	7	chr2R-12775890-12776397	fly.new.06-08
0	-0.169067303934614	0.063	0.182	0	7	chr3R-26039978-26040257	fly.new.06-08
0	-0.169112892122457	0.067	0.186	0	7	chr3R-21640317-21640808	fly.new.06-08
0	-0.169455093832506	0.124	0.254	0	7	chr2R-15351855-15352756	fly.new.06-08
0	-0.170622487220927	0.187	0.33	0	7	chr2R-21544335-21545909	fly.new.06-08
0	-0.171184501314632	0.048	0.166	0	7	chr2R-13189237-13189548	fly.new.06-08
0	-0.17152019130755	0.058	0.178	0	7	chr3L-19562160-19562703	fly.new.06-08
0	-0.173613730436975	0.095	0.223	0	7	chr2R-12460112-12461176	fly.new.06-08
0	-0.174142293324222	0.101	0.231	0	7	chr3R-19304772-19306332	fly.new.06-08
0	-0.174596945457656	0.082	0.209	0	7	chr3L-7988199-7988857	fly.new.06-08
0	-0.175989730336756	0.135	0.272	0	7	chr2L-2181671-2182388	fly.new.06-08
0	-0.177183855537583	0.098	0.23	0	7	chr2R-14430713-14431469	fly.new.06-08
0	-0.177664816731862	0.069	0.195	0	7	chr3R-16551663-16552822	fly.new.06-08
0	-0.177824631796759	0.076	0.204	0	7	chr3R-29285404-29286475	fly.new.06-08
0	-0.178032294004945	0.055	0.179	0	7	chr3R-21641142-21641569	fly.new.06-08
0	-0.178470540421982	0.163	0.309	0	7	chr2L-1410623-1411495	fly.new.06-08
0	-0.178531895402039	0.069	0.197	0	7	chr2R-20600694-20601144	fly.new.06-08
0	-0.17893126807154	0.08	0.21	0	7	chr2L-9989399-9990044	fly.new.06-08
0	-0.180037178885115	0.096	0.23	0	7	chr2L-2182958-2183734	fly.new.06-08
0	-0.180638879768871	0.102	0.237	0	7	chr3L-5856029-5857051	fly.new.06-08
0	-0.188120952722403	0.043	0.172	0	7	chr2L-15731640-15732027	fly.new.06-08
0	-0.189336865771247	0.057	0.19	0	7	chr2R-15132394-15132789	fly.new.06-08
0	-0.190134869367794	0.08	0.218	0	7	chr3R-10626286-10627058	fly.new.06-08
0	-0.190174537807837	0.045	0.176	0	7	chr3R-19934867-19935164	fly.new.06-08
0	-0.190957029306381	0.051	0.184	0	7	chr3R-29257919-29258444	fly.new.06-08
0	-0.191819639827384	0.051	0.185	0	7	chr3R-26029498-26029915	fly.new.06-08
0	-0.194659246652058	0.114	0.263	0	7	chr2L-15476824-15478560	fly.new.06-08
0	-0.198949077555196	0.075	0.219	0	7	chr3R-31937018-31937823	fly.new.06-08
0	-0.199202834763803	0.084	0.231	0	7	chr3R-9024784-9025409	fly.new.06-08
0	-0.20168704279031	0.059	0.202	0	7	chr2R-17475978-17476509	fly.new.06-08
0	-0.202953229525236	0.075	0.222	0	7	chr3R-19314942-19315801	fly.new.06-08
0	-0.206444046234856	0.105	0.263	0	7	chr3R-22164127-22165415	fly.new.06-08
0	-0.208023038637795	0.057	0.205	0	7	chr3L-7984606-7985335	fly.new.06-08
0	-0.208119763617979	0.069	0.219	0	7	chr3R-19935503-19936456	fly.new.06-08
0	-0.208956913545646	0.07	0.222	0	7	chr3L-7983624-7984341	fly.new.06-08
0	-0.213820203693204	0.09	0.25	0	7	chr2L-14445598-14446871	fly.new.06-08
0	-0.220326604304787	0.047	0.202	0	7	chr2R-13189993-13190383	fly.new.06-08
0	-0.226893326777797	0.076	0.243	0	7	chr3R-25999602-26000080	fly.new.06-08
0	-0.237246011096413	0.061	0.233	0	7	chr2R-13191249-13192178	fly.new.06-08
0	-0.239668712352512	0.11	0.297	0	7	chr3R-26024066-26024862	fly.new.06-08
0	-0.24039383841505	0.107	0.294	0	7	chr2R-23573112-23573934	fly.new.06-08
0	-0.272830414288656	0.099	0.313	0	7	chr2L-9987983-9989042	fly.new.06-08
0	0.219555603709167	0.257	0.091	0	6	chr3R-30852721-30853794	fly.new.06-08
0	0.21650578283249	0.21	0.056	0	6	chr3R-30855181-30855632	fly.new.06-08
0	0.195841668265534	0.325	0.163	0	6	chr3R-25632720-25633814	fly.new.06-08
0	0.185537725824739	0.212	0.077	0	6	chr2R-19930384-19931142	fly.new.06-08
0	0.182641474037963	0.215	0.082	0	6	chr3L-17362879-17363420	fly.new.06-08
0	0.177390662940165	0.188	0.063	0	6	chr2L-18778462-18779104	fly.new.06-08
0	0.160284316486017	0.167	0.056	0	6	chr2L-6543675-6544305	fly.new.06-08
0	-0.138329795507707	0.071	0.168	0	6	chr3R-6815284-6815957	fly.new.06-08
0	-0.145203384516844	0.067	0.168	0	6	chr3R-6816213-6816578	fly.new.06-08
0	0.275437678443427	0.269	0.064	0	10	chr2R-20897576-20898179	fly.new.06-08
0	0.253029515494048	0.226	0.046	0	10	chr2R-20885844-20886473	fly.new.06-08
0	0.25271974553776	0.264	0.075	0	10	chr3L-11925142-11926190	fly.new.06-08
0	0.221061092528167	0.193	0.039	0	10	chr3L-14497837-14498386	fly.new.06-08
0	0.207533033148729	0.179	0.036	0	10	chr2R-20898284-20898685	fly.new.06-08
0	0.198668703226865	0.156	0.023	0	10	chr3L-11932859-11933108	fly.new.06-08
0	0.228972737621018	0.257	0.086	0	3	chr3R-28567831-28568571	fly.new.06-08
0	0.213620641622001	0.219	0.065	0	3	chr3R-16011865-16012486	fly.new.06-08
0	0.202416665895803	0.168	0.031	0	3	chr2L-12347798-12348179	fly.new.06-08
0	0.195368773570978	0.232	0.088	0	3	chr3R-28580281-28580922	fly.new.06-08
0	0.193057225211496	0.21	0.071	0	3	chr3R-20275752-20276456	fly.new.06-08
0	0.187202417557465	0.201	0.067	0	3	chr2L-18625372-18626430	fly.new.06-08
0	0.183152548330789	0.176	0.049	0	3	chr3L-7858159-7858633	fly.new.06-08
0	0.182863069191871	0.287	0.142	0	3	chr2L-856105-857510	fly.new.06-08
0	0.180403034736768	0.161	0.039	0	3	chr2L-12348433-12348990	fly.new.06-08
0	0.177870780014825	0.268	0.129	0	3	chr3L-22668938-22670012	fly.new.06-08
0	0.177701217444877	0.184	0.059	0	3	chr2L-11038023-11038696	fly.new.06-08
0	0.171510256670357	0.194	0.072	0	3	chr3L-1188915-1189874	fly.new.06-08
0	0.166679027298567	0.193	0.074	0	3	chr3L-22671823-22672661	fly.new.06-08
0	0.164267396165372	0.149	0.038	0	3	chr3L-10092226-10092914	fly.new.06-08
0	0.160574113875013	0.186	0.072	0	3	chr2R-20126077-20126781	fly.new.06-08
0	0.153011620911387	0.235	0.119	0	3	chr2L-14023853-14024844	fly.new.06-08
0	0.152994992059299	0.166	0.059	0	3	chr3R-10698345-10699150	fly.new.06-08
0	0.151221408620706	0.121	0.023	0	3	chr3L-14105007-14105355	fly.new.06-08
0	0.150382720260905	0.138	0.037	0	3	chr2L-11038857-11039319	fly.new.06-08
0	0.147699767663228	0.158	0.056	0	3	chr3R-23657736-23658358	fly.new.06-08
0	0.147323066635594	0.133	0.035	0	3	chr3L-3518669-3519241	fly.new.06-08
0	0.146458404204807	0.141	0.043	0	3	chr3R-19250123-19250697	fly.new.06-08
0	0.144461099762525	0.195	0.091	0	3	chr3L-22670024-22670942	fly.new.06-08
0	0.143656931198808	0.169	0.068	0	3	chr3R-22449622-22450296	fly.new.06-08
0	0.142612512869051	0.144	0.048	0	3	chr3R-20276851-20277201	fly.new.06-08
0	0.142071947801826	0.127	0.033	0	3	chr2L-12346187-12346683	fly.new.06-08
0	0.140924931676531	0.149	0.053	0	3	chr3R-28588938-28589376	fly.new.06-08
0	0.140695970157147	0.162	0.065	0	3	chr3L-8699678-8700736	fly.new.06-08
0	0.139201538696619	0.188	0.088	0	3	chr2L-1447276-1448570	fly.new.06-08
0	0.13853385340452	0.154	0.058	0	3	chr2L-8100691-8101182	fly.new.06-08
0	0.137010178335074	0.158	0.063	0	3	chr3R-10388727-10389234	fly.new.06-08
0	0.136149676069237	0.125	0.035	0	3	chr3R-19472133-19472670	fly.new.06-08
0	0.135052681385707	0.163	0.069	0	3	chr2L-4901928-4902864	fly.new.06-08
0	0.134241414445294	0.145	0.053	0	3	chr2L-6176929-6177393	fly.new.06-08
0	0.134090429950829	0.16	0.067	0	3	chr2R-7773243-7774362	fly.new.06-08
0	0.133358040413943	0.129	0.04	0	3	chr2L-11039586-11040009	fly.new.06-08
0	0.131963472495051	0.138	0.049	0	3	chr3L-7856128-7856615	fly.new.06-08
0	0.131104727809112	0.155	0.064	0	3	chr2L-9189396-9189877	fly.new.06-08
0	0.130682595660472	0.162	0.071	0	3	chr2L-19098025-19099124	fly.new.06-08
0	0.129722930654936	0.156	0.066	0	3	chr3R-30918698-30919320	fly.new.06-08
0	0.128695651177279	0.149	0.061	0	3	chr3L-2799369-2799718	fly.new.06-08
0	0.128550868923181	0.122	0.037	0	3	chr2R-22542136-22542738	fly.new.06-08
0	0.128483459031509	0.129	0.043	0	3	chr2L-20881697-20882129	fly.new.06-08
0	0.128452216304053	0.17	0.079	0	3	chr3R-29290382-29290907	fly.new.06-08
0	0.128399662691934	0.142	0.055	0	3	chr3L-16957054-16957618	fly.new.06-08
0	0.128203651779078	0.143	0.056	0	3	chr2R-16814636-16815142	fly.new.06-08
0	0.127167675000002	0.154	0.066	0	3	chr3R-24026984-24027552	fly.new.06-08
0	0.127027838167581	0.143	0.057	0	3	chr2L-6700787-6701248	fly.new.06-08
0	0.125807572192099	0.152	0.065	0	3	chr2R-20126902-20127539	fly.new.06-08
[truncated: 15,424 more rows]
