# Supplementary material for: The continuum of Drosophila embryonic development at single-cell resolution
Source: Science. Author manuscript; Available in PMC 2022 Aug 11. (PMC9371440; doi:10.1126/science.abn5800)
Supplement: Supplementary tables [file NIHMS1828489-supplement-Supplementary_tables.zip › science.abn5800_table_s5.xlsx]

## Sheet: TableS5
Marker genes that differentiate each identified cluster in the neuronal data subset.
gene	p_val	avg_log2FC	pct.1	pct.2	p_val_adj	cluster	Clustering
lncRNA:CR45388	0	2.07501	0.253	0.085	0	Neural progenitors	Broad
betaTub56D	0	1.80258	0.42	0.19	0	Neural progenitors	Broad
Df31	0	1.79497	0.424	0.174	0	Neural progenitors	Broad
klu	0	1.73188	0.26	0.127	0	Neural progenitors	Broad
HmgD	0	1.45216	0.313	0.124	0	Neural progenitors	Broad
eEF1alpha1	0	1.31712	0.834	0.614	0	Neural progenitors	Broad
Hsc70-4	0	1.30982	0.524	0.286	0	Neural progenitors	Broad
alphaTub84B	0	1.25435	0.502	0.281	0	Neural progenitors	Broad
akirin	0	1.24496	0.354	0.172	0	Neural progenitors	Broad
RpS3A	0	1.21676	0.355	0.195	0	Neural progenitors	Broad
E2f1	0	1.19996	0.377	0.205	0	Neural progenitors	Broad
stg	0	1.19072	0.251	0.113	0	Neural progenitors	Broad
eEF2	0	1.18195	0.521	0.306	0	Neural progenitors	Broad
eEF1gamma	0	1.17312	0.381	0.205	0	Neural progenitors	Broad
RpL4	0	1.10119	0.416	0.237	0	Neural progenitors	Broad
RpL7A	0	1.07064	0.439	0.257	0	Neural progenitors	Broad
eIF4A	0	1.06751	0.464	0.269	0	Neural progenitors	Broad
RpL6	0	1.06499	0.429	0.252	0	Neural progenitors	Broad
B52	0	1.05684	0.292	0.15	0	Neural progenitors	Broad
sta	0	1.05199	0.418	0.248	0	Neural progenitors	Broad
Ama	0	1.04012	0.26	0.112	0	Neural progenitors	Broad
RpL7	0	1.0317	0.351	0.201	0	Neural progenitors	Broad
Lam	0	1.01944	0.254	0.136	0	Neural progenitors	Broad
Bacc	0	1.01189	0.407	0.24	0	Neural progenitors	Broad
RpS6	0	1.0112	0.372	0.221	0	Neural progenitors	Broad
RpL19	0	1.00622	0.312	0.187	0	Neural progenitors	Broad
RpL3	0	0.996448	0.511	0.312	0	Neural progenitors	Broad
RpS4	0	0.994495	0.445	0.268	0	Neural progenitors	Broad
Dl	0	0.991401	0.441	0.223	0	Neural progenitors	Broad
Rack1	0	0.974417	0.325	0.191	0	Neural progenitors	Broad
RpL5	0	0.968843	0.324	0.196	0	Neural progenitors	Broad
Inx3	0	0.949023	0.438	0.254	0	Neural progenitors	Broad
RpL23A	0	0.946512	0.431	0.264	0	Neural progenitors	Broad
Ppa	0	0.924037	0.306	0.177	0	Neural progenitors	Broad
N	0	0.920569	0.564	0.339	0	Neural progenitors	Broad
RpL13	0	0.894788	0.336	0.206	0	Neural progenitors	Broad
CNBP	0	0.890076	0.396	0.25	0	Neural progenitors	Broad
apt	0	0.878699	0.272	0.147	0	Neural progenitors	Broad
Hrb98DE	0	0.874119	0.32	0.191	0	Neural progenitors	Broad
mt:lrRNA	0	0.867061	0.799	0.64	0	Neural progenitors	Broad
Rm62	0	0.865975	0.433	0.286	0	Neural progenitors	Broad
wech	0	0.818289	0.47	0.325	0	Neural progenitors	Broad
sqd	0	0.784642	0.724	0.54	0	Neural progenitors	Broad
Act5C	0	0.756744	0.493	0.345	0	Neural progenitors	Broad
Pep	0	0.731503	0.435	0.289	0	Neural progenitors	Broad
bnb	0	0.728042	0.456	0.294	0	Neural progenitors	Broad
Inx2	0	0.684391	0.475	0.324	0	Neural progenitors	Broad
Hrb27C	1.17292e-300	0.600896	0.541	0.409	2.80703e-296	Neural progenitors	Broad
rib	1.48312e-300	0.793325	0.338	0.21	3.54941e-296	Neural progenitors	Broad
RpL8	2.63531e-300	0.861039	0.328	0.203	6.30682e-296	Neural progenitors	Broad
RpS2	5.95126e-300	1.00766	0.281	0.162	1.42425e-295	Neural progenitors	Broad
aop	1.00986e-299	0.846022	0.329	0.201	2.41679e-295	Neural progenitors	Broad
Akap200	3.26664e-293	0.837985	0.308	0.186	7.81771e-289	Neural progenitors	Broad
arm	8.34961e-292	0.927908	0.321	0.199	1.99823e-287	Neural progenitors	Broad
RpS9	1.00271e-282	0.97267	0.285	0.169	2.39968e-278	Neural progenitors	Broad
RpS8	7.07108e-274	0.845468	0.307	0.19	1.69225e-269	Neural progenitors	Broad
mt:CoI	5.4382e-271	0.89047	0.315	0.198	1.30147e-266	Neural progenitors	Broad
RpL18A	9.64468e-260	0.9502	0.264	0.155	2.30816e-255	Neural progenitors	Broad
RpL17	7.54098e-251	0.882385	0.293	0.181	1.80471e-246	Neural progenitors	Broad
ogre	1.58494e-249	0.593261	0.433	0.307	3.79309e-245	Neural progenitors	Broad
RpS26	6.2846e-240	0.914885	0.266	0.162	1.50403e-235	Neural progenitors	Broad
RpL10	5.05462e-233	0.931413	0.253	0.152	1.20967e-228	Neural progenitors	Broad
RpL22	3.50618e-226	0.863972	0.272	0.168	8.391e-222	Neural progenitors	Broad
aqz	1.23048e-225	0.491953	0.564	0.441	2.94479e-221	Neural progenitors	Broad
ds	1.93612e-223	0.782806	0.257	0.153	4.63351e-219	Neural progenitors	Broad
fax	1.19905e-222	0.514338	0.617	0.507	2.86957e-218	Neural progenitors	Broad
nmo	2.04201e-211	0.441372	0.687	0.603	4.88694e-207	Neural progenitors	Broad
zld	4.43771e-211	0.613954	0.258	0.155	1.06203e-206	Neural progenitors	Broad
grh	2.06949e-196	0.763035	0.287	0.189	4.95271e-192	Neural progenitors	Broad
pnt	8.57669e-196	0.585342	0.292	0.186	2.05257e-191	Neural progenitors	Broad
Gp150	7.31433e-194	0.623378	0.307	0.204	1.75047e-189	Neural progenitors	Broad
eIF4H1	1.39144e-172	0.677859	0.271	0.181	3.32999e-168	Neural progenitors	Broad
pAbp	3.75616e-168	0.260802	0.589	0.463	8.98925e-164	Neural progenitors	Broad
Myc	2.41693e-154	0.515548	0.354	0.258	5.78419e-150	Neural progenitors	Broad
Dsp1	4.2805e-154	0.5962	0.295	0.205	1.02441e-149	Neural progenitors	Broad
rin	1.7127e-142	0.591982	0.27	0.187	4.09884e-138	Neural progenitors	Broad
CG2865	1.25946e-132	0.512772	0.347	0.26	3.01413e-128	Neural progenitors	Broad
14-3-3epsilon	3.07188e-129	0.541579	0.326	0.244	7.35162e-125	Neural progenitors	Broad
sdk	1.20156e-126	0.46827	0.295	0.209	2.87558e-122	Neural progenitors	Broad
CtBP	1.02744e-125	0.448029	0.362	0.274	2.45887e-121	Neural progenitors	Broad
ed	2.87017e-123	0.290082	0.652	0.568	6.86889e-119	Neural progenitors	Broad
cg	3.23099e-107	0.486503	0.259	0.185	7.73241e-103	Neural progenitors	Broad
HnRNP-K	1.61059e-106	0.30369	0.373	0.286	3.85446e-102	Neural progenitors	Broad
Egfr	2.3279e-105	0.468816	0.272	0.198	5.57112e-101	Neural progenitors	Broad
Lk6	1.73525e-104	0.546886	0.256	0.185	4.15281e-100	Neural progenitors	Broad
kis	5.64633e-99	0.383686	0.413	0.334	1.35128e-94	Neural progenitors	Broad
Jupiter	1.14839e-96	0.377911	0.365	0.287	2.74832e-92	Neural progenitors	Broad
Tet	2.13117e-92	0.379972	0.535	0.465	5.10031e-88	Neural progenitors	Broad
PAN3	2.87809e-85	0.452672	0.282	0.217	6.88785e-81	Neural progenitors	Broad
CG9650	1.26e-84	0.564879	0.276	0.212	3.01543e-80	Neural progenitors	Broad
Lac	4.15775e-80	0.351444	0.278	0.21	9.95033e-76	Neural progenitors	Broad
scyl	9.3784e-77	0.39235	0.336	0.272	2.24444e-72	Neural progenitors	Broad
mgl	2.29266e-72	0.350608	0.423	0.358	5.4868e-68	Neural progenitors	Broad
Gp93	1.09591e-71	0.351025	0.263	0.201	2.62274e-67	Neural progenitors	Broad
Sema2a	5.5086e-70	0.330938	0.269	0.205	1.31832e-65	Neural progenitors	Broad
l(3)neo38	1.03049e-69	0.290177	0.463	0.398	2.46617e-65	Neural progenitors	Broad
fs(1)h	4.06916e-47	0.273015	0.451	0.4	9.73832e-43	Neural progenitors	Broad
Nrt	2.91807e-45	0.299006	0.305	0.254	6.98351e-41	Neural progenitors	Broad
nkd	8.40197e-38	0.253729	0.433	0.384	2.01076e-33	Neural progenitors	Broad
CG43658	3.40109e-37	0.276971	0.284	0.239	8.13949e-33	Neural progenitors	Broad
Unr	1.06308e-35	0.251125	0.303	0.259	2.54416e-31	Neural progenitors	Broad
Caper	9.13364e-35	0.256408	0.253	0.21	2.18586e-30	Neural progenitors	Broad
sv	0	3.81386	0.495	0.033	0	Sensory progenitors	Broad
nrm	0	3.62782	0.629	0.082	0	Sensory progenitors	Broad
meru	0	3.11765	0.302	0.024	0	Sensory progenitors	Broad
lncRNA:CR43314	0	2.95508	0.53	0.121	0	Sensory progenitors	Broad
vn	0	2.06691	0.29	0.089	0	Sensory progenitors	Broad
loco	0	1.96753	0.292	0.1	0	Sensory progenitors	Broad
beat-IIIc	0	1.75456	0.364	0.156	0	Sensory progenitors	Broad
cpo	0	1.72979	0.76	0.42	0	Sensory progenitors	Broad
Dl	0	1.31767	0.524	0.295	0	Sensory progenitors	Broad
ed	0	1.02383	0.765	0.588	0	Sensory progenitors	Broad
lncRNA:roX1	0	0.710058	0.904	0.748	0	Sensory progenitors	Broad
N	5.38549e-292	0.908463	0.632	0.415	1.28886e-287	Sensory progenitors	Broad
CG45263	7.79616e-280	1.44052	0.352	0.164	1.86578e-275	Sensory progenitors	Broad
sca	1.03121e-276	1.47685	0.276	0.111	2.46789e-272	Sensory progenitors	Broad
kek5	1.78287e-238	0.680704	0.745	0.561	4.26675e-234	Sensory progenitors	Broad
Hers	1.35019e-227	1.24128	0.386	0.212	3.23128e-223	Sensory progenitors	Broad
ct	7.99835e-222	1.27749	0.473	0.3	1.91417e-217	Sensory progenitors	Broad
pnt	3.19402e-217	1.09967	0.394	0.215	7.64393e-213	Sensory progenitors	Broad
RapGAP1	4.99773e-183	0.874558	0.533	0.361	1.19606e-178	Sensory progenitors	Broad
Lac	5.95083e-165	1.02273	0.374	0.226	1.42415e-160	Sensory progenitors	Broad
Nrg	1.03992e-161	0.72948	0.61	0.47	2.48874e-157	Sensory progenitors	Broad
baz	2.5369e-157	0.995247	0.312	0.171	6.0713e-153	Sensory progenitors	Broad
Traf4	6.93571e-157	1.17154	0.266	0.137	1.65986e-152	Sensory progenitors	Broad
kmr	4.50741e-154	0.960714	0.407	0.262	1.07871e-149	Sensory progenitors	Broad
nkd	1.72729e-153	0.756331	0.545	0.391	4.13376e-149	Sensory progenitors	Broad
ds	2.45463e-151	1.00625	0.326	0.185	5.87441e-147	Sensory progenitors	Broad
neur	1.47027e-147	1.09552	0.267	0.139	3.51866e-143	Sensory progenitors	Broad
ab	5.85919e-136	1.04485	0.437	0.308	1.40222e-131	Sensory progenitors	Broad
raskol	1.38743e-129	1.04062	0.338	0.211	3.3204e-125	Sensory progenitors	Broad
lncRNA:Hsromega	3.20368e-129	0.329482	0.838	0.732	7.66705e-125	Sensory progenitors	Broad
shot	5.06261e-124	0.788819	0.441	0.307	1.21158e-119	Sensory progenitors	Broad
bi	1.36375e-122	0.731257	0.368	0.23	3.26373e-118	Sensory progenitors	Broad
sdk	2.15227e-122	0.820802	0.366	0.234	5.15082e-118	Sensory progenitors	Broad
HnRNP-K	7.88261e-112	0.760321	0.439	0.311	1.88647e-107	Sensory progenitors	Broad
cv-c	2.92561e-111	0.620494	0.473	0.333	7.00157e-107	Sensory progenitors	Broad
Tl	8.03362e-111	0.876618	0.381	0.259	1.92261e-106	Sensory progenitors	Broad
luna	8.94124e-108	0.605356	0.479	0.344	2.13982e-103	Sensory progenitors	Broad
gukh	1.9071e-106	0.701755	0.412	0.283	4.56407e-102	Sensory progenitors	Broad
lola	8.35553e-105	0.388511	0.859	0.796	1.99965e-100	Sensory progenitors	Broad
Tet	1.78939e-93	0.547739	0.594	0.485	4.28238e-89	Sensory progenitors	Broad
CG3655	3.9577e-91	0.912467	0.262	0.159	9.47157e-87	Sensory progenitors	Broad
ttk	1.25097e-88	0.71584	0.398	0.29	2.99383e-84	Sensory progenitors	Broad
kuz	5.86909e-85	0.506818	0.542	0.43	1.40459e-80	Sensory progenitors	Broad
nmo	1.06056e-81	0.386809	0.707	0.631	2.53812e-77	Sensory progenitors	Broad
SKIP	2.22222e-80	0.526046	0.591	0.491	5.31821e-76	Sensory progenitors	Broad
grh	9.2864e-80	0.728884	0.324	0.221	2.22242e-75	Sensory progenitors	Broad
Ubx	1.81931e-76	1.14877	0.329	0.235	4.35397e-72	Sensory progenitors	Broad
robo2	9.47261e-75	0.747353	0.254	0.159	2.26698e-70	Sensory progenitors	Broad
Fas1	7.3903e-72	0.769146	0.288	0.194	1.76865e-67	Sensory progenitors	Broad
jvl	5.29037e-70	0.68362	0.374	0.276	1.26609e-65	Sensory progenitors	Broad
Drak	2.28204e-69	0.548366	0.382	0.276	5.46137e-65	Sensory progenitors	Broad
mgl	2.46752e-69	0.504534	0.481	0.376	5.90527e-65	Sensory progenitors	Broad
CG42238	1.16347e-68	0.508812	0.469	0.359	2.78441e-64	Sensory progenitors	Broad
E2f1	8.09659e-68	0.621609	0.368	0.269	1.93768e-63	Sensory progenitors	Broad
psq	7.28392e-58	0.553099	0.421	0.331	1.74319e-53	Sensory progenitors	Broad
heph	4.32176e-56	0.405318	0.426	0.331	1.03428e-51	Sensory progenitors	Broad
pyd	6.6354e-54	0.410579	0.51	0.418	1.58798e-49	Sensory progenitors	Broad
Mob2	2.23359e-48	0.587189	0.328	0.247	5.34543e-44	Sensory progenitors	Broad
trn	4.33692e-47	0.707827	0.262	0.19	1.03791e-42	Sensory progenitors	Broad
Fas3	3.14035e-46	0.501497	0.461	0.388	7.51548e-42	Sensory progenitors	Broad
Sema1b	6.68029e-45	0.567062	0.296	0.219	1.59873e-40	Sensory progenitors	Broad
gish	1.04922e-44	0.495223	0.395	0.319	2.51099e-40	Sensory progenitors	Broad
pre-rRNA:CR45845	8.15645e-44	0.536253	0.383	0.307	1.952e-39	Sensory progenitors	Broad
Wdr62	6.08895e-43	0.665312	0.277	0.207	1.45721e-38	Sensory progenitors	Broad
brat	1.71739e-38	0.355047	0.54	0.48	4.11006e-34	Sensory progenitors	Broad
spen	3.14496e-38	0.326693	0.578	0.523	7.52651e-34	Sensory progenitors	Broad
scrib	3.85823e-37	0.609878	0.288	0.224	9.23351e-33	Sensory progenitors	Broad
sick	4.42872e-37	0.430021	0.376	0.302	1.05988e-32	Sensory progenitors	Broad
smal	3.51737e-36	0.582659	0.35	0.285	8.41776e-32	Sensory progenitors	Broad
klar	8.01085e-36	0.455174	0.435	0.369	1.91716e-31	Sensory progenitors	Broad
CG43759	1.40048e-34	0.379364	0.413	0.343	3.35163e-30	Sensory progenitors	Broad
EcR	8.89732e-30	0.450388	0.371	0.31	2.12931e-25	Sensory progenitors	Broad
Sema2a	6.28521e-29	0.509439	0.285	0.227	1.50418e-24	Sensory progenitors	Broad
Egfr	2.91532e-27	0.448715	0.282	0.224	6.97694e-23	Sensory progenitors	Broad
crol	5.34718e-27	0.358375	0.425	0.366	1.27969e-22	Sensory progenitors	Broad
fz	8.38021e-27	0.38023	0.359	0.299	2.00555e-22	Sensory progenitors	Broad
CG32264	6.79459e-26	0.52288	0.312	0.258	1.62608e-21	Sensory progenitors	Broad
Sdc	1.90787e-25	0.306566	0.52	0.466	4.5659e-21	Sensory progenitors	Broad
kibra	3.53377e-24	0.511711	0.251	0.2	8.45702e-20	Sensory progenitors	Broad
dpy	1.87375e-23	0.462611	0.264	0.212	4.48425e-19	Sensory progenitors	Broad
Inx3	1.16022e-21	0.326679	0.382	0.327	2.77663e-17	Sensory progenitors	Broad
Cirl	2.27908e-21	0.273744	0.476	0.429	5.45429e-17	Sensory progenitors	Broad
gpp	7.82199e-21	0.29882	0.434	0.389	1.87196e-16	Sensory progenitors	Broad
Inx2	1.14653e-20	0.320604	0.429	0.384	2.74387e-16	Sensory progenitors	Broad
ogre	5.78329e-20	0.334872	0.406	0.356	1.38406e-15	Sensory progenitors	Broad
Dyrk2	5.06723e-19	0.517595	0.256	0.213	1.21269e-14	Sensory progenitors	Broad
fs(1)h	6.83509e-18	0.318343	0.455	0.419	1.63577e-13	Sensory progenitors	Broad
InR	9.91744e-18	0.454777	0.293	0.251	2.37344e-13	Sensory progenitors	Broad
rib	1.35169e-17	0.416693	0.299	0.261	3.23485e-13	Sensory progenitors	Broad
CG43736	1.69483e-17	0.470904	0.258	0.217	4.05607e-13	Sensory progenitors	Broad
dally	3.59519e-17	0.351995	0.268	0.222	8.60401e-13	Sensory progenitors	Broad
tou	6.33584e-17	0.412493	0.277	0.232	1.51629e-12	Sensory progenitors	Broad
CG43658	7.63968e-17	0.331784	0.299	0.254	1.82833e-12	Sensory progenitors	Broad
CrebA	1.58061e-15	0.410975	0.279	0.242	3.78272e-11	Sensory progenitors	Broad
kis	2.94655e-15	0.255369	0.406	0.364	7.05167e-11	Sensory progenitors	Broad
aop	1.14099e-14	0.402273	0.289	0.251	2.73061e-10	Sensory progenitors	Broad
Smr	1.56777e-14	0.287688	0.432	0.397	3.75198e-10	Sensory progenitors	Broad
sd	2.49111e-14	0.375422	0.289	0.252	5.96174e-10	Sensory progenitors	Broad
tai	8.20686e-14	0.326576	0.284	0.247	1.96407e-09	Sensory progenitors	Broad
Caper	2.97768e-13	0.33151	0.263	0.225	7.12619e-09	Sensory progenitors	Broad
Gp150	4.11938e-12	0.40247	0.275	0.245	9.8585e-08	Sensory progenitors	Broad
Jupiter	1.07849e-10	0.327949	0.347	0.317	2.58104e-06	Sensory progenitors	Broad
olf413	1.07627e-09	0.292562	0.299	0.269	2.57573e-05	Sensory progenitors	Broad
Btk29A	2.33892e-09	0.287814	0.326	0.299	5.59751e-05	Sensory progenitors	Broad
lncRNA:CR43334	2.3739e-09	0.321295	0.277	0.248	5.68121e-05	Sensory progenitors	Broad
uex	2.44865e-09	0.250029	0.257	0.224	5.8601e-05	Sensory progenitors	Broad
chn	3.64237e-09	0.391794	0.266	0.242	8.71692e-05	Sensory progenitors	Broad
sdt	2.47799e-08	0.365007	0.266	0.243	0.000593033	Sensory progenitors	Broad
siz	1.37443e-07	0.280411	0.273	0.249	0.00328928	Sensory progenitors	Broad
Nipped-B	3.94955e-07	0.315446	0.262	0.241	0.00945205	Sensory progenitors	Broad
cic	2.23637e-06	0.272025	0.265	0.245	0.0535207	Sensory progenitors	Broad
Fur1	3.15966e-06	0.278718	0.279	0.257	0.075617	Sensory progenitors	Broad
wrapper	0	4.3537	0.571	0.017	0	Ventral midline	Broad
CG31145	0	4.18418	0.714	0.089	0	Ventral midline	Broad
Oatp26F	0	3.74048	0.387	0.014	0	Ventral midline	Broad
Epac	0	3.67322	0.397	0.027	0	Ventral midline	Broad
Ect3	0	3.46373	0.372	0.022	0	Ventral midline	Broad
CG45263	0	3.37201	0.778	0.159	0	Ventral midline	Broad
hbs	0	3.31236	0.631	0.138	0	Ventral midline	Broad
sim	0	3.2883	0.357	0.015	0	Ventral midline	Broad
NetB	0	3.22041	0.77	0.239	0	Ventral midline	Broad
tbc	0	3.17107	0.28	0.014	0	Ventral midline	Broad
NetA	0	3.12809	0.48	0.088	0	Ventral midline	Broad
Fhos	0	3.09438	0.38	0.065	0	Ventral midline	Broad
sli	0	2.91575	0.849	0.31	0	Ventral midline	Broad
lncRNA:CR44997	0	2.81868	0.279	0.049	0	Ventral midline	Broad
mfas	0	2.6147	0.495	0.115	0	Ventral midline	Broad
oc	0	2.49151	0.403	0.073	0	Ventral midline	Broad
Pvf3	0	2.39463	0.487	0.141	0	Ventral midline	Broad
aos	0	2.2273	0.307	0.068	0	Ventral midline	Broad
shep	0	2.22099	0.739	0.368	0	Ventral midline	Broad
sty	0	1.99496	0.63	0.255	0	Ventral midline	Broad
Tl	0	1.84352	0.606	0.257	0	Ventral midline	Broad
ct	8.48124e-275	1.3887	0.637	0.303	2.02973e-270	Ventral midline	Broad
pum	9.85194e-275	1.21408	0.836	0.596	2.35777e-270	Ventral midline	Broad
sano	7.076e-274	1.97332	0.336	0.101	1.69343e-269	Ventral midline	Broad
hid	4.77215e-257	2.02858	0.323	0.098	1.14207e-252	Ventral midline	Broad
apt	5.22883e-252	1.50743	0.475	0.189	1.25136e-247	Ventral midline	Broad
rho	6.19002e-241	2.09046	0.256	0.068	1.48139e-236	Ventral midline	Broad
goe	1.29236e-235	1.85362	0.276	0.077	3.09288e-231	Ventral midline	Broad
pyd	2.55386e-231	1.31342	0.697	0.417	6.1119e-227	Ventral midline	Broad
Egfr	5.22004e-220	1.46457	0.491	0.22	1.24926e-215	Ventral midline	Broad
CG34347	7.17307e-210	1.77705	0.328	0.112	1.71666e-205	Ventral midline	Broad
rst	1.5286e-203	1.62488	0.43	0.182	3.65824e-199	Ventral midline	Broad
mirr	3.86749e-188	1.5908	0.327	0.119	9.25567e-184	Ventral midline	Broad
Frl	3.71627e-186	1.62967	0.33	0.123	8.89377e-182	Ventral midline	Broad
lncRNA:roX1	1.4387e-182	0.852529	0.901	0.757	3.4431e-178	Ventral midline	Broad
pnt	8.10744e-171	1.31129	0.467	0.222	1.94027e-166	Ventral midline	Broad
mew	8.35824e-162	1.39777	0.418	0.193	2.00029e-157	Ventral midline	Broad
dally	3.81241e-160	1.36712	0.449	0.218	9.12387e-156	Ventral midline	Broad
KrT95D	6.71097e-157	1.52791	0.315	0.122	1.60607e-152	Ventral midline	Broad
glec	4.10362e-147	1.54819	0.297	0.116	9.82078e-143	Ventral midline	Broad
lncRNA:Hsromega	1.4825e-145	0.831456	0.866	0.736	3.54792e-141	Ventral midline	Broad
gukh	4.42046e-134	1.15149	0.504	0.287	1.05791e-129	Ventral midline	Broad
klar	1.01502e-133	1.06224	0.591	0.367	2.42915e-129	Ventral midline	Broad
nkd	1.69979e-131	0.981214	0.622	0.397	4.06793e-127	Ventral midline	Broad
kibra	1.90661e-128	1.2278	0.401	0.197	4.56291e-124	Ventral midline	Broad
Dscam1	8.55218e-126	1.18256	0.426	0.217	2.04671e-121	Ventral midline	Broad
CG42238	9.20722e-126	1.04761	0.58	0.361	2.20347e-121	Ventral midline	Broad
link	1.2922e-114	1.35135	0.282	0.12	3.09248e-110	Ventral midline	Broad
CG3655	3.39476e-114	1.22837	0.344	0.161	8.12433e-110	Ventral midline	Broad
mtgo	1.91045e-101	1.06451	0.442	0.257	4.5721e-97	Ventral midline	Broad
chrb	3.57818e-90	0.850969	0.595	0.419	8.5633e-86	Ventral midline	Broad
ttk	1.05948e-89	0.95232	0.473	0.293	2.53555e-85	Ventral midline	Broad
nmo	7.68456e-89	0.571628	0.78	0.633	1.83907e-84	Ventral midline	Broad
Drak	5.5156e-87	0.932915	0.46	0.279	1.31999e-82	Ventral midline	Broad
kuz	1.60767e-84	0.863659	0.597	0.434	3.84748e-80	Ventral midline	Broad
Tet	7.53122e-84	0.762875	0.658	0.489	1.80237e-79	Ventral midline	Broad
pigs	1.60807e-81	1.12864	0.297	0.151	3.84844e-77	Ventral midline	Broad
CG6398	1.00339e-76	1.12077	0.296	0.154	2.4013e-72	Ventral midline	Broad
Traf4	2.23923e-75	1.08095	0.283	0.144	5.35894e-71	Ventral midline	Broad
Pli	1.87985e-74	0.977678	0.346	0.192	4.49887e-70	Ventral midline	Broad
kek5	1.38195e-66	0.533077	0.724	0.572	3.30729e-62	Ventral midline	Broad
zfh2	2.78706e-65	0.802193	0.45	0.294	6.66999e-61	Ventral midline	Broad
lncRNA:CR42862	2.79497e-65	0.768449	0.52	0.363	6.68891e-61	Ventral midline	Broad
Cirl	6.86254e-63	0.677394	0.58	0.428	1.64234e-58	Ventral midline	Broad
cdi	5.98314e-62	0.97499	0.31	0.175	1.43189e-57	Ventral midline	Broad
nuf	3.16725e-60	1.03169	0.275	0.151	7.57987e-56	Ventral midline	Broad
tai	6.64275e-60	0.810774	0.389	0.245	1.58974e-55	Ventral midline	Broad
luna	1.76284e-58	0.545117	0.511	0.35	4.21882e-54	Ventral midline	Broad
Trim9	6.34939e-56	0.928233	0.329	0.196	1.51954e-51	Ventral midline	Broad
CG42342	2.85065e-54	0.742569	0.425	0.284	6.82218e-50	Ventral midline	Broad
CG3638	5.27133e-54	0.930902	0.328	0.199	1.26153e-49	Ventral midline	Broad
raskol	1.81387e-52	0.857334	0.346	0.217	4.34094e-48	Ventral midline	Broad
EcR	6.0676e-51	0.752178	0.449	0.31	1.4521e-46	Ventral midline	Broad
Trf2	1.02514e-48	0.804104	0.37	0.246	2.45337e-44	Ventral midline	Broad
SKIP	1.38449e-45	0.395957	0.639	0.495	3.31337e-41	Ventral midline	Broad
Sema1a	6.51925e-41	0.532146	0.59	0.469	1.56019e-36	Ventral midline	Broad
CG32486	3.13646e-40	0.790576	0.308	0.197	7.50618e-36	Ventral midline	Broad
RapGAP1	2.57564e-35	0.502624	0.49	0.371	6.16403e-31	Ventral midline	Broad
cic	1.18206e-34	0.727636	0.346	0.243	2.82891e-30	Ventral midline	Broad
bab2	1.30987e-34	0.738351	0.283	0.182	3.13478e-30	Ventral midline	Broad
cv-c	7.38906e-34	0.496369	0.461	0.341	1.76835e-29	Ventral midline	Broad
lola	1.39467e-33	0.28215	0.868	0.799	3.33772e-29	Ventral midline	Broad
Inx3	2.3872e-32	0.532877	0.439	0.327	5.71304e-28	Ventral midline	Broad
N	1.60917e-31	0.375563	0.552	0.429	3.85107e-27	Ventral midline	Broad
lncRNA:CR43334	2.99579e-29	0.50781	0.352	0.247	7.16953e-25	Ventral midline	Broad
skd	5.7579e-27	0.631583	0.301	0.21	1.37798e-22	Ventral midline	Broad
tkv	9.34112e-25	0.597392	0.302	0.214	2.23552e-20	Ventral midline	Broad
Sema1b	1.07373e-24	0.586294	0.312	0.223	2.56965e-20	Ventral midline	Broad
corto	4.68745e-24	0.707859	0.27	0.19	1.1218e-19	Ventral midline	Broad
vvl	1.17671e-23	0.702552	0.261	0.183	2.8161e-19	Ventral midline	Broad
mgl	2.73744e-23	0.351359	0.483	0.382	6.55125e-19	Ventral midline	Broad
spen	6.07638e-22	0.363358	0.602	0.525	1.4542e-17	Ventral midline	Broad
gpp	2.81354e-21	0.403319	0.479	0.39	6.73337e-17	Ventral midline	Broad
tinc	2.097e-20	0.612884	0.283	0.206	5.01854e-16	Ventral midline	Broad
scyl	5.295e-20	0.495642	0.376	0.296	1.2672e-15	Ventral midline	Broad
Dys	3.84023e-19	0.540187	0.334	0.257	9.19045e-15	Ventral midline	Broad
CG10082	8.91047e-18	0.543972	0.281	0.209	2.13245e-13	Ventral midline	Broad
Su(Tpl)	1.08978e-17	0.432388	0.357	0.281	2.60805e-13	Ventral midline	Broad
ds	2.62506e-17	0.443187	0.268	0.194	6.28231e-13	Ventral midline	Broad
sdk	2.7616e-17	0.484587	0.316	0.243	6.60906e-13	Ventral midline	Broad
par-1	8.68896e-17	0.461809	0.371	0.299	2.07944e-12	Ventral midline	Broad
ctrip	7.89279e-16	0.507174	0.255	0.188	1.8889e-11	Ventral midline	Broad
mura	2.80289e-15	0.416892	0.301	0.234	6.70788e-11	Ventral midline	Broad
Hr4	3.79542e-15	0.459551	0.358	0.291	9.08321e-11	Ventral midline	Broad
siz	9.7723e-15	0.503959	0.313	0.249	2.33871e-10	Ventral midline	Broad
how	5.83042e-14	0.364883	0.393	0.323	1.39534e-09	Ventral midline	Broad
pre-rRNA:CR45845	7.41727e-14	0.471651	0.375	0.311	1.7751e-09	Ventral midline	Broad
Sxl	5.03586e-13	0.286456	0.465	0.397	1.20518e-08	Ventral midline	Broad
kirre	7.1109e-13	0.604471	0.254	0.197	1.70178e-08	Ventral midline	Broad
Btk29A	9.64343e-13	0.462803	0.356	0.299	2.30786e-08	Ventral midline	Broad
sima	3.89268e-12	0.384313	0.34	0.279	9.31595e-08	Ventral midline	Broad
Eip75B	9.90816e-12	0.360822	0.341	0.28	2.37122e-07	Ventral midline	Broad
drl	2.59283e-11	0.523332	0.269	0.218	6.20516e-07	Ventral midline	Broad
Inx2	5.87249e-11	0.368519	0.438	0.386	1.4054e-06	Ventral midline	Broad
lncRNA:CR45962	6.72049e-11	0.314889	0.267	0.208	1.60835e-06	Ventral midline	Broad
lilli	1.31764e-09	0.330924	0.298	0.242	3.15337e-05	Ventral midline	Broad
CG2865	7.45323e-09	0.363474	0.341	0.295	0.000178371	Ventral midline	Broad
Eip63E	9.30772e-08	0.366053	0.296	0.253	0.00222752	Ventral midline	Broad
hts	6.69841e-07	0.346699	0.295	0.255	0.0160306	Ventral midline	Broad
Ten-m	2.05681e-05	0.276018	0.331	0.296	0.492235	Ventral midline	Broad
ogre	0.000166881	0.257607	0.386	0.359	1	Ventral midline	Broad
trol	0	2.11138	0.261	0.126	0	Immature neurons	Broad
X11Lbeta	0	1.37578	0.328	0.16	0	Immature neurons	Broad
bru3	0	1.31814	0.592	0.3	0	Immature neurons	Broad
Flo2	0	1.24499	0.381	0.207	0	Immature neurons	Broad
caps	0	1.23797	0.307	0.169	0	Immature neurons	Broad
Rbp6	0	1.06497	0.279	0.15	0	Immature neurons	Broad
CadN	0	1.06207	0.56	0.338	0	Immature neurons	Broad
rg	0	1.04974	0.681	0.44	0	Immature neurons	Broad
Appl	0	1.04133	0.33	0.177	0	Immature neurons	Broad
chinmo	0	1.03114	0.47	0.281	0	Immature neurons	Broad
mbl	0	1.01717	0.65	0.436	0	Immature neurons	Broad
dnc	0	0.997293	0.355	0.211	0	Immature neurons	Broad
l(3)80Fg	0	0.963214	0.428	0.268	0	Immature neurons	Broad
sm	0	0.927067	0.621	0.463	0	Immature neurons	Broad
CG16791	0	0.852736	0.611	0.444	0	Immature neurons	Broad
cac	0	0.735061	0.311	0.169	0	Immature neurons	Broad
shep	0	0.698463	0.513	0.333	0	Immature neurons	Broad
Rbfox1	0	0.673866	0.642	0.546	0	Immature neurons	Broad
Ten-a	0	0.622024	0.736	0.627	0	Immature neurons	Broad
Dys	1.62172e-283	1.07569	0.349	0.228	3.88111e-279	Immature neurons	Broad
Sema1a	1.45181e-229	0.622142	0.546	0.448	3.47447e-225	Immature neurons	Broad
Atpalpha	2.53714e-225	0.546044	0.545	0.446	6.07189e-221	Immature neurons	Broad
Glut4EF	1.20758e-215	0.57753	0.578	0.492	2.88997e-211	Immature neurons	Broad
sick	1.93266e-206	0.799903	0.385	0.282	4.62525e-202	Immature neurons	Broad
cpo	7.18746e-202	0.298036	0.536	0.418	1.7201e-197	Immature neurons	Broad
Osi6	3.78139e-189	1.38101	0.293	0.193	9.04963e-185	Immature neurons	Broad
fz2	8.56885e-187	0.70829	0.479	0.392	2.0507e-182	Immature neurons	Broad
Hr4	6.08109e-175	0.758573	0.361	0.27	1.45533e-170	Immature neurons	Broad
lola	4.46529e-169	0.317793	0.835	0.789	1.06863e-164	Immature neurons	Broad
NetB	9.38529e-165	0.562119	0.329	0.232	2.24609e-160	Immature neurons	Broad
Pdp1	1.70448e-159	0.868734	0.364	0.28	4.07916e-155	Immature neurons	Broad
lncRNA:CR43334	8.76711e-159	0.840538	0.315	0.228	2.09814e-154	Immature neurons	Broad
pum	1.58613e-156	0.41166	0.656	0.585	3.79593e-152	Immature neurons	Broad
tyn	3.48643e-142	0.969365	0.338	0.264	8.34372e-138	Immature neurons	Broad
Ptp99A	1.50776e-141	0.973383	0.278	0.198	3.60836e-137	Immature neurons	Broad
Msp300	3.01221e-124	0.814656	0.27	0.196	7.20881e-120	Immature neurons	Broad
tinc	9.00291e-109	0.737302	0.26	0.19	2.15458e-104	Immature neurons	Broad
Fas2	1.38217e-107	0.551597	0.498	0.439	3.30781e-103	Immature neurons	Broad
Antp	1.55155e-102	0.947152	0.302	0.236	3.71317e-98	Immature neurons	Broad
Fas3	2.25262e-100	0.542923	0.437	0.379	5.39096e-96	Immature neurons	Broad
ps	5.14239e-99	0.483658	0.491	0.443	1.23068e-94	Immature neurons	Broad
osp	3.09908e-82	0.700015	0.255	0.196	7.41672e-78	Immature neurons	Broad
SKIP	1.16021e-78	0.410169	0.534	0.487	2.77661e-74	Immature neurons	Broad
Dbp80	1.18793e-78	0.609557	0.263	0.203	2.84296e-74	Immature neurons	Broad
sbb	5.8034e-78	0.304142	0.628	0.586	1.38887e-73	Immature neurons	Broad
PMCA	5.94529e-71	0.526219	0.377	0.327	1.42283e-66	Immature neurons	Broad
Fur1	7.10181e-69	0.691304	0.297	0.246	1.6996e-64	Immature neurons	Broad
tutl	2.3837e-67	0.549273	0.297	0.245	5.70466e-63	Immature neurons	Broad
rhea	7.20512e-65	0.88222	0.254	0.209	1.72433e-60	Immature neurons	Broad
luna	3.89441e-59	0.667429	0.387	0.344	9.32011e-55	Immature neurons	Broad
fne	1.25395e-52	0.575085	0.273	0.23	3.00096e-48	Immature neurons	Broad
Eip63E	6.3201e-52	0.588751	0.285	0.244	1.51253e-47	Immature neurons	Broad
hth	3.84068e-50	0.271202	0.702	0.694	9.19151e-46	Immature neurons	Broad
bol	8.72453e-45	0.478049	0.358	0.325	2.08795e-40	Immature neurons	Broad
Hsc70-3	4.9825e-44	0.571425	0.346	0.315	1.19241e-39	Immature neurons	Broad
elav	6.53146e-41	0.475305	0.385	0.358	1.56311e-36	Immature neurons	Broad
bun	1.40188e-39	0.390862	0.422	0.398	3.35499e-35	Immature neurons	Broad
par-1	7.07306e-38	0.465401	0.322	0.294	1.69272e-33	Immature neurons	Broad
Vha16-1	3.87509e-37	0.476482	0.377	0.351	9.27388e-33	Immature neurons	Broad
EcR	5.35209e-37	0.437496	0.338	0.307	1.28086e-32	Immature neurons	Broad
cv-c	5.82309e-31	0.521455	0.36	0.34	1.39358e-26	Immature neurons	Broad
Ubx	8.62275e-27	0.539522	0.262	0.236	2.0636e-22	Immature neurons	Broad
NFAT	2.08826e-24	0.449785	0.251	0.226	4.99762e-20	Immature neurons	Broad
smal	6.62039e-24	0.42981	0.305	0.286	1.58439e-19	Immature neurons	Broad
CG43759	1.04177e-22	0.319215	0.362	0.344	2.49316e-18	Immature neurons	Broad
stx	1.05485e-21	0.427512	0.3	0.281	2.52446e-17	Immature neurons	Broad
Nrg	7.74445e-21	0.254265	0.482	0.482	1.8534e-16	Immature neurons	Broad
crol	7.89718e-21	0.325935	0.381	0.367	1.88995e-16	Immature neurons	Broad
Tm1	2.30497e-20	0.504915	0.299	0.293	5.51625e-16	Immature neurons	Broad
klar	4.44153e-20	0.336153	0.384	0.372	1.06295e-15	Immature neurons	Broad
gpp	1.29486e-19	0.288727	0.398	0.391	3.09886e-15	Immature neurons	Broad
zfh2	1.12442e-18	0.42968	0.309	0.296	2.69096e-14	Immature neurons	Broad
Tlk	1.47607e-18	0.457032	0.253	0.236	3.53253e-14	Immature neurons	Broad
Eip75B	1.0977e-15	0.412578	0.291	0.278	2.62701e-11	Immature neurons	Broad
sima	3.25595e-15	0.380786	0.287	0.279	7.79215e-11	Immature neurons	Broad
CG42342	8.34735e-15	0.37289	0.298	0.286	1.99769e-10	Immature neurons	Broad
msn	1.38181e-12	0.449905	0.26	0.25	3.30696e-08	Immature neurons	Broad
fz	1.43614e-12	0.309041	0.311	0.301	3.43697e-08	Immature neurons	Broad
lilli	2.57739e-11	0.306248	0.254	0.241	6.16822e-07	Immature neurons	Broad
shot	2.45667e-10	0.423303	0.32	0.318	5.87931e-06	Immature neurons	Broad
msi	5.18157e-09	0.309315	0.321	0.318	0.000124005	Immature neurons	Broad
pre-rRNA:CR45845	5.03291e-08	0.306118	0.317	0.312	0.00120448	Immature neurons	Broad
olf413	6.26618e-08	0.352732	0.274	0.27	0.00149962	Immature neurons	Broad
InR	0.000200568	0.272353	0.254	0.255	1	Immature neurons	Broad
Btk29A	0.000283074	0.289821	0.296	0.303	1	Immature neurons	Broad
mam	0.000298573	0.279638	0.275	0.28	1	Immature neurons	Broad
para	0	3.86562	0.442	0.047	0	Mature neurons	Broad
Rdl	0	3.63918	0.384	0.042	0	Mature neurons	Broad
Nckx30C	0	3.48296	0.51	0.062	0	Mature neurons	Broad
dysc	0	3.4544	0.435	0.045	0	Mature neurons	Broad
nAChRalpha6	0	3.36214	0.366	0.055	0	Mature neurons	Broad
slo	0	3.32994	0.582	0.08	0	Mature neurons	Broad
Rim	0	3.31849	0.541	0.07	0	Mature neurons	Broad
Cngl	0	3.11212	0.309	0.039	0	Mature neurons	Broad
cac	0	3.03083	0.757	0.136	0	Mature neurons	Broad
Syt1	0	2.91575	0.533	0.083	0	Mature neurons	Broad
mmd	0	2.90046	0.35	0.048	0	Mature neurons	Broad
SK	0	2.869	0.438	0.081	0	Mature neurons	Broad
shakB	0	2.84218	0.351	0.085	0	Mature neurons	Broad
Cow	0	2.7718	0.274	0.035	0	Mature neurons	Broad
Sh	0	2.75786	0.341	0.068	0	Mature neurons	Broad
nrv3	0	2.65656	0.439	0.079	0	Mature neurons	Broad
brp	0	2.64623	0.41	0.068	0	Mature neurons	Broad
Shab	0	2.63839	0.444	0.078	0	Mature neurons	Broad
nAChRalpha5	0	2.63374	0.292	0.045	0	Mature neurons	Broad
Snap25	0	2.61975	0.371	0.058	0	Mature neurons	Broad
cpx	0	2.58786	0.32	0.052	0	Mature neurons	Broad
Rbp6	0	2.55239	0.509	0.142	0	Mature neurons	Broad
Nrx-1	0	2.53362	0.375	0.058	0	Mature neurons	Broad
dpr8	0	2.50844	0.333	0.06	0	Mature neurons	Broad
Mid1	0	2.41694	0.314	0.065	0	Mature neurons	Broad
trv	0	2.40954	0.265	0.059	0	Mature neurons	Broad
GluClalpha	0	2.39133	0.268	0.047	0	Mature neurons	Broad
CG17816	0	2.38481	0.334	0.069	0	Mature neurons	Broad
Appl	0	2.23637	0.6	0.169	0	Mature neurons	Broad
CG31140	0	2.09744	0.358	0.092	0	Mature neurons	Broad
CG4467	0	2.05764	0.333	0.091	0	Mature neurons	Broad
OtopLa	0	2.00111	0.375	0.115	0	Mature neurons	Broad
Sema2b	0	1.9847	0.375	0.118	0	Mature neurons	Broad
Glut1	0	1.98254	0.336	0.089	0	Mature neurons	Broad
Rbp	0	1.9679	0.324	0.083	0	Mature neurons	Broad
bru1	0	1.93061	0.26	0.082	0	Mature neurons	Broad
Sap47	0	1.91413	0.413	0.141	0	Mature neurons	Broad
unc-13	0	1.86637	0.469	0.181	0	Mature neurons	Broad
bru3	0	1.86579	0.734	0.331	0	Mature neurons	Broad
dnc	0	1.85014	0.565	0.209	0	Mature neurons	Broad
Ank2	0	1.75754	0.356	0.127	0	Mature neurons	Broad
l(3)80Fg	0	1.70963	0.605	0.272	0	Mature neurons	Broad
CadN	0	1.69318	0.741	0.353	0	Mature neurons	Broad
shep	0	1.6884	0.724	0.337	0	Mature neurons	Broad
Atpalpha	0	1.66998	0.791	0.432	0	Mature neurons	Broad
CG6329	0	1.58125	0.261	0.09	0	Mature neurons	Broad
rg	0	1.50976	0.83	0.462	0	Mature neurons	Broad
CaMKII	0	1.50669	0.36	0.166	0	Mature neurons	Broad
X11Lbeta	0	1.3966	0.428	0.176	0	Mature neurons	Broad
mbl	0	1.38831	0.737	0.461	0	Mature neurons	Broad
chinmo	0	1.38526	0.608	0.295	0	Mature neurons	Broad
cpo	0	1.38064	0.713	0.416	0	Mature neurons	Broad
Cadps	0	1.27836	0.343	0.164	0	Mature neurons	Broad
fne	0	1.19891	0.412	0.219	0	Mature neurons	Broad
Flo2	0	1.18967	0.444	0.229	0	Mature neurons	Broad
CG16791	0	1.06166	0.698	0.461	0	Mature neurons	Broad
sm	0	0.897154	0.681	0.483	0	Mature neurons	Broad
CASK	2.6455e-291	1.38457	0.323	0.156	6.3312e-287	Mature neurons	Broad
Ten-a	4.42311e-291	0.81958	0.775	0.64	1.05854e-286	Mature neurons	Broad
tutl	1.21865e-277	1.14015	0.413	0.239	2.91646e-273	Mature neurons	Broad
klg	5.2192e-266	1.44066	0.28	0.13	1.24906e-261	Mature neurons	Broad
Msp300	9.30011e-265	1.12339	0.363	0.196	2.2257e-260	Mature neurons	Broad
tinc	4.4838e-247	1.10737	0.352	0.19	1.07306e-242	Mature neurons	Broad
Sema1a	8.14243e-221	0.695206	0.612	0.456	1.94865e-216	Mature neurons	Broad
mei-P26	1.75092e-201	1.26186	0.278	0.149	4.1903e-197	Mature neurons	Broad
Cam	9.03791e-196	1.25422	0.322	0.19	2.16295e-191	Mature neurons	Broad
fz2	1.09403e-192	0.89598	0.537	0.399	2.61823e-188	Mature neurons	Broad
CG17716	1.17468e-190	1.12529	0.322	0.184	2.81125e-186	Mature neurons	Broad
pum	5.81848e-190	0.738749	0.704	0.591	1.39248e-185	Mature neurons	Broad
elav	1.29311e-166	0.738064	0.49	0.349	3.09468e-162	Mature neurons	Broad
caps	3.93532e-138	0.936423	0.311	0.192	9.418e-134	Mature neurons	Broad
Ptp99A	1.86455e-129	0.980639	0.32	0.206	4.46224e-125	Mature neurons	Broad
Fas2	2.2089e-121	1.03574	0.524	0.446	5.28635e-117	Mature neurons	Broad
chn	3.24241e-113	0.82002	0.337	0.232	7.75974e-109	Mature neurons	Broad
sick	7.96785e-110	0.719617	0.405	0.297	1.90687e-105	Mature neurons	Broad
Gprk1	1.4618e-94	0.912961	0.253	0.161	3.49838e-90	Mature neurons	Broad
bol	2.58164e-88	0.658738	0.418	0.323	6.17839e-84	Mature neurons	Broad
PMCA	3.68782e-85	0.651241	0.422	0.33	8.82569e-81	Mature neurons	Broad
rhea	3.29245e-83	1.4524	0.287	0.212	7.87949e-79	Mature neurons	Broad
Dys	1.41922e-79	0.566185	0.342	0.249	3.39648e-75	Mature neurons	Broad
Tlk	1.18671e-76	0.711197	0.315	0.231	2.84003e-72	Mature neurons	Broad
Dbp80	8.41355e-64	0.633614	0.289	0.21	2.01353e-59	Mature neurons	Broad
Glut4EF	6.63604e-60	0.383514	0.574	0.508	1.58814e-55	Mature neurons	Broad
sbb	3.04358e-54	0.322833	0.646	0.59	7.2839e-50	Mature neurons	Broad
Syx1A	4.04534e-52	0.716401	0.267	0.201	9.6813e-48	Mature neurons	Broad
Antp	1.70119e-50	0.895538	0.31	0.246	4.07128e-46	Mature neurons	Broad
Prosap	1.54572e-46	0.673992	0.27	0.208	3.69922e-42	Mature neurons	Broad
Dscam1	1.66009e-45	0.574907	0.283	0.216	3.97292e-41	Mature neurons	Broad
Trim9	3.55729e-40	0.606712	0.253	0.194	8.51332e-36	Mature neurons	Broad
kirre	7.59632e-40	0.432001	0.254	0.192	1.81795e-35	Mature neurons	Broad
eIF4EHP	1.77101e-36	0.591816	0.271	0.216	4.23839e-32	Mature neurons	Broad
mura	2.76177e-36	0.590941	0.285	0.23	6.60946e-32	Mature neurons	Broad
msi	3.02302e-32	0.488479	0.365	0.313	7.2347e-28	Mature neurons	Broad
ps	1.32819e-28	0.253578	0.499	0.45	3.17862e-24	Mature neurons	Broad
CG32264	2.77512e-28	0.541261	0.304	0.258	6.64141e-24	Mature neurons	Broad
Fur1	6.79938e-26	0.578706	0.297	0.254	1.62723e-21	Mature neurons	Broad
dlg1	1.19407e-18	0.435172	0.26	0.225	2.85764e-14	Mature neurons	Broad
Vha16-1	1.65769e-18	0.396042	0.384	0.355	3.96718e-14	Mature neurons	Broad
Nrg	7.68255e-17	0.258413	0.496	0.48	1.83859e-12	Mature neurons	Broad
bun	9.91639e-17	0.313501	0.424	0.402	2.37319e-12	Mature neurons	Broad
luna	1.35622e-16	0.281252	0.382	0.352	3.2457e-12	Mature neurons	Broad
Pdp1	2.01979e-16	0.263209	0.335	0.298	4.83377e-12	Mature neurons	Broad
Sxl	1.34218e-14	0.308271	0.42	0.397	3.2121e-10	Mature neurons	Broad
Bsg	1.34586e-13	0.303936	0.37	0.352	3.2209e-09	Mature neurons	Broad
ct	4.09113e-09	0.383717	0.325	0.314	9.79088e-05	Mature neurons	Broad
Eip63E	3.5e-08	0.338475	0.27	0.253	0.00083762	Mature neurons	Broad
lilli	6.30462e-08	0.277431	0.262	0.242	0.00150882	Mature neurons	Broad
Ten-m	1.88301e-07	0.430111	0.305	0.297	0.00450642	Mature neurons	Broad
CG10077	7.5255e-05	0.311083	0.284	0.277	1	Mature neurons	Broad
heph	0.000119444	0.558586	0.292	0.346	1	Mature neurons	Broad
FASN3	0	6.84435	0.843	0.01	0	Oenocytes	Broad
Cyp4g1	0	6.21656	0.679	0.006	0	Oenocytes	Broad
LpR1	0	5.44627	0.679	0.014	0	Oenocytes	Broad
bond	0	3.814	0.271	0.003	0	Oenocytes	Broad
CG7910	0	3.61091	0.321	0.001	0	Oenocytes	Broad
Hnf4	2.51426e-86	3.36664	0.271	0.023	6.01713e-82	Oenocytes	Broad
Sc2	1.31534e-49	2.62869	0.257	0.034	3.14787e-45	Oenocytes	Broad
fus	4.29025e-45	2.6583	0.521	0.141	1.02674e-40	Oenocytes	Broad
CG46385	1.88815e-25	2.3797	0.443	0.156	4.51873e-21	Oenocytes	Broad
Samuel	4.37143e-25	2.33033	0.336	0.094	1.04617e-20	Oenocytes	Broad
CG9184	6.1414e-18	1.89291	0.4	0.157	1.46976e-13	Oenocytes	Broad
svp	5.03118e-17	1.87536	0.257	0.076	1.20406e-12	Oenocytes	Broad
Msp300	4.58011e-13	1.43895	0.429	0.215	1.09611e-08	Oenocytes	Broad
Fur1	9.01791e-13	1.42172	0.493	0.259	2.15817e-08	Oenocytes	Broad
lncRNA:CR43334	1.8232e-11	1.15475	0.464	0.25	4.36329e-07	Oenocytes	Broad
CG31145	6.10304e-11	1.27688	0.279	0.111	1.46058e-06	Oenocytes	Broad
Pdi	5.31592e-10	0.975981	0.6	0.396	1.27221e-05	Oenocytes	Broad
Osi6	3.10571e-09	1.38273	0.407	0.219	7.43259e-05	Oenocytes	Broad
lncRNA:CR42862	4.26151e-09	0.958846	0.55	0.368	0.000101986	Oenocytes	Broad
Dys	4.32875e-09	1.09655	0.443	0.259	0.000103596	Oenocytes	Broad
verm	5.68692e-08	1.3246	0.293	0.14	0.00136099	Oenocytes	Broad
ps	3.90872e-07	0.80809	0.6	0.455	0.00935436	Oenocytes	Broad
Hsp83	4.47824e-07	1.21793	0.314	0.174	0.0107173	Oenocytes	Broad
Hs6st	2.96245e-06	1.2027	0.271	0.143	0.0708973	Oenocytes	Broad
Osi7	6.28589e-06	1.02514	0.321	0.183	0.150434	Oenocytes	Broad
osp	3.92555e-05	0.871496	0.336	0.211	0.939463	Oenocytes	Broad
caps	9.21341e-05	0.894312	0.321	0.205	1	Oenocytes	Broad
trol	9.94263e-05	1.06747	0.271	0.161	1	Oenocytes	Broad
beat-IIIc	0.000391217	0.764985	0.279	0.174	1	Oenocytes	Broad
par-1	0.00103101	0.663048	0.4	0.301	1	Oenocytes	Broad
pan	0.0014133	0.624342	0.336	0.24	1	Oenocytes	Broad
Eip63E	0.00227127	1.07587	0.336	0.255	1	Oenocytes	Broad
Hr4	0.00372997	0.789352	0.371	0.294	1	Oenocytes	Broad
mew	0.00444441	0.861493	0.286	0.201	1	Oenocytes	Broad
Dyrk2	0.00674756	0.75207	0.293	0.217	1	Oenocytes	Broad
CycG	0.00675041	0.524975	0.5	0.431	1	Oenocytes	Broad
tyn	0.00713908	0.956384	0.35	0.284	1	Oenocytes	Broad
bcd	0	4.23808	0.302	0.002	0	Germline	Broad
muskelin	3.35526e-237	4.21225	0.465	0.008	8.02981e-233	Germline	Broad
uri	1.01851e-152	3.04139	0.302	0.005	2.4375e-148	Germline	Broad
smg	2.39039e-143	5.20391	0.814	0.043	5.72068e-139	Germline	Broad
wisp	6.08335e-135	4.17377	0.488	0.016	1.45587e-130	Germline	Broad
Caf1-180	5.15926e-129	4.44009	0.767	0.042	1.23471e-124	Germline	Broad
Cpsf160	1.18292e-127	3.54096	0.326	0.007	2.83097e-123	Germline	Broad
sced	7.36382e-108	3.15826	0.326	0.009	1.76231e-103	Germline	Broad
bur	3.72276e-106	4.1802	0.535	0.024	8.9093e-102	Germline	Broad
CG2924	4.28801e-90	4.10257	0.837	0.072	1.02621e-85	Germline	Broad
Cwc25	6.48949e-90	3.11664	0.372	0.014	1.55306e-85	Germline	Broad
ear	4.61343e-87	3.46883	0.442	0.02	1.10409e-82	Germline	Broad
Mad1	1.65501e-85	4.17396	0.372	0.014	3.96077e-81	Germline	Broad
EloA	2.38558e-84	3.45785	0.419	0.019	5.70918e-80	Germline	Broad
Surf6	1.68211e-79	3.54984	0.326	0.012	4.02563e-75	Germline	Broad
Ulp1	5.32053e-76	4.34201	0.535	0.034	1.27331e-71	Germline	Broad
Fur2	1.00624e-69	3.12141	0.349	0.015	2.40813e-65	Germline	Broad
pygo	1.52332e-62	3.32004	0.372	0.02	3.64561e-58	Germline	Broad
RASSF8	4.87814e-62	2.97124	0.302	0.013	1.16744e-57	Germline	Broad
Ykt6	1.80541e-61	2.77635	0.279	0.011	4.32071e-57	Germline	Broad
EDTP	1.54975e-60	3.4613	0.442	0.028	3.70887e-56	Germline	Broad
msl-1	5.71842e-59	3.06593	0.395	0.023	1.36853e-54	Germline	Broad
Bre1	4.97858e-58	3.79334	0.488	0.036	1.19147e-53	Germline	Broad
l(3)psg2	7.951e-57	3.73215	0.488	0.037	1.90283e-52	Germline	Broad
dup	3.01075e-56	3.99452	0.512	0.042	7.20533e-52	Germline	Broad
su(Hw)	7.95943e-56	3.19814	0.465	0.034	1.90485e-51	Germline	Broad
CG2926	4.50012e-55	4.37431	0.744	0.095	1.07697e-50	Germline	Broad
CG42232	4.34324e-51	3.84016	0.605	0.065	1.03943e-46	Germline	Broad
Abp1	5.37376e-50	3.13445	0.256	0.012	1.28605e-45	Germline	Broad
Cp190	2.58051e-49	4.14626	0.628	0.073	6.17569e-45	Germline	Broad
HP5	2.77755e-49	3.21504	0.419	0.031	6.64723e-45	Germline	Broad
H	8.34123e-49	3.38066	0.581	0.062	1.99622e-44	Germline	Broad
tral	2.18751e-48	3.60757	0.86	0.154	5.23515e-44	Germline	Broad
CG10417	3.78192e-47	3.68423	0.558	0.058	9.0509e-43	Germline	Broad
CG1647	4.18677e-47	2.74223	0.256	0.012	1.00198e-42	Germline	Broad
Ae2	3.14434e-46	3.24133	0.372	0.026	7.52503e-42	Germline	Broad
CycB	2.80494e-44	4.05011	0.744	0.115	6.71279e-40	Germline	Broad
Mtor	4.32908e-44	3.41218	0.488	0.048	1.03604e-39	Germline	Broad
CG10492	1.06334e-43	3.06649	0.326	0.021	2.54479e-39	Germline	Broad
ana1	5.05485e-42	2.80695	0.279	0.016	1.20973e-37	Germline	Broad
CG2199	1.02813e-41	3.42588	0.395	0.033	2.46051e-37	Germline	Broad
CG7839	3.17805e-41	2.82241	0.256	0.014	7.60572e-37	Germline	Broad
Nup358	1.36888e-40	3.30538	0.535	0.061	3.276e-36	Germline	Broad
lncRNA:CR45939	4.24772e-39	2.88442	0.279	0.017	1.01656e-34	Germline	Broad
ncm	1.62675e-36	3.68778	0.419	0.041	3.89314e-32	Germline	Broad
Nup214	2.28964e-36	3.18809	0.302	0.022	5.47957e-32	Germline	Broad
smid	3.41996e-36	3.00497	0.349	0.029	8.18465e-32	Germline	Broad
ocm	2.91596e-35	3.05535	0.326	0.026	6.97847e-31	Germline	Broad
Arf51F	3.14116e-35	2.90155	0.395	0.038	7.51744e-31	Germline	Broad
hyd	6.03533e-35	3.02275	0.442	0.048	1.44437e-30	Germline	Broad
Csp	1.00487e-33	3.28548	0.488	0.062	2.40484e-29	Germline	Broad
Usp10	1.09001e-33	3.00935	0.581	0.086	2.60861e-29	Germline	Broad
CG42240	3.14775e-33	2.80412	0.256	0.017	7.53319e-29	Germline	Broad
poe	6.80909e-33	3.53675	0.349	0.032	1.62955e-28	Germline	Broad
Top2	1.81075e-32	3.6853	0.535	0.076	4.3335e-28	Germline	Broad
ADD1	4.38054e-32	2.61037	0.419	0.045	1.04835e-27	Germline	Broad
geminin	7.86948e-32	3.10208	0.326	0.029	1.88332e-27	Germline	Broad
Spt6	1.44436e-31	3.07989	0.465	0.059	3.45665e-27	Germline	Broad
Cul1	3.13203e-31	2.92698	0.488	0.065	7.49558e-27	Germline	Broad
Su(var)3-7	4.61862e-31	2.8477	0.302	0.025	1.10533e-26	Germline	Broad
for	4.86383e-31	2.88849	0.512	0.071	1.16401e-26	Germline	Broad
Usp1	1.74803e-30	2.62662	0.279	0.022	4.18339e-26	Germline	Broad
Nnp-1	7.24671e-30	2.71115	0.349	0.035	1.73428e-25	Germline	Broad
MESR4	2.18474e-28	2.91919	0.326	0.032	5.22852e-24	Germline	Broad
TMEM216	4.02735e-28	2.93466	0.326	0.033	9.63825e-24	Germline	Broad
osa	8.61124e-28	2.96747	0.698	0.148	2.06084e-23	Germline	Broad
LBR	9.04192e-28	2.42285	0.465	0.063	2.16391e-23	Germline	Broad
CG4281	1.55269e-27	2.99906	0.256	0.021	3.7159e-23	Germline	Broad
Girdin	1.37363e-26	2.77901	0.302	0.03	3.28738e-22	Germline	Broad
Df31	2.14038e-26	2.51162	0.907	0.278	5.12236e-22	Germline	Broad
mud	6.62922e-26	2.6459	0.279	0.026	1.58651e-21	Germline	Broad
cal1	2.77937e-25	2.59428	0.256	0.023	6.65159e-21	Germline	Broad
Patr-1	4.4731e-25	2.54809	0.256	0.023	1.0705e-20	Germline	Broad
Ire1	2.02226e-24	2.83285	0.326	0.036	4.83967e-20	Germline	Broad
CycA	6.89876e-24	2.71508	0.651	0.148	1.65101e-19	Germline	Broad
AspRS-m	1.38046e-23	2.78267	0.279	0.028	3.30371e-19	Germline	Broad
snama	1.44712e-23	2.44518	0.256	0.024	3.46325e-19	Germline	Broad
glu	2.10006e-23	3.46218	0.279	0.029	5.02587e-19	Germline	Broad
kis	2.78365e-23	3.2883	0.884	0.367	6.66183e-19	Germline	Broad
Rab10	4.10275e-23	2.8312	0.349	0.044	9.8187e-19	Germline	Broad
ref(2)P	7.27555e-23	2.7546	0.279	0.029	1.74118e-18	Germline	Broad
Ars2	7.57375e-23	2.54479	0.581	0.118	1.81255e-18	Germline	Broad
CG8677	1.07091e-22	2.46704	0.488	0.084	2.5629e-18	Germline	Broad
CG7139	4.81376e-22	2.73978	0.302	0.035	1.15203e-17	Germline	Broad
CG41099	6.77466e-22	3.06059	0.302	0.036	1.62131e-17	Germline	Broad
egh	1.1223e-21	2.60064	0.465	0.081	2.68588e-17	Germline	Broad
CG14442	1.39266e-21	2.55712	0.349	0.046	3.33291e-17	Germline	Broad
CG9776	1.90103e-21	3.07229	0.326	0.041	4.54955e-17	Germline	Broad
sov	4.18731e-21	2.99288	0.326	0.042	1.00211e-16	Germline	Broad
Clamp	7.52012e-21	2.7596	0.372	0.054	1.79971e-16	Germline	Broad
Nopp140	9.70312e-21	2.69751	0.442	0.076	2.32215e-16	Germline	Broad
Stim	1.01407e-20	2.65952	0.302	0.037	2.42688e-16	Germline	Broad
Set	1.31705e-20	2.43963	0.326	0.042	3.15196e-16	Germline	Broad
borr	2.21319e-20	2.88244	0.326	0.043	5.2966e-16	Germline	Broad
glo	2.31585e-20	2.57007	0.558	0.117	5.54228e-16	Germline	Broad
Usp7	3.69422e-20	2.60162	0.372	0.056	8.84101e-16	Germline	Broad
Sirt1	5.4298e-20	2.61761	0.302	0.038	1.29946e-15	Germline	Broad
ash1	6.28625e-20	2.69005	0.279	0.032	1.50443e-15	Germline	Broad
CG30020	1.01035e-19	2.61828	0.279	0.033	2.41798e-15	Germline	Broad
CycB3	1.01072e-19	2.68828	0.419	0.071	2.41887e-15	Germline	Broad
dco	1.13252e-19	2.72108	0.465	0.088	2.71035e-15	Germline	Broad
Psc	1.35391e-19	2.66927	0.442	0.08	3.24018e-15	Germline	Broad
E(bx)	2.98984e-19	3.16723	0.558	0.137	7.15529e-15	Germline	Broad
AGO2	7.70166e-19	2.72444	0.349	0.053	1.84316e-14	Germline	Broad
Cdk12	8.86433e-19	2.45383	0.326	0.046	2.12141e-14	Germline	Broad
CG14478	1.24137e-18	2.34862	0.674	0.197	2.97084e-14	Germline	Broad
Ythdf	4.62876e-18	2.5899	0.326	0.047	1.10775e-13	Germline	Broad
dom	6.95364e-18	2.47587	0.581	0.145	1.66415e-13	Germline	Broad
enok	1.14351e-16	2.17365	0.256	0.033	2.73665e-12	Germline	Broad
CkIalpha	3.87816e-16	2.60688	0.535	0.139	9.2812e-12	Germline	Broad
Dref	3.98195e-16	2.61026	0.256	0.034	9.52961e-12	Germline	Broad
upSET	8.55086e-16	2.68969	0.558	0.159	2.04639e-11	Germline	Broad
scny	1.03704e-15	2.41629	0.349	0.062	2.48185e-11	Germline	Broad
Dek	3.17002e-15	2.27603	0.349	0.063	7.58649e-11	Germline	Broad
DIP2	3.71347e-15	2.8709	0.256	0.036	8.88708e-11	Germline	Broad
Vrp1	3.95853e-15	2.44101	0.349	0.063	9.47356e-11	Germline	Broad
Slik	9.24333e-15	2.0868	0.326	0.056	2.21211e-10	Germline	Broad
chif	1.42606e-14	2.38806	0.326	0.058	3.41286e-10	Germline	Broad
Su(var)2-10	1.78476e-14	2.1392	0.302	0.05	4.27129e-10	Germline	Broad
Hrb98DE	2.16291e-14	2.2447	0.674	0.245	5.17627e-10	Germline	Broad
Uba2	4.00002e-14	2.64818	0.256	0.038	9.57285e-10	Germline	Broad
spoon	2.24317e-13	2.15813	0.512	0.143	5.36836e-09	Germline	Broad
lid	3.02971e-13	2.20665	0.488	0.132	7.2507e-09	Germline	Broad
Khc	3.03783e-13	2.11761	0.256	0.04	7.27014e-09	Germline	Broad
Phs	1.17069e-12	2.0407	0.256	0.042	2.80169e-08	Germline	Broad
SCCRO4	1.25912e-12	2.08438	0.256	0.042	3.01333e-08	Germline	Broad
Pdcd4	2.21767e-12	2.71102	0.465	0.133	5.30732e-08	Germline	Broad
put	3.30068e-12	2.4633	0.279	0.051	7.89918e-08	Germline	Broad
JIL-1	4.16246e-12	2.28874	0.419	0.106	9.9616e-08	Germline	Broad
e(y)3	4.93129e-12	2.38244	0.442	0.116	1.18016e-07	Germline	Broad
Prp8	1.11641e-11	2.09957	0.279	0.052	2.67179e-07	Germline	Broad
Cnot4	4.19578e-11	2.15133	0.302	0.063	1.00414e-06	Germline	Broad
hang	5.12013e-11	1.79531	0.465	0.131	1.22535e-06	Germline	Broad
Hcf	1.59982e-10	2.00327	0.372	0.096	3.82869e-06	Germline	Broad
apt	2.19734e-10	1.53191	0.581	0.199	5.25867e-06	Germline	Broad
CG46385	2.21546e-10	2.05279	0.488	0.156	5.30204e-06	Germline	Broad
kuk	2.78082e-10	1.7174	0.419	0.117	6.65507e-06	Germline	Broad
Iswi	3.12728e-10	1.89426	0.256	0.05	7.48421e-06	Germline	Broad
Nup153	5.28656e-10	1.97535	0.395	0.113	1.26518e-05	Germline	Broad
brm	6.67871e-10	2.28313	0.256	0.052	1.59835e-05	Germline	Broad
Ufd4	1.90035e-09	2.22261	0.279	0.062	4.54791e-05	Germline	Broad
CG2186	1.96083e-09	1.80257	0.302	0.071	4.69265e-05	Germline	Broad
Su(var)2-HP2	2.50694e-09	1.9633	0.279	0.062	5.9996e-05	Germline	Broad
Trf2	3.17752e-09	1.70988	0.581	0.25	7.60444e-05	Germline	Broad
mod	3.37732e-09	1.86475	0.395	0.12	8.08261e-05	Germline	Broad
Hrb87F	3.98115e-09	1.87193	0.465	0.157	9.5277e-05	Germline	Broad
Ank	7.37229e-09	1.96232	0.372	0.108	0.000176434	Germline	Broad
dikar	1.10045e-08	1.69656	0.256	0.056	0.000263361	Germline	Broad
stau	1.51257e-08	2.03141	0.372	0.115	0.000361989	Germline	Broad
PR-Set7	2.07927e-08	1.87709	0.279	0.069	0.000497611	Germline	Broad
Ncoa6	2.13831e-08	2.28217	0.349	0.105	0.00051174	Germline	Broad
fwd	3.25096e-08	1.65407	0.372	0.113	0.000778019	Germline	Broad
zld	3.34764e-08	1.7043	0.512	0.198	0.000801156	Germline	Broad
CG12567	3.39737e-08	1.60611	0.256	0.058	0.000813058	Germline	Broad
Stat92E	6.44533e-08	2.21114	0.279	0.073	0.0015425	Germline	Broad
Ssdp	9.70102e-08	2.35702	0.372	0.125	0.00232165	Germline	Broad
RhoGAPp190	1.07335e-07	2.18946	0.442	0.172	0.00256874	Germline	Broad
E(Pc)	1.86005e-07	1.99278	0.302	0.088	0.00445148	Germline	Broad
ZAP3	1.88158e-07	1.54271	0.442	0.157	0.00450299	Germline	Broad
rump	2.64505e-07	1.56302	0.419	0.148	0.00633014	Germline	Broad
Gug	3.47166e-07	1.56636	0.535	0.232	0.00830837	Germline	Broad
Jarid2	4.10703e-07	2.11344	0.256	0.069	0.00982894	Germline	Broad
cnn	4.19219e-07	1.99133	0.256	0.068	0.0100328	Germline	Broad
gus	1.26409e-06	1.70536	0.256	0.07	0.0302522	Germline	Broad
wcy	1.32832e-06	1.61876	0.302	0.091	0.0317892	Germline	Broad
sxc	1.42515e-06	1.70148	0.279	0.081	0.0341066	Germline	Broad
lolal	1.80889e-06	1.79241	0.395	0.153	0.0432904	Germline	Broad
D1	3.38708e-06	1.63205	0.326	0.109	0.0810596	Germline	Broad
Sin3A	4.40969e-06	1.98316	0.419	0.182	0.105533	Germline	Broad
CtBP	5.2984e-06	1.28431	0.605	0.311	0.126801	Germline	Broad
ago	6.05502e-06	2.2208	0.256	0.077	0.144909	Germline	Broad
nocte	1.11545e-05	1.8866	0.279	0.093	0.26695	Germline	Broad
cno	1.3129e-05	1.85888	0.349	0.136	0.314204	Germline	Broad
Gbs-70E	1.3764e-05	1.4432	0.326	0.118	0.329399	Germline	Broad
Akap200	1.4372e-05	1.33533	0.488	0.237	0.343951	Germline	Broad
Sam-S	1.82087e-05	1.62693	0.349	0.138	0.435771	Germline	Broad
ens	4.42206e-05	1.27869	0.372	0.154	1	Germline	Broad
mnb	6.92624e-05	1.37546	0.395	0.177	1	Germline	Broad
Not1	9.40559e-05	1.46121	0.395	0.184	1	Germline	Broad
cg	0.000108158	0.914519	0.465	0.216	1	Germline	Broad
Tao	0.00014205	1.72324	0.256	0.094	1	Germline	Broad
par-1	0.000152517	0.867103	0.558	0.301	1	Germline	Broad
ena	0.000168719	1.25963	0.372	0.165	1	Germline	Broad
His2Av	0.000171596	1.46754	0.349	0.156	1	Germline	Broad
Sap-r	0.000186384	1.46916	0.349	0.156	1	Germline	Broad
Tis11	0.000238372	1.05503	0.419	0.199	1	Germline	Broad
sqd	0.00027227	0.915056	0.791	0.617	1	Germline	Broad
Amun	0.000289753	1.56614	0.349	0.162	1	Germline	Broad
eIF4G1	0.000385119	1.81094	0.349	0.172	1	Germline	Broad
PlexA	0.000602	1.34845	0.442	0.235	1	Germline	Broad
Mapmodulin	0.000630068	1.04073	0.256	0.101	1	Germline	Broad
east	0.000748274	1.28941	0.302	0.132	1	Germline	Broad
Fas1	0.000826955	1.07354	0.395	0.202	1	Germline	Broad
CG32767	0.00101706	1.26968	0.326	0.162	1	Germline	Broad
Rap1	0.00183972	1.17628	0.326	0.161	1	Germline	Broad
fend	0.00202759	1.24751	0.302	0.144	1	Germline	Broad
shg	0.00204687	1.27314	0.326	0.166	1	Germline	Broad
gw	0.00252876	0.952094	0.442	0.262	1	Germline	Broad
CG8108	0.00319773	1.05545	0.326	0.16	1	Germline	Broad
cact	0.00413321	0.831579	0.256	0.116	1	Germline	Broad
Unr	0.00449338	0.677455	0.465	0.277	1	Germline	Broad
CG30122	0.0059415	1.3051	0.302	0.159	1	Germline	Broad
zip	0.00785105	0.960824	0.326	0.182	1	Germline	Broad
Galphao	0.0081692	1.02739	0.256	0.125	1	Germline	Broad
Src64B	0.00867317	1.19108	0.349	0.211	1	Germline	Broad
Cont	0.00936758	0.956134	0.279	0.144	1	Germline	Broad
nej	0.0094232	1.01057	0.326	0.177	1	Germline	Broad
Ndf	0.0096952	1.13824	0.279	0.15	1	Germline	Broad
CG2962	0	3.23571	0.721	0.033	0	Head epid./muscle	Broad
Act57B	0	3.13131	0.873	0.107	0	Head epid./muscle	Broad
Mlc2	0	2.92955	0.691	0.048	0	Head epid./muscle	Broad
TwdlF	0	2.86821	0.624	0.022	0	Head epid./muscle	Broad
Osi7	0	2.70898	0.904	0.125	0	Head epid./muscle	Broad
Ipod	0	2.59735	0.414	0.012	0	Head epid./muscle	Broad
CG9083	0	2.59548	0.556	0.02	0	Head epid./muscle	Broad
CG9411	0	2.4531	0.508	0.026	0	Head epid./muscle	Broad
Tm2	0	2.31744	0.504	0.026	0	Head epid./muscle	Broad
Mhc	0	2.28712	0.823	0.095	0	Head epid./muscle	Broad
apolpp	0	2.26087	0.887	0.199	0	Head epid./muscle	Broad
Osi15	0	2.25251	0.566	0.032	0	Head epid./muscle	Broad
slbo	0	2.234	0.382	0.016	0	Head epid./muscle	Broad
Prm	0	2.23045	0.447	0.025	0	Head epid./muscle	Broad
CG3108	0	2.22176	0.382	0.017	0	Head epid./muscle	Broad
CG15731	0	2.11951	0.274	0.006	0	Head epid./muscle	Broad
Col4a1	0	2.10507	0.473	0.031	0	Head epid./muscle	Broad
dyl	0	2.10034	0.444	0.029	0	Head epid./muscle	Broad
Ald1	0	2.09546	0.686	0.103	0	Head epid./muscle	Broad
Osi6	0	2.07891	0.92	0.161	0	Head epid./muscle	Broad
ftz-f1	0	2.02139	0.448	0.033	0	Head epid./muscle	Broad
Gasp	0	1.99566	0.49	0.036	0	Head epid./muscle	Broad
CG9747	0	1.98207	0.313	0.013	0	Head epid./muscle	Broad
pAbp	0	1.97567	0.963	0.479	0	Head epid./muscle	Broad
sls	0	1.96044	0.677	0.103	0	Head epid./muscle	Broad
serp	0	1.95836	0.576	0.063	0	Head epid./muscle	Broad
CG15022	0	1.9347	0.278	0.006	0	Head epid./muscle	Broad
ect	0	1.92729	0.646	0.076	0	Head epid./muscle	Broad
blw	0	1.89851	0.675	0.109	0	Head epid./muscle	Broad
vkg	0	1.87044	0.296	0.017	0	Head epid./muscle	Broad
bt	0	1.86141	0.724	0.088	0	Head epid./muscle	Broad
CG10211	0	1.85574	0.44	0.028	0	Head epid./muscle	Broad
Osi20	0	1.83932	0.34	0.012	0	Head epid./muscle	Broad
Neurochondrin	0	1.83603	0.368	0.02	0	Head epid./muscle	Broad
nur	0	1.83326	0.452	0.04	0	Head epid./muscle	Broad
Msr-110	0	1.81821	0.409	0.031	0	Head epid./muscle	Broad
CG7675	0	1.77296	0.305	0.017	0	Head epid./muscle	Broad
verm	0	1.76327	0.658	0.098	0	Head epid./muscle	Broad
CG4115	0	1.74986	0.408	0.029	0	Head epid./muscle	Broad
Gdh	0	1.74307	0.408	0.038	0	Head epid./muscle	Broad
CG14756	0	1.74095	0.307	0.019	0	Head epid./muscle	Broad
Osi14	0	1.74069	0.38	0.023	0	Head epid./muscle	Broad
CG13631	0	1.7174	0.441	0.038	0	Head epid./muscle	Broad
CG9095	0	1.71024	0.591	0.083	0	Head epid./muscle	Broad
CG6118	0	1.69258	0.504	0.058	0	Head epid./muscle	Broad
CG43333	0	1.66595	0.264	0.015	0	Head epid./muscle	Broad
Ldh	0	1.66122	0.289	0.021	0	Head epid./muscle	Broad
CG33978	0	1.65338	0.332	0.028	0	Head epid./muscle	Broad
Mlc1	0	1.63764	0.288	0.019	0	Head epid./muscle	Broad
Osi9	0	1.63039	0.331	0.015	0	Head epid./muscle	Broad
ImpE2	0	1.62897	0.452	0.044	0	Head epid./muscle	Broad
LamC	0	1.61142	0.274	0.018	0	Head epid./muscle	Broad
qless	0	1.60485	0.284	0.019	0	Head epid./muscle	Broad
CG5177	0	1.60026	0.296	0.011	0	Head epid./muscle	Broad
TwdlM	0	1.59706	0.272	0.005	0	Head epid./muscle	Broad
CG12009	0	1.59385	0.309	0.015	0	Head epid./muscle	Broad
TwdlD	0	1.59237	0.261	0.005	0	Head epid./muscle	Broad
CG15239	0	1.58008	0.389	0.03	0	Head epid./muscle	Broad
slf	0	1.57119	0.308	0.024	0	Head epid./muscle	Broad
up	0	1.56489	0.576	0.07	0	Head epid./muscle	Broad
Cda4	0	1.53342	0.252	0.018	0	Head epid./muscle	Broad
wupA	0	1.531	0.483	0.058	0	Head epid./muscle	Broad
Ppn	0	1.51802	0.381	0.053	0	Head epid./muscle	Broad
Vha55	0	1.47732	0.355	0.042	0	Head epid./muscle	Broad
cher	0	1.46386	0.377	0.047	0	Head epid./muscle	Broad
Argk	0	1.46025	0.509	0.085	0	Head epid./muscle	Broad
Cht7	0	1.45711	0.274	0.021	0	Head epid./muscle	Broad
Tig	0	1.45632	0.296	0.03	0	Head epid./muscle	Broad
obst-A	0	1.43904	0.363	0.031	0	Head epid./muscle	Broad
Eno	0	1.43195	0.336	0.036	0	Head epid./muscle	Broad
CG46385	0	1.40783	0.589	0.121	0	Head epid./muscle	Broad
Actn	0	1.39754	0.413	0.059	0	Head epid./muscle	Broad
Hmgs	0	1.38087	0.336	0.029	0	Head epid./muscle	Broad
GlyP	0	1.37754	0.26	0.016	0	Head epid./muscle	Broad
CG43897	0	1.37279	0.295	0.02	0	Head epid./muscle	Broad
Vha68-2	0	1.36229	0.315	0.029	0	Head epid./muscle	Broad
ich	0	1.35743	0.273	0.027	0	Head epid./muscle	Broad
fok	0	1.33595	0.351	0.047	0	Head epid./muscle	Broad
CG15080	0	1.33279	0.274	0.018	0	Head epid./muscle	Broad
ImpL1	0	1.32947	0.416	0.046	0	Head epid./muscle	Broad
Hsp60A	0	1.31612	0.351	0.04	0	Head epid./muscle	Broad
CG10591	0	1.31082	0.518	0.076	0	Head epid./muscle	Broad
Msp300	0	1.31053	0.722	0.174	0	Head epid./muscle	Broad
betaTub60D	0	1.29351	0.553	0.105	0	Head epid./muscle	Broad
Gapdh2	0	1.29214	0.278	0.021	0	Head epid./muscle	Broad
Chd64	0	1.26737	0.279	0.031	0	Head epid./muscle	Broad
RpL23A	0	1.26564	0.819	0.294	0	Head epid./muscle	Broad
Idgf4	0	1.26414	0.261	0.03	0	Head epid./muscle	Broad
Act87E	0	1.25452	0.343	0.042	0	Head epid./muscle	Broad
Tina-1	0	1.25294	0.279	0.036	0	Head epid./muscle	Broad
AnxB9	0	1.22169	0.386	0.052	0	Head epid./muscle	Broad
Ubi-p5E	0	1.21473	0.316	0.051	0	Head epid./muscle	Broad
Strn-Mlck	0	1.20353	0.277	0.034	0	Head epid./muscle	Broad
CG9184	0	1.20345	0.625	0.119	0	Head epid./muscle	Broad
RpS5a	0	1.19532	0.553	0.129	0	Head epid./muscle	Broad
beta-Spec	0	1.19037	0.561	0.124	0	Head epid./muscle	Broad
mAcon1	0	1.1869	0.314	0.039	0	Head epid./muscle	Broad
nahoda	0	1.18615	0.363	0.046	0	Head epid./muscle	Broad
mt:srRNA	0	1.18544	0.648	0.2	0	Head epid./muscle	Broad
vig	0	1.17494	0.468	0.101	0	Head epid./muscle	Broad
RpL7A	0	1.17066	0.817	0.294	0	Head epid./muscle	Broad
Idgf6	0	1.16591	0.28	0.032	0	Head epid./muscle	Broad
RpL6	0	1.16219	0.809	0.287	0	Head epid./muscle	Broad
alpha-Spec	0	1.16152	0.624	0.165	0	Head epid./muscle	Broad
CG4702	0	1.14678	0.345	0.046	0	Head epid./muscle	Broad
Gs1	0	1.14667	0.278	0.031	0	Head epid./muscle	Broad
CG8306	0	1.1437	0.311	0.05	0	Head epid./muscle	Broad
Mlp84B	0	1.13642	0.334	0.045	0	Head epid./muscle	Broad
CG13928	0	1.13419	0.251	0.032	0	Head epid./muscle	Broad
RpL26	0	1.12641	0.619	0.16	0	Head epid./muscle	Broad
ATPsynC	0	1.12371	0.479	0.102	0	Head epid./muscle	Broad
RpL3	0	1.12327	0.87	0.357	0	Head epid./muscle	Broad
eEF2	0	1.12266	0.873	0.357	0	Head epid./muscle	Broad
CG5065	0	1.10982	0.51	0.098	0	Head epid./muscle	Broad
ATPsynbeta	0	1.09716	0.473	0.101	0	Head epid./muscle	Broad
RpL22	0	1.09311	0.652	0.176	0	Head epid./muscle	Broad
RpL4	0	1.08812	0.79	0.273	0	Head epid./muscle	Broad
RpS6	0	1.07795	0.752	0.246	0	Head epid./muscle	Broad
RpL27A	0	1.07683	0.581	0.155	0	Head epid./muscle	Broad
RpL8	0	1.07297	0.714	0.218	0	Head epid./muscle	Broad
RpL17	0	1.06859	0.651	0.193	0	Head epid./muscle	Broad
UQCR-C1	0	1.06052	0.291	0.04	0	Head epid./muscle	Broad
dsx-c73A	0	1.04539	0.267	0.031	0	Head epid./muscle	Broad
eIF4A	0	1.04491	0.824	0.312	0	Head epid./muscle	Broad
Cht6	0	1.04053	0.261	0.027	0	Head epid./muscle	Broad
RpS8	0	1.03495	0.675	0.204	0	Head epid./muscle	Broad
larp	0	1.02493	0.493	0.121	0	Head epid./muscle	Broad
RpL35A	0	1.02389	0.557	0.15	0	Head epid./muscle	Broad
mey	0	1.02018	0.291	0.033	0	Head epid./muscle	Broad
pix	0	1.01531	0.314	0.058	0	Head epid./muscle	Broad
CG4612	0	1.01156	0.31	0.06	0	Head epid./muscle	Broad
CG9932	0	1.01129	0.327	0.054	0	Head epid./muscle	Broad
Non1	0	1.00567	0.551	0.143	0	Head epid./muscle	Broad
Plod	0	1.0051	0.303	0.051	0	Head epid./muscle	Broad
ImpE1	0	0.998297	0.372	0.053	0	Head epid./muscle	Broad
CG12075	0	0.993918	0.276	0.035	0	Head epid./muscle	Broad
RpS7	0	0.993552	0.566	0.157	0	Head epid./muscle	Broad
hpRNA:CR18854	0	0.990883	0.291	0.048	0	Head epid./muscle	Broad
CG14989	0	0.987231	0.418	0.054	0	Head epid./muscle	Broad
Dp1	0	0.969696	0.545	0.136	0	Head epid./muscle	Broad
kkv	0	0.968374	0.25	0.036	0	Head epid./muscle	Broad
NAT1	0	0.96202	0.603	0.168	0	Head epid./muscle	Broad
RpL18	0	0.954337	0.533	0.141	0	Head epid./muscle	Broad
CG13698	0	0.952427	0.259	0.037	0	Head epid./muscle	Broad
fne	0	0.935575	0.693	0.204	0	Head epid./muscle	Broad
RpS26	0	0.932758	0.593	0.174	0	Head epid./muscle	Broad
CG14110	0	0.923635	0.256	0.027	0	Head epid./muscle	Broad
Rack1	0	0.913631	0.658	0.214	0	Head epid./muscle	Broad
Idh3a	0	0.902411	0.256	0.046	0	Head epid./muscle	Broad
Xbp1	0	0.893136	0.297	0.05	0	Head epid./muscle	Broad
RpL7	0	0.889108	0.694	0.229	0	Head epid./muscle	Broad
Nacalpha	0	0.887549	0.32	0.064	0	Head epid./muscle	Broad
eEF1alpha1	0	0.878099	0.988	0.684	0	Head epid./muscle	Broad
RpS4	0	0.877351	0.789	0.306	0	Head epid./muscle	Broad
Hsc70-4	0	0.867606	0.837	0.35	0	Head epid./muscle	Broad
RpS23	0	0.858787	0.488	0.135	0	Head epid./muscle	Broad
CG17124	0	0.857418	0.274	0.047	0	Head epid./muscle	Broad
RpLP1	0	0.857381	0.428	0.102	0	Head epid./muscle	Broad
CG12011	0	0.850745	0.464	0.099	0	Head epid./muscle	Broad
RpL18A	0	0.845996	0.569	0.171	0	Head epid./muscle	Broad
RpL34b	0	0.843042	0.425	0.105	0	Head epid./muscle	Broad
RpLP0	0	0.842887	0.549	0.154	0	Head epid./muscle	Broad
CycG	0	0.841082	0.826	0.399	0	Head epid./muscle	Broad
Pdcd4	0	0.837272	0.44	0.108	0	Head epid./muscle	Broad
RpL12	0	0.833093	0.447	0.112	0	Head epid./muscle	Broad
RpL19	0	0.831549	0.614	0.209	0	Head epid./muscle	Broad
RpL10Ab	0	0.828647	0.488	0.133	0	Head epid./muscle	Broad
Act5C	0	0.820694	0.828	0.372	0	Head epid./muscle	Broad
tud	0	0.820552	0.307	0.061	0	Head epid./muscle	Broad
Vha26	0	0.813585	0.354	0.071	0	Head epid./muscle	Broad
RpL28	0	0.808306	0.457	0.119	0	Head epid./muscle	Broad
sta	0	0.80576	0.75	0.284	0	Head epid./muscle	Broad
CG5059	0	0.802751	0.339	0.072	0	Head epid./muscle	Broad
LanA	0	0.802371	0.608	0.203	0	Head epid./muscle	Broad
14-3-3zeta	0	0.801398	0.656	0.233	0	Head epid./muscle	Broad
eIF1A	0	0.799197	0.353	0.074	0	Head epid./muscle	Broad
RpS9	0	0.789732	0.584	0.188	0	Head epid./muscle	Broad
CG34417	0	0.787649	0.371	0.071	0	Head epid./muscle	Broad
Gdi	0	0.786557	0.273	0.052	0	Head epid./muscle	Broad
Xrp1	0	0.784551	0.436	0.099	0	Head epid./muscle	Broad
eEF1gamma	0	0.780928	0.7	0.244	0	Head epid./muscle	Broad
vvl	0	0.780198	0.555	0.156	0	Head epid./muscle	Broad
RpS2	0	0.771274	0.58	0.182	0	Head epid./muscle	Broad
yps	0	0.76969	0.422	0.112	0	Head epid./muscle	Broad
CG7414	0	0.764976	0.391	0.092	0	Head epid./muscle	Broad
RpS24	0	0.763731	0.473	0.133	0	Head epid./muscle	Broad
Rab5	0	0.75611	0.283	0.061	0	Head epid./muscle	Broad
neo	0	0.756086	0.288	0.047	0	Head epid./muscle	Broad
RpL23	0	0.754773	0.455	0.118	0	Head epid./muscle	Broad
Rac2	0	0.752933	0.25	0.053	0	Head epid./muscle	Broad
Atx2	0	0.744206	0.258	0.048	0	Head epid./muscle	Broad
Fer1HCH	0	0.740864	0.525	0.163	0	Head epid./muscle	Broad
aqz	0	0.733078	0.852	0.464	0	Head epid./muscle	Broad
Moe	0	0.730693	0.414	0.108	0	Head epid./muscle	Broad
RpS3	0	0.727541	0.541	0.161	0	Head epid./muscle	Broad
uif	0	0.727122	0.443	0.118	0	Head epid./muscle	Broad
mahe	0	0.726228	0.376	0.103	0	Head epid./muscle	Broad
Cam	0	0.723972	0.584	0.174	0	Head epid./muscle	Broad
Tudor-SN	0	0.722229	0.384	0.097	0	Head epid./muscle	Broad
chic	0	0.718166	0.561	0.187	0	Head epid./muscle	Broad
CAP	0	0.717429	0.273	0.041	0	Head epid./muscle	Broad
Gbeta13F	0	0.709269	0.72	0.293	0	Head epid./muscle	Broad
RpL24	0	0.707791	0.296	0.068	0	Head epid./muscle	Broad
Ndg	0	0.707425	0.292	0.047	0	Head epid./muscle	Broad
RpS3A	0	0.697472	0.644	0.231	0	Head epid./muscle	Broad
RpL13A	0	0.676169	0.531	0.164	0	Head epid./muscle	Broad
RpL11	0	0.672048	0.378	0.095	0	Head epid./muscle	Broad
RpL9	0	0.662338	0.438	0.126	0	Head epid./muscle	Broad
Lmpt	0	0.661291	0.321	0.063	0	Head epid./muscle	Broad
Rho1	0	0.653265	0.409	0.107	0	Head epid./muscle	Broad
Lk6	0	0.651615	0.545	0.188	0	Head epid./muscle	Broad
Mpcp2	0	0.648103	0.394	0.101	0	Head epid./muscle	Broad
fax	0	0.646773	0.876	0.527	0	Head epid./muscle	Broad
Hr4	0	0.646216	0.712	0.259	0	Head epid./muscle	Broad
porin	0	0.640557	0.304	0.073	0	Head epid./muscle	Broad
Tsp66E	0	0.633436	0.252	0.04	0	Head epid./muscle	Broad
Chc	0	0.629115	0.317	0.082	0	Head epid./muscle	Broad
Ubi-p63E	0	0.627253	0.35	0.092	0	Head epid./muscle	Broad
CG5080	0	0.619213	0.336	0.066	0	Head epid./muscle	Broad
alphaTub84B	0	0.613267	0.792	0.34	0	Head epid./muscle	Broad
CBP	0	0.611968	0.336	0.08	0	Head epid./muscle	Broad
Trp1	0	0.610884	0.364	0.088	0	Head epid./muscle	Broad
RpS25	0	0.601421	0.359	0.1	0	Head epid./muscle	Broad
CG6040	0	0.600387	0.282	0.055	0	Head epid./muscle	Broad
RpS12	0	0.597199	0.39	0.11	0	Head epid./muscle	Broad
CkIalpha	0	0.594919	0.41	0.117	0	Head epid./muscle	Broad
Fkbp14	0	0.587702	0.462	0.135	0	Head epid./muscle	Broad
lncRNA:CR31451	0	0.57896	0.267	0.048	0	Head epid./muscle	Broad
Mhcl	0	0.577622	0.321	0.086	0	Head epid./muscle	Broad
l(1)G0320	0	0.575144	0.559	0.195	0	Head epid./muscle	Broad
kdn	0	0.574489	0.267	0.063	0	Head epid./muscle	Broad
bbg	0	0.567662	0.341	0.083	0	Head epid./muscle	Broad
RpS18	0	0.560021	0.345	0.095	0	Head epid./muscle	Broad
RpS13	0	0.55959	0.418	0.126	0	Head epid./muscle	Broad
eIF3b	0	0.557996	0.432	0.124	0	Head epid./muscle	Broad
S6k	0	0.557308	0.454	0.146	0	Head epid./muscle	Broad
Spn43Aa	0	0.550569	0.281	0.053	0	Head epid./muscle	Broad
Vha16-1	0	0.549337	0.736	0.327	0	Head epid./muscle	Broad
Pka-C1	0	0.544966	0.345	0.098	0	Head epid./muscle	Broad
RpL35	0	0.541656	0.419	0.123	0	Head epid./muscle	Broad
ps	0	0.539355	0.836	0.424	0	Head epid./muscle	Broad
eIF3m	0	0.535976	0.251	0.065	0	Head epid./muscle	Broad
Act42A	0	0.533052	0.467	0.146	0	Head epid./muscle	Broad
Arf79F	0	0.532046	0.271	0.075	0	Head epid./muscle	Broad
CG31522	0	0.531531	0.365	0.098	0	Head epid./muscle	Broad
Fim	0	0.531265	0.262	0.065	0	Head epid./muscle	Broad
RpS14a	0	0.530454	0.369	0.104	0	Head epid./muscle	Broad
RpL27	0	0.52875	0.351	0.1	0	Head epid./muscle	Broad
Amph	0	0.518345	0.27	0.061	0	Head epid./muscle	Broad
CG10576	0	0.516085	0.277	0.071	0	Head epid./muscle	Broad
Myo10A	0	0.509581	0.313	0.078	0	Head epid./muscle	Broad
eIF3c	0	0.498233	0.331	0.09	0	Head epid./muscle	Broad
AGO1	0	0.497958	0.684	0.317	0	Head epid./muscle	Broad
rudhira	0	0.497455	0.382	0.109	0	Head epid./muscle	Broad
RpL5	0	0.496176	0.578	0.223	0	Head epid./muscle	Broad
sn	0	0.494448	0.307	0.079	0	Head epid./muscle	Broad
14-3-3epsilon	0	0.493606	0.632	0.249	0	Head epid./muscle	Broad
eEF1beta	0	0.489595	0.328	0.088	0	Head epid./muscle	Broad
chinmo	0	0.488738	0.764	0.295	0	Head epid./muscle	Broad
eIF4H1	0	0.487484	0.539	0.193	0	Head epid./muscle	Broad
eIF3a	0	0.484817	0.345	0.101	0	Head epid./muscle	Broad
bol	0	0.480344	0.699	0.304	0	Head epid./muscle	Broad
cora	0	0.479773	0.45	0.136	0	Head epid./muscle	Broad
RhoGEF64C	0	0.478163	0.269	0.059	0	Head epid./muscle	Broad
RpL13	0	0.466289	0.606	0.232	0	Head epid./muscle	Broad
Hsc70-3	0	0.458129	0.686	0.293	0	Head epid./muscle	Broad
orb2	0	0.456843	0.289	0.077	0	Head epid./muscle	Broad
bel	0	0.447617	0.314	0.095	0	Head epid./muscle	Broad
Rm62	0	0.437246	0.701	0.319	0	Head epid./muscle	Broad
CNBP	0	0.436113	0.665	0.282	0	Head epid./muscle	Broad
RpS11	0	0.434131	0.366	0.121	0	Head epid./muscle	Broad
nocte	0	0.432509	0.27	0.079	0	Head epid./muscle	Broad
Rap1	0	0.42394	0.417	0.14	0	Head epid./muscle	Broad
CG32369	0	0.420958	0.332	0.098	0	Head epid./muscle	Broad
Pdp1	0	0.419957	0.695	0.27	0	Head epid./muscle	Broad
Vap33	0	0.418641	0.321	0.093	0	Head epid./muscle	Broad
tyn	0	0.418367	0.646	0.254	0	Head epid./muscle	Broad
mei-P26	0	0.415878	0.442	0.141	0	Head epid./muscle	Broad
eIF3i	0	0.410576	0.264	0.072	0	Head epid./muscle	Broad
Gbs-70E	0	0.4058	0.329	0.101	0	Head epid./muscle	Broad
CG9005	0	0.400828	0.391	0.128	0	Head epid./muscle	Broad
kst	0	0.395003	0.308	0.087	0	Head epid./muscle	Broad
eIF4G1	0	0.392669	0.417	0.152	0	Head epid./muscle	Broad
CG42748	0	0.390968	0.272	0.07	0	Head epid./muscle	Broad
Tm1	0	0.388101	0.635	0.266	0	Head epid./muscle	Broad
rin	0	0.387667	0.518	0.198	0	Head epid./muscle	Broad
CHES-1-like	0	0.383969	0.28	0.082	0	Head epid./muscle	Broad
CG31140	0	0.377262	0.381	0.101	0	Head epid./muscle	Broad
lost	0	0.377035	0.354	0.111	0	Head epid./muscle	Broad
Rtnl1	0	0.366386	0.498	0.194	0	Head epid./muscle	Broad
HUWE1	0	0.363574	0.261	0.074	0	Head epid./muscle	Broad
trol	0	0.358042	0.52	0.132	0	Head epid./muscle	Broad
Pp1-87B	0	0.354264	0.311	0.097	0	Head epid./muscle	Broad
sesB	0	0.350169	0.472	0.173	0	Head epid./muscle	Broad
RpS20	0	0.347352	0.333	0.104	0	Head epid./muscle	Broad
hdc	0	0.343925	0.518	0.13	0	Head epid./muscle	Broad
Sarm	0	0.337911	0.251	0.067	0	Head epid./muscle	Broad
TRAM	0	0.332925	0.335	0.101	0	Head epid./muscle	Broad
RpL10	0	0.328748	0.463	0.172	0	Head epid./muscle	Broad
l(1)G0289	0	0.32564	0.302	0.091	0	Head epid./muscle	Broad
RpS15	0	0.313097	0.335	0.11	0	Head epid./muscle	Broad
LanB1	0	0.310752	0.45	0.154	0	Head epid./muscle	Broad
DOR	0	0.31067	0.33	0.098	0	Head epid./muscle	Broad
stai	0	0.305216	0.278	0.067	0	Head epid./muscle	Broad
CG7029	0	0.299636	0.298	0.086	0	Head epid./muscle	Broad
Evi5	0	0.298371	0.287	0.087	0	Head epid./muscle	Broad
mask	0	0.297141	0.396	0.139	0	Head epid./muscle	Broad
Lam	0	0.295345	0.455	0.164	0	Head epid./muscle	Broad
CanA-14F	0	0.283474	0.276	0.082	0	Head epid./muscle	Broad
Fer2LCH	0	0.270148	0.459	0.17	0	Head epid./muscle	Broad
mts	0	0.26833	0.33	0.11	0	Head epid./muscle	Broad
tmod	0	0.267607	0.327	0.103	0	Head epid./muscle	Broad
lid	0	0.26149	0.338	0.115	0	Head epid./muscle	Broad
CG10543	1.0589e-304	0.270481	0.257	0.077	2.53415e-300	Head epid./muscle	Broad
RpL21	5.71966e-304	0.352427	0.273	0.085	1.36883e-299	Head epid./muscle	Broad
wdb	2.61403e-287	0.262709	0.42	0.161	6.25589e-283	Head epid./muscle	Broad
RpS16	3.251e-279	0.264514	0.27	0.087	7.78028e-275	Head epid./muscle	Broad
how	1.06127e-248	0.261213	0.654	0.299	2.53983e-244	Head epid./muscle	Broad
Pdi	1.19699e-230	0.314703	0.723	0.369	2.86464e-226	Head epid./muscle	Broad
CG45050	1.70926e-228	0.397703	0.73	0.36	4.0906e-224	Head epid./muscle	Broad
Hrb27C	1.10585e-206	0.434753	0.796	0.437	2.64653e-202	Head epid./muscle	Broad
chrb	1.12208e-204	0.284671	0.765	0.397	2.68535e-200	Head epid./muscle	Broad
mt:lrRNA	1.05351e-181	0.25966	0.948	0.687	2.52125e-177	Head epid./muscle	Broad
lncRNA:CR43334	1.46956e-108	1.83289	0.275	0.07	3.51694e-104	Undifferentiated neurons 1	Fine
trol	2.20202e-86	1.69042	0.279	0.087	5.26987e-82	Undifferentiated neurons 1	Fine
Osi6	2.75954e-71	1.15292	0.391	0.174	6.60414e-67	Undifferentiated neurons 1	Fine
eEF1alpha1	2.77317e-54	0.872464	0.613	0.401	6.63676e-50	Undifferentiated neurons 1	Fine
Osi7	2.66833e-38	0.950523	0.292	0.148	6.38584e-34	Undifferentiated neurons 1	Fine
Fas3	1.16872e-35	0.657873	0.4	0.234	2.79697e-31	Undifferentiated neurons 1	Fine
ed	1.87783e-34	0.687662	0.434	0.265	4.49403e-30	Undifferentiated neurons 1	Fine
pAbp	3.25093e-31	0.718425	0.464	0.306	7.78013e-27	Undifferentiated neurons 1	Fine
RpL3	1.65746e-28	0.807028	0.263	0.14	3.96663e-24	Undifferentiated neurons 1	Fine
pyd	6.19183e-28	0.780708	0.255	0.135	1.48183e-23	Undifferentiated neurons 1	Fine
Hr4	7.58092e-28	0.717032	0.324	0.192	1.81427e-23	Undifferentiated neurons 1	Fine
mt:lrRNA	4.10419e-25	0.53447	0.632	0.484	9.82215e-21	Undifferentiated neurons 1	Fine
Pdp1	1.16318e-23	0.68718	0.437	0.306	2.78371e-19	Undifferentiated neurons 1	Fine
Pdi	4.15869e-20	0.522703	0.332	0.214	9.95258e-16	Undifferentiated neurons 1	Fine
tyn	9.43959e-20	0.622555	0.369	0.249	2.25908e-15	Undifferentiated neurons 1	Fine
ps	3.24624e-18	0.409814	0.6	0.47	7.76891e-14	Undifferentiated neurons 1	Fine
CycG	2.07325e-15	0.432515	0.373	0.263	4.96171e-11	Undifferentiated neurons 1	Fine
sqd	3.37533e-13	0.323041	0.48	0.364	8.07784e-09	Undifferentiated neurons 1	Fine
RapGAP1	8.8704e-12	0.349383	0.265	0.182	2.12286e-07	Undifferentiated neurons 1	Fine
nkd	4.66486e-10	0.295334	0.286	0.202	1.11639e-05	Undifferentiated neurons 1	Fine
msn	4.24065e-09	0.323503	0.256	0.184	0.000101487	Undifferentiated neurons 1	Fine
Calr	4.32502e-09	0.334531	0.308	0.229	0.000103506	Undifferentiated neurons 1	Fine
Hsc70-3	8.65656e-09	0.306328	0.323	0.245	0.000207169	Undifferentiated neurons 1	Fine
par-1	2.19904e-08	0.375539	0.32	0.245	0.000526273	Undifferentiated neurons 1	Fine
lncRNA:CR42862	3.64058e-08	0.259301	0.37	0.29	0.000871263	Undifferentiated neurons 1	Fine
Tm1	1.24178e-07	0.334919	0.271	0.202	0.00297183	Undifferentiated neurons 1	Fine
sli	5.16571e-07	0.302678	0.251	0.188	0.0123626	Undifferentiated neurons 1	Fine
Vha16-1	1.00348e-06	0.251689	0.448	0.365	0.0240154	Undifferentiated neurons 1	Fine
CG45050	1.60298e-06	0.261314	0.29	0.227	0.0383626	Undifferentiated neurons 1	Fine
EcR	1.6361e-06	0.252228	0.283	0.219	0.0391552	Undifferentiated neurons 1	Fine
ab	9.499e-06	0.257468	0.287	0.225	0.22733	Undifferentiated neurons 1	Fine
SLO2	3.37973e-176	2.82436	0.652	0.086	8.08837e-172	Undifferentiated neurons 2	Fine
tnc	3.27188e-142	2.79087	0.537	0.072	7.83027e-138	Undifferentiated neurons 2	Fine
cv-2	2.98201e-132	2.6953	0.463	0.056	7.13656e-128	Undifferentiated neurons 2	Fine
DIP-eta	6.68265e-119	2.71282	0.344	0.033	1.59929e-114	Undifferentiated neurons 2	Fine
asRNA:CR44894	3.55924e-86	2.68854	0.365	0.053	8.51797e-82	Undifferentiated neurons 2	Fine
HGTX	2.32432e-81	2.29594	0.25	0.025	5.56257e-77	Undifferentiated neurons 2	Fine
lncRNA:Hsromega	1.12845e-76	2.0049	0.943	0.691	2.7006e-72	Undifferentiated neurons 2	Fine
Ccn	6.559e-76	2.27038	0.418	0.077	1.5697e-71	Undifferentiated neurons 2	Fine
DIP-beta	3.93289e-72	2.0312	0.443	0.087	9.4122e-68	Undifferentiated neurons 2	Fine
CG46339	9.29011e-54	2.06837	0.357	0.078	2.22331e-49	Undifferentiated neurons 2	Fine
Fas2	1.13078e-53	1.38677	0.906	0.51	2.70617e-49	Undifferentiated neurons 2	Fine
Ca-alpha1T	2.30722e-48	1.75629	0.553	0.183	5.52163e-44	Undifferentiated neurons 2	Fine
beat-VII	2.61813e-40	1.91901	0.25	0.049	6.2657e-36	Undifferentiated neurons 2	Fine
jus	1.17321e-39	1.5581	0.582	0.226	2.80773e-35	Undifferentiated neurons 2	Fine
hdc	1.29368e-38	1.58349	0.369	0.103	3.09602e-34	Undifferentiated neurons 2	Fine
rhea	3.67689e-36	1.21503	0.627	0.274	8.79953e-32	Undifferentiated neurons 2	Fine
salm	8.10826e-35	1.72242	0.295	0.074	1.94047e-30	Undifferentiated neurons 2	Fine
Glut4EF	1.65374e-33	1.09629	0.832	0.564	3.95773e-29	Undifferentiated neurons 2	Fine
Ten-a	1.76022e-33	0.933565	0.947	0.768	4.21255e-29	Undifferentiated neurons 2	Fine
brat	8.13756e-32	1.32412	0.652	0.349	1.94748e-27	Undifferentiated neurons 2	Fine
bru3	8.49098e-32	0.777544	0.939	0.726	2.03206e-27	Undifferentiated neurons 2	Fine
pum	6.40662e-30	0.98593	0.889	0.697	1.53323e-25	Undifferentiated neurons 2	Fine
dpr13	9.18157e-30	1.75796	0.336	0.107	2.19733e-25	Undifferentiated neurons 2	Fine
Mmp2	1.25837e-26	1.10978	0.484	0.2	3.01152e-22	Undifferentiated neurons 2	Fine
chrb	1.82327e-26	1.13124	0.664	0.374	4.36346e-22	Undifferentiated neurons 2	Fine
dpr21	3.97923e-25	1.29089	0.414	0.159	9.52309e-21	Undifferentiated neurons 2	Fine
mam	1.07953e-22	1.20695	0.508	0.25	2.58353e-18	Undifferentiated neurons 2	Fine
IA-2	1.69179e-21	1.3119	0.361	0.141	4.0488e-17	Undifferentiated neurons 2	Fine
lncRNA:CR42862	3.61197e-21	1.26854	0.549	0.299	8.64416e-17	Undifferentiated neurons 2	Fine
fz	4.27995e-19	1.01942	0.529	0.272	1.02428e-14	Undifferentiated neurons 2	Fine
Fur1	4.46027e-19	0.828006	0.566	0.287	1.06743e-14	Undifferentiated neurons 2	Fine
nAChRalpha5	9.06692e-18	1.15311	0.525	0.283	2.1699e-13	Undifferentiated neurons 2	Fine
CG31690	4.94153e-17	1.25086	0.369	0.168	1.18261e-12	Undifferentiated neurons 2	Fine
lncRNA:CR44997	7.3059e-17	1.185	0.311	0.125	1.74845e-12	Undifferentiated neurons 2	Fine
FER	2.5823e-16	1.28675	0.279	0.109	6.17996e-12	Undifferentiated neurons 2	Fine
5-HT1A	2.82287e-16	1.51838	0.27	0.106	6.7557e-12	Undifferentiated neurons 2	Fine
Rim	1.40627e-15	0.821754	0.738	0.533	3.36549e-11	Undifferentiated neurons 2	Fine
Flo2	3.50268e-15	0.724292	0.668	0.435	8.38262e-11	Undifferentiated neurons 2	Fine
Ten-m	5.10993e-15	1.01495	0.52	0.297	1.22291e-10	Undifferentiated neurons 2	Fine
rad	5.14809e-15	0.635578	0.463	0.235	1.23204e-10	Undifferentiated neurons 2	Fine
klar	1.56226e-14	0.963996	0.48	0.266	3.7388e-10	Undifferentiated neurons 2	Fine
Nlg2	2.28495e-14	1.05278	0.25	0.097	5.46834e-10	Undifferentiated neurons 2	Fine
lilli	2.51324e-14	0.979804	0.463	0.255	6.01469e-10	Undifferentiated neurons 2	Fine
Mob2	5.56514e-14	0.860323	0.455	0.246	1.33185e-09	Undifferentiated neurons 2	Fine
CG44422	3.4981e-13	0.769598	0.402	0.203	8.37166e-09	Undifferentiated neurons 2	Fine
beat-IIIc	4.72974e-13	0.613757	0.369	0.177	1.13192e-08	Undifferentiated neurons 2	Fine
REPTOR	1.28543e-12	0.962044	0.414	0.223	3.0763e-08	Undifferentiated neurons 2	Fine
nAChRalpha6	6.14054e-12	0.707631	0.574	0.358	1.46955e-07	Undifferentiated neurons 2	Fine
Ca-beta	7.61933e-12	1.20866	0.299	0.143	1.82346e-07	Undifferentiated neurons 2	Fine
side-VIII	9.8888e-12	0.664337	0.27	0.117	2.36659e-07	Undifferentiated neurons 2	Fine
beat-Ia	2.04682e-11	0.6712	0.311	0.144	4.89846e-07	Undifferentiated neurons 2	Fine
PAN3	3.13497e-11	0.887731	0.275	0.126	7.50262e-07	Undifferentiated neurons 2	Fine
CG46301	7.09494e-10	0.859339	0.303	0.155	1.69796e-05	Undifferentiated neurons 2	Fine
Mnt	1.37202e-09	0.805193	0.279	0.136	3.28352e-05	Undifferentiated neurons 2	Fine
CG45050	1.59648e-09	0.783412	0.402	0.235	3.82069e-05	Undifferentiated neurons 2	Fine
X11Lbeta	2.75316e-09	0.666693	0.594	0.422	6.58885e-05	Undifferentiated neurons 2	Fine
sli	3.22808e-09	0.679284	0.361	0.196	7.72543e-05	Undifferentiated neurons 2	Fine
Sap47	3.26685e-09	0.664897	0.574	0.407	7.81823e-05	Undifferentiated neurons 2	Fine
CG45002	3.98994e-09	0.594285	0.361	0.199	9.54873e-05	Undifferentiated neurons 2	Fine
Ca-alpha1D	4.01423e-09	0.834045	0.316	0.168	9.60687e-05	Undifferentiated neurons 2	Fine
hwt	4.44274e-09	0.846615	0.373	0.217	0.000106324	Undifferentiated neurons 2	Fine
sick	4.74513e-09	0.814187	0.549	0.4	0.00011356	Undifferentiated neurons 2	Fine
Drak	8.26232e-09	1.00496	0.262	0.135	0.000197734	Undifferentiated neurons 2	Fine
Ptp10D	1.20292e-08	0.62811	0.398	0.227	0.000287882	Undifferentiated neurons 2	Fine
stai	4.86408e-08	0.748062	0.352	0.208	0.00116407	Undifferentiated neurons 2	Fine
Tet	5.06607e-08	0.543162	0.533	0.364	0.00121241	Undifferentiated neurons 2	Fine
RapGAP1	6.51465e-08	0.607352	0.344	0.195	0.00155909	Undifferentiated neurons 2	Fine
lola	1.04244e-07	0.474847	0.811	0.711	0.00249476	Undifferentiated neurons 2	Fine
Myo81F	1.52829e-07	0.922129	0.258	0.143	0.00365751	Undifferentiated neurons 2	Fine
CG43867	2.48356e-07	0.762162	0.291	0.163	0.00594366	Undifferentiated neurons 2	Fine
CG18265	3.40284e-07	0.59298	0.377	0.229	0.00814367	Undifferentiated neurons 2	Fine
sgg	3.91972e-07	0.667851	0.447	0.293	0.00938068	Undifferentiated neurons 2	Fine
PMCA	4.43165e-07	0.574247	0.566	0.417	0.0106058	Undifferentiated neurons 2	Fine
mbl	7.4316e-07	0.398839	0.865	0.732	0.0177853	Undifferentiated neurons 2	Fine
lncRNA:CR45962	1.19921e-06	0.856487	0.357	0.229	0.0286994	Undifferentiated neurons 2	Fine
pre-rRNA:CR45845	1.32119e-06	0.65996	0.344	0.215	0.0316188	Undifferentiated neurons 2	Fine
Tlk	1.52538e-06	0.595366	0.451	0.31	0.0365054	Undifferentiated neurons 2	Fine
scyl	1.86114e-06	0.650042	0.311	0.192	0.0445409	Undifferentiated neurons 2	Fine
Trim9	3.06606e-06	0.605651	0.385	0.248	0.073377	Undifferentiated neurons 2	Fine
Cirl	5.16907e-06	0.454054	0.5	0.354	0.123706	Undifferentiated neurons 2	Fine
cora	1.37117e-05	0.674616	0.27	0.167	0.328149	Undifferentiated neurons 2	Fine
mtgo	3.43236e-05	0.501102	0.258	0.155	0.821432	Undifferentiated neurons 2	Fine
Snap25	3.75148e-05	0.414259	0.504	0.366	0.897804	Undifferentiated neurons 2	Fine
CG17716	6.13666e-05	0.580542	0.426	0.318	1	Undifferentiated neurons 2	Fine
CG4467	8.41447e-05	0.459464	0.455	0.329	1	Undifferentiated neurons 2	Fine
mspo	9.28523e-05	0.426494	0.291	0.187	1	Undifferentiated neurons 2	Fine
CG31140	0.000121544	0.425058	0.475	0.354	1	Undifferentiated neurons 2	Fine
Pde9	0.000170611	0.472895	0.25	0.156	1	Undifferentiated neurons 2	Fine
CG3638	0.000188228	0.443583	0.258	0.163	1	Undifferentiated neurons 2	Fine
Pde1c	0.00020939	0.373467	0.344	0.237	1	Undifferentiated neurons 2	Fine
CG10082	0.000251959	0.535693	0.275	0.179	1	Undifferentiated neurons 2	Fine
mura	0.000270267	0.360049	0.402	0.28	1	Undifferentiated neurons 2	Fine
AGO1	0.000352605	0.390041	0.418	0.299	1	Undifferentiated neurons 2	Fine
nmo	0.000380144	0.345804	0.541	0.441	1	Undifferentiated neurons 2	Fine
CG42260	0.000544053	0.39116	0.311	0.21	1	Undifferentiated neurons 2	Fine
Sema1a	0.000811822	0.272538	0.68	0.61	1	Undifferentiated neurons 2	Fine
kek5	0.00085209	0.312657	0.566	0.453	1	Undifferentiated neurons 2	Fine
pan	0.000937076	0.437959	0.283	0.194	1	Undifferentiated neurons 2	Fine
Glut1	0.00109507	0.351086	0.451	0.332	1	Undifferentiated neurons 2	Fine
ab	0.00122286	0.251251	0.34	0.235	1	Undifferentiated neurons 2	Fine
Cip4	0.00134438	0.251255	0.25	0.163	1	Undifferentiated neurons 2	Fine
InR	0.00250353	0.369733	0.283	0.197	1	Undifferentiated neurons 2	Fine
Gug	0.00252667	0.476684	0.25	0.17	1	Undifferentiated neurons 2	Fine
spen	0.00262495	0.336945	0.529	0.431	1	Undifferentiated neurons 2	Fine
RhoGAPp190	0.00316169	0.384991	0.27	0.189	1	Undifferentiated neurons 2	Fine
Hers	0.00346306	0.36928	0.254	0.176	1	Undifferentiated neurons 2	Fine
tou	0.00361533	0.35607	0.295	0.209	1	Undifferentiated neurons 2	Fine
br	6.82968e-64	1.49944	0.361	0.174	1.63448e-59	Cholinergic neurons 1	Fine
Lim1	3.69593e-60	1.52109	0.309	0.138	8.84509e-56	Cholinergic neurons 1	Fine
Rbfox1	3.15336e-55	0.702871	0.698	0.528	7.54662e-51	Cholinergic neurons 1	Fine
CG4467	7.16057e-49	0.980058	0.468	0.293	1.71367e-44	Cholinergic neurons 1	Fine
fz2	1.54433e-46	0.814232	0.652	0.502	3.6959e-42	Cholinergic neurons 1	Fine
Rbp6	1.97184e-44	0.878642	0.633	0.472	4.719e-40	Cholinergic neurons 1	Fine
CadN	8.24668e-43	0.518401	0.818	0.717	1.97359e-38	Cholinergic neurons 1	Fine
shep	4.06423e-42	0.566393	0.806	0.699	9.7265e-38	Cholinergic neurons 1	Fine
CASK	8.24709e-38	0.909854	0.438	0.287	1.97369e-33	Cholinergic neurons 1	Fine
sm	9.68695e-38	0.565238	0.761	0.657	2.31828e-33	Cholinergic neurons 1	Fine
GluClalpha	1.76481e-37	0.949518	0.38	0.234	4.22355e-33	Cholinergic neurons 1	Fine
Syt1	4.87093e-30	0.591828	0.623	0.506	1.16571e-25	Cholinergic neurons 1	Fine
Ten-a	8.5283e-27	0.431406	0.815	0.763	2.04099e-22	Cholinergic neurons 1	Fine
SKIP	5.73137e-26	0.585483	0.538	0.418	1.37163e-21	Cholinergic neurons 1	Fine
NetB	7.60058e-26	0.971544	0.323	0.205	1.81897e-21	Cholinergic neurons 1	Fine
nAChRbeta1	2.30445e-25	0.757773	0.303	0.188	5.515e-21	Cholinergic neurons 1	Fine
robo3	1.06914e-24	0.877729	0.303	0.193	2.55865e-20	Cholinergic neurons 1	Fine
CG42613	1.32197e-22	0.7049	0.328	0.221	3.16374e-18	Cholinergic neurons 1	Fine
mmd	6.79542e-22	0.554767	0.445	0.321	1.62628e-17	Cholinergic neurons 1	Fine
sbb	8.54195e-22	0.436197	0.705	0.629	2.04426e-17	Cholinergic neurons 1	Fine
brat	9.72259e-22	0.604477	0.444	0.334	2.32681e-17	Cholinergic neurons 1	Fine
tinc	2.39418e-20	0.580681	0.432	0.327	5.72974e-16	Cholinergic neurons 1	Fine
nAChRalpha1	8.74545e-20	0.690066	0.328	0.223	2.09296e-15	Cholinergic neurons 1	Fine
l(3)80Fg	1.46392e-19	0.437192	0.672	0.585	3.50345e-15	Cholinergic neurons 1	Fine
zfh2	2.44081e-19	0.726252	0.365	0.271	5.84135e-15	Cholinergic neurons 1	Fine
CG17716	8.18574e-19	0.650981	0.401	0.298	1.95901e-14	Cholinergic neurons 1	Fine
bru3	3.17864e-18	0.486743	0.773	0.722	7.60711e-14	Cholinergic neurons 1	Fine
CG42260	1.02139e-17	0.755054	0.286	0.192	2.4444e-13	Cholinergic neurons 1	Fine
CG16791	3.39069e-17	0.373353	0.754	0.681	8.11461e-13	Cholinergic neurons 1	Fine
hth	5.9411e-17	0.607235	0.619	0.576	1.42183e-12	Cholinergic neurons 1	Fine
Dscam1	2.94198e-15	0.621264	0.35	0.263	7.04074e-11	Cholinergic neurons 1	Fine
nAChRalpha4	3.24281e-14	0.642781	0.275	0.196	7.76069e-10	Cholinergic neurons 1	Fine
rg	7.74131e-14	0.278676	0.861	0.821	1.85265e-09	Cholinergic neurons 1	Fine
bru1	6.2882e-13	0.714784	0.316	0.243	1.50489e-08	Cholinergic neurons 1	Fine
CG31140	1.02574e-12	0.44544	0.415	0.341	2.4548e-08	Cholinergic neurons 1	Fine
REPTOR	1.24699e-12	0.601722	0.289	0.212	2.9843e-08	Cholinergic neurons 1	Fine
Ptp10D	2.80759e-12	0.622866	0.287	0.216	6.71912e-08	Cholinergic neurons 1	Fine
msi	2.94757e-12	0.620714	0.42	0.348	7.05412e-08	Cholinergic neurons 1	Fine
CG6024	6.07452e-12	0.612962	0.286	0.213	1.45375e-07	Cholinergic neurons 1	Fine
sick	2.45006e-11	0.51156	0.452	0.391	5.86348e-07	Cholinergic neurons 1	Fine
Sema1a	5.02924e-11	0.300748	0.654	0.6	1.2036e-06	Cholinergic neurons 1	Fine
Fur1	1.33218e-10	0.721639	0.343	0.283	3.18818e-06	Cholinergic neurons 1	Fine
CaMKII	1.34404e-10	0.505893	0.41	0.345	3.21655e-06	Cholinergic neurons 1	Fine
stj	1.40233e-09	0.496423	0.28	0.217	3.35606e-05	Cholinergic neurons 1	Fine
fne	2.43099e-09	0.40128	0.451	0.4	5.81784e-05	Cholinergic neurons 1	Fine
CG42342	2.58833e-09	0.57119	0.327	0.266	6.1944e-05	Cholinergic neurons 1	Fine
Tet	8.3571e-09	0.438268	0.417	0.356	0.000200002	Cholinergic neurons 1	Fine
Sema2b	2.73793e-08	0.659224	0.405	0.366	0.000655242	Cholinergic neurons 1	Fine
Tlk	2.78863e-08	0.423955	0.357	0.302	0.000667376	Cholinergic neurons 1	Fine
Snap25	5.12142e-08	0.349106	0.416	0.358	0.00122566	Cholinergic neurons 1	Fine
Appl	1.29901e-07	0.263312	0.625	0.592	0.0031088	Cholinergic neurons 1	Fine
CG32264	1.36701e-07	0.474217	0.343	0.292	0.00327153	Cholinergic neurons 1	Fine
hwt	1.45438e-07	0.55127	0.263	0.21	0.00348062	Cholinergic neurons 1	Fine
Cadps	5.85502e-07	0.397411	0.377	0.332	0.0140122	Cholinergic neurons 1	Fine
Prosap	6.90601e-07	0.499712	0.309	0.259	0.0165275	Cholinergic neurons 1	Fine
lncRNA:CR45962	1.14002e-06	0.606952	0.268	0.223	0.0272829	Cholinergic neurons 1	Fine
Flo2	1.4076e-06	0.281776	0.477	0.434	0.0336868	Cholinergic neurons 1	Fine
mam	2.28101e-06	0.399166	0.295	0.249	0.0545891	Cholinergic neurons 1	Fine
PlexA	2.95329e-06	0.464541	0.275	0.228	0.0706782	Cholinergic neurons 1	Fine
Srrm234	4.29206e-06	0.537117	0.252	0.209	0.102718	Cholinergic neurons 1	Fine
Gprk1	6.98996e-06	0.496817	0.285	0.243	0.167284	Cholinergic neurons 1	Fine
stx	1.82988e-05	0.435092	0.317	0.276	0.437926	Cholinergic neurons 1	Fine
kis	1.96959e-05	0.436649	0.286	0.242	0.471361	Cholinergic neurons 1	Fine
CG18265	3.09636e-05	0.454911	0.263	0.226	0.74102	Cholinergic neurons 1	Fine
Glut1	5.22284e-05	0.333552	0.359	0.33	1	Cholinergic neurons 1	Fine
sdt	6.69593e-05	0.370171	0.275	0.237	1	Cholinergic neurons 1	Fine
chn	9.96398e-05	0.305345	0.362	0.329	1	Cholinergic neurons 1	Fine
Sdc	0.000222946	0.335038	0.462	0.443	1	Cholinergic neurons 1	Fine
olf413	0.000240791	0.436107	0.27	0.239	1	Cholinergic neurons 1	Fine
lilli	0.00040046	0.333498	0.286	0.255	1	Cholinergic neurons 1	Fine
tna	0.000538931	0.365212	0.413	0.4	1	Cholinergic neurons 1	Fine
Dys	0.000604601	0.290536	0.362	0.336	1	Cholinergic neurons 1	Fine
Mid1	0.000623034	0.35158	0.334	0.308	1	Cholinergic neurons 1	Fine
elav	0.000738159	0.250982	0.505	0.485	1	Cholinergic neurons 1	Fine
caps	0.000816674	0.377365	0.328	0.305	1	Cholinergic neurons 1	Fine
rad	0.000845117	0.432419	0.268	0.236	1	Cholinergic neurons 1	Fine
sqd	0.000868564	0.264036	0.41	0.384	1	Cholinergic neurons 1	Fine
Nrx-1	0.0012807	0.304431	0.388	0.371	1	Cholinergic neurons 1	Fine
Ten-m	0.00206725	0.366952	0.326	0.299	1	Cholinergic neurons 1	Fine
Sxl	0.00278826	0.310703	0.429	0.417	1	Cholinergic neurons 1	Fine
heph	0.00712629	0.528177	0.303	0.289	1	Cholinergic neurons 1	Fine
nAChRalpha6	1.38628e-166	1.723	0.723	0.304	3.31765e-162	Cholinergic neurons 2	Fine
Rdl	7.64113e-162	1.57209	0.737	0.322	1.82868e-157	Cholinergic neurons 2	Fine
Sh	1.1214e-141	1.564	0.671	0.283	2.68374e-137	Cholinergic neurons 2	Fine
Nckx30C	4.39483e-116	1.20731	0.795	0.46	1.05177e-111	Cholinergic neurons 2	Fine
nAChRalpha5	9.45326e-96	1.28751	0.56	0.245	2.26235e-91	Cholinergic neurons 2	Fine
CG42750	2.09406e-91	1.88781	0.32	0.093	5.01151e-87	Cholinergic neurons 2	Fine
Cngl	5.90858e-82	1.35744	0.55	0.267	1.41404e-77	Cholinergic neurons 2	Fine
Dop2R	5.89772e-79	1.46282	0.409	0.158	1.41144e-74	Cholinergic neurons 2	Fine
slo	1.59673e-62	0.686443	0.813	0.542	3.82129e-58	Cholinergic neurons 2	Fine
CG31221	1.19077e-53	1.3205	0.311	0.123	2.84974e-49	Cholinergic neurons 2	Fine
mmd	2.44401e-53	0.993657	0.551	0.315	5.84899e-49	Cholinergic neurons 2	Fine
para	1.1427e-46	0.669575	0.652	0.405	2.7347e-42	Cholinergic neurons 2	Fine
Ca-alpha1T	9.03399e-46	1.324	0.356	0.169	2.16202e-41	Cholinergic neurons 2	Fine
CG44422	1.22485e-43	1.19602	0.37	0.182	2.93131e-39	Cholinergic neurons 2	Fine
GluClalpha	1.8384e-42	0.967624	0.438	0.238	4.39966e-38	Cholinergic neurons 2	Fine
dpr21	9.50817e-37	0.998292	0.306	0.145	2.2755e-32	Cholinergic neurons 2	Fine
IA-2	1.55833e-36	1.31776	0.277	0.127	3.7294e-32	Cholinergic neurons 2	Fine
nAChRalpha1	4.83302e-36	1.03099	0.397	0.222	1.15664e-31	Cholinergic neurons 2	Fine
Ih	1.58631e-34	1.01213	0.281	0.13	3.79637e-30	Cholinergic neurons 2	Fine
rad	2.34051e-34	1.25894	0.38	0.219	5.60132e-30	Cholinergic neurons 2	Fine
Rim	3.06037e-34	0.602979	0.701	0.513	7.32407e-30	Cholinergic neurons 2	Fine
side-VI	1.01616e-30	1.12604	0.255	0.122	2.43187e-26	Cholinergic neurons 2	Fine
CASK	3.24153e-30	0.842645	0.468	0.297	7.75764e-26	Cholinergic neurons 2	Fine
CG42613	2.62881e-27	0.77785	0.381	0.222	6.29126e-23	Cholinergic neurons 2	Fine
nrv3	2.6579e-26	0.648226	0.571	0.416	6.36089e-22	Cholinergic neurons 2	Fine
CG45002	6.44245e-26	0.90024	0.325	0.184	1.54181e-21	Cholinergic neurons 2	Fine
NetB	4.21071e-25	1.0089	0.351	0.212	1.00771e-20	Cholinergic neurons 2	Fine
CG16779	7.78609e-24	0.835219	0.291	0.161	1.86337e-19	Cholinergic neurons 2	Fine
Snap25	1.10302e-23	0.678725	0.493	0.35	2.63976e-19	Cholinergic neurons 2	Fine
Pde1c	1.33606e-23	0.932877	0.358	0.221	3.19746e-19	Cholinergic neurons 2	Fine
Rbp6	6.59386e-23	0.683176	0.628	0.489	1.57804e-18	Cholinergic neurons 2	Fine
Octalpha2R	2.79446e-21	1.03049	0.264	0.148	6.6877e-17	Cholinergic neurons 2	Fine
CG42260	1.27098e-20	0.735934	0.323	0.195	3.04172e-16	Cholinergic neurons 2	Fine
mtd	1.62747e-19	0.798942	0.311	0.191	3.89487e-15	Cholinergic neurons 2	Fine
CG34370	2.9962e-19	0.796646	0.252	0.141	7.1705e-15	Cholinergic neurons 2	Fine
Rbfox1	4.79264e-16	0.442653	0.665	0.551	1.14698e-11	Cholinergic neurons 2	Fine
dysc	1.32961e-15	0.42001	0.552	0.414	3.18202e-11	Cholinergic neurons 2	Fine
mspo	6.71596e-15	0.801296	0.277	0.176	1.60726e-10	Cholinergic neurons 2	Fine
Syt1	2.15466e-14	0.426934	0.627	0.517	5.15653e-10	Cholinergic neurons 2	Fine
CaMKII	2.48814e-14	0.603474	0.448	0.345	5.95461e-10	Cholinergic neurons 2	Fine
brp	5.57408e-14	0.43321	0.516	0.391	1.33399e-09	Cholinergic neurons 2	Fine
dpr8	6.32905e-13	0.57711	0.422	0.317	1.51467e-08	Cholinergic neurons 2	Fine
tutl	3.62354e-12	0.447794	0.499	0.398	8.67186e-08	Cholinergic neurons 2	Fine
cpx	9.5272e-12	0.476848	0.41	0.304	2.28005e-07	Cholinergic neurons 2	Fine
nAChRalpha4	1.82402e-11	0.509391	0.296	0.2	4.36524e-07	Cholinergic neurons 2	Fine
unc-13	1.92072e-11	0.406475	0.547	0.456	4.59666e-07	Cholinergic neurons 2	Fine
CG4341	1.97763e-11	0.677955	0.274	0.186	4.73286e-07	Cholinergic neurons 2	Fine
nAChRbeta1	3.66926e-11	0.53143	0.294	0.201	8.78127e-07	Cholinergic neurons 2	Fine
shep	1.83041e-10	0.361646	0.773	0.716	4.38054e-06	Cholinergic neurons 2	Fine
fne	4.01131e-10	0.388816	0.495	0.397	9.59988e-06	Cholinergic neurons 2	Fine
pan	1.25507e-09	0.547906	0.263	0.186	3.00364e-05	Cholinergic neurons 2	Fine
CadN	1.6887e-09	0.268969	0.79	0.732	4.0414e-05	Cholinergic neurons 2	Fine
CG31140	5.9058e-09	0.390578	0.438	0.345	0.000141338	Cholinergic neurons 2	Fine
mei-P26	1.25211e-08	0.522105	0.347	0.266	0.000299656	Cholinergic neurons 2	Fine
bru1	8.8045e-08	0.599263	0.32	0.25	0.00210709	Cholinergic neurons 2	Fine
SK	6.72814e-07	0.264543	0.519	0.424	0.0161018	Cholinergic neurons 2	Fine
Nrx-1	2.14084e-06	0.290393	0.437	0.364	0.0512345	Cholinergic neurons 2	Fine
heph	3.54131e-06	0.860623	0.335	0.285	0.0847505	Cholinergic neurons 2	Fine
Cadps	7.70471e-06	0.289899	0.398	0.333	0.184389	Cholinergic neurons 2	Fine
hwt	1.70103e-05	0.413645	0.272	0.214	0.407091	Cholinergic neurons 2	Fine
Mid1	1.93857e-05	0.27492	0.37	0.304	0.463938	Cholinergic neurons 2	Fine
Cam	3.09122e-05	0.265923	0.375	0.313	0.73979	Cholinergic neurons 2	Fine
shakB	8.23831e-05	0.552058	0.389	0.344	1	Cholinergic neurons 2	Fine
Rbp	0.000307518	0.28293	0.37	0.316	1	Cholinergic neurons 2	Fine
CanA-14F	0.00068497	0.403925	0.261	0.216	1	Cholinergic neurons 2	Fine
tou	0.000857773	0.277652	0.251	0.205	1	Cholinergic neurons 2	Fine
br	0.00113799	0.372472	0.258	0.211	1	Cholinergic neurons 2	Fine
trv	0.00122423	0.303697	0.305	0.258	1	Cholinergic neurons 2	Fine
PlexA	0.00144054	0.44961	0.27	0.234	1	Cholinergic neurons 2	Fine
sdt	0.00872848	0.264758	0.274	0.24	1	Cholinergic neurons 2	Fine
Cow	0.00921129	0.311329	0.304	0.269	1	Cholinergic neurons 2	Fine
CG32264	0.00996434	0.295874	0.332	0.299	1	Cholinergic neurons 2	Fine
dar1	0	3.61201	0.457	0.023	0	Multidendritic sensory neurons	Fine
RluA-1	0	3.50767	0.363	0.019	0	Multidendritic sensory neurons	Fine
unc-13-4A	1.29576e-89	1.90484	0.39	0.11	3.10101e-85	Multidendritic sensory neurons	Fine
igl	3.38283e-87	2.04912	0.302	0.07	8.09578e-83	Multidendritic sensory neurons	Fine
CG42458	1.23634e-86	1.86491	0.276	0.058	2.95882e-82	Multidendritic sensory neurons	Fine
klg	6.2152e-82	1.77692	0.569	0.249	1.48742e-77	Multidendritic sensory neurons	Fine
Lmpt	1.51439e-78	2.0337	0.258	0.056	3.62423e-74	Multidendritic sensory neurons	Fine
ss	7.34651e-78	1.69518	0.299	0.072	1.75817e-73	Multidendritic sensory neurons	Fine
lncRNA:CR45109	2.37933e-76	1.8211	0.471	0.179	5.69421e-72	Multidendritic sensory neurons	Fine
Slob	6.0158e-66	1.69209	0.256	0.063	1.4397e-61	Multidendritic sensory neurons	Fine
tup	1.04253e-64	1.57768	0.309	0.089	2.49498e-60	Multidendritic sensory neurons	Fine
cpo	9.10631e-63	0.625313	0.899	0.693	2.17932e-58	Multidendritic sensory neurons	Fine
Frq1	8.34919e-62	1.39063	0.482	0.204	1.99813e-57	Multidendritic sensory neurons	Fine
Pde6	1.22552e-60	1.61134	0.308	0.093	2.93292e-56	Multidendritic sensory neurons	Fine
lncRNA:CR46006	5.54802e-57	1.45233	0.255	0.07	1.32775e-52	Multidendritic sensory neurons	Fine
pHCl-1	8.28939e-54	1.29069	0.395	0.152	1.98382e-49	Multidendritic sensory neurons	Fine
2mit	1.04602e-53	1.58621	0.299	0.096	2.50333e-49	Multidendritic sensory neurons	Fine
Nrg	1.76031e-53	0.985128	0.733	0.471	4.21277e-49	Multidendritic sensory neurons	Fine
peb	9.17895e-53	1.41571	0.253	0.072	2.19671e-48	Multidendritic sensory neurons	Fine
SK	8.72456e-52	1.03668	0.677	0.412	2.08796e-47	Multidendritic sensory neurons	Fine
CG10737	2.78955e-49	1.438	0.335	0.126	6.67596e-45	Multidendritic sensory neurons	Fine
Antp	1.10852e-48	0.918218	0.558	0.283	2.65292e-44	Multidendritic sensory neurons	Fine
SP1173	2.47589e-48	1.41738	0.395	0.167	5.9253e-44	Multidendritic sensory neurons	Fine
Ank2	2.52658e-38	1.06653	0.561	0.333	6.04661e-34	Multidendritic sensory neurons	Fine
ct	3.25012e-38	1.06368	0.537	0.302	7.7782e-34	Multidendritic sensory neurons	Fine
Fas3	1.92002e-37	1.16547	0.466	0.25	4.595e-33	Multidendritic sensory neurons	Fine
OtopLa	4.77953e-34	1.14178	0.555	0.355	1.14384e-29	Multidendritic sensory neurons	Fine
Trim9	2.55404e-32	0.906084	0.445	0.233	6.11233e-28	Multidendritic sensory neurons	Fine
psq	6.7401e-32	0.953262	0.492	0.285	1.61304e-27	Multidendritic sensory neurons	Fine
para	4.8909e-31	0.931702	0.601	0.425	1.17049e-26	Multidendritic sensory neurons	Fine
SP2353	9.42228e-29	1.04412	0.338	0.165	2.25494e-24	Multidendritic sensory neurons	Fine
mbl	8.99241e-28	0.398852	0.893	0.72	2.15206e-23	Multidendritic sensory neurons	Fine
cora	2.03141e-25	0.909119	0.317	0.155	4.86157e-21	Multidendritic sensory neurons	Fine
hts	6.09785e-25	0.856216	0.402	0.22	1.45934e-20	Multidendritic sensory neurons	Fine
Wdr62	3.36582e-23	1.09811	0.317	0.168	8.05509e-19	Multidendritic sensory neurons	Fine
GABA-B-R1	3.5649e-22	0.92129	0.25	0.115	8.53151e-18	Multidendritic sensory neurons	Fine
dpr8	1.59541e-21	0.773118	0.492	0.316	3.81814e-17	Multidendritic sensory neurons	Fine
alpha-Spec	1.97444e-20	1.00711	0.256	0.127	4.72524e-16	Multidendritic sensory neurons	Fine
Msp300	1.66056e-19	0.652611	0.509	0.347	3.97405e-15	Multidendritic sensory neurons	Fine
CG34347	1.9256e-19	0.937368	0.312	0.172	4.60834e-15	Multidendritic sensory neurons	Fine
Con	5.16577e-19	0.611039	0.357	0.199	1.23627e-14	Multidendritic sensory neurons	Fine
kmr	1.17418e-18	0.943219	0.335	0.195	2.81005e-14	Multidendritic sensory neurons	Fine
trv	1.76988e-18	0.835165	0.399	0.25	4.23567e-14	Multidendritic sensory neurons	Fine
Cam	1.92043e-15	1.00205	0.433	0.31	4.59598e-11	Multidendritic sensory neurons	Fine
VAChT	8.63341e-15	0.643415	0.28	0.156	2.06615e-10	Multidendritic sensory neurons	Fine
alphaTub84B	2.80588e-14	0.805428	0.27	0.155	6.71504e-10	Multidendritic sensory neurons	Fine
Rtnl1	4.22878e-14	0.723592	0.303	0.18	1.01203e-09	Multidendritic sensory neurons	Fine
luna	2.91181e-13	0.636037	0.503	0.369	6.96855e-09	Multidendritic sensory neurons	Fine
CG32982	8.85679e-13	0.679985	0.267	0.156	2.11961e-08	Multidendritic sensory neurons	Fine
chinmo	9.72967e-13	0.448125	0.724	0.596	2.3285e-08	Multidendritic sensory neurons	Fine
Liprin-gamma	4.42508e-12	0.63554	0.277	0.168	1.05901e-07	Multidendritic sensory neurons	Fine
dysc	1.48094e-11	0.503225	0.552	0.422	3.54419e-07	Multidendritic sensory neurons	Fine
ab	3.28071e-11	0.771044	0.334	0.229	7.8514e-07	Multidendritic sensory neurons	Fine
Syx1A	5.73626e-10	0.617452	0.364	0.256	1.3728e-05	Multidendritic sensory neurons	Fine
stan	7.38267e-10	0.667204	0.274	0.178	1.76682e-05	Multidendritic sensory neurons	Fine
Act5C	7.78657e-10	0.546724	0.311	0.206	1.86348e-05	Multidendritic sensory neurons	Fine
eIF4EHP	1.43861e-08	0.427222	0.366	0.261	0.000344288	Multidendritic sensory neurons	Fine
chn	1.69773e-08	0.421746	0.438	0.326	0.0004063	Multidendritic sensory neurons	Fine
Atpalpha	6.20729e-08	0.294997	0.84	0.786	0.00148553	Multidendritic sensory neurons	Fine
shot	6.30209e-08	0.461	0.303	0.208	0.00150822	Multidendritic sensory neurons	Fine
fax	1.41173e-07	0.381595	0.537	0.435	0.00337854	Multidendritic sensory neurons	Fine
Fas1	1.68457e-07	0.44642	0.331	0.236	0.00403151	Multidendritic sensory neurons	Fine
14-3-3epsilon	2.40028e-07	0.584754	0.306	0.224	0.00574435	Multidendritic sensory neurons	Fine
beat-IIIc	6.03899e-07	0.399633	0.258	0.176	0.0144525	Multidendritic sensory neurons	Fine
14-3-3zeta	6.22295e-07	0.503363	0.329	0.241	0.0148928	Multidendritic sensory neurons	Fine
kirre	3.35779e-06	0.498557	0.329	0.245	0.0803586	Multidendritic sensory neurons	Fine
Bsg	8.18536e-06	0.306838	0.45	0.362	0.195892	Multidendritic sensory neurons	Fine
CG42342	9.11084e-06	0.347711	0.352	0.273	0.218041	Multidendritic sensory neurons	Fine
chrb	2.9028e-05	0.252268	0.466	0.376	0.694698	Multidendritic sensory neurons	Fine
Flo2	2.92045e-05	0.28938	0.524	0.435	0.698921	Multidendritic sensory neurons	Fine
klar	3.92816e-05	0.33659	0.341	0.267	0.940087	Multidendritic sensory neurons	Fine
mtd	4.2596e-05	0.398556	0.271	0.202	1	Multidendritic sensory neurons	Fine
smal	4.87167e-05	0.362991	0.34	0.266	1	Multidendritic sensory neurons	Fine
orb2	5.04964e-05	0.339524	0.255	0.187	1	Multidendritic sensory neurons	Fine
scyl	5.3566e-05	0.401066	0.258	0.19	1	Multidendritic sensory neurons	Fine
Tm1	0.000102259	0.447826	0.273	0.212	1	Multidendritic sensory neurons	Fine
CG17816	0.000112538	0.341686	0.401	0.326	1	Multidendritic sensory neurons	Fine
Mid1	0.000134055	0.396509	0.378	0.307	1	Multidendritic sensory neurons	Fine
elav	0.00016707	0.261093	0.555	0.483	1	Multidendritic sensory neurons	Fine
CycG	0.000173503	0.336344	0.354	0.281	1	Multidendritic sensory neurons	Fine
stai	0.00025213	0.347943	0.271	0.207	1	Multidendritic sensory neurons	Fine
dtn	0.000602244	0.281257	0.259	0.198	1	Multidendritic sensory neurons	Fine
CanA-14F	0.00090746	0.291039	0.276	0.216	1	Multidendritic sensory neurons	Fine
CG6329	0.00131721	0.285807	0.316	0.255	1	Multidendritic sensory neurons	Fine
pum	0.00220978	0.252258	0.738	0.7	1	Multidendritic sensory neurons	Fine
kek2	0.00641113	0.510644	0.25	0.207	1	Multidendritic sensory neurons	Fine
meru	1.31289e-172	3.0693	0.365	0.04	3.14202e-168	External sensory neurons	Fine
pHCl-1	1.72993e-140	2.46455	0.595	0.146	4.14006e-136	External sensory neurons	Fine
cpo	5.96326e-122	1.54756	0.96	0.696	1.42713e-117	External sensory neurons	Fine
ham	2.49987e-101	2.99339	0.253	0.033	5.98268e-97	External sensory neurons	Fine
HnRNP-K	7.42743e-93	2.7586	0.55	0.193	1.77753e-88	External sensory neurons	Fine
ss	9.50807e-70	2.15696	0.324	0.078	2.27547e-65	External sensory neurons	Fine
bru2	2.61867e-53	2.52192	0.284	0.078	6.26699e-49	External sensory neurons	Fine
Gfrl	3.83341e-48	1.87776	0.347	0.116	9.17411e-44	External sensory neurons	Fine
nrm	3.03377e-45	1.90909	0.277	0.081	7.26042e-41	External sensory neurons	Fine
eys	1.39986e-42	1.39453	0.416	0.169	3.35015e-38	External sensory neurons	Fine
SP1173	4.64563e-20	1.01535	0.353	0.178	1.11179e-15	External sensory neurons	Fine
Fas1	4.54323e-15	0.882987	0.385	0.235	1.08729e-10	External sensory neurons	Fine
rst	4.97202e-14	1.16361	0.266	0.142	1.1899e-09	External sensory neurons	Fine
shot	8.55061e-12	0.914049	0.336	0.209	2.04633e-07	External sensory neurons	Fine
MESK2	3.53065e-11	0.729657	0.342	0.214	8.44956e-07	External sensory neurons	Fine
Ank2	8.85042e-11	0.733526	0.468	0.348	2.11808e-06	External sensory neurons	Fine
mbl	1.35446e-10	0.506209	0.819	0.731	3.2415e-06	External sensory neurons	Fine
Sema2b	1.35573e-10	0.57583	0.494	0.367	3.24454e-06	External sensory neurons	Fine
Nrg	1.39823e-09	0.44688	0.613	0.488	3.34624e-05	External sensory neurons	Fine
SP2353	8.52755e-09	0.740991	0.277	0.176	0.000204081	External sensory neurons	Fine
smal	1.45351e-08	0.493638	0.389	0.265	0.000347854	External sensory neurons	Fine
para	2.19234e-07	0.996161	0.494	0.438	0.0052467	External sensory neurons	Fine
beat-IIIc	3.60311e-07	0.756916	0.266	0.178	0.00862297	External sensory neurons	Fine
klar	4.31773e-07	0.683871	0.358	0.268	0.0103332	External sensory neurons	Fine
stan	1.21321e-06	0.609832	0.273	0.182	0.0290346	External sensory neurons	Fine
lola	2.551e-06	0.42035	0.758	0.712	0.0610506	External sensory neurons	Fine
bru3	2.84942e-06	0.492202	0.756	0.732	0.0681924	External sensory neurons	Fine
toc	4.99593e-06	0.767205	0.251	0.172	0.119563	External sensory neurons	Fine
Msp300	1.93069e-05	0.40607	0.438	0.358	0.462054	External sensory neurons	Fine
jvl	3.75179e-05	0.525794	0.286	0.209	0.897879	External sensory neurons	Fine
SK	4.92626e-05	0.377717	0.501	0.433	1	External sensory neurons	Fine
hts	5.33844e-05	0.598185	0.306	0.233	1	External sensory neurons	Fine
X11Lbeta	5.69494e-05	0.394264	0.499	0.423	1	External sensory neurons	Fine
Calr	0.000134276	0.616446	0.311	0.243	1	External sensory neurons	Fine
mtd	0.000604792	0.652815	0.264	0.205	1	External sensory neurons	Fine
sm	0.000620055	0.279127	0.702	0.68	1	External sensory neurons	Fine
kirre	0.000850447	0.351378	0.315	0.249	1	External sensory neurons	Fine
Pde1c	0.00123885	0.494245	0.298	0.237	1	External sensory neurons	Fine
elav	0.00214168	0.328022	0.53	0.487	1	External sensory neurons	Fine
Hsc70-3	0.00224684	0.4768	0.315	0.259	1	External sensory neurons	Fine
Cals	0.00263142	0.503109	0.255	0.2	1	External sensory neurons	Fine
l(3)neo38	0.00521803	0.350854	0.345	0.291	1	External sensory neurons	Fine
Eip63E	0.00670153	0.267829	0.32	0.266	1	External sensory neurons	Fine
klg	0.00789626	0.516195	0.322	0.277	1	External sensory neurons	Fine
CG31869	0	4.3082	0.47	0.007	0	Chordotonal sensory neurons	Fine
CG31036	0	3.5981	0.368	0.009	0	Chordotonal sensory neurons	Fine
CG45105	3.68802e-227	3.31121	0.317	0.015	8.82618e-223	Chordotonal sensory neurons	Fine
Rfx	1.27741e-219	3.56763	0.34	0.019	3.05709e-215	Chordotonal sensory neurons	Fine
nompC	2.60132e-212	3.04657	0.326	0.018	6.22548e-208	Chordotonal sensory neurons	Fine
CG9650	1.62082e-191	2.61739	0.722	0.141	3.87894e-187	Chordotonal sensory neurons	Fine
cpo	1.10945e-163	2.29166	0.986	0.698	2.65513e-159	Chordotonal sensory neurons	Fine
l(2)41Ab	2.25464e-115	2.49732	0.368	0.054	5.39581e-111	Chordotonal sensory neurons	Fine
ss	2.92271e-95	2.33854	0.405	0.077	6.99463e-91	Chordotonal sensory neurons	Fine
eys	1.49104e-75	1.90652	0.541	0.166	3.56835e-71	Chordotonal sensory neurons	Fine
Msp300	2.07866e-74	1.60869	0.756	0.341	4.97465e-70	Chordotonal sensory neurons	Fine
Lac	1.34907e-72	2.18297	0.351	0.075	3.22859e-68	Chordotonal sensory neurons	Fine
meru	3.36674e-67	2.05629	0.278	0.049	8.05729e-63	Chordotonal sensory neurons	Fine
bi	4.23597e-67	1.88926	0.595	0.224	1.01375e-62	Chordotonal sensory neurons	Fine
CG30460	5.64776e-59	2.2977	0.258	0.05	1.35162e-54	Chordotonal sensory neurons	Fine
msi	7.59043e-50	1.29371	0.677	0.348	1.81654e-45	Chordotonal sensory neurons	Fine
Hsp83	9.32798e-41	1.72397	0.309	0.092	2.23237e-36	Chordotonal sensory neurons	Fine
pHCl-1	8.83426e-38	1.22506	0.433	0.162	2.11422e-33	Chordotonal sensory neurons	Fine
Nrx-IV	3.91854e-37	1.54928	0.295	0.088	9.37785e-33	Chordotonal sensory neurons	Fine
jvl	2.72558e-35	1.43517	0.465	0.201	6.52286e-31	Chordotonal sensory neurons	Fine
Pgant9	9.18593e-35	1.55663	0.337	0.117	2.19838e-30	Chordotonal sensory neurons	Fine
peb	4.62699e-33	1.45279	0.266	0.08	1.10733e-28	Chordotonal sensory neurons	Fine
scrib	4.14075e-31	1.50477	0.297	0.101	9.90965e-27	Chordotonal sensory neurons	Fine
ctp	3.18626e-27	1.29889	0.312	0.117	7.62535e-23	Chordotonal sensory neurons	Fine
Dyrk2	4.47542e-23	1.38722	0.292	0.116	1.07106e-18	Chordotonal sensory neurons	Fine
CG32982	7.83602e-22	1.09634	0.348	0.156	1.87532e-17	Chordotonal sensory neurons	Fine
cv-c	1.17658e-20	1.25542	0.292	0.122	2.8158e-16	Chordotonal sensory neurons	Fine
shakB	2.28112e-20	0.912202	0.567	0.339	5.45918e-16	Chordotonal sensory neurons	Fine
CG46385	2.37328e-19	1.42031	0.258	0.106	5.67974e-15	Chordotonal sensory neurons	Fine
Fas1	1.58031e-17	0.933654	0.425	0.235	3.78199e-13	Chordotonal sensory neurons	Fine
Cam	9.61415e-17	0.810738	0.516	0.311	2.30086e-12	Chordotonal sensory neurons	Fine
Jupiter	1.81865e-15	1.04287	0.297	0.145	4.3524e-11	Chordotonal sensory neurons	Fine
dnc	3.5698e-15	0.717433	0.711	0.556	8.54325e-11	Chordotonal sensory neurons	Fine
SK	4.50262e-14	0.798065	0.603	0.429	1.07757e-09	Chordotonal sensory neurons	Fine
klar	6.66159e-14	1.04196	0.433	0.265	1.59425e-09	Chordotonal sensory neurons	Fine
Nrg	6.68098e-14	0.616255	0.66	0.487	1.59889e-09	Chordotonal sensory neurons	Fine
rdgA	1.62539e-13	0.854043	0.312	0.16	3.88988e-09	Chordotonal sensory neurons	Fine
beat-IIIc	1.71547e-13	1.45703	0.32	0.177	4.10547e-09	Chordotonal sensory neurons	Fine
rst	3.71428e-13	0.932064	0.283	0.143	8.88902e-09	Chordotonal sensory neurons	Fine
ab	1.77301e-11	0.794861	0.382	0.231	4.24316e-07	Chordotonal sensory neurons	Fine
raskol	2.50994e-11	0.895558	0.275	0.146	6.00679e-07	Chordotonal sensory neurons	Fine
Calr	5.29273e-11	0.630729	0.397	0.239	1.26666e-06	Chordotonal sensory neurons	Fine
px	8.62606e-11	0.944409	0.317	0.185	2.06439e-06	Chordotonal sensory neurons	Fine
Tet	2.49935e-10	0.722077	0.516	0.362	5.98143e-06	Chordotonal sensory neurons	Fine
sm	2.61643e-10	0.513529	0.802	0.675	6.26165e-06	Chordotonal sensory neurons	Fine
mtd	5.05155e-10	0.638933	0.343	0.202	1.20894e-05	Chordotonal sensory neurons	Fine
hts	6.87204e-10	0.764008	0.368	0.231	1.64462e-05	Chordotonal sensory neurons	Fine
CG6329	8.13057e-10	0.712122	0.391	0.254	1.94581e-05	Chordotonal sensory neurons	Fine
CG33144	9.00079e-10	0.751552	0.28	0.156	2.15407e-05	Chordotonal sensory neurons	Fine
X11Lbeta	1.10844e-09	0.605802	0.567	0.42	2.65273e-05	Chordotonal sensory neurons	Fine
CG45263	2.26961e-09	0.616116	0.283	0.159	5.43163e-05	Chordotonal sensory neurons	Fine
MESK2	2.62444e-09	0.720219	0.346	0.216	6.2808e-05	Chordotonal sensory neurons	Fine
brat	5.49377e-09	0.515093	0.504	0.352	0.000131477	Chordotonal sensory neurons	Fine
CG42594	6.07669e-09	0.621337	0.286	0.165	0.000145427	Chordotonal sensory neurons	Fine
mbl	7.90033e-08	0.272164	0.858	0.73	0.00189071	Chordotonal sensory neurons	Fine
Mob2	3.0518e-07	0.761638	0.357	0.248	0.00730356	Chordotonal sensory neurons	Fine
kuz	3.75216e-07	0.581766	0.484	0.36	0.00897967	Chordotonal sensory neurons	Fine
CG18265	6.19773e-07	0.566561	0.343	0.229	0.0148324	Chordotonal sensory neurons	Fine
Cnx99A	1.54277e-06	0.635463	0.261	0.163	0.0369215	Chordotonal sensory neurons	Fine
Usp2	8.37643e-06	0.543751	0.263	0.171	0.200465	Chordotonal sensory neurons	Fine
stan	1.55645e-05	0.647098	0.269	0.183	0.372489	Chordotonal sensory neurons	Fine
kirre	2.29751e-05	0.480863	0.346	0.249	0.549841	Chordotonal sensory neurons	Fine
SP1173	8.01069e-05	0.521371	0.272	0.185	1	Chordotonal sensory neurons	Fine
tinc	0.000141374	0.446584	0.431	0.347	1	Chordotonal sensory neurons	Fine
lola	0.000204094	0.366413	0.765	0.712	1	Chordotonal sensory neurons	Fine
gish	0.000237512	0.47945	0.326	0.246	1	Chordotonal sensory neurons	Fine
cic	0.000561865	0.506135	0.266	0.194	1	Chordotonal sensory neurons	Fine
CG6024	0.000684026	0.411922	0.303	0.226	1	Chordotonal sensory neurons	Fine
stx	0.000785886	0.328912	0.368	0.281	1	Chordotonal sensory neurons	Fine
zfh2	0.0011337	0.344947	0.374	0.288	1	Chordotonal sensory neurons	Fine
jus	0.0014929	0.374972	0.306	0.235	1	Chordotonal sensory neurons	Fine
l(3)neo38	0.00164466	0.410264	0.36	0.291	1	Chordotonal sensory neurons	Fine
CycG	0.00184969	0.370969	0.36	0.284	1	Chordotonal sensory neurons	Fine
stai	0.00461944	0.439609	0.269	0.211	1	Chordotonal sensory neurons	Fine
Ank2	0.00580215	0.340423	0.425	0.352	1	Chordotonal sensory neurons	Fine
CG13731	0	5.28011	0.386	0.003	0	Chordotonal glia	Fine
CG7465	0	4.73165	0.329	0.002	0	Chordotonal glia	Fine
CG3168	6.98653e-297	3.56585	0.4	0.004	1.67202e-292	Chordotonal glia	Fine
CG30457	5.65502e-287	3.87119	0.271	0.001	1.35336e-282	Chordotonal glia	Fine
CG1648	8.2535e-287	3.45609	0.686	0.017	1.97523e-282	Chordotonal glia	Fine
GstD1	2.73891e-277	3.16979	0.429	0.005	6.55476e-273	Chordotonal glia	Fine
CAH2	5.86355e-258	2.87376	0.329	0.003	1.40326e-253	Chordotonal glia	Fine
CG32564	2.61588e-249	3.38058	0.286	0.002	6.26033e-245	Chordotonal glia	Fine
CG10953	8.77274e-235	4.11356	0.286	0.002	2.09949e-230	Chordotonal glia	Fine
CG7299	2.58199e-208	4.00981	0.257	0.002	6.17922e-204	Chordotonal glia	Fine
CG32032	1.56265e-186	2.24406	0.3	0.004	3.73973e-182	Chordotonal glia	Fine
PyK	3.52549e-186	2.16033	0.4	0.008	8.4372e-182	Chordotonal glia	Fine
CG1368	1.8357e-181	3.70333	0.286	0.004	4.3932e-177	Chordotonal glia	Fine
CG30069	1.03048e-176	2.279	0.429	0.011	2.46613e-172	Chordotonal glia	Fine
fru	3.30214e-169	2.16652	0.257	0.003	7.90267e-165	Chordotonal glia	Fine
Aldh	1.67385e-166	1.9507	0.271	0.004	4.00585e-162	Chordotonal glia	Fine
alphaTub85E	7.664e-161	4.92736	0.314	0.006	1.83415e-156	Chordotonal glia	Fine
Gapdh1	6.11787e-159	2.99942	0.414	0.011	1.46413e-154	Chordotonal glia	Fine
frm	1.01757e-156	3.81096	0.271	0.004	2.43526e-152	Chordotonal glia	Fine
CG1572	1.19141e-151	2.52923	0.471	0.016	2.85127e-147	Chordotonal glia	Fine
Pgk	4.37845e-149	2.34208	0.371	0.01	1.04785e-144	Chordotonal glia	Fine
Gapdh2	1.67148e-148	3.08249	0.6	0.028	4.00019e-144	Chordotonal glia	Fine
CG9336	2.91481e-144	2.402	0.443	0.015	6.97572e-140	Chordotonal glia	Fine
Idgf4	3.07954e-140	2.78948	0.486	0.019	7.36997e-136	Chordotonal glia	Fine
CG7920	1.52415e-134	2.05101	0.386	0.012	3.6476e-130	Chordotonal glia	Fine
Spn88Ea	4.6982e-131	1.79749	0.286	0.006	1.12437e-126	Chordotonal glia	Fine
CG8086	2.39068e-128	2.57466	0.257	0.005	5.72136e-124	Chordotonal glia	Fine
CG44325	9.48802e-120	2.25169	0.4	0.015	2.27067e-115	Chordotonal glia	Fine
ATPsynB	1.58683e-117	1.92229	0.343	0.011	3.7976e-113	Chordotonal glia	Fine
Pglym78	1.48422e-116	1.80556	0.3	0.008	3.55205e-112	Chordotonal glia	Fine
Pgi	7.18146e-112	2.38469	0.343	0.012	1.71867e-107	Chordotonal glia	Fine
LamC	1.2291e-106	2.40493	0.471	0.024	2.94148e-102	Chordotonal glia	Fine
ringer	2.09065e-102	1.85971	0.257	0.007	5.00334e-98	Chordotonal glia	Fine
Eno	8.11638e-98	2.68194	0.571	0.04	1.94241e-93	Chordotonal glia	Fine
CG31705	3.41311e-85	1.69316	0.271	0.01	8.16826e-81	Chordotonal glia	Fine
Tpi	2.12216e-84	2.13027	0.271	0.01	5.07876e-80	Chordotonal glia	Fine
Karybeta3	2.36886e-83	1.55852	0.343	0.016	5.66917e-79	Chordotonal glia	Fine
CAP	1.10353e-82	4.07454	0.471	0.033	2.64098e-78	Chordotonal glia	Fine
zormin	3.43466e-81	1.7835	0.357	0.018	8.21982e-77	Chordotonal glia	Fine
betaTub56D	2.55487e-80	3.22565	0.771	0.092	6.11431e-76	Chordotonal glia	Fine
Mdh2	5.51846e-80	1.79805	0.271	0.01	1.32068e-75	Chordotonal glia	Fine
Tina-1	1.4543e-79	2.54368	0.371	0.02	3.48043e-75	Chordotonal glia	Fine
blw	3.19421e-77	2.24173	0.7	0.073	7.64439e-73	Chordotonal glia	Fine
Mpcp2	3.0194e-74	1.82286	0.514	0.041	7.22602e-70	Chordotonal glia	Fine
RpS29	3.07793e-74	1.83129	0.429	0.029	7.36611e-70	Chordotonal glia	Fine
Vha68-2	2.42821e-70	1.98437	0.343	0.02	5.8112e-66	Chordotonal glia	Fine
Ldh	2.88361e-70	2.00738	0.357	0.021	6.90105e-66	Chordotonal glia	Fine
AdSS	6.00312e-70	1.34816	0.286	0.013	1.43667e-65	Chordotonal glia	Fine
AnxB9	1.08275e-68	2.09068	0.643	0.068	2.59124e-64	Chordotonal glia	Fine
VhaAC39-1	8.78806e-68	1.43205	0.3	0.015	2.10316e-63	Chordotonal glia	Fine
eIF3m	1.79444e-67	1.65843	0.314	0.017	4.29446e-63	Chordotonal glia	Fine
RpL11	3.14262e-66	1.69496	0.486	0.041	7.52092e-62	Chordotonal glia	Fine
Vha55	1.53076e-65	2.34149	0.486	0.042	3.66341e-61	Chordotonal glia	Fine
UQCR-C1	2.11962e-64	1.20546	0.314	0.018	5.07267e-60	Chordotonal glia	Fine
Idgf6	8.23513e-64	1.68639	0.314	0.018	1.97083e-59	Chordotonal glia	Fine
rgn	1.66649e-63	2.09026	0.314	0.018	3.98825e-59	Chordotonal glia	Fine
Pdk	2.474e-63	1.73902	0.314	0.018	5.92078e-59	Chordotonal glia	Fine
Msr-110	2.6913e-63	2.68361	0.4	0.03	6.44081e-59	Chordotonal glia	Fine
sosie	2.36383e-61	2.28618	0.3	0.017	5.65711e-57	Chordotonal glia	Fine
ATPsynbeta	1.60399e-60	1.8648	0.529	0.052	3.83867e-56	Chordotonal glia	Fine
Rac2	2.04461e-58	1.77649	0.286	0.016	4.89315e-54	Chordotonal glia	Fine
Chd64	2.09903e-58	1.34121	0.371	0.027	5.02339e-54	Chordotonal glia	Fine
RpL27	6.2516e-58	2.08191	0.486	0.047	1.49613e-53	Chordotonal glia	Fine
Hsc70-4	1.085e-57	2.52907	0.843	0.147	2.59661e-53	Chordotonal glia	Fine
eIF3i	1.54093e-57	1.19092	0.286	0.017	3.68776e-53	Chordotonal glia	Fine
RpS3	3.72254e-57	1.67937	0.6	0.069	8.90878e-53	Chordotonal glia	Fine
slf	4.33388e-57	2.54342	0.329	0.023	1.03719e-52	Chordotonal glia	Fine
GlyP	2.1716e-55	1.51113	0.343	0.025	5.19707e-51	Chordotonal glia	Fine
RpL18A	6.31592e-55	1.99381	0.571	0.067	1.51153e-50	Chordotonal glia	Fine
Nacalpha	1.35659e-54	2.03108	0.329	0.023	3.2466e-50	Chordotonal glia	Fine
RpL10Ab	1.82466e-54	1.67883	0.514	0.054	4.36677e-50	Chordotonal glia	Fine
alphaTub84B	4.15374e-54	2.50861	0.843	0.159	9.94072e-50	Chordotonal glia	Fine
Ald1	6.08e-54	2.72651	0.771	0.132	1.45507e-49	Chordotonal glia	Fine
ATPsynC	1.50479e-53	1.62228	0.543	0.061	3.60125e-49	Chordotonal glia	Fine
Ubi-p63E	1.70699e-53	1.54405	0.4	0.035	4.08517e-49	Chordotonal glia	Fine
mAcon1	4.53034e-53	1.41491	0.3	0.02	1.0842e-48	Chordotonal glia	Fine
CG46385	8.99119e-53	2.0982	0.729	0.108	2.15177e-48	Chordotonal glia	Fine
eIF3b	1.18725e-52	1.69171	0.414	0.038	2.84133e-48	Chordotonal glia	Fine
RpL37a	1.46813e-51	1.67604	0.343	0.027	3.51354e-47	Chordotonal glia	Fine
RpL7A	2.23579e-51	2.20493	0.771	0.127	5.3507e-47	Chordotonal glia	Fine
beta-Spec	3.90034e-51	1.73182	0.671	0.093	9.3343e-47	Chordotonal glia	Fine
Men	1.48038e-49	2.2446	0.343	0.028	3.54286e-45	Chordotonal glia	Fine
RpL4	1.84062e-49	2.10208	0.729	0.118	4.40498e-45	Chordotonal glia	Fine
RpL23	2.97591e-49	1.51123	0.5	0.056	7.12196e-45	Chordotonal glia	Fine
Hsp60A	1.38842e-48	1.37062	0.3	0.022	3.32276e-44	Chordotonal glia	Fine
RpL40	3.87195e-48	1.30896	0.371	0.033	9.26636e-44	Chordotonal glia	Fine
RpL12	6.82464e-48	1.5637	0.486	0.055	1.63327e-43	Chordotonal glia	Fine
eIF3c	8.01441e-48	1.50051	0.3	0.022	1.91801e-43	Chordotonal glia	Fine
RpL19	2.37738e-47	2.08502	0.614	0.089	5.68955e-43	Chordotonal glia	Fine
Vha100-2	2.67544e-47	2.0409	0.286	0.021	6.40287e-43	Chordotonal glia	Fine
RpL35	2.91028e-47	1.88413	0.429	0.044	6.96488e-43	Chordotonal glia	Fine
RpS3A	4.61449e-47	1.88074	0.629	0.092	1.10434e-42	Chordotonal glia	Fine
porin	5.69365e-47	1.57051	0.429	0.044	1.3626e-42	Chordotonal glia	Fine
RpS27	2.12809e-46	1.22286	0.343	0.029	5.09294e-42	Chordotonal glia	Fine
RpS8	3.05246e-46	1.72819	0.629	0.091	7.30514e-42	Chordotonal glia	Fine
Rack1	6.75341e-46	1.71975	0.614	0.089	1.61623e-41	Chordotonal glia	Fine
RpS6	1.37627e-45	1.64961	0.686	0.108	3.2937e-41	Chordotonal glia	Fine
RpL6	1.65032e-45	2.23304	0.729	0.13	3.94954e-41	Chordotonal glia	Fine
RpS5a	1.99648e-45	1.56624	0.529	0.067	4.77797e-41	Chordotonal glia	Fine
RpS20	2.62532e-45	1.59141	0.414	0.043	6.28291e-41	Chordotonal glia	Fine
Idh3a	4.46817e-45	1.24947	0.271	0.019	1.06932e-40	Chordotonal glia	Fine
RpL24	6.48925e-45	1.28582	0.329	0.028	1.55301e-40	Chordotonal glia	Fine
RpS18	9.25076e-45	1.58986	0.414	0.044	2.21389e-40	Chordotonal glia	Fine
RpLP1	1.32546e-44	1.71678	0.457	0.052	3.17209e-40	Chordotonal glia	Fine
Gdh	2.44712e-44	1.49955	0.414	0.044	5.85644e-40	Chordotonal glia	Fine
kst	2.92423e-44	1.53675	0.386	0.038	6.99827e-40	Chordotonal glia	Fine
RpL17	3.19546e-44	1.80644	0.6	0.087	7.64737e-40	Chordotonal glia	Fine
RpL9	4.24708e-44	1.82279	0.443	0.051	1.01641e-39	Chordotonal glia	Fine
ATPsyngamma	5.11934e-44	1.67748	0.271	0.02	1.22516e-39	Chordotonal glia	Fine
Desat1	7.55644e-44	1.25561	0.343	0.031	1.80841e-39	Chordotonal glia	Fine
RpL28	8.70552e-44	1.80805	0.414	0.045	2.08341e-39	Chordotonal glia	Fine
CG11791	1.00507e-43	0.851193	0.257	0.018	2.40534e-39	Chordotonal glia	Fine
RpL7	1.31316e-43	1.99638	0.6	0.089	3.14265e-39	Chordotonal glia	Fine
Chc	2.48646e-43	1.34693	0.386	0.039	5.95059e-39	Chordotonal glia	Fine
sesB	3.47175e-43	2.17022	0.657	0.114	8.30859e-39	Chordotonal glia	Fine
Tctp	9.85052e-43	1.53943	0.443	0.051	2.35743e-38	Chordotonal glia	Fine
RpL3	1.76147e-42	2.0571	0.8	0.161	4.21554e-38	Chordotonal glia	Fine
RpL36A	2.95294e-42	1.88218	0.286	0.023	7.06698e-38	Chordotonal glia	Fine
lost	3.26195e-42	1.5091	0.4	0.043	7.8065e-38	Chordotonal glia	Fine
RpL8	5.19182e-42	1.97716	0.629	0.1	1.24251e-37	Chordotonal glia	Fine
RpL22	3.82259e-41	1.70547	0.543	0.077	9.14821e-37	Chordotonal glia	Fine
Octbeta1R	1.23105e-40	1.44139	0.286	0.024	2.94616e-36	Chordotonal glia	Fine
mfas	3.15724e-40	1.75309	0.4	0.045	7.5559e-36	Chordotonal glia	Fine
RpS23	3.68874e-40	1.73553	0.457	0.058	8.8279e-36	Chordotonal glia	Fine
RpL13	5.14576e-40	1.75641	0.643	0.107	1.23148e-35	Chordotonal glia	Fine
eEF1gamma	5.7572e-40	1.70521	0.586	0.09	1.37781e-35	Chordotonal glia	Fine
RpLP0	7.69297e-40	1.76773	0.5	0.068	1.84108e-35	Chordotonal glia	Fine
CCT2	8.31711e-40	1.17461	0.271	0.022	1.99045e-35	Chordotonal glia	Fine
Moe	9.43492e-40	1.40593	0.486	0.064	2.25796e-35	Chordotonal glia	Fine
RpS25	1.07485e-39	1.49406	0.429	0.051	2.57233e-35	Chordotonal glia	Fine
RpL18	2.14701e-39	1.47306	0.5	0.068	5.13823e-35	Chordotonal glia	Fine
Hex-A	2.45741e-39	1.09748	0.357	0.037	5.88106e-35	Chordotonal glia	Fine
Non1	2.58384e-39	1.51553	0.386	0.043	6.18365e-35	Chordotonal glia	Fine
RpL27A	4.16954e-39	1.77616	0.486	0.066	9.97854e-35	Chordotonal glia	Fine
larp	4.19929e-39	1.4262	0.429	0.052	1.00497e-34	Chordotonal glia	Fine
RpS10b	4.36514e-39	1.31034	0.314	0.029	1.04467e-34	Chordotonal glia	Fine
alpha-Spec	5.44895e-39	1.74002	0.714	0.133	1.30404e-34	Chordotonal glia	Fine
Xrp1	7.36348e-39	1.64422	0.471	0.062	1.76223e-34	Chordotonal glia	Fine
RpL13A	7.48269e-39	1.61165	0.529	0.076	1.79076e-34	Chordotonal glia	Fine
RpL26	9.31628e-39	1.69585	0.514	0.073	2.22957e-34	Chordotonal glia	Fine
CG7414	1.11831e-38	1.15155	0.314	0.029	2.67633e-34	Chordotonal glia	Fine
eIF3a	1.66104e-38	1.39129	0.329	0.032	3.97521e-34	Chordotonal glia	Fine
CG9628	2.5898e-38	1.71811	0.271	0.023	6.19791e-34	Chordotonal glia	Fine
RpL23A	5.21546e-38	1.76808	0.729	0.142	1.24816e-33	Chordotonal glia	Fine
sog	7.62093e-38	1.63849	0.286	0.025	1.82384e-33	Chordotonal glia	Fine
RhoGAP18B	1.12175e-37	1.36214	0.329	0.033	2.68457e-33	Chordotonal glia	Fine
CG8036	1.2124e-37	1.42298	0.271	0.023	2.90151e-33	Chordotonal glia	Fine
RpS4	1.30871e-37	2.00263	0.7	0.141	3.13201e-33	Chordotonal glia	Fine
eEF2	2.95312e-37	1.86609	0.771	0.164	7.06741e-33	Chordotonal glia	Fine
ftz-f1	3.1151e-37	1.21773	0.371	0.042	7.45506e-33	Chordotonal glia	Fine
Vap33	5.22581e-37	1.39722	0.429	0.054	1.25064e-32	Chordotonal glia	Fine
COX6B	7.23552e-37	1.0493	0.3	0.028	1.7316e-32	Chordotonal glia	Fine
RpL14	2.19263e-36	1.32806	0.371	0.043	5.2474e-32	Chordotonal glia	Fine
RpL35A	2.71386e-36	1.54256	0.486	0.069	6.49481e-32	Chordotonal glia	Fine
fok	3.06325e-36	1.25724	0.3	0.029	7.33097e-32	Chordotonal glia	Fine
mt:CoI	3.53389e-36	1.55149	0.657	0.117	8.45731e-32	Chordotonal glia	Fine
sta	8.32135e-36	1.65162	0.643	0.118	1.99147e-31	Chordotonal glia	Fine
RpS26	1.04412e-35	1.79728	0.5	0.076	2.49878e-31	Chordotonal glia	Fine
Act5C	1.71813e-35	2.09526	0.829	0.21	4.11182e-31	Chordotonal glia	Fine
Xbp1	1.74287e-35	1.05371	0.343	0.037	4.17105e-31	Chordotonal glia	Fine
RpS19a	1.98868e-35	1.58898	0.457	0.064	4.7593e-31	Chordotonal glia	Fine
pck	4.22245e-35	1.18819	0.3	0.03	1.01052e-30	Chordotonal glia	Fine
Cyp1	9.52461e-35	1.01433	0.329	0.035	2.27943e-30	Chordotonal glia	Fine
Gli	1.14723e-34	1.39831	0.286	0.028	2.74555e-30	Chordotonal glia	Fine
Frl	1.77932e-34	1.18626	0.386	0.047	4.25828e-30	Chordotonal glia	Fine
Droj2	2.49726e-34	1.20154	0.271	0.025	5.97645e-30	Chordotonal glia	Fine
RpS9	2.74273e-34	1.2544	0.5	0.076	6.5639e-30	Chordotonal glia	Fine
RpS16	3.36871e-34	1.44704	0.371	0.045	8.06199e-30	Chordotonal glia	Fine
Tsp42Ee	1.66812e-33	1.01578	0.529	0.082	3.99215e-29	Chordotonal glia	Fine
jbug	2.02324e-33	1.63687	0.3	0.031	4.84201e-29	Chordotonal glia	Fine
MFS3	2.20635e-33	1.39755	0.3	0.031	5.28024e-29	Chordotonal glia	Fine
Pdcd4	3.26344e-33	1.25508	0.357	0.043	7.81006e-29	Chordotonal glia	Fine
scrib	3.67435e-33	1.3792	0.6	0.106	8.79346e-29	Chordotonal glia	Fine
if	3.99786e-33	1.53965	0.329	0.037	9.56767e-29	Chordotonal glia	Fine
Pp1alpha-96A	1.12368e-32	0.949937	0.314	0.034	2.68919e-28	Chordotonal glia	Fine
Pvr	1.41502e-32	0.858633	0.314	0.034	3.38642e-28	Chordotonal glia	Fine
bic	3.17533e-32	1.31357	0.343	0.041	7.5992e-28	Chordotonal glia	Fine
Lk6	1.06821e-31	1.20496	0.529	0.088	2.55644e-27	Chordotonal glia	Fine
Hsp83	1.89584e-31	1.74949	0.543	0.099	4.53711e-27	Chordotonal glia	Fine
RpS15Aa	2.80157e-31	1.13093	0.329	0.039	6.70473e-27	Chordotonal glia	Fine
RpL34b	4.06592e-31	1.45401	0.343	0.043	9.73056e-27	Chordotonal glia	Fine
eIF4A	5.12891e-31	1.75936	0.671	0.145	1.22745e-26	Chordotonal glia	Fine
Drat	1.33336e-30	1.10489	0.271	0.028	3.19099e-26	Chordotonal glia	Fine
RpL5	3.11603e-30	1.56426	0.543	0.1	7.45727e-26	Chordotonal glia	Fine
shot	3.24231e-30	1.84034	0.814	0.211	7.75949e-26	Chordotonal glia	Fine
RpS27A	6.02944e-30	1.30193	0.329	0.04	1.44297e-25	Chordotonal glia	Fine
how	6.52131e-30	1.30642	0.586	0.112	1.56068e-25	Chordotonal glia	Fine
eIF1A	9.74587e-30	1.01649	0.3	0.034	2.33238e-25	Chordotonal glia	Fine
VhaAC45	1.14151e-29	0.941808	0.3	0.034	2.73186e-25	Chordotonal glia	Fine
S6k	2.18417e-29	0.962789	0.471	0.076	5.22714e-25	Chordotonal glia	Fine
CG31195	4.93047e-29	1.35874	0.3	0.035	1.17996e-24	Chordotonal glia	Fine
RpS14a	6.63973e-29	0.849957	0.386	0.055	1.58902e-24	Chordotonal glia	Fine
pAbp	9.43779e-29	1.81579	0.9	0.336	2.25865e-24	Chordotonal glia	Fine
Msp300	9.56344e-29	1.98874	0.9	0.357	2.28872e-24	Chordotonal glia	Fine
RpS30	1.75384e-28	1.53354	0.3	0.036	4.19729e-24	Chordotonal glia	Fine
cher	1.82982e-28	1.06423	0.257	0.027	4.37912e-24	Chordotonal glia	Fine
Oda	2.52051e-28	1.04465	0.529	0.095	6.03208e-24	Chordotonal glia	Fine
RpS2	2.63829e-28	1.31518	0.443	0.072	6.31395e-24	Chordotonal glia	Fine
hpRNA:CR18854	3.69973e-28	1.26611	0.271	0.03	8.8542e-24	Chordotonal glia	Fine
CG34417	4.88562e-28	1.28857	0.357	0.05	1.16923e-23	Chordotonal glia	Fine
RpS7	7.68454e-28	1.50334	0.429	0.07	1.83907e-23	Chordotonal glia	Fine
mts	2.74649e-27	0.809979	0.357	0.05	6.57291e-23	Chordotonal glia	Fine
Myc	2.79331e-27	1.25748	0.529	0.1	6.68494e-23	Chordotonal glia	Fine
HDAC4	9.8827e-27	1.2671	0.371	0.055	2.36513e-22	Chordotonal glia	Fine
CG31808	1.66214e-26	1.10608	0.314	0.041	3.97784e-22	Chordotonal glia	Fine
Tis11	1.71231e-26	1.33957	0.343	0.049	4.09791e-22	Chordotonal glia	Fine
Pp1-87B	3.43611e-26	0.623652	0.271	0.032	8.22329e-22	Chordotonal glia	Fine
mt:CoIII	3.99949e-26	0.930664	0.3	0.038	9.57158e-22	Chordotonal glia	Fine
CG42258	4.67373e-26	0.978597	0.429	0.071	1.11852e-21	Chordotonal glia	Fine
RpL36	7.33852e-26	1.32136	0.257	0.03	1.75625e-21	Chordotonal glia	Fine
tud	9.29603e-26	1.04221	0.286	0.036	2.22473e-21	Chordotonal glia	Fine
RpL15	1.33817e-25	1.2963	0.414	0.068	3.2025e-21	Chordotonal glia	Fine
Rab5	1.42618e-25	0.901124	0.3	0.039	3.41313e-21	Chordotonal glia	Fine
RpS24	2.44323e-25	1.23552	0.386	0.062	5.84714e-21	Chordotonal glia	Fine
udt	2.99749e-25	1.08259	0.257	0.03	7.1736e-21	Chordotonal glia	Fine
nrv1	3.44422e-25	0.866741	0.3	0.039	8.2427e-21	Chordotonal glia	Fine
Vha26	5.81575e-25	1.01004	0.414	0.069	1.39182e-20	Chordotonal glia	Fine
RpLP2	7.02369e-25	1.24024	0.271	0.034	1.68091e-20	Chordotonal glia	Fine
RpS13	8.84467e-25	1.19248	0.371	0.059	2.11671e-20	Chordotonal glia	Fine
Atf3	4.86377e-24	1.05765	0.557	0.117	1.164e-19	Chordotonal glia	Fine
lncRNA:CR43314	5.938e-24	1.44938	0.271	0.035	1.42108e-19	Chordotonal glia	Fine
eEF1alpha1	6.61504e-24	1.75368	0.971	0.444	1.58311e-19	Chordotonal glia	Fine
vari	1.30286e-23	1.083	0.286	0.039	3.11801e-19	Chordotonal glia	Fine
RpS15	1.76216e-23	1.1846	0.329	0.05	4.21719e-19	Chordotonal glia	Fine
Rho1	3.21797e-23	0.862727	0.343	0.053	7.70124e-19	Chordotonal glia	Fine
NAT1	7.27365e-23	0.742551	0.529	0.108	1.74073e-18	Chordotonal glia	Fine
Sarm	8.73475e-23	0.819041	0.357	0.058	2.0904e-18	Chordotonal glia	Fine
flw	9.15385e-23	0.699561	0.386	0.065	2.1907e-18	Chordotonal glia	Fine
Clic	1.00535e-22	1.03572	0.257	0.033	2.40599e-18	Chordotonal glia	Fine
Tudor-SN	1.76885e-22	1.3397	0.257	0.034	4.23322e-18	Chordotonal glia	Fine
Gdi	2.09406e-22	1.02005	0.286	0.04	5.01151e-18	Chordotonal glia	Fine
lncRNA:CR43334	2.37892e-22	0.843992	0.529	0.112	5.69322e-18	Chordotonal glia	Fine
Diap1	3.78448e-22	0.710387	0.343	0.055	9.05703e-18	Chordotonal glia	Fine
cnc	4.92546e-22	0.879654	0.4	0.072	1.17876e-17	Chordotonal glia	Fine
CNBP	1.08423e-21	1.06326	0.514	0.111	2.59477e-17	Chordotonal glia	Fine
kay	1.77909e-21	0.780012	0.314	0.048	4.25771e-17	Chordotonal glia	Fine
CG12065	2.87049e-21	1.03342	0.271	0.038	6.86964e-17	Chordotonal glia	Fine
Cont	2.88743e-21	1.11568	0.386	0.07	6.91019e-17	Chordotonal glia	Fine
kdn	4.22262e-21	0.726888	0.286	0.042	1.01056e-16	Chordotonal glia	Fine
Amun	1.33277e-20	0.775212	0.3	0.047	3.18958e-16	Chordotonal glia	Fine
Mcr	1.75102e-20	1.39979	0.271	0.04	4.19054e-16	Chordotonal glia	Fine
foxo	2.20034e-20	0.954956	0.271	0.04	5.26585e-16	Chordotonal glia	Fine
Argk	2.48863e-20	1.23448	0.457	0.096	5.9558e-16	Chordotonal glia	Fine
CG13868	5.24505e-20	1.54555	0.257	0.038	1.25525e-15	Chordotonal glia	Fine
RpS11	8.28222e-20	1.13082	0.343	0.061	1.9821e-15	Chordotonal glia	Fine
CkIalpha	1.45203e-19	0.683687	0.329	0.056	3.47501e-15	Chordotonal glia	Fine
serp	2.04448e-19	0.982415	0.329	0.058	4.89286e-15	Chordotonal glia	Fine
Piezo	3.71408e-19	0.783677	0.329	0.057	8.88853e-15	Chordotonal glia	Fine
eIF4H1	5.10157e-19	0.795049	0.457	0.099	1.22091e-14	Chordotonal glia	Fine
aqz	8.21093e-19	1.4536	0.8	0.287	1.96504e-14	Chordotonal glia	Fine
Not1	1.07045e-18	0.750173	0.457	0.1	2.56179e-14	Chordotonal glia	Fine
cv-c	1.35658e-18	0.277725	0.543	0.127	3.24657e-14	Chordotonal glia	Fine
Cys	1.37706e-18	0.762298	0.286	0.047	3.29558e-14	Chordotonal glia	Fine
CBP	1.52758e-18	1.03553	0.257	0.039	3.65581e-14	Chordotonal glia	Fine
Unc-76	1.54957e-18	0.92409	0.286	0.047	3.70842e-14	Chordotonal glia	Fine
dco	2.16664e-18	0.454687	0.271	0.043	5.18519e-14	Chordotonal glia	Fine
Rap1	3.992e-18	1.19646	0.329	0.061	9.55365e-14	Chordotonal glia	Fine
Csk	4.18535e-18	0.771037	0.314	0.056	1.00164e-13	Chordotonal glia	Fine
mask	6.58651e-18	0.744942	0.4	0.083	1.57628e-13	Chordotonal glia	Fine
Svil	9.10441e-18	0.83697	0.457	0.103	2.17887e-13	Chordotonal glia	Fine
VhaPPA1-1	1.01662e-17	0.483444	0.257	0.04	2.43298e-13	Chordotonal glia	Fine
RpL10	1.58759e-17	1.07971	0.357	0.072	3.79943e-13	Chordotonal glia	Fine
akirin	1.6933e-17	0.496297	0.357	0.069	4.05241e-13	Chordotonal glia	Fine
His3.3B	1.8384e-17	0.58683	0.471	0.109	4.39967e-13	Chordotonal glia	Fine
MRP	2.10911e-17	0.928377	0.257	0.041	5.04753e-13	Chordotonal glia	Fine
14-3-3zeta	2.20619e-17	0.999762	0.771	0.244	5.27986e-13	Chordotonal glia	Fine
raw	2.3537e-17	0.531651	0.371	0.075	5.63287e-13	Chordotonal glia	Fine
CG9005	3.16252e-17	0.590893	0.429	0.095	7.56855e-13	Chordotonal glia	Fine
Dp1	3.79964e-17	0.571557	0.329	0.062	9.09329e-13	Chordotonal glia	Fine
CG9932	3.85327e-17	0.830414	0.386	0.082	9.22165e-13	Chordotonal glia	Fine
spoon	5.28952e-17	0.676143	0.271	0.046	1.26589e-12	Chordotonal glia	Fine
Atg1	8.7742e-17	0.621335	0.286	0.051	2.09984e-12	Chordotonal glia	Fine
eEF5	1.12988e-16	0.537563	0.286	0.05	2.70402e-12	Chordotonal glia	Fine
lid	1.30054e-16	0.32538	0.343	0.068	3.11245e-12	Chordotonal glia	Fine
cora	1.37777e-16	0.897644	0.6	0.166	3.29728e-12	Chordotonal glia	Fine
14-3-3epsilon	1.71554e-16	0.886878	0.743	0.227	4.10562e-12	Chordotonal glia	Fine
kra	2.75431e-16	0.519111	0.4	0.088	6.59162e-12	Chordotonal glia	Fine
CG4612	4.02101e-16	0.664528	0.3	0.056	9.62307e-12	Chordotonal glia	Fine
sens-2	5.06009e-16	0.334245	0.271	0.047	1.21098e-11	Chordotonal glia	Fine
Dlic	6.50379e-16	0.522594	0.286	0.052	1.55649e-11	Chordotonal glia	Fine
eRF1	6.64239e-16	0.655646	0.257	0.044	1.58966e-11	Chordotonal glia	Fine
Hsc70Cb	8.51276e-16	0.464587	0.271	0.048	2.03727e-11	Chordotonal glia	Fine
RpS12	9.09147e-16	0.696796	0.286	0.053	2.17577e-11	Chordotonal glia	Fine
Act42A	1.42007e-15	2.84418	0.3	0.061	3.3985e-11	Chordotonal glia	Fine
l(2)gl	1.79387e-15	0.542051	0.357	0.077	4.29309e-11	Chordotonal glia	Fine
Mlc2	2.77607e-15	1.16715	0.3	0.06	6.6437e-11	Chordotonal glia	Fine
btsz	3.07255e-15	0.356795	0.314	0.063	7.35323e-11	Chordotonal glia	Fine
Sam-S	3.56823e-15	0.518623	0.286	0.054	8.53949e-11	Chordotonal glia	Fine
Fer1HCH	4.70854e-15	0.507958	0.429	0.103	1.12685e-10	Chordotonal glia	Fine
sls	5.27742e-15	1.52881	0.329	0.071	1.26299e-10	Chordotonal glia	Fine
Fer2LCH	5.6362e-15	0.41044	0.414	0.096	1.34885e-10	Chordotonal glia	Fine
mt:lrRNA	6.67156e-15	1.26888	0.929	0.513	1.59664e-10	Chordotonal glia	Fine
Lmpt	7.43871e-15	0.468415	0.343	0.073	1.78023e-10	Chordotonal glia	Fine
Rm62	7.63767e-15	0.92255	0.586	0.171	1.82785e-10	Chordotonal glia	Fine
yps	2.6245e-14	0.39443	0.271	0.052	6.28096e-10	Chordotonal glia	Fine
dpy	3.50603e-14	1.2975	0.286	0.059	8.39063e-10	Chordotonal glia	Fine
Vha16-1	1.2647e-13	0.960626	0.886	0.379	3.02668e-09	Chordotonal glia	Fine
Gdap2	1.45096e-13	0.405085	0.286	0.059	3.47244e-09	Chordotonal glia	Fine
Gp150	2.13605e-13	0.755185	0.3	0.064	5.11199e-09	Chordotonal glia	Fine
ctp	2.86158e-13	1.12282	0.443	0.124	6.84833e-09	Chordotonal glia	Fine
eff	2.92586e-13	0.694558	0.271	0.055	7.00216e-09	Chordotonal glia	Fine
betaTub60D	3.5329e-13	1.30202	0.257	0.051	8.45493e-09	Chordotonal glia	Fine
CG46339	3.84802e-13	0.364769	0.357	0.085	9.20909e-09	Chordotonal glia	Fine
CG13698	5.10893e-13	0.73684	0.257	0.052	1.22267e-08	Chordotonal glia	Fine
Act57B	5.25302e-13	1.03393	0.4	0.107	1.25715e-08	Chordotonal glia	Fine
mt:srRNA	5.34697e-13	1.17557	0.471	0.137	1.27964e-08	Chordotonal glia	Fine
Hipk	6.20647e-13	0.649576	0.514	0.147	1.48533e-08	Chordotonal glia	Fine
CycG	8.12767e-13	0.889276	0.729	0.283	1.94511e-08	Chordotonal glia	Fine
tmod	9.34529e-13	0.766324	0.371	0.093	2.23652e-08	Chordotonal glia	Fine
mys	1.91674e-12	0.648961	0.357	0.089	4.58714e-08	Chordotonal glia	Fine
kibra	2.15284e-12	0.2811	0.286	0.062	5.15217e-08	Chordotonal glia	Fine
Tpr2	2.7167e-12	0.299961	0.271	0.058	6.5016e-08	Chordotonal glia	Fine
sdk	4.31663e-12	0.351083	0.3	0.068	1.03306e-07	Chordotonal glia	Fine
emc	5.42895e-12	0.510188	0.3	0.07	1.29926e-07	Chordotonal glia	Fine
Vha44	6.0111e-12	0.553119	0.429	0.12	1.43858e-07	Chordotonal glia	Fine
scyl	1.9302e-11	0.847432	0.571	0.192	4.61937e-07	Chordotonal glia	Fine
Tm1	2.33778e-11	0.439438	0.643	0.213	5.59478e-07	Chordotonal glia	Fine
AdipoR	2.69469e-11	0.439944	0.257	0.057	6.44893e-07	Chordotonal glia	Fine
Jupiter	5.37997e-11	1.23711	0.457	0.15	1.28753e-06	Chordotonal glia	Fine
trol	6.68477e-11	0.963638	0.414	0.128	1.5998e-06	Chordotonal glia	Fine
uzip	7.49741e-11	0.331738	0.3	0.074	1.79428e-06	Chordotonal glia	Fine
tral	8.27362e-11	0.595388	0.286	0.069	1.98004e-06	Chordotonal glia	Fine
mgl	8.69412e-11	0.43484	0.514	0.166	2.08068e-06	Chordotonal glia	Fine
nuf	9.83187e-11	0.373768	0.314	0.08	2.35296e-06	Chordotonal glia	Fine
vig	1.08416e-10	0.375184	0.271	0.064	2.59461e-06	Chordotonal glia	Fine
IA-2	1.62506e-10	1.3329	0.443	0.146	3.88909e-06	Chordotonal glia	Fine
CLIP-190	3.29195e-10	0.327479	0.271	0.066	7.87829e-06	Chordotonal glia	Fine
egh	3.72398e-10	0.31534	0.357	0.099	8.91223e-06	Chordotonal glia	Fine
PAN3	3.96236e-10	0.375261	0.429	0.129	9.48272e-06	Chordotonal glia	Fine
LanA	5.71277e-10	0.531758	0.3	0.08	1.36718e-05	Chordotonal glia	Fine
aop	6.30877e-10	0.436869	0.271	0.068	1.50981e-05	Chordotonal glia	Fine
futsch	6.50226e-10	0.755755	0.386	0.115	1.55612e-05	Chordotonal glia	Fine
CG14762	6.93885e-10	0.41776	0.271	0.068	1.66061e-05	Chordotonal glia	Fine
N	8.83868e-10	0.304439	0.343	0.096	2.11527e-05	Chordotonal glia	Fine
sty	8.85705e-10	0.559041	0.329	0.093	2.11967e-05	Chordotonal glia	Fine
CG45050	1.03277e-09	0.7726	0.629	0.237	2.47161e-05	Chordotonal glia	Fine
Bacc	1.14916e-09	0.359535	0.471	0.151	2.75017e-05	Chordotonal glia	Fine
Lac	1.37857e-09	0.539506	0.314	0.087	3.29919e-05	Chordotonal glia	Fine
Inx2	1.89358e-09	0.460087	0.429	0.137	4.53171e-05	Chordotonal glia	Fine
Cdep	2.81969e-09	0.350665	0.271	0.07	6.74808e-05	Chordotonal glia	Fine
Cad87A	7.33133e-09	0.51171	0.257	0.068	0.000175453	Chordotonal glia	Fine
DOR	1.32957e-08	0.597641	0.371	0.12	0.000318193	Chordotonal glia	Fine
ttk	1.99272e-08	0.295122	0.343	0.105	0.000476898	Chordotonal glia	Fine
SNF4Agamma	2.61891e-08	0.406922	0.486	0.173	0.000626757	Chordotonal glia	Fine
Inx3	3.65268e-08	0.303658	0.286	0.083	0.000874159	Chordotonal glia	Fine
rin	5.36978e-08	0.419842	0.314	0.097	0.00128509	Chordotonal glia	Fine
Gbeta13F	5.69983e-08	0.526711	0.671	0.28	0.00136408	Chordotonal glia	Fine
ogre	6.76346e-08	0.292911	0.386	0.129	0.00161863	Chordotonal glia	Fine
Nrx-IV	6.85192e-08	0.315017	0.314	0.097	0.0016398	Chordotonal glia	Fine
Trf2	9.14581e-08	0.311655	0.414	0.144	0.00218877	Chordotonal glia	Fine
DCP2	9.99432e-08	0.368177	0.286	0.087	0.00239184	Chordotonal glia	Fine
bt	1.0061e-07	1.2795	0.286	0.089	0.00240779	Chordotonal glia	Fine
Mhc	1.70082e-07	0.87216	0.314	0.107	0.00407039	Chordotonal glia	Fine
Ih	1.7701e-07	0.539904	0.414	0.15	0.00423621	Chordotonal glia	Fine
nrv2	4.56376e-07	0.960608	0.386	0.146	0.010922	Chordotonal glia	Fine
Cam	1.12368e-06	1.10171	0.586	0.319	0.026892	Chordotonal glia	Fine
jeb	1.71291e-06	0.494916	0.271	0.092	0.0409933	Chordotonal glia	Fine
verm	2.00329e-06	0.333563	0.257	0.083	0.0479427	Chordotonal glia	Fine
Eip75B	5.79678e-06	0.285337	0.414	0.168	0.138728	Chordotonal glia	Fine
Sec61alpha	1.37691e-05	0.408356	0.329	0.13	0.329522	Chordotonal glia	Fine
Pdp1	1.52882e-05	0.294871	0.686	0.332	0.365878	Chordotonal glia	Fine
CG31221	3.33118e-05	0.435287	0.357	0.149	0.797217	Chordotonal glia	Fine
ps	4.85013e-05	0.545627	0.843	0.496	1	Chordotonal glia	Fine
tau	5.17397e-05	0.721531	0.329	0.141	1	Chordotonal glia	Fine
jus	6.09849e-05	0.527071	0.471	0.236	1	Chordotonal glia	Fine
Osi6	0.000236354	0.373866	0.457	0.221	1	Chordotonal glia	Fine
Osi7	0.000301141	0.323612	0.386	0.178	1	Chordotonal glia	Fine
Nrg	0.000404762	0.280645	0.843	0.493	1	Chordotonal glia	Fine
rhea	0	3.20975	0.943	0.227	0	Glutamatergic neurons	Fine
CARPA	8.87829e-274	2.80315	0.559	0.073	2.12475e-269	Glutamatergic neurons	Fine
beat-Ia	1.54517e-177	2.58228	0.544	0.114	3.6979e-173	Glutamatergic neurons	Fine
beat-VI	8.64413e-141	2.45916	0.509	0.126	2.06871e-136	Glutamatergic neurons	Fine
fipi	2.60803e-121	2.34391	0.307	0.047	6.24153e-117	Glutamatergic neurons	Fine
lncRNA:CR43910	3.65517e-109	2.29684	0.285	0.046	8.74756e-105	Glutamatergic neurons	Fine
shakB	5.08294e-86	1.49024	0.693	0.319	1.21645e-81	Glutamatergic neurons	Fine
bi	4.15193e-84	1.66131	0.557	0.215	9.93641e-80	Glutamatergic neurons	Fine
Shab	1.49718e-74	1.43701	0.711	0.419	3.58306e-70	Glutamatergic neurons	Fine
Fas2	5.20296e-71	1.1558	0.833	0.496	1.24517e-66	Glutamatergic neurons	Fine
zfh1	3.18887e-54	1.61505	0.399	0.152	7.63161e-50	Glutamatergic neurons	Fine
RapGAP1	2.21085e-53	1.60338	0.433	0.179	5.291e-49	Glutamatergic neurons	Fine
Ptp99A	2.83372e-49	1.61577	0.544	0.299	6.78166e-45	Glutamatergic neurons	Fine
Atpalpha	5.9586e-43	0.692534	0.904	0.781	1.42601e-38	Glutamatergic neurons	Fine
mbl	1.69096e-35	0.608708	0.874	0.724	4.04681e-31	Glutamatergic neurons	Fine
Dgk	1.53054e-33	1.37106	0.278	0.107	3.66289e-29	Glutamatergic neurons	Fine
Toll-6	4.23692e-33	1.38691	0.277	0.108	1.01398e-28	Glutamatergic neurons	Fine
scrt	5.04508e-33	1.13427	0.424	0.216	1.20739e-28	Glutamatergic neurons	Fine
Fas1	1.52378e-27	1.10173	0.413	0.23	3.6467e-23	Glutamatergic neurons	Fine
Antp	1.30434e-26	1.03493	0.491	0.293	3.12154e-22	Glutamatergic neurons	Fine
chinmo	9.13776e-25	0.715938	0.734	0.597	2.18685e-20	Glutamatergic neurons	Fine
Nrg	1.70568e-24	0.763834	0.66	0.481	4.08203e-20	Glutamatergic neurons	Fine
Frq1	5.44832e-24	1.06494	0.388	0.217	1.30389e-19	Glutamatergic neurons	Fine
stai	1.63262e-20	0.953712	0.356	0.201	3.90717e-16	Glutamatergic neurons	Fine
brp	2.51072e-20	0.756171	0.56	0.396	6.00866e-16	Glutamatergic neurons	Fine
CG34370	5.81219e-17	1.04701	0.277	0.147	1.39097e-12	Glutamatergic neurons	Fine
CG17716	1.44233e-16	0.716658	0.472	0.308	3.45178e-12	Glutamatergic neurons	Fine
mmd	2.01523e-16	0.617557	0.504	0.336	4.82286e-12	Glutamatergic neurons	Fine
CG17816	6.53803e-16	0.665211	0.479	0.32	1.56468e-11	Glutamatergic neurons	Fine
rg	6.62196e-16	0.388048	0.901	0.824	1.58477e-11	Glutamatergic neurons	Fine
nAChRalpha1	2.88797e-15	0.700986	0.383	0.236	6.91149e-11	Glutamatergic neurons	Fine
bol	3.01689e-15	0.735696	0.543	0.407	7.22001e-11	Glutamatergic neurons	Fine
Fili	6.65265e-15	0.90618	0.321	0.192	1.59211e-10	Glutamatergic neurons	Fine
kek2	1.23749e-14	0.723137	0.335	0.2	2.96157e-10	Glutamatergic neurons	Fine
olf413	7.03725e-14	0.841419	0.362	0.236	1.68416e-09	Glutamatergic neurons	Fine
[truncated: 153 more rows]
