# Supplementary material for: The continuum of Drosophila embryonic development at single-cell resolution
Source: Science. Author manuscript; Available in PMC 2022 Aug 11. (PMC9371440; doi:10.1126/science.abn5800)
Supplement: Supplementary tables [file NIHMS1828489-supplement-Supplementary_tables.zip › science.abn5800_table_s6.xlsx]

## Sheet: TableS6
Variably expressed mesoderm genes and their cluster assignment.
name	mesoderm_cluster
CG7582	3
CG9184	3
P32	3
Galphaf	3
Duox	3
Cht10	3
otp	3
CG5946	3
lncRNA:CR46003	3
CG13796	3
CG9932	3
EMC3	3
FBti0020406	3
Apc	3
CG31999	3
CG5989	3
beat-Ia	3
CG10650	3
Gclm	3
rut	3
CG11786	3
pip	3
mex1	3
wus	3
CG10444	3
Tep2	3
ap	3
CG14110	3
Spn27A	3
alpha-Est8	3
Galk	3
Hayan	3
CG5958	3
CG14613	3
CG43861	3
axo	3
CG11658	3
Hacd1	3
CG5080	3
NK7.1	3
CG5853	3
Eglp4	3
rost	3
CG17549	3
jim	3
CG32447	3
CG12811	3
Shmt	3
Drgx	3
CG30460	3
ArfGAP1	3
CG33993	3
CG12206	3
CG15117	3
Obp56a	3
hpRNA:CR18854	3
mth	3
CG2016	3
glob1	3
Pxn	3
mspo	3
CG4822	3
Jheh1	3
GstE12	3
CG8306	3
CG9812	3
CG13397	3
CG6574	3
CG6638	3
CG9132	3
COX7A	3
Adh	3
CG13850	3
CG42674	3
H2.0	3
Spec2	3
CG10413	3
Gclc	3
CG9380	3
CG8111	3
CG11200	3
Cyp9f2	3
Dredd	3
CG10425	3
nmd	3
Desat1	3
CG1532	3
CG42741	3
CG13907	3
dysf	3
FBti0063408	3
CG17224	3
CG10361	3
CG43102	3
CG4324	3
Sply	3
CG13409	3
CG31051	3
Lfg	3
CG44325	3
CG13124	3
CG30291	3
Agpat3	3
aru	3
CG3902	3
CG2233	3
Npc1a	3
Np	3
UGP	3
gol	3
bw	3
Gal	3
CG4702	3
SrpRalpha	3
CG4781	3
CG10591	3
C901	3
CG31710	3
CG4306	3
roh	3
CG9119	3
CG31997	3
CG11617	3
sturkopf	3
CG15312	3
dsx-c73A	3
Der-2	3
SP1029	3
babos	3
CRAT	3
subdued	3
PKD	3
eIF4E1	3
bbg	3
sv	3
blow	3
GILT1	3
CG8839	3
nec	3
Lgr4	3
Ac13E	3
CG8586	3
CG16798	3
CG5805	3
CG33003	3
CG2225	3
5PtaseI	3
CG6923	3
Faa	3
CG5835	3
CG13743	3
Ugt317A1	3
cyr	3
ko	3
mxt	3
CG6024	3
grk	3
Hnf4	3
CG11601	3
hig	3
CG34404	3
Agpat4	3
CG9416	3
Wnt4	3
Sox102F	3
nau	3
Sox21b	3
CG15365	3
Rfx	3
wupA	3
Aldh-III	3
ck	3
Nacalpha	3
Alp1	3
CG3831	3
Pde6	3
Pde9	3
pdgy	3
CG44195	3
CG10663	3
Ide	3
disco-r	3
CG5789	3
AcCoAS	3
vkg	3
CG31337	3
ced-6	3
Ugalt	3
mas	3
ine	3
Cyp9f3	3
lncRNA:CR43423	3
CG9121	3
egl	3
CG9917	3
Snoo	3
Phm	3
CG2736	3
CG34232	3
CG7296	3
NimC1	3
hoe1	3
PIG-L	3
Prx3	3
l(2)37Cc	3
CG10433	3
CG11905	3
beat-IIb	3
CG15347	3
CG6310	3
CG7720	3
CG43783	3
CG13362	3
lbl	3
twz	3
CG14304	3
Plod	3
CG5535	3
Culd	3
Ldsdh1	3
AstC-R2	3
eca	3
CG9743	3
Mmp1	3
CG8051	3
Ser	3
ppl	3
CG42296	3
modSP	3
GM130	3
CG46321	3
CG2246	3
sqa	3
CG9444	3
Cpes	3
Cpr47Ef	3
p24-1	3
Cpr49Ac	3
CG7227	3
CG4914	3
CG8249	3
CG2767	3
Paics	3
CG6218	3
side	3
mrt	3
pdm3	3
Jheh3	3
Obp99c	3
beat-IIIc	3
Gyg	3
Octbeta2R	3
Jwa	3
bi	3
LanA	3
VGAT	3
ham	3
slou	3
CG3961	3
Ntan1	3
ABCA	3
sel	3
HEATR2	3
bru3	3
Lim3	3
CG31145	3
Hey	3
SERCA	3
fa2h	3
Acph-1	3
spz	3
CG31663	3
mRpS29	3
Jheh2	3
CG8475	3
CG34134	3
Sh	3
FBti0061467	3
ADPS	3
CG7294	3
nab	3
CG31777	3
NimB4	3
lncRNA:CR45825	3
Oatp33Ea	3
qsm	3
Npc2g	3
GlcAT-P	3
MetRS	3
CG9674	3
CG8483	3
CG9514	3
CG30392	3
CG3246	3
Cchl	3
fng	3
pyx	3
spirit	3
Fatp1	3
l(2)37Bb	3
tey	3
CG13551	3
sals	3
colt	3
Pex7	3
2022-09-04	3
Als2	3
ImpE2	3
CG42260	3
PPO1	3
Cyp310a1	3
CG17278	3
CG4613	3
Epac	3
Naprt	3
Spn42Da	3
nrv1	3
mab-21	3
SPARC	3
tsl	3
CG4297	3
DAAM	3
sun	3
Dh31-R	3
Fmo-2	3
CG1722	3
lncRNA:CR45920	3
LUBEL	3
CG43742	3
viaf	3
EMC7	3
Glt	3
CG33056	3
firl	3
Ppn	3
CG10960	3
frc	3
CG8080	3
CG6785	3
Nepl14	3
et	3
klg	3
CG32521	3
CG9512	3
NimB3	3
CG18135	3
Pvf2	3
Nepl19	3
NimB2	3
Hsp83	3
Pgant3	3
CG32944	3
Col4a1	3
Klc	3
CG2082	3
Tig	3
Pfas	3
nemy	3
Cht2	3
SelR	3
fru	3
ebd1	3
Syt7	3
CNPYb	3
CG14642	3
18SrRNA-Psi:CR45861	1
Opa1	1
CG15646	1
Orc1	1
hb	1
hbn	1
bocks	1
CG15861	1
CG1603	1
CG1620	1
Br140	1
CG9018	1
CG9062	1
HGTX	1
hh	1
CG9107	1
Ote	1
CG16896	1
BubR1	1
CG9143	1
hkb	1
CG9170	1
Hmr	1
tef	1
CG17078	1
CG9220	1
AdSS	1
hop	1
HP4	1
Hpr1	1
pall	1
hpRNA:CR32207	1
TfIIS	1
hrg	1
pb	1
thr	1
lncRNA:noe	1
Hsepi	1
CG18081	1
Hsp68	1
Alg1	1
Alk	1
CG18273	1
CG9596	1
I-2	1
CG18528	1
CG18600	1
CG4038	1
CG2004	1
CG1360	1
Cdc45	1
TppII	1
CG2091	1
tra	1
CG9799	1
CG2211	1
Ankle2	1
Antp	1
aos	1
Aos1	1
CG2493	1
IntS2	1
CG2685	1
CG2691	1
ApepP	1
Irk3	1
Pi3K92E	1
CG13933	1
CG2790	1
jeb	1
CG2875	1
Chi	1
chico	1
CG30001	1
Chro	1
CG30183	1
Art1	1
Art3	1
Art4	1
spd-2	1
ash1	1
asl	1
Kap-alpha3	1
ASPP	1
E(spl)m5-HLH	1
Pms2	1
Pop2	1
kermit	1
Atac2	1
Ate1	1
Atg16	1
Pp2C1	1
Klp3A	1
Klp61F	1
Coop	1
corn	1
CG31357	1
kn	1
Ugt316A1	1
aurB	1
Nup188	1
pre-rRNA:CR45845	1
az2	1
CG31694	1
ball	1
Bap55	1
Bap60	1
barc	1
barr	1
Prp8	1
Bdp1	1
beag	1
PSR	1
Cpsf160	1
CG32106	1
CR18275	1
Best1	1
ema	1
CG8611	1
crm	1
crn	1
CG32533	1
blot	1
CstF50	1
Cul4	1
bnl	1
BobA	1
Sym	1
CycB	1
borr	1
CycC	1
CG5728	1
vito	1
RabX1	1
lncRNA:bxd	1
Mtr3	1
Bsg25D	1
Rad60	1
Bub3	1
Hip1	1
CG34030	1
Bx42	1
wdn	1
c(3)G	1
D12	1
lncRNA:CR44833	1
CG3437	1
CG6071	1
FBti0062471	1
Cad74A	1
dbe	1
CG3502	1
Reps	1
Caf1-180	1
RfC38	1
RfC4	1
Cand1	1
CG13097	1
dgo	1
CG3704	1
CG3732	1
CG3735	1
CG3744	1
CG6479	1
RhoGAP54D	1
RhoGEF4	1
DIP-alpha	1
ytr	1
CG6686	1
disco	1
peng	1
CG13603	1
Cdc5	1
Cdk1	1
CG42232	1
Cdk9	1
DNApol-theta	1
GABA-B-R2	1
CG10035	1
CG10055	1
MCPH1	1
RpA-70	1
CG10265	1
dpn	1
CG10274	1
CG42750	1
CG10324	1
sob	1
phr6-4	1
Mer	1
CG10376	1
CG10407	1
TTLL6B	1
CG7457	1
ds	1
Gcn5	1
Duba	1
Sp1	1
dup	1
CG10565	1
CIAPIN1	1
Gem2	1
CG14232	1
mip40	1
CG4408	1
CG7903	1
CG44153	1
E(var)3-9	1
E2f2	1
Rpn13	1
Cog2	1
CG4497	1
Ns3	1
eco	1
CG14657	1
Mo25	1
Spt	1
CG14814	1
egg	1
CG8142	1
CG46338	1
knrl	1
mor	1
CG1142	1
CG11436	1
CG4806	1
CG4813	1
CG11583	1
Mppe	1
MRG15	1
CG11593	1
Gsc	1
eIF6	1
CG1523	1
CG5149	1
CG11882	1
CG5199	1
CG11906	1
Su(var)205	1
msl-3	1
CG15439	1
CG5355	1
mt:CoI	1
en	1
endos	1
CG12179	1
mt:ND5	1
CG12219	1
cv-2	1
CG1234	1
CG12343	1
CG12391	1
Rab35	1
CG12496	1
CG12499	1
eya	1
Taf5	1
CG5808	1
CG5823	1
CG12608	1
Rae1	1
CG12702	1
Ras85D	1
mxc	1
Hlc	1
Tbp	1
FBti0020433	1
CG6066	1
wek	1
CG17129	1
Paf-AHalpha	1
Fbxl4	1
Fcp1	1
fd102C	1
Panx	1
CG6236	1
CG1307	1
CG13096	1
CG3645	1
Fib	1
pch2	1
CG13185	1
dgt3	1
CG6418	1
Hus1-like	1
CG9588	1
hyd	1
Ndc80	1
CG13427	1
CG9636	1
CG6693	1
M1BP	1
CG6712	1
CG13605	1
CG13625	1
Dl	1
CG13690	1
nero	1
RnrS	1
CG6961	1
NetA	1
CG7102	1
CG7139	1
ph-d	1
Phf7	1
CG7182	1
MED1	1
CG2701	1
CG4281	1
nxf2	1
sofe	1
janA	1
dre4	1
tsr	1
Psf3	1
Sox21a	1
Chrac-16	1
Nmd3	1
Gyc32E	1
CG14183	1
CG7656	1
mh	1
noi	1
CG15480	1
geminin	1
Gen	1
cmet	1
spn-A	1
Nph	1
Npl4	1
Uba1	1
hd	1
CG14641	1
ecd	1
glu	1
Pp4-19C	1
CG8066	1
Nsun5	1
Klp67A	1
spz3	1
Ppt1	1
Nup107	1
Nufip	1
Nup214	1
Nup54	1
Nup75	1
CG8173	1
Grip163	1
Ssrp	1
FBti0061115	1
CG31817	1
CG15107	1
Usf	1
l(2)37Cb	1
TfIIA-S	1
stwl	1
Su(fu)	1
gt	1
WRNexo	1
CG32344	1
l(3)mbt	1
sub	1
CG15468	1
CG6379	1
CG15514	1
Surf6	1
Hat1	1
omd	1
org-1	1
Epg5	1
CycA	1
Nek2	1
CG8892	1
CycB3	1
CycD	1
Etl1	1
CG5787	1
vls	1
tam	1
Vps53	1
Vps8	1
sesB	1
Ranbp21	1
Fbl6	1
out	1
wcd	1
D	1
lncRNA:CR44677	1
CG9215	1
Ir68a	1
Shark	1
Tes	1
wls	1
wnd	1
Rrp45	1
wntD	1
Dcr-1	1
thoc7	1
Cpsf73	1
feo	1
Df31	1
Rga	1
dgt1	1
lab	1
PCNA	1
Tip60	1
Nop56	1
Hyccin	1
Top2	1
CG9630	1
SmB	1
mt:srRNA	1
NELF-B	1
SMC3	1
disp	1
Mad1	1
Smg5	1
dlt	1
DNApol-alpha180	1
RnrL	1
Smu1	1
CG42340	1
CG9839	1
Pgm2a	1
sna	1
RPA2	1
trsn	1
prod	1
MED30	1
Wee1	1
l(2)05287	1
Sod3	1
l(2)34Fd	1
PIG-K	1
shtd	1
rumi	1
Pino	1
l(2)k09848	1
wor	1
l(3)72Dn	1
pita	1
Nnp-1	1
Ge-1	1
Six4	1
Sce	1
Plap	1
CSN3	1
E(spl)m4-BFM	1
mira	1
U2af50	1
Mkrn1	1
Slu7	1
erm	1
coil	1
Ns1	1
Spps	1
Rab40	1
CG8060	1
Nsun2	1
Sps1	1
Sms	1
mof	1
Gmd	1
Tasp1	1
NetB	1
Ulp1	1
ksr	1
Mdr49	1
l(1)G0020	1
eIF3a	1
tefu	1
Rpt4	1
sti	1
CG4951	1
CG8289	1
Strip	1
Usp14	1
TfIIFbeta	1
Doc2	1
CG6254	1
CG5235	1
msl-2	1
ncd	1
CG6729	1
x16	1
CSN1b	1
Rhau	1
Hakai	1
Spindly	1
ymp	1
lwr	1
upd1	1
Ibf2	1
CG32809	1
esc	1
ETH	1
sisA	1
Rnb	1
mad2	1
CG6791	1
MAGE	1
mu2	1
net	1
Dop2R	1
sud1	1
Rbbp5	1
RpS5b	1
Sr-CII	1
lncRNA:CR44396	1
CG6724	1
Mys45A	1
Rpt2	1
Rcc1	1
Tet	1
l(2)05714	1
Prp19	1
Upf1	1
Rnf146	1
trr	1
EloB	1
Fen1	1
nbs	1
Gem3	1
Rpn9	1
sens	1
dgt6	1
Fkbp39	1
Nop17l	1
CG8712	1
Kat60	1
kl-5	1
oc	1
Zwilch	1
SMC2	1
Ubx	1
smg	1
l(3)07882	1
Nup93-2	1
odd	1
mbm	1
Rrp1	1
ZIPIC	1
Sf3b3	1
Wdr24	1
CG5664	1
Pp1-87B	1
vir	1
rnh1	1
CG8641	1
Scm	1
mt:lrRNA	1
sip2	1
msl-1	1
Usp5	1
su(Hw)	1
Secp43	1
fs(2)ltoPP43	1
Fsn	1
Uba2	1
Prosbeta6	1
okr	1
zuc	1
mbo	1
tos	1
trem	1
SmD2	1
spo	1
Ube3a	1
xmas	1
Smvt	1
Poxm	1
GalT1	2
insc	2
CG7218	2
Adgf-A2	2
CG12948	2
CG11444	2
cas	2
Mgat1	2
eIF2alpha	2
CG4707	2
Nf-YA	2
Mvb12	2
JMJD4	2
CG42399	2
betaCOP	2
CG13895	2
alpha-PheRS	2
CG15012	2
Arpc1	2
CG9855	2
MFS18	2
kat80	2
CG4364	2
eIF2beta	2
CG17019	2
CG32795	2
CG7650	2
alpha-Man-Ib	2
Golgin84	2
E(spl)mbeta-HLH	2
Cyp6a8	2
CG2931	2
eIF3f1	2
CG16953	2
CG3407	2
CG10254	2
NimC4	2
ArgRS	2
CG16868	2
CG15011	2
CG17385	2
Cpr78E	2
AlaRS	2
lncRNA:CR46194	2
CG3634	2
Adk3	2
AdSL	2
CG17660	2
CG15118	2
CG7324	2
eIF3l	2
mRpL37	2
mt:ND4	2
CCT1	2
CCT8	2
CG12288	2
CCT4	2
CG9664	2
CG11999	2
eIF3e	2
CG10621	2
CG4882	2
Edem1	2
E(spl)m2-BFM	2
Diap2	2
CG9837	2
CG42326	2
lncRNA:CR43314	2
CG5861	2
insb	2
Dph1	2
Dph5	2
CG6330	2
CG8188	2
MICAL-like	2
D19B	2
CG5003	2
CG13001	2
RpL19	2
CG43332	2
PIG-S	2
CG3530	2
RpL24-like	2
CG10462	2
CG1418	2
Rpb5	2
RpI1	2
CG12945	2
CG14220	2
Miga	2
CG18178	2
CG10623	2
Dhod	2
asRNA:CR44894	2
RpL5	2
CG7987	2
cni	2
CG1463	2
CG17746	2
RpL32	2
CG5339	2
CG45263	2
CG3295	2
brun	2
CG10005	2
ImpL2	2
klu	2
CG2310	2
CG9853	2
RpS3A	2
mop	2
eIF2Bepsilon	2
morgue	2
Brms1	2
CG15019	2
Rpt1	2
Mpcp2	2
CG11586	2
eIF3i	2
GCC88	2
AhcyL2	2
meso18E	2
mRpS9	2
CG17598	2
EloC	2
RpL30	2
eIF2gamma	2
CG12011	2
La	2
CG14223	2
CG7739	2
RpL36A	2
AsnRS	2
CG8745	2
CG8818	2
a6	2
CG8841	2
Eps-15	2
CG5641	2
Sbf	2
CG4069	2
Cyp1	2
RpS15	2
RpS17	2
CG12535	2
Act42A	2
Ostgamma	2
SerRS	2
Muc30E	2
CG16903	2
muskelin	2
Sgsh	2
oxt	2
CG12773	2
CG17068	2
c12.1	2
Myt1	2
Naa35	2
CG34377	2
MrgBP	2
CG7379	2
CG32075	2
Nap1	2
retm	2
Fem-1	2
Nbr	2
lncRNA:iab8	2
CG6325	2
CG3702	2
Scamp	2
CG12093	2
Slh	2
CG5510	2
CG13300	2
Lst8	2
CG40006	2
Rich	2
CG6664	2
lz	2
mthl5	2
CG9723	2
KLHL18	2
2022-09-02	2
Ets97D	2
Smg6	2
fz4	2
SMSr	2
nes	2
Ing5	2
CG42359	2
CG10068	2
Neurl4	2
Snap24	2
Snap29	2
Nhe1	2
RpIIIC53	2
CG9941	2
CG2765	2
dpy	2
gb	2
meru	2
CG6230	2
sotv	2
Nle	2
gcm	2
CG7523	2
GCS1	2
CG14182	2
RpL34a	2
CG14184	2
CG10576	2
RpL36	2
Spf45	2
RpL37a	2
RpL38	2
Gfat2	2
Mitofilin	2
RpL7A	2
RpLP0-like	2
alphaCOP	2
Rpn7	2
CG1637	2
RpS13	2
nst	2
sprt	2
RpS2	2
Mob4	2
eEF2	2
CG3149	2
moody	2
CG8155	2
sqh	2
CG14969	2
GPHR	2
ss	2
RpS9	2
sta	2
Nurf-38	2
eIF3g1	2
Nxt1	2
gsb-n	2
NiPp1	2
Stt3A	2
CG8314	2
CG8372	2
MSBP	2
sav	2
su(r)	2
crim	2
EMC2A	2
CG8635	2
Hacl	2
CG5382	2
CG12099	2
mt:ND1	2
scramb2	2
sw	2
LeuRS	2
Oseg4	2
HBS1	2
abd-A	2
SmE	2
mtm	2
Syx18	2
Hem	2
Taf11	2
eyg	2
CG33099	2
Tango9	2
tank	2
CG12643	2
hiw	2
Hk	2
CG16972	2
TBC1D5	2
FBti0020410	2
shams	2
p47	2
hob	2
shot	2
shrb	2
Oatp58Dc	2
TFAM	2
AhcyL1	2
CG9426	2
Hrd3	2
CG9449	2
Hs2st	2
Hsc70-4	2
Slc45-1	2
Hsp26	2
pcm	2
Pcmt	2
CG9536	2
CG18259	2
Tnks	2
Tom70	2
CG6659	2
Torsin	2
Pdp	2
PEK	2
alpha4GT1	2
Pex23	2
CG2063	2
FucT6	2
CG9773	2
Pgant7	2
tra2	2
Traf6	2
Trap1	2
CG6983	2
Inos	2
trh	2
TrpRS	2
AP-1mu	2
AP-2sigma	2
NHP2	2
CG9934	2
PI31	2
CG9992	2
Ist1	2
sog	2
tth	2
PIG-N	2
tup	2
Arl5	2
Arp3	2
Arp6	2
Pis	2
Gdi	2
CG3038	2
gek	2
Non1	2
Kah	2
CLS	2
cm	2
TyrR	2
TyrRS	2
Git	2
U3-55K	2
nrm	2
CG8027	2
CG8031	2
CG8042	2
Ubi-p63E	2
Atg8a	2
Con	2
Uev1A	2
Ufd1-like	2
PPO2	2
Cortactin	2
PpV	2
Prat2	2
Ugt35D1	2
krz	2
unc-13	2
grau	2
Prosalpha7	2
Prosbeta1	2
grn	2
Prp18	2
CG31908	2
Rsf1	2
usp	2
CG32053	2
Usp30	2
beat-IIa	2
PTP-ER	2
Pus1	2
CG5262	2
Pvf3	2
Vamp7	2
betaGlu	2
CG12091	2
Scr	2
CG32537	2
opm	2
Qsox1	2
A16	2
r-l	2
Rab23	2
vig	2
Abd-B	2
CG8974	2
vir-1	2
Rab6	2
lmd	2
Rac1	2
CG12576	2
lncRNA:CR30009	2
lncRNA:CR32773	2
Vrp1	2
Vta1	2
lncRNA:CR43432	2
lncRNA:CR44171	2
lncRNA:CR44357	2
CG9175	2
Hmt-1	2
D19A	2
lncRNA:CR44997	2
wfs1	2
lncRNA:CR45388	2
rec	2
Reck	2
DCAF12	2
DCP1	2
wol	2
Camp	2
lncRNA:enrr	2
Wsck	2
CG3652	2
Lnpk	2
cbc	2
Lon	2
yellow-e2	2
yellow-e3	2
Yip1d1	2
Yippee	2
CG18476	2
yps	2
CG40228	2
Rim2	2
CG4045	2
ZC3H3	2
zda	2
zetaCOP	2
Zip99C	2
CG2126	2
Ziz	2
ZnT86D	2
Max	2
trc	2
roq	2
CG14636	4
prc	4
Drl-2	4
CG30116	4
CG7997	4
CG10710	4
CG43373	4
CG43347	4
CG10483	4
CG30427	4
Actn	4
CG10654	4
CG1986	4
CG12723	4
CG10660	4
CG15818	4
ATPsyngamma	4
dysc	4
CG9518	4
Pka-R2	4
CG10598	4
ATPsynCF6	4
CG43333	4
Argk	4
awd	4
CG13048	4
l(2)efl	4
Eip74EF	4
Mlc2	4
aralar1	4
CG15022	4
Gart	4
CG10348	4
CG13954	4
CG6175	4
mtt	4
RpL24	4
mol	4
CG32549	4
SdhA	4
AstA-R2	4
Gdh	4
Gapdh2	4
Ipod	4
CG5326	4
CG30413	4
cac	4
TwdlT	4
lncRNA:cherub	4
CG11073	4
Cad96Cb	4
Act57B	4
Muc91C	4
CG11382	4
CG8854	4
bor	4
Myo31DF	4
Mp	4
Shal	4
Octbeta3R	4
apolpp	4
chas	4
CG43078	4
CG1572	4
CG14107	4
RpL23A	4
CG13047	4
AkhR	4
RpL27A	4
TwdlF	4
Nmdar2	4
Cht7	4
CG10340	4
CG6337	4
CG13229	4
fon	4
CG14095	4
ND-B22	4
blw	4
sls	4
CG5639	4
DIP-beta	4
ich	4
alphaTub85E	4
Ac78C	4
L2HGDH	4
CG1674	4
bsf	4
CG4562	4
CG12541	4
CG4587	4
Pgk	4
Pglym78	4
OtopLc	4
CG4666	4
shakB	4
RpS6	4
Cyt-c-p	4
CG13868	4
Cpr56F	4
Ca-alpha1T	4
CG34370	4
dac	4
rdo	4
CG9411	4
Eip63F-1	4
Arc1	4
cher	4
CG14132	4
CG9498	4
Ald1	4
CG12009	4
CG10527	4
dyl	4
Mhc	4
RpL35A	4
rho-5	4
CG32547	4
Ccn	4
cmpy	4
CG14440	4
CG14535	4
CG7990	4
Gld	4
CG40498	4
CG10936	4
CG10932	4
Cyp18a1	4
Mtpbeta	4
ATPsynbeta	4
CG16779	4
CG8086	4
CG14830	4
RpS26	4
AdamTS-A	4
CG7173	4
by	4
CG15005	4
CG8172	4
sNPF-R	4
apn	4
dpr9	4
Men	4
CG13937	4
CG2841	4
CG13004	4
Cpr65Eb	4
CG5023	4
CG15247	4
CG14147	4
CG43386	4
Mf	4
CG32354	4
sbm	4
Msp300	4
LamC	4
Lsp1gamma	4
ND-75	4
CG3097	4
Eno	4
CG32548	4
CG15731	4
SdhD	4
Osi12	4
CG44422	4
Osi18	4
CG9008	4
CG14655	4
ATP8B	4
Osi6	4
EDTP	4
Rack1	4
Cyp49a1	4
Hil	4
CG11319	4
CG14964	4
CG7149	4
CG12769	4
FBti0019501	4
Adk1	4
CG11474	4
Stacl	4
P5CDh1	4
CG12964	4
CG6118	4
mesh	4
pain	4
CG17292	4
CG6231	4
para	4
Akr1B	4
Best2	4
fipi	4
CG13159	4
Aldh	4
Aldh7A1	4
CG43897	4
ple	4
CG5390	4
ND-ASHI	4
alpha-Est10	4
CG9626	4
alpha-Est9	4
DIP-kappa	4
TpnC47D	4
ics	4
Idgf4	4
ACC	4
CG1648	4
AMPdeam	4
Ace	4
dnr1	4
zormin	4
CG13699	4
Setd3	4
Tat	4
fbp	4
Rop	4
NfI	4
CG9919	4
dpr10	4
CG17121	4
CG13928	4
Irp-1B	4
Pif1A	4
dati	4
sona	4
Strn-Mlck	4
Chchd3	4
CG2962	4
pinta	4
alc	4
CG7530	4
jp	4
jus	4
CG7675	4
nompA	4
CCAP-R	4
CG9547	4
CG1441	4
CG14419	4
plum	4
asRNA:CR45185	4
kek1	4
CG3106	4
Spn88Ea	4
CG10877	4
alrm	4
CG13676	4
CG45078	4
CG10953	4
CG14762	4
ATPsynC	4
coro	4
ATPsynF	4
CG14880	4
CG13847	4
RpS5a	4
CG31664	4
CG3168	4
Kyat	4
snsl	4
l(2)01289	4
CG15097	4
Gs1	4
CG7300	4
GstD1	4
Cad89D	4
lncRNA:CR45938	4
Cpr66Cb	4
GstS1	4
TwdlE	4
CG32121	4
Octalpha2R	4
Cralbp	4
CG15431	4
pyd3	4
ClC-a	4
CG4393	4
2mit	4
5-HT7	4
Vha13	4
qua	4
CG15740	4
CG32647	4
CG8888	4
CG5707	4
mthl9	4
CG31100	4
CG5756	4
Mtpalpha	4
Cyp309a2	4
CG16758	4
serp	4
bt	4
CG33978	4
CG31626	4
tau	4
CG9164	4
Tb	4
Rbp6	4
CG8180	4
CG34325	4
Rchy1	4
lncRNA:CR45109	4
CG9265	4
AGBE	4
Chd64	4
Oat	4
CadN2	4
CG3609	4
CG3618	4
Thor	4
CG17816	4
Nckx30C	4
PCB	4
Timp	4
CG6409	4
CG13272	4
LpR2	4
Slob	4
Tm2	4
Ccp84Ac	4
fred	4
LysRS	4
Cda5	4
Cda4	4
rk	4
Liprin-gamma	4
Idh3a	4
Nepl15	4
Ance-5	4
Ank2	4
CG9801	4
Pgi	4
CG13731	4
Act87E	4
Mdh1	4
CG8157	4
CG42541	4
CG10268	4
Gapdh1	4
CG10311	4
Tsp42Eg	4
Mekk1	4
RpL18A	4
Drat	4
CG8303	4
CG13003	4
nAChRalpha6	4
metro	4
RpL27	4
Twdlbeta	4
obst-E	4
CG8547	4
CG4374	4
jv	4
Pka-C3	4
TwdlM	4
CG30457	4
KaiR1D	4
Mipp1	4
CG44085	4
RpL6	4
CG10657	4
CG44245	4
Spn43Ab	4
CG31098	4
TpnC73F	4
Echs1	4
CG45076	4
CG31176	4
Klp64D	4
RpS23	4
RpS24	4
CG11147	4
CG31559	4
Cow	4
wat	4
CG11409	4
CG8170	4
RpS7	4
CG31705	4
Mpcp1	4
unc79	4
CG11584	4
stops	4
wit	4
RpL22	4
Cpr64Ad	4
side-II	4
GstO2	4
CG5177	4
CanA1	4
capt	4
ELOVL	4
Vajk4	4
scaf	4
PyK	4
Bin1	4
QC	4
Lcp65Ag2	4
CG8728	4
Ldh	4
CG32564	4
Vha68-1	4
Rab3	4
hdc	4
Osi15	4
hebe	4
Osi19	4
Osi20	4
Syx4	4
CG13698	4
CG9098	4
CG12605	4
FASN1	4
CG42369	4
DPCoAC	4
COX6B	4
Cyt-b5-r	4
CG2663	4
CG17047	4
CG12814	4
Rcd6	4
Gasp	4
Rdl	4
CG7299	4
Cpr65Ea	4
CG9297	4
CG34461	4
Fdh	4
CG13049	4
Nlg3	4
Vajk1	4
Hsc70-5	4
slbo	4
ND-20	4
CG9522	4
flz	4
ND-51	4
Pde1c	4
CG7834	4
CG18304	4
Dif	4
frm	4
Tpc1	4
CG13492	4
Tpi	4
mAcon1	4
CG9747	4
Pfk	4
CG9782	4
Ude	4
CG6912	4
Cdk5alpha	4
NT1	4
RpS25	4
CG14879	4
OtopLa	4
CG8160	4
Got2	4
Inx7	4
Phk-3	4
dpr13	4
Unc-89	4
Gat	4
CG8192	4
pAbp	4
Gbs-76A	4
CG3078	4
jef	4
CG7465	4
CG32085	4
Pax	4
Vajk2	4
SP1173	4
dy	4
RpL34b	4
CG12071	4
TwdlV	4
verm	4
scramb1	4
rad	4
CG7920	4
CG31030	4
Cngl	4
porin	4
Mlp60A	4
Atg18b	4
Ubi-p5E	4
SPR	4
ect	4
tpr	4
GlyP	4
GlyS	4
Cpr62Bc	4
CG33156	4
Gad1	4
SmydA-8	4
knk	4
spz5	4
Gpo1	4
Mp20	4
nur	4
CG6028	4
CG15093	4
Tsp5D	4
Tsp74F	4
rhi	4
Sur	4
Reg-5	4
nAChRalpha1	4
side-III	4
Obp83g	4
CG9503	4
Dgk	4
Vajk3	4
CG17896	4
loh	4
CG5381	4
cbt	4
Vmat	4
CG31344	4
TwdlW	4
Swim	4
CG5567	4
Syn1	4
Osi14	4
Lim1	4
br	4
CG32855	4
MtnA	4
comm3	4
CG2150	4
up	4
RpL17	4
Osi9	4
Osi7	4
CG13705	4
Pgm1	4
Smyd4-2	4
Mdh2	4
Prm	4
c11.1	4
dpr11	4
mEFTu2	4
Cpr62Bb	4
CG8708	4
emp	4
CG7781	4
CG6184	4
GluRIIE	4
TwdlB	4
Zasp52	4
Sardh	4
pst	4
TwdlG	4
pix	4
TwdlL	4
Tina-1	4
mmy	4
Mal-A3	4
CG9095	4
lov	4
slf	4
IA-2	4
Vha55	4
Mlc1	4
ringer	4
Fs	4
RluA-1	4
CG6770	4
Lip1	4
Tsp	4
RpL18	4
ND-49	4
nSyb	4
slo	4
Had1	4
rgn	4
Vha36-3	4
Gabat	4
mthl10	4
unc-13-4A	4
Cpr51A	4
Rcd2	4
vari	4
Cbp53E	4
CG14756	4
CG15615	4
CG4213	4
Nepl11	4
Pbgs	4
Msr-110	4
lncRNA:CRG	4
Rim	4
ftz-f1	4
RFeSP	4
Tie	4
Idh	4
dl	4
CG4199	4
fusl	4
ND-23	4
CG12402	4
CG45002	4
CG10863	4
SdhC	4
GluProRS	4
wdp	4
CG32816	4
mmd	4
Rgk1	4
Zasp66	4
KCNQ	4
Vdup1	4
CG34141	4
CG31075	4
SLC5A11	4
Syngr	4
Idh3b	4
Syt1	4
Frq1	4
GLS	4
Nep2	4
Vinc	4
CG3108	4
Mlp84B	4
[truncated: 2 more rows]
