# Supplementary material for: The continuum of Drosophila embryonic development at single-cell resolution
Source: Science. Author manuscript; Available in PMC 2022 Aug 11. (PMC9371440; doi:10.1126/science.abn5800)
Supplement: Supplementary tables [file NIHMS1828489-supplement-Supplementary_tables.zip › science.abn5800_table_s7.xlsx]

## Sheet: TableS7
TF motifs enriched in accessible regions near genes from mesoderm gene clusters.
name	consensus	pvalue	log_pvalue	qvalue	n_target_wmotif	p_target_wmotif	n_back_wmotif	p_back_wmotif	n_targets	n_background	group	mesoderm_cluster
ara	TGTTWTTH	1e-63	-145.3	0	896	33.05	4679.4	19.35	2711	24183	group1	NA
CG12236	TGGAAG	1e-51	-118.5	0	1036	38.21	6045.7	24.99	2711	24183	group1	NA
ct	TTRAAC	1e-49	-113.4	0	1005	37.07	5868.1	24.26	2711	24183	group1	NA
Xrp1	DNADWWAAW	1e-44	-101.9	0	984	36.3	5854.1	24.2	2711	24183	group1	NA
jumu	NNNNGACGCN	1e-42	-97.64	0	636	23.46	3300.8	13.65	2711	24183	group1	NA
fd64A	TVTAAACA	1e-36	-84.86	0	318	11.73	1301.8	5.38	2711	24183	group1	NA
danr	NNNYCGCGR	1e-32	-75.63	0	344	12.69	1534.1	6.34	2711	24183	group1	NA
br	AACTATT	1e-31	-72.94	0	314	11.58	1366.6	5.65	2711	24183	group1	4
mirr	AAAWAACA	1e-30	-71.17	0	476	17.56	2461.5	10.18	2711	24183	group1	NA
retn	NDATYAAA	1e-30	-71.11	0	857	31.61	5304.9	21.93	2711	24183	group1	NA
Deaf1	SMCGAA	1e-30	-69.18	0	1680	61.97	12335.3	51	2711	24183	group1	NA
Eip78C	AGGTCA	1e-28	-64.65	0	486	17.93	2606.9	10.78	2711	24183	group1	NA
slp1	TGTAAACAAN	1e-27	-62.88	0	200	7.38	751.7	3.11	2711	24183	group1	NA
Dref	YTATCGATAWNW	1e-26	-61.21	0	71	2.62	126.4	0.52	2711	24183	group1	NA
fru	WTTTTTC	1e-26	-60.34	0	519	19.14	2898	11.98	2711	24183	group1	3
Hr46	SAGGTCAN	1e-26	-60.1	0	423	15.6	2215.8	9.16	2711	24183	group1	NA
hb	TTTTTTAT	1e-24	-56.11	0	345	12.73	1722.5	7.12	2711	24183	group1	1
bnl	NRCATTCCDN	1e-22	-52.92	0	374	13.8	1956.8	8.09	2711	24183	group1	1
CG4328	WWTWATTR	1e-22	-52	0	762	28.11	4875.3	20.16	2711	24183	group1	NA
srp	NWGATAASR	1e-21	-50.45	0	379	13.98	2020.4	8.35	2711	24183	group1	NA
crp	AACAGCTGAT	1e-21	-48.41	0	50	1.84	79.1	0.33	2711	24183	group1	NA
GATAe	GCGATAAS	1e-20	-48.22	0	318	11.73	1623.7	6.71	2711	24183	group1	NA
pan	GATCAAAR	1e-20	-48.16	0	270	9.96	1301.6	5.38	2711	24183	group1	NA
grn	WGATAAGR	1e-20	-47.45	0	363	13.39	1944.3	8.04	2711	24183	group1	2
H2.0	TTAATTA	1e-19	-45.03	0	907	33.46	6179.7	25.55	2711	24183	group1	3
CG11617	TGTTAAAW	1e-18	-43.47	0	270	9.96	1349.9	5.58	2711	24183	group1	3
Mef2	YTAWWWWTAR	1e-17	-40.59	0	152	5.61	620.3	2.56	2711	24183	group1	NA
Pph13	NTAATTRN	1e-17	-40.24	0	610	22.5	3897.8	16.11	2711	24183	group1	NA
Hmx	BTAATTGB	1e-16	-38.83	0	499	18.41	3067.2	12.68	2711	24183	group1	NA
slou	NNTAATTRN	1e-16	-37.41	0	544	20.07	3437.4	14.21	2711	24183	group1	3
caup	CWWTAACA	1e-16	-37.35	0	374	13.8	2158.4	8.92	2711	24183	group1	NA
Eip74EF	CCGGAAG	1e-16	-37.33	0	288	10.62	1543.8	6.38	2711	24183	group1	4
dve	MTAATCCV	1e-16	-37.18	0	198	7.3	936.9	3.87	2711	24183	group1	NA
ftz-f1	AAGGTCAH	1e-14	-34.39	0	146	5.39	631.9	2.61	2711	24183	group1	4
lola	GRAACCC	1e-14	-34	0	276	10.18	1501.6	6.21	2711	24183	group1	NA
Dr	TAATTGVN	1e-14	-33.52	0	566	20.88	3683.3	15.23	2711	24183	group1	NA
cic	CCCATTSA	1e-14	-33.3	0	287	10.59	1588.2	6.57	2711	24183	group1	NA
CG15696	NBCAATHAN	1e-14	-33.18	0	497	18.33	3153.1	13.04	2711	24183	group1	NA
CHES-1-like	NNRACRCNNN	1e-14	-32.85	0	234	8.63	1223.3	5.06	2711	24183	group1	NA
GATAd	TGATAAGG	1e-14	-32.57	0	153	5.64	690.7	2.86	2711	24183	group1	NA
CG34031	BTAAWTGN	1e-13	-32.08	0	466	17.19	2935.8	12.14	2711	24183	group1	NA
ase	CACCTGC	1e-13	-30.57	0	259	9.55	1426.3	5.9	2711	24183	group1	NA
OdsH	BTAATTGV	1e-13	-30.49	0	521	19.22	3392.7	14.03	2711	24183	group1	NA
HGTX	DTAATTAY	1e-13	-30.36	0	431	15.9	2699.4	11.16	2711	24183	group1	1
Gsc	HTAATCCB	1e-13	-30.35	0	183	6.75	906.8	3.75	2711	24183	group1	1
peb	TGGTCCA	1e-13	-30.27	0	156	5.75	730.8	3.02	2711	24183	group1	NA
Lim3	NNNWDATTRN	1e-13	-30.15	0	403	14.87	2490.9	10.3	2711	24183	group1	3
CG5953	ACAAACAT	1e-12	-29.31	0	222	8.19	1183.6	4.89	2711	24183	group1	NA
hth	TGTCA	1e-12	-29.19	0	974	35.93	7122.3	29.45	2711	24183	group1	NA
BEAF-32	NVVMAAMTATCGATA	1e-12	-27.97	0	19	0.7	18.4	0.08	2711	24183	group1	NA
svp	AAGGTCA	1e-12	-27.85	0	157	5.79	760.8	3.15	2711	24183	group1	NA
E5	GTAATGRS	1e-12	-27.65	0	250	9.22	1402.5	5.8	2711	24183	group1	NA
bsh	NNTAATBRVY	1e-11	-27.53	0	317	11.69	1891.3	7.82	2711	24183	group1	NA
Lim1	GTAATTGS	1e-11	-27.41	0	295	10.88	1731.8	7.16	2711	24183	group1	4
FoxP	AAACAACAACAA	1e-11	-26.88	0	57	2.1	173	0.72	2711	24183	group1	NA
Scr	BTAATKRC	1e-11	-26.39	0	543	20.03	3654.7	15.11	2711	24183	group1	2
en	CTAATTRV	1e-11	-26.12	0	329	12.14	2004.7	8.29	2711	24183	group1	1
rn	GTTTTTWTG	1e-11	-25.53	0	217	8	1197.7	4.95	2711	24183	group1	NA
exd	TGTCAAAN	1e-10	-24.97	0	308	11.36	1867.2	7.72	2711	24183	group1	NA
Clamp	TCTCNCTCT	1e-10	-24.59	0	173	6.38	903.5	3.74	2711	24183	group1	NA
ovo	ACDGTTACW	1e-10	-24.11	0	97	3.58	413.5	1.71	2711	24183	group1	NA
rib	YRKTGCAAAT	1e-10	-23.85	0	85	3.14	343.5	1.42	2711	24183	group1	NA
oc	HTAATCCS	1e-10	-23.57	0	162	5.98	840.1	3.47	2711	24183	group1	1
C15	GTTAATTR	1e-10	-23.17	0	475	17.52	3189.1	13.18	2711	24183	group1	NA
Aef1	VCWACAACAACAAD	1e-10	-23.14	0	57	2.1	190.1	0.79	2711	24183	group1	NA
zld	CTACCTGC	1e-09	-22.53	0	67	2.47	248.9	1.03	2711	24183	group1	NA
Hr78	ARAGGTCA	1e-09	-22.34	0	112	4.13	522.6	2.16	2711	24183	group1	NA
Mad	GCGHCGSCVG	1e-09	-22.32	0	106	3.91	484	2	2711	24183	group1	NA
Fer1	GWCAGCTGHC	1e-09	-22.1	0	69	2.55	262.1	1.08	2711	24183	group1	NA
Trl	MCTCTCTCCC	1e-09	-21.9	0	31	1.14	70.5	0.29	2711	24183	group1	NA
achi	TGACAG	1e-09	-21.72	0	801	29.55	5888.8	24.35	2711	24183	group1	NA
Coop	ACCCGKAA	1e-09	-21.56	0	182	6.71	1004.3	4.15	2711	24183	group1	1
CG7928	TCCAKCCCTGGTW	1e-09	-21.42	0	10	0.37	5.4	0.02	2711	24183	group1	NA
bab1	AAYAATAATA	1e-09	-21.14	0	111	4.09	527.4	2.18	2711	24183	group1	NA
lms	YTAATTGV	1e-09	-21.09	0	387	14.28	2545.6	10.52	2711	24183	group1	NA
vis	TGACAG	1e-09	-21.09	0	511	18.85	3526.3	14.58	2711	24183	group1	NA
otp	STAATTGV	1e-09	-20.88	0	381	14.05	2503.1	10.35	2711	24183	group1	3
CG7386	TCNTTCAC	1e-08	-19.53	0	135	4.98	704.9	2.91	2711	24183	group1	NA
HHEX	TTTAATTA	1e-08	-19.48	0	269	9.92	1674	6.92	2711	24183	group1	NA
inv	TCTAATTA	1e-08	-19.32	0	269	9.92	1676.5	6.93	2711	24183	group1	NA
CG18599	YTAATTA	1e-08	-19.09	0	428	15.79	2914.9	12.05	2711	24183	group1	NA
CG3838	AWGCAACAT	1e-08	-18.45	0	110	4.06	548.7	2.27	2711	24183	group1	NA
Six4	NTGAYACBN	1e-08	-18.42	0	131	4.83	690.6	2.86	2711	24183	group1	1
Optix	NNRGDGATAN	1e-07	-18.21	0	128	4.72	672.1	2.78	2711	24183	group1	NA
dmrt99B	WWTGTWDCNW	1e-07	-18	0	85	3.14	390.7	1.62	2711	24183	group1	NA
Fer3	GTRACAGCTG	1e-07	-17.99	0	37	1.36	112.2	0.46	2711	24183	group1	NA
jigr1	MATAAAAAAAA	1e-07	-17.82	0	83	3.06	380	1.57	2711	24183	group1	NA
foxo	TCRTAAACA	1e-07	-17.68	0	108	3.98	543.1	2.25	2711	24183	group1	NA
Clk	MCACGTGA	1e-07	-17.63	0	110	4.06	557.2	2.3	2711	24183	group1	NA
grh	CTGGTTYTVY	1e-07	-17.5	0	71	2.62	307.4	1.27	2711	24183	group1	NA
tup	CTTAATTG	1e-07	-16.76	0	188	6.93	1119.1	4.63	2711	24183	group1	2
Ptx1	MTTAATCCCN	1e-07	-16.73	0	38	1.4	123.4	0.51	2711	24183	group1	NA
so	TGATACCNN	1e-07	-16.6	0	105	3.87	535.3	2.21	2711	24183	group1	NA
tx	ACCAYCTGTT	1e-07	-16.29	0	56	2.07	226.6	0.94	2711	24183	group1	NA
scro	GTBAAGTGB	1e-07	-16.14	0	163	6.01	947.3	3.92	2711	24183	group1	NA
D19A	TCATTCACA	1e-06	-15.34	0	42	1.55	152.4	0.63	2711	24183	group1	2
da	ACACCTGCA	1e-06	-14.93	0	103	3.8	541.4	2.24	2711	24183	group1	NA
Zif	WHCAACACTA	1e-06	-14.82	0	40	1.48	144.4	0.6	2711	24183	group1	NA
cato	MACAGCTGAC	1e-06	-14.55	0	66	2.43	301.3	1.25	2711	24183	group1	NA
net	RCCACCTGK	1e-06	-14.26	0	106	3.91	570.9	2.36	2711	24183	group1	1
EcR	RAGGTCAT	1e-06	-14.2	0	85	3.14	428.3	1.77	2711	24183	group1	NA
croc	TACGTMAACAC	1e-05	-13.77	0	26	0.96	76.2	0.31	2711	24183	group1	NA
Hr4	AAGGTCA	1e-05	-13.1	0	93	3.43	495.8	2.05	2711	24183	group1	NA
Vsx2	TTAATTAG	1e-05	-12.99	0	142	5.24	845	3.49	2711	24183	group1	NA
Ubx	TTAATKRSN	1e-05	-12.48	0	290	10.7	1990	8.23	2711	24183	group1	1
ems	YTAATTASB	1e-05	-12.46	0	168	6.2	1047	4.33	2711	24183	group1	NA
Dfd	SBTAATGAYG	1e-05	-12.02	0	99	3.65	551.2	2.28	2711	24183	group1	NA
Rx	STAATTGS	1e-05	-11.94	0	204	7.52	1331.8	5.51	2711	24183	group1	NA
zen2	NYTAATKASN	1e-05	-11.68	0	226	8.34	1507.8	6.23	2711	24183	group1	NA
CG4956	STTATGTAYT	1e-05	-11.67	0	46	1.7	201.4	0.83	2711	24183	group1	NA
Hand	CASATGGCC	1e-05	-11.64	0	38	1.4	153.4	0.63	2711	24183	group1	NA
zen	STAATGAC	1e-05	-11.56	0	179	6.6	1148.5	4.75	2711	24183	group1	NA
Hr39	CAAGGTCRY	0.0001	-11.44	0	86	3.17	468.1	1.94	2711	24183	group1	NA
Dbx	ATTAATTA	0.0001	-11.43	0	122	4.5	725.5	3	2711	24183	group1	NA
Ets21C	CCGGAAGT	0.0001	-11.37	0	71	2.62	366	1.51	2711	24183	group1	NA
CG11085	CTAATTGC	0.0001	-11.33	0	184	6.79	1191.1	4.92	2711	24183	group1	NA
acj6	CTAATTAA	0.0001	-11.11	0	127	4.68	767.1	3.17	2711	24183	group1	NA
twi	AACACATGTT	0.0001	-11.03	0.0001	26	0.96	90	0.37	2711	24183	group1	NA
vnd	TYTCAAGTR	0.0001	-10.83	0.0001	68	2.51	352.7	1.46	2711	24183	group1	NA
ttk	DTRTCCTTDN	0.0001	-10.57	0.0001	243	8.96	1668.2	6.9	2711	24183	group1	NA
gcm2	ATGCGGGY	0.0001	-10.39	0.0001	58	2.14	291	1.2	2711	24183	group1	NA
lab	YTAATTAS	0.0001	-10.13	0.0001	170	6.27	1110.9	4.59	2711	24183	group1	1
Cf2	GTATATRTAY	0.0001	-10.03	0.0001	159	5.86	1028.5	4.25	2711	24183	group1	NA
dm	ACCACGTGKY	0.0001	-10.02	0.0001	22	0.81	73.9	0.31	2711	24183	group1	NA
pb	STAATKAC	0.0001	-10.01	0.0001	125	4.61	773	3.2	2711	24183	group1	1
CG32105	TTAATTAA	0.0001	-9.985	0.0001	156	5.75	1006.2	4.16	2711	24183	group1	NA
dmrt93B	RATGTATCAWT	0.0001	-9.698	0.0002	19	0.7	59.7	0.25	2711	24183	group1	NA
B-H1	SSTAAACGNT	0.0001	-9.532	0.0002	67	2.47	361.9	1.5	2711	24183	group1	NA
Dll	GCTAATTANN	0.0001	-9.502	0.0002	124	4.57	774.8	3.2	2711	24183	group1	NA
esg	CACCTGT	0.001	-8.867	0.0004	99	3.65	601	2.48	2711	24183	group1	NA
Atf3	VRTGACGTCAYS	0.001	-8.593	0.0005	14	0.52	39.5	0.16	2711	24183	group1	NA
pdm3	CTAATTAT	0.001	-8.431	0.0006	31	1.14	135.2	0.56	2711	24183	group1	3
CG11504	CAGCAACAT	0.001	-8.418	0.0006	68	2.51	383.2	1.58	2711	24183	group1	NA
Mnt	CCACGTG	0.001	-8.414	0.0006	59	2.18	320.1	1.32	2711	24183	group1	NA
bcd	CVYTAATCCSC	0.001	-8.412	0.0006	26	0.96	106	0.44	2711	24183	group1	NA
E2f	AAATKSGCGCCAA	0.001	-8.391	0.0006	11	0.41	26.5	0.11	2711	24183	group1	NA
Fer2	MCAGCTGACR	0.001	-8.325	0.0007	40	1.48	193.3	0.8	2711	24183	group1	NA
ro	GCTAATTA	0.001	-8.242	0.0007	103	3.8	641.7	2.65	2711	24183	group1	NA
CrebB-17A	RTGACGTCAY	0.001	-8.117	0.0008	16	0.59	51.9	0.21	2711	24183	group1	NA
CG6272	GVTGAYGTAAT	0.001	-8.096	0.0008	14	0.52	41.4	0.17	2711	24183	group1	NA
CG15601	GRTTGAAW	0.001	-7.996	0.0009	95	3.5	586.3	2.42	2711	24183	group1	NA
BRC1_DROME	TGGTCTAKG	0.001	-7.774	0.0011	50	1.84	266.6	1.1	2711	24183	group1	NA
Bgb	TTGCGGTTW	0.001	-7.774	0.0011	65	2.4	371.8	1.54	2711	24183	group1	NA
run	WAACCGCAA	0.001	-7.774	0.0011	65	2.4	371.8	1.54	2711	24183	group1	NA
fd59A	TWAARTAAACAWW	0.001	-7.753	0.0011	28	1.03	122.1	0.5	2711	24183	group1	NA
hkb	MTCACGCCCMCC	0.001	-7.419	0.0015	12	0.44	34.8	0.14	2711	24183	group1	1
z	WHTCACTCAA	0.001	-7.384	0.0016	59	2.18	334.6	1.38	2711	24183	group1	NA
jim	BKKTKKTTTTTTTGT	0.001	-7.34	0.0016	62	2.29	356.8	1.48	2711	24183	group1	3
kni	AAATGMGATC	0.001	-7.292	0.0017	54	1.99	301	1.24	2711	24183	group1	NA
pad	TWCCCCTYC	0.001	-7.098	0.0021	68	2.51	403.3	1.67	2711	24183	group1	NA
CG4424	HMCCCRCCC	0.001	-7.062	0.0021	135	4.98	911.7	3.77	2711	24183	group1	NA
ftz	TTAATTAC	0.01	-6.777	0.0028	92	3.39	587.8	2.43	2711	24183	group1	NA
eg	DAAACTRGAGCA	0.01	-6.706	0.003	12	0.44	37.6	0.16	2711	24183	group1	NA
BtbVII	AKWGTACATA	0.01	-6.66	0.0031	60	2.21	352.7	1.46	2711	24183	group1	NA
Adf1	GCAGCGCWGY	0.01	-6.621	0.0032	26	0.96	119.7	0.49	2711	24183	group1	NA
knrl	AASTAGAKCAC	0.01	-6.621	0.0032	26	0.96	119.1	0.49	2711	24183	group1	1
CG8281	YRTCAATATT	0.01	-6.47	0.0037	46	1.7	255.8	1.06	2711	24183	group1	NA
opa	BACCCCCCGCYGYG	0.01	-6.446	0.0038	3	0.11	2.1	0.01	2711	24183	group1	NA
pnr	HGATAAGATAASV	0.01	-6.238	0.0046	11	0.41	34.5	0.14	2711	24183	group1	NA
Antp	TTTAATKA	0.01	-6.196	0.0048	154	5.68	1084.9	4.49	2711	24183	group1	1
tai	GACACGTGC	0.01	-6.175	0.0049	28	1.03	136	0.56	2711	24183	group1	NA
nau	RBAACAGCTGTTVY	0.01	-6.074	0.0054	5	0.18	8.7	0.04	2711	24183	group1	3
sd	TGGAATGYGG	0.01	-6.049	0.0055	36	1.33	191	0.79	2711	24183	group1	NA
ap	GYTAATTA	0.01	-6.046	0.0055	193	7.12	1402	5.8	2711	24183	group1	3
unpg	SSTAATTGCN	0.01	-5.647	0.0081	81	2.99	527.4	2.18	2711	24183	group1	NA
Ets96B	ACCGKAAGTG	0.01	-5.527	0.009	31	1.14	163.2	0.67	2711	24183	group1	NA
cad	NTTTTATKGCYY	0.01	-5.3	0.0113	46	1.7	272.7	1.13	2711	24183	group1	NA
Med	GCGBCDGKSHRT	0.01	-5.266	0.0116	37	1.36	208.4	0.86	2711	24183	group1	NA
Mio	ATCACGTG	0.01	-5.132	0.0132	47	1.73	282.2	1.17	2711	24183	group1	NA
Hr38	BAAAGGTCA	0.01	-5.111	0.0134	35	1.29	196.6	0.81	2711	24183	group1	NA
lbl	HTAATTAGS	0.01	-4.815	0.0179	110	4.06	774.3	3.2	2711	24183	group1	3
Abd-B	WTTWATKRCN	0.01	-4.696	0.0201	222	8.19	1691	6.99	2711	24183	group1	2
CG12219	GWGTGTGTGTG	0.01	-4.606	0.0219	135	4.98	981.7	4.06	2711	24183	group1	1
eve	NGTAATTAGN	0.1	-4.514	0.0239	103	3.8	727.4	3.01	2711	24183	group1	NA
HLH54F	MMCACCTGYTV	0.1	-4.493	0.0242	26	0.96	141	0.58	2711	24183	group1	NA
Her	SGBTTGACA	0.1	-4.407	0.0263	81	2.99	556.4	2.3	2711	24183	group1	NA
amos	RMCATATGKY	0.1	-4.351	0.0276	30	1.11	171.2	0.71	2711	24183	group1	NA
Mitf	TCACGTG	0.1	-4.316	0.0285	52	1.92	334.4	1.38	2711	24183	group1	NA
dar1	GCCACACCCAC	0.1	-4.246	0.0304	12	0.44	51.3	0.21	2711	24183	group1	NA
Awh	NYTAATTARN	0.1	-4.152	0.0332	109	4.02	786.2	3.25	2711	24183	group1	NA
AP-2	HGCCTSAGGCD	0.1	-4.124	0.034	9	0.33	34.8	0.14	2711	24183	group1	NA
vri	RTTACGTAAY	0.1	-4.105	0.0345	22	0.81	118.7	0.49	2711	24183	group1	NA
btn	NNTAATTABC	0.1	-4.081	0.0351	77	2.84	533.8	2.21	2711	24183	group1	NA
bap	YTAAGTGBNN	0.1	-4.027	0.0367	109	4.02	790.7	3.27	2711	24183	group1	NA
Oli	AMCATATGKT	0.1	-4.019	0.0368	17	0.63	85.5	0.35	2711	24183	group1	NA
ken	ACTTTCTCC	0.1	-3.883	0.042	49	1.81	320.8	1.33	2711	24183	group1	NA
dimm	CACCATATGGTG	0.1	-3.832	0.044	2	0.07	2.9	0.01	2711	24183	group1	NA
CG12768	DKDTTGGTARNA	0.1	-3.792	0.0455	37	1.36	231.1	0.96	2711	24183	group1	NA
ey	CKAATTAR	0.1	-3.779	0.0459	81	2.99	573.9	2.37	2711	24183	group1	NA
lbe	TAACGAGG	0.1	-3.763	0.0464	64	2.36	439.7	1.82	2711	24183	group1	NA
Sox14	KTGTTCGGTG	0.1	-3.693	0.0495	11	0.41	49.3	0.2	2711	24183	group1	NA
sv	SRWSCGTGAC	0.1	-3.655	0.0512	38	1.4	241.1	1	2711	24183	group1	3
phol	CGCCATHTTG	0.1	-3.55	0.0566	17	0.63	90.7	0.37	2711	24183	group1	NA
ERR	TCAAGGTCAH	0.1	-3.52	0.0581	25	0.92	147.4	0.61	2711	24183	group1	NA
NK7.1	RTTAAACGGTD	0.1	-3.506	0.0586	9	0.33	38.3	0.16	2711	24183	group1	3
bin	WTAATGTAAACAAA	0.1	-3.478	0.0597	3	0.11	6.3	0.03	2711	24183	group1	NA
kay	YGATGASTCATCR	0.1	-3.478	0.0597	3	0.11	6.5	0.03	2711	24183	group1	NA
SoxN	MCGAACAATSN	0.1	-3.322	0.0695	25	0.92	150.8	0.62	2711	24183	group1	NA
Doc2	DAGGTGTGAA	0.1	-3.125	0.0838	27	1	168.2	0.7	2711	24183	group1	1
tin	YTTAAGTGGHN	0.1	-3.107	0.085	32	1.18	206.5	0.85	2711	24183	group1	NA
cbt	RCCACRCCCMC	0.1	-3.099	0.0853	58	2.14	409.9	1.69	2711	24183	group1	4
cyc	GTCACGTGAC	0.1	-3.094	0.0853	2	0.07	3.2	0.01	2711	24183	group1	NA
pho	GAAGCCATAACGGC	0.1	-3.094	0.0853	2	0.07	3.9	0.02	2711	24183	group1	NA
pnt	ACCGGAAGTG	0.1	-3.072	0.0864	25	0.92	154.4	0.64	2711	24183	group1	NA
byn	AGGTGTGAAAT	0.1	-3.045	0.0884	10	0.37	48.5	0.2	2711	24183	group1	NA
mid	RAGGTGTGAA	0.1	-2.998	0.0922	22	0.81	133.1	0.55	2711	24183	group1	NA
onecut	WNCGATCGATAAHN	0.1	-2.936	0.0977	8	0.3	36.9	0.15	2711	24183	group1	NA
CG9876	SSTAATTGCG	0.1	-2.92	0.0988	38	1.4	256.2	1.06	2711	24183	group1	NA
ind	YRYTAATTA	0.1	-2.914	0.099	122	4.5	938.5	3.88	2711	24183	group1	NA
repo	VTTAATTARB	0.1	-2.852	0.1049	41	1.51	281.4	1.16	2711	24183	group1	NA
HLH106	ATCACGTGAY	0.1	-2.808	0.1091	4	0.15	13.4	0.06	2711	24183	group1	NA
schlank	AWTTTGGTRG	0.1	-2.804	0.1091	29	1.07	189.5	0.78	2711	24183	group1	NA
YL-1	MCACCGAACACN	0.1	-2.761	0.1129	7	0.26	31.6	0.13	2711	24183	group1	NA
CTCF	GCGCCATCTA	0.1	-2.532	0.1407	12	0.44	67.3	0.28	2711	24183	group1	NA
CG3407	AWGTCAASC	0.1	-2.446	0.1527	67	2.47	503	2.08	2711	24183	group1	2
hng3	TSRRCAGACAC	0.1	-2.421	0.1559	37	1.36	260.4	1.08	2711	24183	group1	NA
bigmax	GATCACGTGVYC	0.1	-2.407	0.1574	5	0.18	21.2	0.09	2711	24183	group1	NA
al	TAATBNVATTA	0.1	-2.393	0.159	23	0.85	151.4	0.63	2711	24183	group1	NA
btd	CMCGCCCACCN	0.1	-2.315	0.1712	59	2.18	441.3	1.82	2711	24183	group1	NA
disco	AADTGTCACC	1	-2.251	0.1817	19	0.7	123.3	0.51	2711	24183	group1	1
CG4360	ATTACAACAACAACM	1	-2.244	0.1817	1	0.04	0.8	0	2711	24183	group1	NA
Max	AAACCACGTGGTTT	1	-2.244	0.1817	1	0.04	0.6	0	2711	24183	group1	2
Rfx	SGTTGCCATGGYAACG	1	-2.244	0.1817	1	0.04	1	0	2711	24183	group1	3
Sox21a	NAACAATAVCATTGTTY	1	-2.244	0.1817	1	0.04	0	0	2711	24183	group1	1
Sox21b	RAACAATWNCAKTGTTY	1	-2.244	0.1817	1	0.04	0	0	2711	24183	group1	3
ac	AAAAGCAGCTGCTTTT	1	-2.244	0.1817	1	0.04	0	0	2711	24183	group1	NA
bbx	YAACAATANCATTGTTR	1	-2.244	0.1817	1	0.04	0	0	2711	24183	group1	NA
brk	TGGCGCCGGCGCCA	1	-2.244	0.1817	1	0.04	0.6	0	2711	24183	group1	NA
cwo	AAGTCACGTGACTT	1	-2.244	0.1817	1	0.04	0.7	0	2711	24183	group1	NA
maf-S	AAAAAGTGCTGACA	1	-2.244	0.1817	1	0.04	1.7	0.01	2711	24183	group1	NA
sage	AAAACAGCTGTTTT	1	-2.244	0.1817	1	0.04	0	0	2711	24183	group1	NA
sc	AWAGCAGCTGCTWT	1	-2.216	0.1817	2	0.07	5.6	0.02	2711	24183	group1	NA
CG12769	TCCCACRGGA	1	-2.126	0.194	5	0.18	23.4	0.1	2711	24183	group1	4
abd-A	VNTAATTACC	1	-2.076	0.2031	30	1.11	214	0.88	2711	24183	group1	2
prd	SATTCGTCACGS	1	-2.07	0.2034	4	0.15	17.5	0.07	2711	24183	group1	NA
dys	AADTCGTGACT	1	-2.068	0.2034	7	0.26	37	0.15	2711	24183	group1	NA
tgo	AADTCGTGACT	1	-2.068	0.2034	7	0.26	37	0.15	2711	24183	group1	NA
Stat92E	TTTCCNGGAAWTBCG	1	-2.058	0.2035	3	0.11	11.8	0.05	2711	24183	group1	NA
CG32532	NTAATBNVATTAN	1	-2.02	0.2107	21	0.77	143.8	0.59	2711	24183	group1	NA
dsf	AAAAGTCAAM	1	-2.003	0.2134	24	0.89	167	0.69	2711	24183	group1	NA
h	YGSCACGCGMCA	1	-1.999	0.2135	5	0.18	24.5	0.1	2711	24183	group1	NA
tap	TGACATVTGG	1	-1.979	0.2171	11	0.41	67.9	0.28	2711	24183	group1	NA
dl	SGGGTTTTTCCS	1	-1.974	0.2172	6	0.22	31.7	0.13	2711	24183	group1	4
CG3919	MSAMCVTGCAACACS	1	-1.922	0.2271	2	0.07	6.5	0.03	2711	24183	group1	NA
pfk	GGAACRRTGGGAWKK	1	-1.922	0.2271	2	0.07	6.2	0.03	2711	24183	group1	NA
Vsx1	VTTAATTAG	1	-1.914	0.2281	76	2.8	598.3	2.47	2711	24183	group1	NA
Usf	ACCACGTGAC	1	-1.792	0.2568	7	0.26	40.2	0.17	2711	24183	group1	1
Kr	TTTAACCCTTTC	1	-1.79	0.2568	4	0.15	19.8	0.08	2711	24183	group1	NA
B-H2	SCTAAACGGT	1	-1.759	0.2634	17	0.63	117.6	0.49	2711	24183	group1	NA
sim	GTACGTGACC	1	-1.708	0.2761	7	0.26	41.4	0.17	2711	24183	group1	NA
nub	DTATGCAAATKA	1	-1.706	0.2761	38	1.4	289.8	1.2	2711	24183	group1	NA
Ets97D	ACCGGAAGT	1	-1.683	0.2811	25	0.92	183.7	0.76	2711	24183	group1	2
Eip93F	ACWCCCGAAAAT	1	-1.634	0.2941	9	0.33	57.4	0.24	2711	24183	group1	NA
luna	RCCACGCCCH	1	-1.626	0.2953	64	2.36	510.1	2.11	2711	24183	group1	NA
CG7046	RTGGATTGCAGCAT	1	-1.605	0.2994	1	0.04	2.9	0.01	2711	24183	group1	NA
Sox102F	ATTGTTCGGTGGT	1	-1.605	0.2994	1	0.04	2.3	0.01	2711	24183	group1	3
org-1	AGGTGTGAR	1	-1.589	0.3033	27	1	202.6	0.84	2711	24183	group1	1
sr	CCMCGCCCACRCAC	1	-1.553	0.3134	10	0.37	66	0.27	2711	24183	group1	NA
dsx	TDATVACTTTGTAG	1	-1.486	0.3338	2	0.07	8.1	0.03	2711	24183	group1	NA
mamo	TMAGCCTAYWGA	1	-1.48	0.3348	7	0.26	44.9	0.19	2711	24183	group1	NA
dpn	YGGCACGCGYCA	1	-1.448	0.3443	4	0.15	22.2	0.09	2711	24183	group1	1
Doc3	DAGGTGTGAA	1	-1.359	0.3751	20	0.74	151.6	0.63	2711	24183	group1	NA
Met	CACGTGTC	1	-1.341	0.3807	39	1.44	311.4	1.29	2711	24183	group1	NA
Side	YGGCACGTGCCA	1	-1.318	0.3865	3	0.11	16.1	0.07	2711	24183	group1	NA
Sox15	ATTGTTCGGTG	1	-1.318	0.3865	3	0.11	16.1	0.07	2711	24183	group1	NA
CG5369	TAATTAAATTA	1	-1.281	0.3999	7	0.26	47.4	0.2	2711	24183	group1	NA
Pdp1	RTTACGTAAY	1	-1.235	0.4159	5	0.18	32.6	0.13	2711	24183	group1	NA
D19B	TACCCTGTA	1	-1.222	0.4199	8	0.3	56.9	0.24	2711	24183	group1	2
CG4854	GTGGTTGGCAAC	1	-1.176	0.4381	2	0.07	10.3	0.04	2711	24183	group1	NA
tll	TGAGGTCAATNN	1	-1.176	0.4381	9	0.33	65.1	0.27	2711	24183	group1	NA
shn	KGGAATCCCCT	1	-1.163	0.4407	5	0.18	33.5	0.14	2711	24183	group1	NA
tj	CGTCAGCANWTT	1	-1.117	0.4599	8	0.3	58.4	0.24	2711	24183	group1	NA
CG7745	SBGCKTTTAATTART	1	-1.115	0.4599	3	0.11	18.1	0.07	2711	24183	group1	NA
gsb-n	GCGTGACGAATB	1	-1.098	0.4656	4	0.15	26.4	0.11	2711	24183	group1	2
CG10904	CATGMGAGAAMWW	1	-1.052	0.4827	2	0.07	11.4	0.05	2711	24183	group1	NA
CG12605	AHGCAACAGGTGG	1	-1.052	0.4827	2	0.07	11	0.05	2711	24183	group1	4
CG8765	AAGCKACABAMWBA	1	-1.026	0.4936	3	0.11	19.2	0.08	2711	24183	group1	NA
gsb	GATTMGTCACGCT	1	-1.018	0.4944	1	0.04	4.8	0.02	2711	24183	group1	NA
Hey	GVCACGTGBC	1	-0.9976	0.503	24	0.89	197	0.81	2711	24183	group1	3
unc-4	TAATTWAATTA	1	-0.9729	0.5139	5	0.18	36.8	0.15	2711	24183	group1	NA
ato	MCACCTGWCAC	1	-0.9029	0.5493	12	0.44	97.5	0.4	2711	24183	group1	NA
CG2808	TAATTRSATTA	1	-0.8908	0.5524	13	0.48	106.1	0.44	2711	24183	group1	NA
sqz	KTTTTTTTTRTDWAGY	1	-0.8908	0.5524	13	0.48	107	0.44	2711	24183	group1	NA
D	ACCGAACAAT	1	-0.8883	0.5524	6	0.22	46.6	0.19	2711	24183	group1	1
CG7786	BRTTACGTAAYM	1	-0.8718	0.5558	3	0.11	21.2	0.09	2711	24183	group1	NA
ss	CATTGCGTGAC	1	-0.8718	0.5558	3	0.11	21.4	0.09	2711	24183	group1	2
toe	NTAATTGATTAN	1	-0.8718	0.5558	3	0.11	21.1	0.09	2711	24183	group1	NA
bs	NCCATATATGGN	1	-0.8492	0.5667	2	0.07	13.7	0.06	2711	24183	group1	NA
lz	WAACCGCAAAA	1	-0.83	0.5758	13	0.48	108.8	0.45	2711	24183	group1	2
Kah	AACCACCTGTTR	1	-0.6912	0.6595	2	0.07	15	0.06	2711	24183	group1	2
Mes2	TTTAAGCCAAAW	1	-0.6708	0.671	11	0.41	96.8	0.4	2711	24183	group1	NA
Xbp1	GTGACGTGKC	1	-0.6443	0.6847	10	0.37	88	0.36	2711	24183	group1	NA
gt	SGTTACGTAACS	1	-0.625	0.6936	2	0.07	16.2	0.07	2711	24183	group1	1
aop	AAACCGGAAGTA	1	-0.6093	0.7025	1	0.04	7.7	0.03	2711	24183	group1	NA
Chrac-14	TGACCGTTAC	1	-0.524	0.7603	1	0.04	8.1	0.03	2711	24183	group1	NA
Ets98B	TAMCGGATGCN	1	-0.524	0.7603	1	0.04	8.9	0.04	2711	24183	group1	NA
sug	BACCCCCCRCGAH	1	-0.5128	0.7665	2	0.07	18.2	0.08	2711	24183	group1	NA
CG42741	RCCACGCCCAHY	1	-0.5019	0.7725	19	0.7	177.3	0.73	2711	24183	group1	3
crol	ACCCCCCCCCYCCCC	1	-0.4989	0.7725	3	0.11	28.5	0.12	2711	24183	group1	NA
Asciz	MAAGTTGAAACAC	1	-0.4535	0.7985	1	0.04	9.2	0.04	2711	24183	group1	NA
CG7818	AAAGTGACGG	1	-0.4535	0.7985	1	0.04	9.9	0.04	2711	24183	group1	NA
Dif	TGGGTTTTTCCCA	1	-0.4535	0.7985	1	0.04	9.2	0.04	2711	24183	group1	4
vvl	ATTATGCAAATKAGST	1	-0.4535	0.7985	1	0.04	9.5	0.04	2711	24183	group1	NA
CG5180	ATCGAACATC	1	-0.453	0.7985	4	0.15	39	0.16	2711	24183	group1	NA
CG11294	TAATTASATTA	1	-0.4379	0.8063	8	0.3	78.8	0.33	2711	24183	group1	NA
CG18619	GTKACGTCAT	1	-0.423	0.8135	4	0.15	40.2	0.17	2711	24183	group1	NA
hng1	RTTACGTAAY	1	-0.423	0.8135	4	0.15	40.3	0.17	2711	24183	group1	NA
klu	HCCACCCACGCAC	1	-0.4222	0.8135	2	0.07	20.6	0.09	2711	24183	group1	2
lmd	GGCCCCCCGC	1	-0.3896	0.8361	9	0.33	90.5	0.37	2711	24183	group1	2
Ets65A	GACCGGAAGTS	1	-0.3209	0.8929	4	0.15	44.8	0.19	2711	24183	group1	NA
slp2	HWTRTTTACAACAAW	1	-0.3017	0.9075	1	0.04	12.5	0.05	2711	24183	group1	NA
Hr83	AAAGTCAMAVTAGM	1	-0.2651	0.9387	1	0.04	13.2	0.05	2711	24183	group1	NA
Eip75B	ATGTAGGTCAMN	1	-0.2621	0.9387	2	0.07	25.7	0.11	2711	24183	group1	NA
usp	GGGGTCACGG	1	-0.2385	0.9583	2	0.07	26.3	0.11	2711	24183	group1	2
Blimp-1	WTCACTTTCACTT	1	-0.226	0.9674	3	0.11	38.6	0.16	2711	24183	group1	NA
pdm2	VWTATGCAAATTAGB	1	-0.1975	0.9925	2	0.07	28.4	0.12	2711	24183	group1	NA
PHDP	VTAATTMGATTAB	1	-0.149	1	2	0.07	31.5	0.13	2711	24183	group1	NA
CG12155	TACTCGTTGHTT	1	-0.1265	1	1	0.04	19.6	0.08	2711	24183	group1	NA
CG2052	WTTTTTWTGCWTTTTTT	1	-0.1187	1	3	0.11	46.1	0.19	2711	24183	group1	NA
Rel	VGGGGRTTCCCCB	1	-0.1123	1	1	0.04	20.6	0.08	2711	24183	group1	NA
CG3065	GCCACGCCCAC	1	-0.102	1	22	0.81	252.2	1.04	2711	24183	group1	NA
disco-r	AAVAATGTCMCC	1	-0.09973	1	1	0.04	21.6	0.09	2711	24183	group1	3
sima	GTACGTGAC	1	-0.07871	1	3	0.11	51.6	0.21	2711	24183	group1	NA
sna	TGCACCTGTYGY	1	-0.04424	1	1	0.04	28.4	0.12	2711	24183	group1	1
CG6276	CCATAAAACAWAA	1	-0.03945	1	1	0.04	30	0.12	2711	24183	group1	NA
Atf-2	NGATGACGTCATCN	1	0	1	0	0	9.1	0.04	2711	24183	group1	NA
Atf6	RTGATGACGTGGCAH	1	0	1	0	0	0.6	0	2711	24183	group1	NA
CG10654	TATTTYGYGYYGCGAATTA	1	0	1	0	0	0	0	2711	24183	group1	4
CG14667	ATATCACAWTGTGATAT	1	0	1	0	0	0	0	2711	24183	group1	NA
CG14860	TKACGTGKAMCACGTMA	1	0	1	0	0	0	0	2711	24183	group1	NA
CG17802	CAACCACCTGTTRM	1	0	1	0	0	1.2	0	2711	24183	group1	NA
CG31388	GCCGTCACTTY	1	0	1	0	0	5.4	0.02	2711	24183	group1	NA
CG33557	CCAGATGKYRMVVMVAYWAMA	1	0	1	0	0	0.6	0	2711	24183	group1	NA
CG4404	GCAGTAAWTAVAGC	1	0	1	0	0	9.3	0.04	2711	24183	group1	NA
CG7368	ATTWTCCCCCCCCCCCCCHC	1	0	1	0	0	3.8	0.02	2711	24183	group1	NA
CG8145	CCCACCCGACRCCCRCCC	1	0	1	0	0	0	0	2711	24183	group1	NA
CG8319	CCCGTCACTTT	1	0	1	0	0	5.1	0.02	2711	24183	group1	NA
CrebA	TGATGACGTGGCA	1	0	1	0	0	0.6	0	2711	24183	group1	NA
Dip3	TATTACCTTATTATS	1	0	1	0	0	0	0	2711	24183	group1	NA
HLH4C	GGRCGCAGCTGCGBCC	1	0	1	0	0	0	0	2711	24183	group1	NA
Hnf4	RGGTCAAAGGTCA	1	0	1	0	0	6.9	0.03	2711	24183	group1	3
Hr51	AAAAATCAAAGGT	1	0	1	0	0	10.2	0.04	2711	24183	group1	NA
Hr96	YRAGTGCAYRTGYACYYR	1	0	1	0	0	2	0.01	2711	24183	group1	NA
Hsf	TGGAATGTTCTVGAABN	1	0	1	0	0	0.9	0	2711	24183	group1	NA
Jra	GATGACGTCATC	1	0	1	0	0	5.7	0.02	2711	24183	group1	NA
Klf15	KAYACGCCCCCTT	1	0	1	0	0	19.4	0.08	2711	24183	group1	NA
Myb	AAAAAACCGTTAMR	1	0	1	0	0	0.7	0	2711	24183	group1	NA
NfI	TTGGCANNNTGCCAA	1	0	1	0	0	5.3	0.02	2711	24183	group1	4
Poxm	CASTCATGCGTGACG	1	0	1	0	0	0	0	2711	24183	group1	1
Poxn	DGCGTGACGGTCACGGT	1	0	1	0	0	0	0	2711	24183	group1	NA
Q8IP13_DROME	TTTGGTGGTGACCT	1	0	1	0	0	0.5	0	2711	24183	group1	NA
Sp1	MSGCCACGCCCAGT	1	0	1	0	0	4.6	0.02	2711	24183	group1	1
Spps	TTGGCCCCGCCCCCH	1	0	1	0	0	8.6	0.04	2711	24183	group1	1
ab	YTCWDAATRGGTCCTGGCCTV	1	0	1	0	0	0	0	2711	24183	group1	NA
ash2	GATAATAAGGTAATA	1	0	1	0	0	0	0	2711	24183	group1	NA
bowl	GCGTAACACSGGTAGCA	1	0	1	0	0	0	0	2711	24183	group1	NA
ci	GACCACCCAMG	1	0	1	0	0	1.3	0.01	2711	24183	group1	NA
cnc	DYGTCATSATGACRY	1	0	1	0	0	0.9	0	2711	24183	group1	NA
crc	TTGGATGACGTCATCCAA	1	0	1	0	0	0	0	2711	24183	group1	NA
egg	TAWTAAGGTGATAWTW	1	0	1	0	0	1.5	0.01	2711	24183	group1	1
erm	TGATTGCTCTTTT	1	0	1	0	0	1.8	0.01	2711	24183	group1	1
exex	NCVBTAATTAGCGY	1	0	1	0	0	8.5	0.03	2711	24183	group1	NA
eyg	GATAATCGATTATC	1	0	1	0	0	0	0	2711	24183	group1	2
fd102C	GCGAAGRACCGCAAGC	1	0	1	0	0	0	0	2711	24183	group1	1
fd96Ca	TRTGTAAATATTTACATA	1	0	1	0	0	0	0	2711	24183	group1	NA
fkh	TATGYAAATATTTACATA	1	0	1	0	0	0	0	2711	24183	group1	NA
gcm	TATGCGGGTRSYACCCGCATA	1	0	1	0	0	0	0	2711	24183	group1	2
gem	WAACCGGTTWWAACCGGTTW	1	0	1	0	0	0	0	2711	24183	group1	NA
gl	ATTACCATACAAGTGCAV	1	0	1	0	0	0	0	2711	24183	group1	NA
hbn	WTAATTTAATTAW	1	0	1	0	0	17.6	0.07	2711	24183	group1	1
her	GCTCAYAASTGCGTTTWTGAGT	1	0	1	0	0	0	0	2711	24183	group1	NA
kn	BWATTCCCWWGGGAATWV	1	0	1	0	0	0	0	2711	24183	group1	1
lin-28	TCGTGTAGGTCGGTGGK	1	0	1	0	0	0	0	2711	24183	group1	NA
odd	TGCTACCGGTAGCA	1	0	1	0	0	0	0	2711	24183	group1	1
pita	YTAGCCAAGACACGAACCAY	1	0	1	0	0	0	0	2711	24183	group1	1
scrt	RHGCAACAGGTGG	1	0	1	0	0	11.4	0.05	2711	24183	group1	NA
sens	TGCAGTGATTTATT	1	0	1	0	0	3.1	0.01	2711	24183	group1	1
sens-2	ATAAATCACAGCAYNC	1	0	1	0	0	1.5	0.01	2711	24183	group1	NA
seq	AAACCCACCCCTAA	1	0	1	0	0	3.1	0.01	2711	24183	group1	NA
slbo	BATTGCGCAATV	1	0	1	0	0	30.6	0.13	2711	24183	group1	4
sob	GCTACCGYRTTACGCR	1	0	1	0	0	0	0	2711	24183	group1	1
stc	TATCACAWTGTGATA	1	0	1	0	0	0.9	0	2711	24183	group1	NA
toy	TTCACGCATGACTGCACAC	1	0	1	0	0	0	0	2711	24183	group1	NA
wor	GYAACAGGTGYAT	1	0	1	0	0	14.1	0.06	2711	24183	group1	1
CG12236	TGGAAG	1e-44	-102.7	0	746	39.83	6067.7	24.98	1873	24290	group2	NA
ara	TGTTWTTH	1e-36	-84.29	0	601	32.09	4768.2	19.63	1873	24290	group2	NA
Deaf1	SMCGAA	1e-34	-80.35	0	1229	65.62	12485.8	51.41	1873	24290	group2	NA
jumu	NNNNGACGCN	1e-33	-76.35	0	452	24.13	3322.1	13.68	1873	24290	group2	NA
Xrp1	DNADWWAAW	1e-31	-72.41	0	696	37.16	6040.5	24.87	1873	24290	group2	NA
ct	TTRAAC	1e-31	-72.29	0	688	36.73	5951.7	24.5	1873	24290	group2	NA
Mef2	YTAWWWWTAR	1e-25	-59.34	0	141	7.53	657	2.7	1873	24290	group2	NA
fd64A	TVTAAACA	1e-23	-54.75	0	217	11.59	1332.4	5.49	1873	24290	group2	NA
br	AACTATT	1e-22	-50.94	0	223	11.91	1431	5.89	1873	24290	group2	4
H2.0	TTAATTA	1e-20	-47.72	0	677	36.15	6363.7	26.2	1873	24290	group2	3
bnl	NRCATTCCDN	1e-20	-47.57	0	274	14.63	1960.2	8.07	1873	24290	group2	1
GATAe	GCGATAAS	1e-20	-46.14	0	241	12.87	1660.8	6.84	1873	24290	group2	NA
Eip78C	AGGTCA	1e-19	-45.51	0	336	17.94	2619	10.78	1873	24290	group2	NA
Hr46	SAGGTCAN	1e-19	-44.7	0	297	15.86	2233.6	9.2	1873	24290	group2	NA
slp1	TGTAAACAAN	1e-19	-43.93	0	138	7.37	755.6	3.11	1873	24290	group2	NA
danr	NNNYCGCGR	1e-18	-43.03	0	221	11.8	1511.4	6.22	1873	24290	group2	NA
CG11617	TGTTAAAW	1e-18	-42.52	0	206	11	1376.1	5.67	1873	24290	group2	3
retn	NDATYAAA	1e-17	-39.78	0	579	30.91	5421.9	22.32	1873	24290	group2	NA
mirr	AAAWAACA	1e-16	-38.17	0	316	16.87	2542.7	10.47	1873	24290	group2	NA
hth	TGTCA	1e-14	-34.4	0	714	38.12	7175.8	29.54	1873	24290	group2	NA
ase	CACCTGC	1e-14	-34.05	0	196	10.46	1397.7	5.75	1873	24290	group2	NA
CG4328	WWTWATTR	1e-14	-33.56	0	526	28.08	4973.2	20.48	1873	24290	group2	NA
grn	WGATAAGR	1e-13	-31.41	0	250	13.35	1982.5	8.16	1873	24290	group2	2
C15	GTTAATTR	1e-13	-31.03	0	369	19.7	3263.3	13.44	1873	24290	group2	NA
Clamp	TCTCNCTCT	1e-13	-30.86	0	140	7.47	911.2	3.75	1873	24290	group2	NA
peb	TGGTCCA	1e-13	-30.49	0	120	6.41	735.8	3.03	1873	24290	group2	NA
hb	TTTTTTAT	1e-13	-30.24	0	230	12.28	1799	7.41	1873	24290	group2	1
fru	WTTTTTC	1e-12	-28.76	0	337	17.99	2965.9	12.21	1873	24290	group2	3
FoxP	AAACAACAACAA	1e-12	-27.76	0	47	2.51	176.9	0.73	1873	24290	group2	NA
crp	AACAGCTGAT	1e-11	-26.78	0	30	1.6	78.6	0.32	1873	24290	group2	NA
srp	NWGATAASR	1e-11	-26.54	0	249	13.29	2067.6	8.51	1873	24290	group2	NA
dve	MTAATCCV	1e-11	-26.22	0	137	7.31	944.2	3.89	1873	24290	group2	NA
cic	CCCATTSA	1e-11	-25.91	0	203	10.84	1601.7	6.59	1873	24290	group2	NA
svp	AAGGTCA	1e-11	-25.41	0	116	6.19	759.3	3.13	1873	24290	group2	NA
Dref	YTATCGATAWNW	1e-10	-25.31	0	38	2.03	130.3	0.54	1873	24290	group2	NA
pan	GATCAAAR	1e-10	-24.92	0	174	9.29	1325.9	5.46	1873	24290	group2	NA
achi	TGACAG	1e-10	-24.31	0	583	31.13	5930.3	24.42	1873	24290	group2	NA
Eip74EF	CCGGAAG	1e-10	-24.25	0	191	10.2	1509.7	6.22	1873	24290	group2	4
Six4	NTGAYACBN	1e-10	-23.12	0	105	5.61	687.1	2.83	1873	24290	group2	1
CG5953	ACAAACAT	1e-09	-22.82	0	157	8.38	1191.8	4.91	1873	24290	group2	NA
GATAd	TGATAAGG	1e-09	-22.66	0	106	5.66	702.4	2.89	1873	24290	group2	NA
Hmx	BTAATTGB	1e-08	-20.39	0	328	17.51	3084.7	12.7	1873	24290	group2	NA
slou	NNTAATTRN	1e-08	-20.32	0	365	19.49	3507	14.44	1873	24290	group2	3
vis	TGACAG	1e-08	-19.98	0	368	19.65	3552.1	14.62	1873	24290	group2	NA
ftz-f1	AAGGTCAH	1e-08	-19.93	0	95	5.07	636	2.62	1873	24290	group2	4
Lim3	NNNWDATTRN	1e-08	-19.65	0	280	14.95	2567.2	10.57	1873	24290	group2	3
CG15696	NBCAATHAN	1e-08	-19.24	0	336	17.94	3209.5	13.21	1873	24290	group2	NA
Aef1	VCWACAACAACAAD	1e-08	-18.96	0	41	2.19	186.9	0.77	1873	24290	group2	NA
rn	GTTTTTWTG	1e-08	-18.9	0	155	8.28	1242.4	5.12	1873	24290	group2	NA
bab1	AAYAATAATA	1e-08	-18.73	0	83	4.43	541.1	2.23	1873	24290	group2	NA
CHES-1-like	NNRACRCNNN	1e-08	-18.55	0	155	8.28	1249.8	5.15	1873	24290	group2	NA
CG34031	BTAAWTGN	1e-08	-18.45	0	313	16.71	2972.2	12.24	1873	24290	group2	NA
Pph13	NTAATTRN	1e-07	-17.77	0	398	21.25	3973.1	16.36	1873	24290	group2	NA
grh	CTGGTTYTVY	1e-07	-17.72	0	56	2.99	315.6	1.3	1873	24290	group2	NA
Coop	ACCCGKAA	1e-07	-17.56	0	131	6.99	1023.5	4.21	1873	24290	group2	1
lola	GRAACCC	1e-07	-17.25	0	178	9.5	1517.7	6.25	1873	24290	group2	NA
OdsH	BTAATTGV	1e-07	-17.18	0	352	18.79	3459.4	14.24	1873	24290	group2	NA
rib	YRKTGCAAAT	1e-07	-17.01	0	58	3.1	339.5	1.4	1873	24290	group2	NA
net	RCCACCTGK	1e-07	-16.73	0	82	4.38	558.4	2.3	1873	24290	group2	1
Fer1	GWCAGCTGHC	1e-06	-15.92	0	47	2.51	257.2	1.06	1873	24290	group2	NA
CG7928	TCCAKCCCTGGTW	1e-06	-15.57	0	6	0.32	3.8	0.02	1873	24290	group2	NA
exd	TGTCAAAN	1e-06	-15.55	0	210	11.21	1905.2	7.84	1873	24290	group2	NA
HGTX	DTAATTAY	1e-06	-15.46	0	286	15.27	2759.7	11.36	1873	24290	group2	1
CG7386	TCNTTCAC	1e-06	-15.4	0	96	5.13	712.2	2.93	1873	24290	group2	NA
Gsc	HTAATCCB	1e-06	-15.2	0	116	6.19	915.2	3.77	1873	24290	group2	1
Zif	WHCAACACTA	1e-06	-14.97	0	33	1.76	154.3	0.64	1873	24290	group2	NA
Dr	TAATTGVN	1e-06	-14.96	0	370	19.75	3748	15.43	1873	24290	group2	NA
E5	GTAATGRS	1e-06	-14.56	0	163	8.7	1420.1	5.85	1873	24290	group2	NA
oc	HTAATCCS	1e-06	-14.12	0	107	5.71	844.2	3.48	1873	24290	group2	1
Scr	BTAATKRC	1e-06	-13.91	0	365	19.49	3730.2	15.36	1873	24290	group2	2
CG18599	YTAATTA	1e-05	-13.55	0	300	16.02	2985.8	12.29	1873	24290	group2	NA
caup	CWWTAACA	1e-05	-13.41	0	230	12.28	2190.8	9.02	1873	24290	group2	NA
da	ACACCTGCA	1e-05	-13.34	0	74	3.95	531.9	2.19	1873	24290	group2	NA
Hr78	ARAGGTCA	1e-05	-13.01	0	74	3.95	536.2	2.21	1873	24290	group2	NA
tup	CTTAATTG	1e-05	-12.68	0	132	7.05	1134.2	4.67	1873	24290	group2	2
Hr4	AAGGTCA	1e-05	-12.29	0	69	3.68	499.1	2.06	1873	24290	group2	NA
scro	GTBAAGTGB	1e-05	-12.18	0	115	6.14	966.2	3.98	1873	24290	group2	NA
lms	YTAATTGV	1e-05	-12.01	0	262	13.99	2602.8	10.72	1873	24290	group2	NA
ttk	DTRTCCTTDN	1e-05	-11.74	0	176	9.4	1637.5	6.74	1873	24290	group2	NA
Lim1	GTAATTGS	0.0001	-11.42	0	185	9.88	1747.1	7.19	1873	24290	group2	4
CG4956	STTATGTAYT	0.0001	-11.26	0.0001	35	1.87	202	0.83	1873	24290	group2	NA
cato	MACAGCTGAC	0.0001	-11.23	0.0001	46	2.46	298.3	1.23	1873	24290	group2	NA
jigr1	MATAAAAAAAA	0.0001	-11.17	0.0001	57	3.04	401.8	1.65	1873	24290	group2	NA
CG32105	TTAATTAA	0.0001	-11.14	0.0001	120	6.41	1043.3	4.3	1873	24290	group2	NA
CG3838	AWGCAACAT	0.0001	-11.14	0.0001	72	3.84	547.2	2.25	1873	24290	group2	NA
sd	TGGAATGYGG	0.0001	-11.07	0.0001	33	1.76	186.1	0.77	1873	24290	group2	NA
esg	CACCTGT	0.0001	-10.91	0.0001	76	4.06	591.3	2.43	1873	24290	group2	NA
EcR	RAGGTCAT	0.0001	-10.88	0.0001	60	3.2	434.6	1.79	1873	24290	group2	NA
CG15601	GRTTGAAW	0.0001	-10.85	0.0001	76	4.06	592.8	2.44	1873	24290	group2	NA
BEAF-32	NVVMAAMTATCGATA	0.0001	-10.69	0.0001	9	0.48	19.5	0.08	1873	24290	group2	NA
foxo	TCRTAAACA	0.0001	-10.63	0.0001	72	3.84	556.5	2.29	1873	24290	group2	NA
BtbVII	AKWGTACATA	0.0001	-10.42	0.0001	51	2.72	355.7	1.46	1873	24290	group2	NA
sv	SRWSCGTGAC	0.0001	-10.06	0.0002	38	2.03	240.9	0.99	1873	24290	group2	3
Cf2	GTATATRTAY	0.0001	-9.707	0.0002	116	6.19	1036.2	4.27	1873	24290	group2	NA
Mad	GCGHCGSCVG	0.0001	-9.69	0.0002	62	3.31	473.4	1.95	1873	24290	group2	NA
Optix	NNRGDGATAN	0.0001	-9.498	0.0003	82	4.38	680.3	2.8	1873	24290	group2	NA
tx	ACCAYCTGTT	0.0001	-9.474	0.0003	36	1.92	229.4	0.94	1873	24290	group2	NA
Ubx	TTAATKRSN	0.0001	-9.398	0.0003	204	10.89	2031.2	8.36	1873	24290	group2	1
en	CTAATTRV	0.0001	-9.251	0.0004	205	10.95	2048.8	8.44	1873	24290	group2	1
kni	AAATGMGATC	0.001	-8.697	0.0006	43	2.3	304.5	1.25	1873	24290	group2	NA
bsh	NNTAATBRVY	0.001	-8.602	0.0007	192	10.25	1923.3	7.92	1873	24290	group2	NA
CG11085	CTAATTGC	0.001	-8.589	0.0007	129	6.89	1210.6	4.98	1873	24290	group2	NA
onecut	WNCGATCGATAAHN	0.001	-8.574	0.0007	11	0.59	37.6	0.15	1873	24290	group2	NA
Clk	MCACGTGA	0.001	-8.519	0.0007	69	3.68	566.1	2.33	1873	24290	group2	NA
CG3407	AWGTCAASC	0.001	-8.443	0.0008	63	3.36	506.8	2.09	1873	24290	group2	2
Rx	STAATTGS	0.001	-8.434	0.0008	142	7.58	1360.3	5.6	1873	24290	group2	NA
zen2	NYTAATKASN	0.001	-8.43	0.0008	159	8.49	1552.3	6.39	1873	24290	group2	NA
ey	CKAATTAR	0.001	-8.38	0.0008	72	3.84	600.1	2.47	1873	24290	group2	NA
so	TGATACCNN	0.001	-8.168	0.001	65	3.47	532.4	2.19	1873	24290	group2	NA
dmrt99B	WWTGTWDCNW	0.001	-8.125	0.001	51	2.72	391.4	1.61	1873	24290	group2	NA
jim	BKKTKKTTTTTTTGT	0.001	-7.961	0.0012	49	2.62	374.2	1.54	1873	24290	group2	3
Antp	TTTAATKA	0.001	-7.901	0.0012	119	6.35	1120.1	4.61	1873	24290	group2	1
otp	STAATTGV	0.001	-7.843	0.0013	243	12.97	2550.3	10.5	1873	24290	group2	3
Trl	MCTCTCTCCC	0.001	-7.777	0.0014	15	0.8	69	0.28	1873	24290	group2	NA
Hr39	CAAGGTCRY	0.001	-7.566	0.0017	57	3.04	462.3	1.9	1873	24290	group2	NA
Vsx2	TTAATTAG	0.001	-7.542	0.0017	96	5.13	877.9	3.61	1873	24290	group2	NA
tai	GACACGTGC	0.001	-7.43	0.0019	23	1.23	137.1	0.56	1873	24290	group2	NA
HHEX	TTTAATTA	0.001	-7.427	0.0019	170	9.08	1715.5	7.06	1873	24290	group2	NA
tin	YTTAAGTGGHN	0.001	-7.342	0.002	31	1.66	210.2	0.87	1873	24290	group2	NA
Fer2	MCAGCTGACR	0.001	-7.306	0.0021	29	1.55	192.6	0.79	1873	24290	group2	NA
CG31388	GCCGTCACTTY	0.001	-7.299	0.0021	4	0.21	5.2	0.02	1873	24290	group2	NA
Ptx1	MTTAATCCCN	0.001	-7.213	0.0023	21	1.12	122.6	0.5	1873	24290	group2	NA
ken	ACTTTCTCC	0.01	-6.778	0.0035	42	2.24	325.3	1.34	1873	24290	group2	NA
CG12219	GWGTGTGTGTG	0.01	-6.761	0.0035	100	5.34	944.7	3.89	1873	24290	group2	1
ftz	TTAATTAC	0.01	-6.714	0.0036	68	3.63	596.1	2.45	1873	24290	group2	NA
D19A	TCATTCACA	0.01	-6.693	0.0037	24	1.28	154.5	0.64	1873	24290	group2	2
NK7.1	RTTAAACGGTD	0.01	-6.618	0.0039	10	0.53	41	0.17	1873	24290	group2	3
inv	TCTAATTA	0.01	-6.566	0.0041	168	8.97	1727.4	7.11	1873	24290	group2	NA
eg	DAAACTRGAGCA	0.01	-6.439	0.0046	10	0.53	41.6	0.17	1873	24290	group2	NA
lbe	TAACGAGG	0.01	-6.413	0.0047	54	2.88	455.1	1.87	1873	24290	group2	NA
gcm2	ATGCGGGY	0.01	-6.389	0.0048	37	1.98	282.6	1.16	1873	24290	group2	NA
twi	AACACATGTT	0.01	-6.242	0.0055	16	0.85	89.1	0.37	1873	24290	group2	NA
dmrt93B	RATGTATCAWT	0.01	-6.233	0.0055	12	0.64	57.7	0.24	1873	24290	group2	NA
Adf1	GCAGCGCWGY	0.01	-6.207	0.0056	19	1.01	115.9	0.48	1873	24290	group2	NA
unpg	SSTAATTGCN	0.01	-6.112	0.0061	61	3.26	536.3	2.21	1873	24290	group2	NA
zld	CTACCTGC	0.01	-6.061	0.0064	33	1.76	248.3	1.02	1873	24290	group2	NA
Xbp1	GTGACGTGKC	0.01	-5.921	0.0073	16	0.85	92.6	0.38	1873	24290	group2	NA
eve	NGTAATTAGN	0.01	-5.919	0.0073	81	4.32	759.9	3.13	1873	24290	group2	NA
Myb	AAAAAACCGTTAMR	0.01	-5.87	0.0076	2	0.11	0.8	0	1873	24290	group2	NA
CG11504	CAGCAACAT	0.01	-5.801	0.0081	44	2.35	364.6	1.5	1873	24290	group2	NA
Med	GCGBCDGKSHRT	0.01	-5.759	0.0084	28	1.49	204.3	0.84	1873	24290	group2	NA
vnd	TYTCAAGTR	0.01	-5.687	0.009	43	2.3	356.3	1.47	1873	24290	group2	NA
Her	SGBTTGACA	0.01	-5.631	0.0094	62	3.31	559.7	2.3	1873	24290	group2	NA
Sox14	KTGTTCGGTG	0.01	-5.627	0.0094	10	0.53	46.9	0.19	1873	24290	group2	NA
Hand	CASATGGCC	0.01	-5.619	0.0094	22	1.17	149.4	0.62	1873	24290	group2	NA
Hr83	AAAGTCAMAVTAGM	0.01	-5.603	0.0095	5	0.27	13.7	0.06	1873	24290	group2	NA
nau	RBAACAGCTGTTVY	0.01	-5.601	0.0095	4	0.21	8.9	0.04	1873	24290	group2	3
CG8319	CCCGTCACTTT	0.01	-5.551	0.0099	3	0.16	4.9	0.02	1873	24290	group2	NA
pb	STAATKAC	0.01	-5.445	0.011	83	4.43	796	3.28	1873	24290	group2	1
Mnt	CCACGTG	0.01	-5.427	0.0111	39	2.08	320.7	1.32	1873	24290	group2	NA
ap	GYTAATTA	0.01	-5.408	0.0112	139	7.42	1439.5	5.93	1873	24290	group2	3
CG4424	HMCCCRCCC	0.01	-5.393	0.0113	92	4.91	899.3	3.7	1873	24290	group2	NA
E2f	AAATKSGCGCCAA	0.01	-5.389	0.0113	7	0.37	26.7	0.11	1873	24290	group2	NA
schlank	AWTTTGGTRG	0.01	-5.342	0.0118	26	1.39	191.1	0.79	1873	24290	group2	NA
zen	STAATGAC	0.01	-5.317	0.012	116	6.19	1176	4.84	1873	24290	group2	NA
Sox15	ATTGTTCGGTG	0.01	-5.295	0.0122	5	0.27	15	0.06	1873	24290	group2	NA
Usf	ACCACGTGAC	0.01	-5.248	0.0127	9	0.48	41.1	0.17	1873	24290	group2	1
Fer3	GTRACAGCTG	0.01	-5.056	0.0152	17	0.91	110	0.45	1873	24290	group2	NA
Vsx1	VTTAATTAG	0.01	-4.92	0.0174	66	3.52	623.1	2.57	1873	24290	group2	NA
CG4854	GTGGTTGGCAAC	0.01	-4.828	0.0189	4	0.21	10.2	0.04	1873	24290	group2	NA
ems	YTAATTASB	0.01	-4.824	0.0189	107	5.71	1092.2	4.5	1873	24290	group2	NA
lab	YTAATTAS	0.01	-4.798	0.0193	112	5.98	1151.1	4.74	1873	24290	group2	1
B-H2	SCTAAACGGT	0.01	-4.752	0.0201	18	0.96	123	0.51	1873	24290	group2	NA
acj6	CTAATTAA	0.01	-4.747	0.0201	81	4.32	797.7	3.28	1873	24290	group2	NA
ovo	ACDGTTACW	0.1	-4.512	0.0251	46	2.46	415.5	1.71	1873	24290	group2	NA
sug	BACCCCCCRCGAH	0.1	-4.511	0.0251	5	0.27	17.7	0.07	1873	24290	group2	NA
z	WHTCACTCAA	0.1	-4.504	0.0251	39	2.08	340.7	1.4	1873	24290	group2	NA
HLH54F	MMCACCTGYTV	0.1	-4.494	0.0251	19	1.01	136.2	0.56	1873	24290	group2	NA
ERR	TCAAGGTCAH	0.1	-4.47	0.0256	20	1.07	146.9	0.6	1873	24290	group2	NA
Awh	NYTAATTARN	0.1	-4.426	0.0266	82	4.38	820.5	3.38	1873	24290	group2	NA
BRC1_DROME	TGGTCTAKG	0.1	-4.33	0.0291	32	1.71	270.6	1.11	1873	24290	group2	NA
YL-1	MCACCGAACACN	0.1	-4.324	0.0292	7	0.37	32.2	0.13	1873	24290	group2	NA
abd-A	VNTAATTACC	0.1	-4.291	0.03	27	1.44	219.2	0.9	1873	24290	group2	2
Abd-B	WTTWATKRCN	0.1	-4.272	0.0304	160	8.54	1743.4	7.18	1873	24290	group2	2
Ets21C	CCGGAAGT	0.1	-4.164	0.0337	40	2.14	359.8	1.48	1873	24290	group2	NA
Atf3	VRTGACGTCAYS	0.1	-4.154	0.0337	8	0.43	41.8	0.17	1873	24290	group2	NA
CG18619	GTKACGTCAT	0.1	-4.154	0.0337	8	0.43	41.4	0.17	1873	24290	group2	NA
CG6272	GVTGAYGTAAT	0.1	-4.154	0.0337	8	0.43	41.9	0.17	1873	24290	group2	NA
sim	GTACGTGACC	0.1	-4.154	0.0337	8	0.43	41.9	0.17	1873	24290	group2	NA
ind	YRYTAATTA	0.1	-4.119	0.0343	93	4.97	959.4	3.95	1873	24290	group2	NA
amos	RMCATATGKY	0.1	-4.025	0.0375	22	1.17	173.2	0.71	1873	24290	group2	NA
bs	NCCATATATGGN	0.1	-3.958	0.0399	4	0.21	13.6	0.06	1873	24290	group2	NA
ro	GCTAATTA	0.1	-3.819	0.0456	67	3.58	671.7	2.77	1873	24290	group2	NA
croc	TACGTMAACAC	0.1	-3.814	0.0456	12	0.64	79.9	0.33	1873	24290	group2	NA
Dbx	ATTAATTA	0.1	-3.752	0.0481	74	3.95	754.5	3.11	1873	24290	group2	NA
bap	YTAAGTGBNN	0.1	-3.472	0.0633	78	4.16	812.5	3.35	1873	24290	group2	NA
CG7818	AAAGTGACGG	0.1	-3.399	0.0678	3	0.16	9.8	0.04	1873	24290	group2	NA
bcd	CVYTAATCCSC	0.1	-3.368	0.0696	14	0.75	105	0.43	1873	24290	group2	NA
PHDP	VTAATTMGATTAB	0.1	-3.352	0.0704	6	0.32	31.1	0.13	1873	24290	group2	NA
CG9876	SSTAATTGCG	0.1	-3.247	0.0774	29	1.55	263.2	1.08	1873	24290	group2	NA
Hr38	BAAAGGTCA	0.1	-3.226	0.0787	23	1.23	199.2	0.82	1873	24290	group2	NA
tap	TGACATVTGG	0.1	-3.106	0.0883	10	0.53	69	0.28	1873	24290	group2	NA
Pdp1	RTTACGTAAY	0.1	-3.102	0.0883	6	0.32	33.1	0.14	1873	24290	group2	NA
SoxN	MCGAACAATSN	0.1	-3.102	0.0883	18	0.96	149	0.61	1873	24290	group2	NA
vri	RTTACGTAAY	0.1	-3.056	0.0915	15	0.8	119.6	0.49	1873	24290	group2	NA
CrebB-17A	RTGACGTCAY	0.1	-2.965	0.0997	8	0.43	52.3	0.22	1873	24290	group2	NA
pad	TWCCCCTYC	0.1	-2.831	0.1135	40	2.14	398.8	1.64	1873	24290	group2	NA
Dll	GCTAATTANN	0.1	-2.813	0.1151	75	4	807.8	3.33	1873	24290	group2	NA
dm	ACCACGTGKY	0.1	-2.735	0.1239	10	0.53	74.9	0.31	1873	24290	group2	NA
Max	AAACCACGTGGTTT	0.1	-2.601	0.1397	1	0.05	0.6	0	1873	24290	group2	2
cnc	DYGTCATSATGACRY	0.1	-2.601	0.1397	1	0.05	0.9	0	1873	24290	group2	NA
CG5180	ATCGAACATC	0.1	-2.565	0.1441	6	0.32	38.7	0.16	1873	24290	group2	NA
Dfd	SBTAATGAYG	0.1	-2.561	0.1441	53	2.83	559.9	2.31	1873	24290	group2	NA
Hnf4	RGGTCAAAGGTCA	0.1	-2.537	0.1462	2	0.11	6.7	0.03	1873	24290	group2	3
bin	WTAATGTAAACAAA	0.1	-2.537	0.1462	2	0.11	6.1	0.03	1873	24290	group2	NA
HLH106	ATCACGTGAY	0.1	-2.517	0.1486	3	0.16	13.9	0.06	1873	24290	group2	NA
btn	NNTAATTABC	0.1	-2.498	0.1508	52	2.78	550.3	2.27	1873	24290	group2	NA
B-H1	SSTAAACGNT	0.1	-2.397	0.166	37	1.98	379.5	1.56	1873	24290	group2	NA
hng1	RTTACGTAAY	1	-2.293	0.1833	6	0.32	41.8	0.17	1873	24290	group2	NA
btd	CMCGCCCACCN	1	-2.283	0.1844	41	2.19	430.5	1.77	1873	24290	group2	NA
lbl	HTAATTAGS	1	-2.21	0.1975	72	3.84	803.7	3.31	1873	24290	group2	3
ato	MCACCTGWCAC	1	-2.2	0.1986	11	0.59	93.3	0.38	1873	24290	group2	NA
Bgb	TTGCGGTTW	1	-2.097	0.2184	36	1.92	379.9	1.56	1873	24290	group2	NA
run	WAACCGCAA	1	-2.097	0.2184	36	1.92	379.9	1.56	1873	24290	group2	NA
CG2808	TAATTRSATTA	1	-2.084	0.2203	12	0.64	106.9	0.44	1873	24290	group2	NA
AP-2	HGCCTSAGGCD	1	-2.075	0.2213	5	0.27	34.1	0.14	1873	24290	group2	NA
Oli	AMCATATGKT	1	-2.064	0.2229	10	0.53	85.8	0.35	1873	24290	group2	NA
pnr	HGATAAGATAASV	1	-1.989	0.2391	5	0.27	35.7	0.15	1873	24290	group2	NA
dimm	CACCATATGGTG	1	-1.945	0.2488	1	0.05	2.8	0.01	1873	24290	group2	NA
prd	SATTCGTCACGS	1	-1.928	0.252	3	0.16	17.2	0.07	1873	24290	group2	NA
phol	CGCCATHTTG	1	-1.91	0.2557	10	0.53	88.6	0.36	1873	24290	group2	NA
Dif	TGGGTTTTTCCCA	1	-1.873	0.2642	2	0.11	9.2	0.04	1873	24290	group2	4
Eip93F	ACWCCCGAAAAT	1	-1.861	0.2663	7	0.37	57.9	0.24	1873	24290	group2	NA
CG8765	AAGCKACABAMWBA	1	-1.81	0.2789	3	0.16	18.7	0.08	1873	24290	group2	NA
sqz	KTTTTTTTTRTDWAGY	1	-1.774	0.2881	12	0.64	113.7	0.47	1873	24290	group2	NA
CG12605	AHGCAACAGGTGG	1	-1.71	0.3059	2	0.11	10.7	0.04	1873	24290	group2	4
slbo	BATTGCGCAATV	1	-1.673	0.3162	4	0.21	29.1	0.12	1873	24290	group2	4
CG6276	CCATAAAACAWAA	1	-1.593	0.341	4	0.21	30.3	0.12	1873	24290	group2	NA
CG10904	CATGMGAGAAMWW	1	-1.567	0.3486	2	0.11	11.5	0.05	1873	24290	group2	NA
sima	GTACGTGAC	1	-1.531	0.3599	6	0.32	52.3	0.22	1873	24290	group2	NA
repo	VTTAATTARB	1	-1.513	0.3651	27	1.44	297.6	1.23	1873	24290	group2	NA
al	TAATBNVATTA	1	-1.5	0.3684	15	0.8	155.2	0.64	1873	24290	group2	NA
sr	CCMCGCCCACRCAC	1	-1.477	0.3753	7	0.37	64.2	0.26	1873	24290	group2	NA
CG42741	RCCACGCCCAHY	1	-1.462	0.3797	16	0.85	168.9	0.7	1873	24290	group2	3
lmd	GGCCCCCCGC	1	-1.454	0.381	9	0.48	87.6	0.36	1873	24290	group2	2
disco	AADTGTCACC	1	-1.436	0.3865	12	0.64	122	0.5	1873	24290	group2	1
luna	RCCACGCCCH	1	-1.396	0.4006	43	2.3	498.9	2.05	1873	24290	group2	NA
Ets96B	ACCGKAAGTG	1	-1.351	0.4175	15	0.8	160.2	0.66	1873	24290	group2	NA
Sp1	MSGCCACGCCCAGT	1	-1.326	0.4264	1	0.05	4.2	0.02	1873	24290	group2	1
hkb	MTCACGCCCMCC	1	-1.314	0.43	4	0.21	34.3	0.14	1873	24290	group2	1
hng3	TSRRCAGACAC	1	-1.307	0.4313	23	1.23	258.9	1.07	1873	24290	group2	NA
CG8281	YRTCAATATT	1	-1.264	0.4485	23	1.23	260.3	1.07	1873	24290	group2	NA
Kah	AACCACCTGTTR	1	-1.226	0.4643	2	0.11	14.7	0.06	1873	24290	group2	2
tj	CGTCAGCANWTT	1	-1.186	0.4814	6	0.32	59.7	0.25	1873	24290	group2	NA
D	ACCGAACAAT	1	-1.161	0.4895	5	0.27	48.5	0.2	1873	24290	group2	1
byn	AGGTGTGAAAT	1	-1.161	0.4895	5	0.27	48.9	0.2	1873	24290	group2	NA
NfI	TTGGCANNNTGCCAA	1	-1.14	0.4985	1	0.05	5.1	0.02	1873	24290	group2	4
gsb-n	GCGTGACGAATB	1	-1.125	0.504	3	0.16	26.9	0.11	1873	24290	group2	2
CG32532	NTAATBNVATTAN	1	-1.105	0.512	13	0.69	145.4	0.6	1873	24290	group2	NA
dsf	AAAAGTCAAM	1	-1.045	0.542	15	0.8	172.1	0.71	1873	24290	group2	NA
CTCF	GCGCCATCTA	1	-1.024	0.5513	6	0.32	63	0.26	1873	24290	group2	NA
Chrac-14	TGACCGTTAC	1	-0.993	0.5624	1	0.05	6.1	0.03	1873	24290	group2	NA
Jra	GATGACGTCATC	1	-0.993	0.5624	1	0.05	6.3	0.03	1873	24290	group2	NA
kay	YGATGASTCATCR	1	-0.993	0.5624	1	0.05	6.8	0.03	1873	24290	group2	NA
Blimp-1	WTCACTTTCACTT	1	-0.9896	0.5624	4	0.21	40.2	0.17	1873	24290	group2	NA
fd59A	TWAARTAAACAWW	1	-0.9893	0.5624	11	0.59	125.2	0.52	1873	24290	group2	NA
Met	CACGTGTC	1	-0.988	0.5624	26	1.39	312.2	1.29	1873	24290	group2	NA
pdm3	CTAATTAT	1	-0.9489	0.5793	12	0.64	139.2	0.57	1873	24290	group2	3
Doc3	DAGGTGTGAA	1	-0.9361	0.5847	13	0.69	152.1	0.63	1873	24290	group2	NA
tll	TGAGGTCAATNN	1	-0.8835	0.6119	6	0.32	67	0.28	1873	24290	group2	NA
aop	AAACCGGAAGTA	1	-0.8742	0.6154	1	0.05	7.3	0.03	1873	24290	group2	NA
D19B	TACCCTGTA	1	-0.8716	0.6154	5	0.27	55.8	0.23	1873	24290	group2	2
Mitf	TCACGTG	1	-0.8567	0.6219	28	1.49	346.6	1.43	1873	24290	group2	NA
klu	HCCACCCACGCAC	1	-0.8427	0.6284	2	0.11	19.8	0.08	1873	24290	group2	2
Ets98B	TAMCGGATGCN	1	-0.7755	0.6674	1	0.05	8.9	0.04	1873	24290	group2	NA
dsx	TDATVACTTTGTAG	1	-0.7755	0.6674	1	0.05	8.5	0.04	1873	24290	group2	NA
lz	WAACCGCAAAA	1	-0.7451	0.6856	9	0.48	110.2	0.45	1873	24290	group2	2
CG7786	BRTTACGTAAYM	1	-0.731	0.693	2	0.11	21.2	0.09	1873	24290	group2	NA
CG2052	WTTTTTWTGCWTTTTTT	1	-0.7131	0.703	4	0.21	47.2	0.19	1873	24290	group2	NA
org-1	AGGTGTGAR	1	-0.6953	0.7132	16	0.85	203.9	0.84	1873	24290	group2	1
CG4404	GCAGTAAWTAVAGC	1	-0.6921	0.7132	1	0.05	9	0.04	1873	24290	group2	NA
toe	NTAATTGATTAN	1	-0.6816	0.7181	2	0.11	23	0.09	1873	24290	group2	NA
CG5369	TAATTAAATTA	1	-0.6495	0.739	4	0.21	49.2	0.2	1873	24290	group2	NA
Mes2	TTTAAGCCAAAW	1	-0.6174	0.758	8	0.43	103.5	0.43	1873	24290	group2	NA
Doc2	DAGGTGTGAA	1	-0.6146	0.758	13	0.69	169	0.7	1873	24290	group2	1
dys	AADTCGTGACT	1	-0.5777	0.7808	3	0.16	38	0.16	1873	24290	group2	NA
tgo	AADTCGTGACT	1	-0.5777	0.7808	3	0.16	38	0.16	1873	24290	group2	NA
CG11294	TAATTASATTA	1	-0.5634	0.7894	6	0.32	79.2	0.33	1873	24290	group2	NA
Stat92E	TTTCCNGGAAWTBCG	1	-0.5587	0.7894	1	0.05	11.6	0.05	1873	24290	group2	NA
knrl	AASTAGAKCAC	1	-0.5318	0.8066	9	0.48	121.1	0.5	1873	24290	group2	1
Eip75B	ATGTAGGTCAMN	1	-0.5184	0.8149	2	0.11	26.7	0.11	1873	24290	group2	NA
mid	RAGGTGTGAA	1	-0.5076	0.821	10	0.53	136.5	0.56	1873	24290	group2	NA
slp2	HWTRTTTACAACAAW	1	-0.5047	0.821	1	0.05	12.2	0.05	1873	24290	group2	NA
crol	ACCCCCCCCCYCCCC	1	-0.4533	0.8556	2	0.11	28.6	0.12	1873	24290	group2	NA
Mio	ATCACGTG	1	-0.423	0.8791	21	1.12	292.4	1.2	1873	24290	group2	NA
cbt	RCCACRCCCMC	1	-0.4062	0.8911	29	1.55	402.2	1.66	1873	24290	group2	4
usp	GGGGTCACGG	1	-0.3969	0.8966	2	0.11	30	0.12	1873	24290	group2	2
dl	SGGGTTTTTCCS	1	-0.3257	0.9565	2	0.11	33.9	0.14	1873	24290	group2	4
cad	NTTTTATKGCYY	1	-0.3128	0.9659	19	1.01	278.6	1.15	1873	24290	group2	NA
CG7745	SBGCKTTTAATTART	1	-0.2869	0.9881	1	0.05	18.4	0.08	1873	24290	group2	NA
unc-4	TAATTWAATTA	1	-0.2352	1	2	0.11	38.1	0.16	1873	24290	group2	NA
Kr	TTTAACCCTTTC	1	-0.2205	1	1	0.05	21.7	0.09	1873	24290	group2	NA
Hey	GVCACGTGBC	1	-0.1765	1	12	0.64	199.1	0.82	1873	24290	group2	3
h	YGSCACGCGMCA	1	-0.1708	1	1	0.05	25	0.1	1873	24290	group2	NA
mamo	TMAGCCTAYWGA	1	-0.1401	1	2	0.11	46.9	0.19	1873	24290	group2	NA
sna	TGCACCTGTYGY	1	-0.133	1	1	0.05	27.2	0.11	1873	24290	group2	1
CG12768	DKDTTGGTARNA	1	-0.1173	1	14	0.75	242.7	1	1873	24290	group2	NA
Ets97D	ACCGGAAGT	1	-0.1171	1	10	0.53	181.1	0.75	1873	24290	group2	2
pdm2	VWTATGCAAATTAGB	1	-0.1128	1	1	0.05	29.3	0.12	1873	24290	group2	NA
dar1	GCCACACCCAC	1	-0.1081	1	2	0.11	50.1	0.21	1873	24290	group2	NA
nub	DTATGCAAATKA	1	-0.06799	1	16	0.85	290.1	1.19	1873	24290	group2	NA
CG3065	GCCACGCCCAC	1	-0.06447	1	13	0.69	245.7	1.01	1873	24290	group2	NA
pnt	ACCGGAAGTG	1	-0.05677	1	7	0.37	151.7	0.62	1873	24290	group2	NA
Ets65A	GACCGGAAGTS	1	-0.03408	1	1	0.05	44	0.18	1873	24290	group2	NA
Asciz	MAAGTTGAAACAC	1	0	1	0	0	9.5	0.04	1873	24290	group2	NA
Atf-2	NGATGACGTCATCN	1	0	1	0	0	9.7	0.04	1873	24290	group2	NA
Atf6	RTGATGACGTGGCAH	1	0	1	0	0	0.6	0	1873	24290	group2	NA
CG10654	TATTTYGYGYYGCGAATTA	1	0	1	0	0	0	0	1873	24290	group2	4
CG12155	TACTCGTTGHTT	1	0	1	0	0	20.1	0.08	1873	24290	group2	NA
CG12769	TCCCACRGGA	1	0	1	0	0	22.1	0.09	1873	24290	group2	4
CG14667	ATATCACAWTGTGATAT	1	0	1	0	0	0	0	1873	24290	group2	NA
CG14860	TKACGTGKAMCACGTMA	1	0	1	0	0	0	0	1873	24290	group2	NA
CG17802	CAACCACCTGTTRM	1	0	1	0	0	1.2	0	1873	24290	group2	NA
CG33557	CCAGATGKYRMVVMVAYWAMA	1	0	1	0	0	0.6	0	1873	24290	group2	NA
CG3919	MSAMCVTGCAACACS	1	0	1	0	0	6.4	0.03	1873	24290	group2	NA
CG4360	ATTACAACAACAACM	1	0	1	0	0	0.8	0	1873	24290	group2	NA
CG7046	RTGGATTGCAGCAT	1	0	1	0	0	2.9	0.01	1873	24290	group2	NA
CG7368	ATTWTCCCCCCCCCCCCCHC	1	0	1	0	0	2.9	0.01	1873	24290	group2	NA
CG8145	CCCACCCGACRCCCRCCC	1	0	1	0	0	0	0	1873	24290	group2	NA
CrebA	TGATGACGTGGCA	1	0	1	0	0	0.6	0	1873	24290	group2	NA
Dip3	TATTACCTTATTATS	1	0	1	0	0	0	0	1873	24290	group2	NA
HLH4C	GGRCGCAGCTGCGBCC	1	0	1	0	0	0	0	1873	24290	group2	NA
Hr51	AAAAATCAAAGGT	1	0	1	0	0	10.6	0.04	1873	24290	group2	NA
Hr96	YRAGTGCAYRTGYACYYR	1	0	1	0	0	2.1	0.01	1873	24290	group2	NA
Hsf	TGGAATGTTCTVGAABN	1	0	1	0	0	0.9	0	1873	24290	group2	NA
Klf15	KAYACGCCCCCTT	1	0	1	0	0	20.2	0.08	1873	24290	group2	NA
Poxm	CASTCATGCGTGACG	1	0	1	0	0	0	0	1873	24290	group2	1
Poxn	DGCGTGACGGTCACGGT	1	0	1	0	0	0	0	1873	24290	group2	NA
Q8IP13_DROME	TTTGGTGGTGACCT	1	0	1	0	0	0.6	0	1873	24290	group2	NA
Rel	VGGGGRTTCCCCB	1	0	1	0	0	19.7	0.08	1873	24290	group2	NA
Rfx	SGTTGCCATGGYAACG	1	0	1	0	0	1.2	0	1873	24290	group2	3
Side	YGGCACGTGCCA	1	0	1	0	0	15.5	0.06	1873	24290	group2	NA
Sox102F	ATTGTTCGGTGGT	1	0	1	0	0	2.3	0.01	1873	24290	group2	3
Sox21a	NAACAATAVCATTGTTY	1	0	1	0	0	0	0	1873	24290	group2	1
Sox21b	RAACAATWNCAKTGTTY	1	0	1	0	0	0	0	1873	24290	group2	3
Spps	TTGGCCCCGCCCCCH	1	0	1	0	0	8.5	0.04	1873	24290	group2	1
ab	YTCWDAATRGGTCCTGGCCTV	1	0	1	0	0	0	0	1873	24290	group2	NA
ac	AAAAGCAGCTGCTTTT	1	0	1	0	0	0	0	1873	24290	group2	NA
ash2	GATAATAAGGTAATA	1	0	1	0	0	0	0	1873	24290	group2	NA
bbx	YAACAATANCATTGTTR	1	0	1	0	0	0	0	1873	24290	group2	NA
bigmax	GATCACGTGVYC	1	0	1	0	0	22.5	0.09	1873	24290	group2	NA
bowl	GCGTAACACSGGTAGCA	1	0	1	0	0	0	0	1873	24290	group2	NA
brk	TGGCGCCGGCGCCA	1	0	1	0	0	0.6	0	1873	24290	group2	NA
ci	GACCACCCAMG	1	0	1	0	0	2.2	0.01	1873	24290	group2	NA
crc	TTGGATGACGTCATCCAA	1	0	1	0	0	0	0	1873	24290	group2	NA
cwo	AAGTCACGTGACTT	1	0	1	0	0	0.7	0	1873	24290	group2	NA
cyc	GTCACGTGAC	1	0	1	0	0	3.2	0.01	1873	24290	group2	NA
disco-r	AAVAATGTCMCC	1	0	1	0	0	20.9	0.09	1873	24290	group2	3
dpn	YGGCACGCGYCA	1	0	1	0	0	22.1	0.09	1873	24290	group2	1
egg	TAWTAAGGTGATAWTW	1	0	1	0	0	1.3	0.01	1873	24290	group2	1
erm	TGATTGCTCTTTT	1	0	1	0	0	1.7	0.01	1873	24290	group2	1
exex	NCVBTAATTAGCGY	1	0	1	0	0	8.5	0.04	1873	24290	group2	NA
eyg	GATAATCGATTATC	1	0	1	0	0	0	0	1873	24290	group2	2
fd102C	GCGAAGRACCGCAAGC	1	0	1	0	0	0	0	1873	24290	group2	1
fd96Ca	TRTGTAAATATTTACATA	1	0	1	0	0	0	0	1873	24290	group2	NA
fkh	TATGYAAATATTTACATA	1	0	1	0	0	0	0	1873	24290	group2	NA
gcm	TATGCGGGTRSYACCCGCATA	1	0	1	0	0	0	0	1873	24290	group2	2
gem	WAACCGGTTWWAACCGGTTW	1	0	1	0	0	0	0	1873	24290	group2	NA
gl	ATTACCATACAAGTGCAV	1	0	1	0	0	0	0	1873	24290	group2	NA
gsb	GATTMGTCACGCT	1	0	1	0	0	6.5	0.03	1873	24290	group2	NA
gt	SGTTACGTAACS	1	0	1	0	0	15.7	0.06	1873	24290	group2	1
hbn	WTAATTTAATTAW	1	0	1	0	0	17.9	0.07	1873	24290	group2	1
her	GCTCAYAASTGCGTTTWTGAGT	1	0	1	0	0	0	0	1873	24290	group2	NA
kn	BWATTCCCWWGGGAATWV	1	0	1	0	0	0	0	1873	24290	group2	1
lin-28	TCGTGTAGGTCGGTGGK	1	0	1	0	0	0	0	1873	24290	group2	NA
maf-S	AAAAAGTGCTGACA	1	0	1	0	0	1.7	0.01	1873	24290	group2	NA
odd	TGCTACCGGTAGCA	1	0	1	0	0	0	0	1873	24290	group2	1
opa	BACCCCCCGCYGYG	1	0	1	0	0	1.9	0.01	1873	24290	group2	NA
pfk	GGAACRRTGGGAWKK	1	0	1	0	0	6.3	0.03	1873	24290	group2	NA
pho	GAAGCCATAACGGC	1	0	1	0	0	4	0.02	1873	24290	group2	NA
pita	YTAGCCAAGACACGAACCAY	1	0	1	0	0	0	0	1873	24290	group2	1
sage	AAAACAGCTGTTTT	1	0	1	0	0	0	0	1873	24290	group2	NA
sc	AWAGCAGCTGCTWT	1	0	1	0	0	5.3	0.02	1873	24290	group2	NA
scrt	RHGCAACAGGTGG	1	0	1	0	0	10.9	0.04	1873	24290	group2	NA
sens	TGCAGTGATTTATT	1	0	1	0	0	2.7	0.01	1873	24290	group2	1
sens-2	ATAAATCACAGCAYNC	1	0	1	0	0	1.4	0.01	1873	24290	group2	NA
seq	AAACCCACCCCTAA	1	0	1	0	0	3	0.01	1873	24290	group2	NA
shn	KGGAATCCCCT	1	0	1	0	0	32.9	0.14	1873	24290	group2	NA
sob	GCTACCGYRTTACGCR	1	0	1	0	0	0	0	1873	24290	group2	1
ss	CATTGCGTGAC	1	0	1	0	0	20	0.08	1873	24290	group2	2
stc	TATCACAWTGTGATA	1	0	1	0	0	0.8	0	1873	24290	group2	NA
toy	TTCACGCATGACTGCACAC	1	0	1	0	0	0	0	1873	24290	group2	NA
vvl	ATTATGCAAATKAGST	1	0	1	0	0	9.7	0.04	1873	24290	group2	NA
wor	GYAACAGGTGYAT	1	0	1	0	0	13.8	0.06	1873	24290	group2	1
ct	TTRAAC	1e-33	-76.03	0	590	38.69	6016.1	24.67	1525	24386	group3	NA
CG12236	TGGAAG	1e-26	-61.07	0	571	37.44	6085.2	24.96	1525	24386	group3	NA
ara	TGTTWTTH	1e-26	-60.85	0	479	31.41	4820.5	19.77	1525	24386	group3	NA
jumu	NNNNGACGCN	1e-25	-59.57	0	356	23.34	3239.9	13.29	1525	24386	group3	NA
Deaf1	SMCGAA	1e-22	-51.5	0	961	63.02	12307.7	50.48	1525	24386	group3	NA
Xrp1	DNADWWAAW	1e-21	-49.4	0	556	36.46	6167.9	25.3	1525	24386	group3	NA
Dref	YTATCGATAWNW	1e-19	-44.98	0	47	3.08	136.7	0.56	1525	24386	group3	NA
bnl	NRCATTCCDN	1e-18	-42.76	0	228	14.95	1964.7	8.06	1525	24386	group3	1
hth	TGTCA	1e-17	-40.39	0	609	39.93	7199.1	29.53	1525	24386	group3	NA
H2.0	TTAATTA	1e-17	-40.2	0	561	36.79	6502.1	26.67	1525	24386	group3	3
retn	NDATYAAA	1e-17	-39.67	0	496	32.52	5584.5	22.9	1525	24386	group3	NA
slp1	TGTAAACAAN	1e-16	-39.13	0	117	7.67	773.2	3.17	1525	24386	group3	NA
fd64A	TVTAAACA	1e-16	-38.46	0	170	11.15	1355.9	5.56	1525	24386	group3	NA
Eip78C	AGGTCA	1e-16	-38.17	0	275	18.03	2632	10.8	1525	24386	group3	NA
achi	TGACAG	1e-16	-38.01	0	519	34.03	5962.7	24.46	1525	24386	group3	NA
crp	AACAGCTGAT	1e-16	-37.37	0	33	2.16	79.8	0.33	1525	24386	group3	NA
GATAe	GCGATAAS	1e-15	-36.79	0	199	13.05	1720	7.05	1525	24386	group3	NA
exd	TGTCAAAN	1e-15	-36.62	0	217	14.23	1940.1	7.96	1525	24386	group3	NA
mirr	AAAWAACA	1e-15	-36.39	0	267	17.51	2568.3	10.53	1525	24386	group3	NA
br	AACTATT	1e-15	-34.75	0	174	11.41	1459.6	5.99	1525	24386	group3	4
Hr46	SAGGTCAN	1e-15	-34.6	0	238	15.61	2239.9	9.19	1525	24386	group3	NA
srp	NWGATAASR	1e-14	-33.13	0	230	15.08	2169.1	8.9	1525	24386	group3	NA
CG4328	WWTWATTR	1e-13	-31.46	0	446	29.25	5123.4	21.01	1525	24386	group3	NA
CHES-1-like	NNRACRCNNN	1e-13	-30.77	0	149	9.77	1233.1	5.06	1525	24386	group3	NA
CG11617	TGTTAAAW	1e-12	-29.17	0	160	10.49	1389.6	5.7	1525	24386	group3	3
danr	NNNYCGCGR	1e-12	-28.28	0	168	11.02	1501.1	6.16	1525	24386	group3	NA
grn	WGATAAGR	1e-12	-28.22	0	215	14.1	2085.9	8.56	1525	24386	group3	2
pan	GATCAAAR	1e-11	-27.07	0	156	10.23	1379.1	5.66	1525	24386	group3	NA
BEAF-32	NVVMAAMTATCGATA	1e-11	-26.48	0	15	0.98	19.5	0.08	1525	24386	group3	NA
Mef2	YTAWWWWTAR	1e-10	-25	0	92	6.03	679	2.79	1525	24386	group3	NA
Hmx	BTAATTGB	1e-10	-24.88	0	290	19.02	3157.4	12.95	1525	24386	group3	NA
dve	MTAATCCV	1e-10	-24.25	0	117	7.67	969.6	3.98	1525	24386	group3	NA
hb	TTTTTTAT	1e-10	-24.21	0	184	12.07	1782.8	7.31	1525	24386	group3	1
Gsc	HTAATCCB	1e-10	-23.2	0	113	7.41	940.9	3.86	1525	24386	group3	1
oc	HTAATCCS	1e-09	-21.97	0	105	6.89	868.1	3.56	1525	24386	group3	1
rn	GTTTTTWTG	1e-09	-21.41	0	133	8.72	1209.2	4.96	1525	24386	group3	NA
svp	AAGGTCA	1e-09	-21.28	0	95	6.23	765.6	3.14	1525	24386	group3	NA
Eip74EF	CCGGAAG	1e-09	-21.25	0	156	10.23	1496.6	6.14	1525	24386	group3	4
Mad	GCGHCGSCVG	1e-09	-21.18	0	66	4.33	452.7	1.86	1525	24386	group3	NA
vis	TGACAG	1e-09	-20.91	0	310	20.33	3557.5	14.59	1525	24386	group3	NA
Lim3	NNNWDATTRN	1e-09	-20.78	0	240	15.74	2602.5	10.67	1525	24386	group3	3
ftz-f1	AAGGTCAH	1e-08	-20.25	0	82	5.38	635.6	2.61	1525	24386	group3	4
CG15696	NBCAATHAN	1e-08	-20.09	0	290	19.02	3307.4	13.57	1525	24386	group3	NA
caup	CWWTAACA	1e-08	-19.94	0	212	13.9	2252.7	9.24	1525	24386	group3	NA
slou	NNTAATTRN	1e-08	-19.84	0	308	20.2	3566.3	14.63	1525	24386	group3	3
scro	GTBAAGTGB	1e-08	-19.73	0	109	7.15	953.9	3.91	1525	24386	group3	NA
nau	RBAACAGCTGTTVY	1e-08	-19.5	0	9	0.59	9	0.04	1525	24386	group3	3
en	CTAATTRV	1e-08	-19.39	0	198	12.98	2082.9	8.54	1525	24386	group3	1
Clamp	TCTCNCTCT	1e-08	-19.28	0	105	6.89	914.9	3.75	1525	24386	group3	NA
Pph13	NTAATTRN	1e-08	-19.25	0	341	22.36	4053.2	16.62	1525	24386	group3	NA
ase	CACCTGC	1e-08	-19.01	0	143	9.38	1383.8	5.68	1525	24386	group3	NA
Optix	NNRGDGATAN	1e-08	-18.78	0	86	5.64	702.4	2.88	1525	24386	group3	NA
E5	GTAATGRS	1e-08	-18.44	0	146	9.57	1434.7	5.88	1525	24386	group3	NA
Six4	NTGAYACBN	1e-07	-18.28	0	86	5.64	710.3	2.91	1525	24386	group3	1
lola	GRAACCC	1e-07	-18.27	0	153	10.03	1527	6.26	1525	24386	group3	NA
Scr	BTAATKRC	1e-07	-17.7	0	317	20.79	3771.5	15.47	1525	24386	group3	2
fru	WTTTTTC	1e-07	-17.33	0	256	16.79	2930.9	12.02	1525	24386	group3	3
OdsH	BTAATTGV	1e-07	-17.16	0	298	19.54	3523.7	14.45	1525	24386	group3	NA
peb	TGGTCCA	1e-07	-17.14	0	86	5.64	729.1	2.99	1525	24386	group3	NA
otp	STAATTGV	1e-07	-16.99	0	231	15.15	2598.3	10.66	1525	24386	group3	3
CG34031	BTAAWTGN	1e-07	-16.17	0	259	16.98	3013.3	12.36	1525	24386	group3	NA
kni	AAATGMGATC	1e-06	-15.21	0	45	2.95	305.7	1.25	1525	24386	group3	NA
Ptx1	MTTAATCCCN	1e-06	-15.09	0	26	1.7	127.2	0.52	1525	24386	group3	NA
cic	CCCATTSA	1e-06	-14.98	0	155	10.16	1639.1	6.72	1525	24386	group3	NA
lms	YTAATTGV	1e-06	-14.79	0	229	15.02	2646.2	10.85	1525	24386	group3	NA
Lim1	GTAATTGS	1e-06	-14.58	0	165	10.82	1783.9	7.32	1525	24386	group3	4
net	RCCACCTGK	1e-06	-14.2	0	67	4.39	559.6	2.3	1525	24386	group3	1
cato	MACAGCTGAC	1e-06	-14.13	0	43	2.82	297.6	1.22	1525	24386	group3	NA
Zif	WHCAACACTA	1e-06	-14.06	0	28	1.84	152.4	0.62	1525	24386	group3	NA
Hr78	ARAGGTCA	1e-06	-14	0	64	4.2	528.1	2.17	1525	24386	group3	NA
C15	GTTAATTR	1e-05	-13.64	0	274	17.97	3323.5	13.63	1525	24386	group3	NA
CG18599	YTAATTA	1e-05	-13.4	0	252	16.52	3021	12.39	1525	24386	group3	NA
da	ACACCTGCA	1e-05	-13.27	0	62	4.07	517.2	2.12	1525	24386	group3	NA
Rx	STAATTGS	1e-05	-13.03	0	131	8.59	1379.9	5.66	1525	24386	group3	NA
EcR	RAGGTCAT	1e-05	-12.97	0	54	3.54	431.2	1.77	1525	24386	group3	NA
Dr	TAATTGVN	1e-05	-12.89	0	307	20.13	3829.2	15.71	1525	24386	group3	NA
FoxP	AAACAACAACAA	1e-05	-12.58	0	29	1.9	174.3	0.72	1525	24386	group3	NA
foxo	TCRTAAACA	1e-05	-12.2	0	63	4.13	547.9	2.25	1525	24386	group3	NA
CG15601	GRTTGAAW	1e-05	-12.05	0	68	4.46	610	2.5	1525	24386	group3	NA
CG3838	AWGCAACAT	1e-05	-11.77	0	62	4.07	543.1	2.23	1525	24386	group3	NA
jigr1	MATAAAAAAAA	1e-05	-11.59	0	49	3.21	396.1	1.62	1525	24386	group3	NA
HGTX	DTAATTAY	0.0001	-11.43	0	232	15.21	2820.3	11.57	1525	24386	group3	1
Oli	AMCATATGKT	0.0001	-11.37	0.0001	18	1.18	85.5	0.35	1525	24386	group3	NA
ind	YRYTAATTA	0.0001	-11.06	0.0001	95	6.23	966.7	3.96	1525	24386	group3	NA
Mitf	TCACGTG	0.0001	-10.99	0.0001	42	2.75	327.8	1.34	1525	24386	group3	NA
zen	STAATGAC	0.0001	-10.72	0.0001	111	7.28	1183.7	4.85	1525	24386	group3	NA
Hr4	AAGGTCA	0.0001	-9.902	0.0002	55	3.61	495.6	2.03	1525	24386	group3	NA
GATAd	TGATAAGG	0.0001	-9.786	0.0002	74	4.85	731.7	3	1525	24386	group3	NA
ap	GYTAATTA	0.0001	-9.597	0.0003	129	8.46	1460	5.99	1525	24386	group3	3
phol	CGCCATHTTG	0.0001	-9.566	0.0003	17	1.11	89.2	0.37	1525	24386	group3	NA
CG11085	CTAATTGC	0.0001	-9.562	0.0003	111	7.28	1218.1	5	1525	24386	group3	NA
Aef1	VCWACAACAACAAD	0.0001	-9.49	0.0003	27	1.77	186.8	0.77	1525	24386	group3	NA
Awh	NYTAATTARN	0.0001	-9.278	0.0004	80	5.25	820.9	3.37	1525	24386	group3	NA
CG4956	STTATGTAYT	0.001	-9.152	0.0004	29	1.9	212	0.87	1525	24386	group3	NA
bsh	NNTAATBRVY	0.001	-8.771	0.0006	163	10.69	1960.1	8.04	1525	24386	group3	NA
bap	YTAAGTGBNN	0.001	-8.504	0.0008	78	5.11	815.7	3.35	1525	24386	group3	NA
CG5953	ACAAACAT	0.001	-8.308	0.0009	106	6.95	1192.3	4.89	1525	24386	group3	NA
vnd	TYTCAAGTR	0.001	-8.282	0.0009	42	2.75	371.8	1.52	1525	24386	group3	NA
tin	YTTAAGTGGHN	0.001	-8.183	0.001	28	1.84	213	0.87	1525	24386	group3	NA
BtbVII	AKWGTACATA	0.001	-8.174	0.001	42	2.75	373	1.53	1525	24386	group3	NA
dimm	CACCATATGGTG	0.001	-8.123	0.0011	3	0.2	2.8	0.01	1525	24386	group3	NA
CG32105	TTAATTAA	0.001	-8.042	0.0011	95	6.23	1054	4.32	1525	24386	group3	NA
vri	RTTACGTAAY	0.001	-8.034	0.0011	19	1.25	121.4	0.5	1525	24386	group3	NA
Fer1	GWCAGCTGHC	0.001	-8.003	0.0012	32	2.1	260.7	1.07	1525	24386	group3	NA
zld	CTACCTGC	0.001	-7.921	0.0012	31	2.03	250.5	1.03	1525	24386	group3	NA
gcm2	ATGCGGGY	0.001	-7.684	0.0016	34	2.23	288.2	1.18	1525	24386	group3	NA
dmrt99B	WWTGTWDCNW	0.001	-7.121	0.0027	43	2.82	406.1	1.67	1525	24386	group3	NA
inv	TCTAATTA	0.001	-7.109	0.0027	143	9.38	1751.7	7.18	1525	24386	group3	NA
Mio	ATCACGTG	0.001	-7.085	0.0028	32	2.1	275.9	1.13	1525	24386	group3	NA
CG7386	TCNTTCAC	0.001	-7.077	0.0028	67	4.39	712.1	2.92	1525	24386	group3	NA
amos	RMCATATGKY	0.001	-7.05	0.0028	23	1.51	174.4	0.72	1525	24386	group3	NA
z	WHTCACTCAA	0.001	-7.036	0.0029	38	2.49	347.6	1.43	1525	24386	group3	NA
lbl	HTAATTAGS	0.001	-7.012	0.0029	74	4.85	806.8	3.31	1525	24386	group3	3
bab1	AAYAATAATA	0.001	-6.963	0.003	55	3.61	560.1	2.3	1525	24386	group3	NA
CG11504	CAGCAACAT	0.001	-6.94	0.0031	39	2.56	361.8	1.48	1525	24386	group3	NA
pad	TWCCCCTYC	0.001	-6.935	0.0031	43	2.82	410.2	1.68	1525	24386	group3	NA
Clk	MCACGTGA	0.01	-6.905	0.0031	53	3.48	537	2.2	1525	24386	group3	NA
lab	YTAATTAS	0.01	-6.862	0.0032	100	6.56	1162.8	4.77	1525	24386	group3	1
rib	YRKTGCAAAT	0.01	-6.831	0.0033	37	2.43	339.4	1.39	1525	24386	group3	NA
ttk	DTRTCCTTDN	0.01	-6.82	0.0033	134	8.79	1637.9	6.72	1525	24386	group3	NA
Vsx1	VTTAATTAG	0.01	-6.788	0.0034	60	3.93	629.7	2.58	1525	24386	group3	NA
so	TGATACCNN	0.01	-6.738	0.0036	54	3.54	553.9	2.27	1525	24386	group3	NA
Dll	GCTAATTANN	0.01	-6.662	0.0038	74	4.85	817	3.35	1525	24386	group3	NA
pb	STAATKAC	0.01	-6.62	0.004	73	4.79	805.4	3.3	1525	24386	group3	1
ems	YTAATTASB	0.01	-6.509	0.0044	94	6.16	1093.2	4.48	1525	24386	group3	NA
HHEX	TTTAATTA	0.01	-6.502	0.0044	142	9.31	1765.7	7.24	1525	24386	group3	NA
sv	SRWSCGTGAC	0.01	-6.471	0.0045	28	1.84	239.2	0.98	1525	24386	group3	3
ro	GCTAATTA	0.01	-6.271	0.0055	62	4.07	670.4	2.75	1525	24386	group3	NA
grh	CTGGTTYTVY	0.01	-6.266	0.0055	34	2.23	314.9	1.29	1525	24386	group3	NA
CG12219	GWGTGTGTGTG	0.01	-6.119	0.0063	78	5.11	890	3.65	1525	24386	group3	1
zen2	NYTAATKASN	0.01	-5.969	0.0072	126	8.26	1563.7	6.41	1525	24386	group3	NA
Her	SGBTTGACA	0.01	-5.788	0.0086	53	3.48	566.4	2.32	1525	24386	group3	NA
Hr39	CAAGGTCRY	0.01	-5.762	0.0088	45	2.95	463.1	1.9	1525	24386	group3	NA
Hr38	BAAAGGTCA	0.01	-5.7	0.0093	23	1.51	194.9	0.8	1525	24386	group3	NA
Cf2	GTATATRTAY	0.01	-5.676	0.0094	93	6.1	1112	4.56	1525	24386	group3	NA
Antp	TTTAATKA	0.01	-5.555	0.0106	94	6.16	1131.3	4.64	1525	24386	group3	1
esg	CACCTGT	0.01	-5.522	0.0109	54	3.54	587.1	2.41	1525	24386	group3	NA
D19B	TACCCTGTA	0.01	-5.475	0.0113	10	0.66	58.6	0.24	1525	24386	group3	2
D19A	TCATTCACA	0.01	-5.406	0.012	19	1.25	153.8	0.63	1525	24386	group3	2
fd59A	TWAARTAAACAWW	0.01	-5.316	0.013	17	1.11	132.6	0.54	1525	24386	group3	NA
CG3407	AWGTCAASC	0.01	-5.286	0.0133	48	3.15	515.9	2.12	1525	24386	group3	2
org-1	AGGTGTGAR	0.01	-5.174	0.0148	23	1.51	203.6	0.84	1525	24386	group3	1
dmrt93B	RATGTATCAWT	0.01	-5.134	0.0153	10	0.66	61.3	0.25	1525	24386	group3	NA
CG8765	AAGCKACABAMWBA	0.01	-5.123	0.0154	5	0.33	18.7	0.08	1525	24386	group3	NA
mid	RAGGTGTGAA	0.01	-5.103	0.0156	17	1.11	135.7	0.56	1525	24386	group3	NA
lbe	TAACGAGG	0.01	-5.025	0.0168	42	2.75	444.8	1.82	1525	24386	group3	NA
unpg	SSTAATTGCN	0.01	-4.959	0.0178	49	3.21	538.6	2.21	1525	24386	group3	NA
bcd	CVYTAATCCSC	0.01	-4.881	0.019	14	0.92	105.1	0.43	1525	24386	group3	NA
btd	CMCGCCCACCN	0.01	-4.88	0.019	41	2.69	435.5	1.79	1525	24386	group3	NA
ovo	ACDGTTACW	0.01	-4.88	0.019	40	2.62	422.7	1.73	1525	24386	group3	NA
schlank	AWTTTGGTRG	0.01	-4.85	0.0193	22	1.44	197.7	0.81	1525	24386	group3	NA
Ets21C	CCGGAAGT	0.01	-4.83	0.0195	34	2.23	346.5	1.42	1525	24386	group3	NA
Hand	CASATGGCC	0.01	-4.797	0.02	18	1.18	151.7	0.62	1525	24386	group3	NA
CG4424	HMCCCRCCC	0.01	-4.769	0.0204	76	4.98	913.2	3.75	1525	24386	group3	NA
Coop	ACCCGKAA	0.01	-4.765	0.0204	82	5.38	997.4	4.09	1525	24386	group3	1
Med	GCGBCDGKSHRT	0.01	-4.742	0.0207	22	1.44	199.7	0.82	1525	24386	group3	NA
CTCF	GCGCCATCTA	0.01	-4.717	0.021	10	0.66	65.2	0.27	1525	24386	group3	NA
tap	TGACATVTGG	0.01	-4.717	0.021	10	0.66	65	0.27	1525	24386	group3	NA
ken	ACTTTCTCC	0.01	-4.649	0.0224	32	2.1	325.1	1.33	1525	24386	group3	NA
slp2	HWTRTTTACAACAAW	0.01	-4.649	0.0224	4	0.26	13	0.05	1525	24386	group3	NA
CG8281	YRTCAATATT	0.01	-4.626	0.0226	28	1.84	275.7	1.13	1525	24386	group3	NA
cbt	RCCACRCCCMC	0.1	-4.589	0.0234	38	2.49	404.3	1.66	1525	24386	group3	4
btn	NNTAATTABC	0.1	-4.521	0.0249	49	3.21	552.9	2.27	1525	24386	group3	NA
eve	NGTAATTAGN	0.1	-4.46	0.0263	64	4.2	759.7	3.12	1525	24386	group3	NA
twi	AACACATGTT	0.1	-4.438	0.0267	12	0.79	89.1	0.37	1525	24386	group3	NA
Eip93F	ACWCCCGAAAAT	0.1	-4.414	0.0272	9	0.59	58.7	0.24	1525	24386	group3	NA
pnr	HGATAAGATAASV	0.1	-4.382	0.028	7	0.46	39.7	0.16	1525	24386	group3	NA
Ubx	TTAATKRSN	0.1	-4.153	0.035	153	10.03	2057.6	8.44	1525	24386	group3	1
eg	DAAACTRGAGCA	0.1	-4.137	0.0354	7	0.46	41.2	0.17	1525	24386	group3	NA
sr	CCMCGCCCACRCAC	0.1	-4.028	0.0392	9	0.59	62.6	0.26	1525	24386	group3	NA
ey	CKAATTAR	0.1	-4.014	0.0395	51	3.34	598	2.45	1525	24386	group3	NA
CG6272	GVTGAYGTAAT	0.1	-3.907	0.0438	7	0.46	43.3	0.18	1525	24386	group3	NA
Doc2	DAGGTGTGAA	0.1	-3.835	0.0468	18	1.18	168.4	0.69	1525	24386	group3	1
Abd-B	WTTWATKRCN	0.1	-3.827	0.0469	131	8.59	1754.3	7.2	1525	24386	group3	2
knrl	AASTAGAKCAC	0.1	-3.783	0.0488	14	0.92	121.2	0.5	1525	24386	group3	1
ERR	TCAAGGTCAH	0.1	-3.77	0.0492	16	1.05	145.2	0.6	1525	24386	group3	NA
croc	TACGTMAACAC	0.1	-3.672	0.054	10	0.66	77.8	0.32	1525	24386	group3	NA
CG12768	DKDTTGGTARNA	0.1	-3.667	0.054	24	1.57	247.8	1.02	1525	24386	group3	NA
CG4854	GTGGTTGGCAAC	0.1	-3.662	0.054	3	0.2	10.1	0.04	1525	24386	group3	NA
Dbx	ATTAATTA	0.1	-3.63	0.0554	62	4.07	766.1	3.14	1525	24386	group3	NA
acj6	CTAATTAA	0.1	-3.618	0.0558	65	4.26	809.1	3.32	1525	24386	group3	NA
mamo	TMAGCCTAYWGA	0.1	-3.591	0.057	7	0.46	46.9	0.19	1525	24386	group3	NA
CG10904	CATGMGAGAAMWW	0.1	-3.421	0.0673	3	0.2	11.9	0.05	1525	24386	group3	NA
CG12155	TACTCGTTGHTT	0.1	-3.42	0.0673	4	0.26	19.6	0.08	1525	24386	group3	NA
jim	BKKTKKTTTTTTTGT	0.1	-3.365	0.0705	32	2.1	361.9	1.48	1525	24386	group3	3
luna	RCCACGCCCH	0.1	-3.3	0.0749	42	2.75	500.8	2.05	1525	24386	group3	NA
Trl	MCTCTCTCCC	0.1	-3.287	0.0754	9	0.59	71.4	0.29	1525	24386	group3	NA
tx	ACCAYCTGTT	0.1	-3.279	0.0757	22	1.44	231.2	0.95	1525	24386	group3	NA
sim	GTACGTGACC	0.1	-3.271	0.0759	6	0.39	39.9	0.16	1525	24386	group3	NA
Fer2	MCAGCTGACR	0.1	-3.253	0.0766	19	1.25	194	0.8	1525	24386	group3	NA
CG31388	GCCGTCACTTY	0.1	-3.224	0.0774	2	0.13	5.6	0.02	1525	24386	group3	NA
CG7928	TCCAKCCCTGGTW	0.1	-3.224	0.0774	2	0.13	5.4	0.02	1525	24386	group3	NA
CG8319	CCCGTCACTTT	0.1	-3.224	0.0774	2	0.13	5.3	0.02	1525	24386	group3	NA
sc	AWAGCAGCTGCTWT	0.1	-3.224	0.0774	2	0.13	5.5	0.02	1525	24386	group3	NA
hng1	RTTACGTAAY	0.1	-3.17	0.0813	6	0.39	40.5	0.17	1525	24386	group3	NA
Fer3	GTRACAGCTG	0.1	-3.097	0.087	12	0.79	109.8	0.45	1525	24386	group3	NA
Vsx2	TTAATTAG	0.1	-3.083	0.0879	69	4.52	893.6	3.67	1525	24386	group3	NA
Dfd	SBTAATGAYG	0.1	-3.074	0.0882	46	3.02	566	2.32	1525	24386	group3	NA
tup	CTTAATTG	0.1	-3.066	0.0885	87	5.7	1156.4	4.74	1525	24386	group3	2
dsf	AAAAGTCAAM	0.1	-3.059	0.0888	17	1.11	172.5	0.71	1525	24386	group3	NA
bs	NCCATATATGGN	0.1	-3.01	0.0928	3	0.2	14	0.06	1525	24386	group3	NA
ftz	TTAATTAC	0.1	-2.9	0.1031	48	3.15	601.9	2.47	1525	24386	group3	NA
sd	TGGAATGYGG	0.1	-2.888	0.1039	18	1.18	189.1	0.78	1525	24386	group3	NA
Bgb	TTGCGGTTW	0.1	-2.868	0.1051	32	2.1	378.1	1.55	1525	24386	group3	NA
run	WAACCGCAA	0.1	-2.868	0.1051	32	2.1	378.1	1.55	1525	24386	group3	NA
Doc3	DAGGTGTGAA	0.1	-2.862	0.1052	15	0.98	151.6	0.62	1525	24386	group3	NA
h	YGSCACGCGMCA	0.1	-2.846	0.1065	4	0.26	23.3	0.1	1525	24386	group3	NA
fd96Ca	TRTGTAAATATTTACATA	0.1	-2.803	0.1097	1	0.07	0	0	1525	24386	group3	NA
fkh	TATGYAAATATTTACATA	0.1	-2.803	0.1097	1	0.07	0	0	1525	24386	group3	NA
sage	AAAACAGCTGTTTT	0.1	-2.803	0.1097	1	0.07	0	0	1525	24386	group3	NA
pdm3	CTAATTAT	0.1	-2.785	0.1111	14	0.92	140.8	0.58	1525	24386	group3	3
Sox15	ATTGTTCGGTG	0.1	-2.67	0.1242	3	0.2	15.7	0.06	1525	24386	group3	NA
Mnt	CCACGTG	0.1	-2.54	0.1402	26	1.7	307.6	1.26	1525	24386	group3	NA
nub	DTATGCAAATKA	0.1	-2.518	0.1427	25	1.64	294.7	1.21	1525	24386	group3	NA
sna	TGCACCTGTYGY	0.1	-2.497	0.1452	4	0.26	26.2	0.11	1525	24386	group3	1
D	ACCGAACAAT	0.1	-2.477	0.1467	6	0.39	48.6	0.2	1525	24386	group3	1
byn	AGGTGTGAAAT	0.1	-2.477	0.1467	6	0.39	48.2	0.2	1525	24386	group3	NA
al	TAATBNVATTA	0.1	-2.448	0.1502	15	0.98	161.4	0.66	1525	24386	group3	NA
B-H1	SSTAAACGNT	0.1	-2.427	0.1524	30	1.97	368	1.51	1525	24386	group3	NA
dys	AADTCGTGACT	0.1	-2.377	0.1589	5	0.33	38.3	0.16	1525	24386	group3	NA
tgo	AADTCGTGACT	0.1	-2.377	0.1589	5	0.33	38.3	0.16	1525	24386	group3	NA
CG32532	NTAATBNVATTAN	1	-2.286	0.1733	14	0.92	152.2	0.62	1525	24386	group3	NA
CG7745	SBGCKTTTAATTART	1	-2.256	0.1772	3	0.2	18.6	0.08	1525	24386	group3	NA
sug	BACCCCCCRCGAH	1	-2.256	0.1772	3	0.2	18.1	0.07	1525	24386	group3	NA
onecut	WNCGATCGATAAHN	1	-2.217	0.1834	5	0.33	40.8	0.17	1525	24386	group3	NA
Spps	TTGGCCCCGCCCCCH	1	-2.209	0.1842	2	0.13	9.5	0.04	1525	24386	group3	1
CrebB-17A	RTGACGTCAY	1	-2.196	0.1859	6	0.39	52.2	0.21	1525	24386	group3	NA
Sox102F	ATTGTTCGGTGGT	1	-2.141	0.1949	1	0.07	2.2	0.01	1525	24386	group3	3
opa	BACCCCCCGCYGYG	1	-2.141	0.1949	1	0.07	2.1	0.01	1525	24386	group3	NA
repo	VTTAATTARB	1	-2.088	0.2045	24	1.57	296.1	1.21	1525	24386	group3	NA
CG7818	AAAGTGACGG	1	-2.038	0.2135	2	0.13	10.1	0.04	1525	24386	group3	NA
PHDP	VTAATTMGATTAB	1	-2.026	0.2144	4	0.26	31.5	0.13	1525	24386	group3	NA
Pdp1	RTTACGTAAY	1	-2.026	0.2144	4	0.26	31.7	0.13	1525	24386	group3	NA
CG12769	TCCCACRGGA	1	-1.925	0.2353	3	0.2	21.2	0.09	1525	24386	group3	4
CG7786	BRTTACGTAAYM	1	-1.925	0.2353	3	0.2	21.2	0.09	1525	24386	group3	NA
ato	MCACCTGWCAC	1	-1.921	0.2353	9	0.59	95.8	0.39	1525	24386	group3	NA
SoxN	MCGAACAATSN	1	-1.91	0.2369	13	0.85	149.2	0.61	1525	24386	group3	NA
Stat92E	TTTCCNGGAAWTBCG	1	-1.886	0.2417	2	0.13	12	0.05	1525	24386	group3	NA
CG3065	GCCACGCCCAC	1	-1.87	0.2447	20	1.31	248.6	1.02	1525	24386	group3	NA
disco	AADTGTCACC	1	-1.832	0.2533	11	0.72	124.4	0.51	1525	24386	group3	1
toe	NTAATTGATTAN	1	-1.738	0.2771	3	0.2	23.5	0.1	1525	24386	group3	NA
pnt	ACCGGAAGTG	1	-1.687	0.2906	12	0.79	142	0.58	1525	24386	group3	NA
dar1	GCCACACCCAC	1	-1.632	0.3059	5	0.33	49.3	0.2	1525	24386	group3	NA
sima	GTACGTGAC	1	-1.578	0.3216	5	0.33	50.3	0.21	1525	24386	group3	NA
B-H2	SCTAAACGGT	1	-1.529	0.3364	10	0.66	119.5	0.49	1525	24386	group3	NA
Kah	AACCACCTGTTR	1	-1.52	0.3381	2	0.13	14.9	0.06	1525	24386	group3	2
Sp1	MSGCCACGCCCAGT	1	-1.508	0.3411	1	0.07	4.2	0.02	1525	24386	group3	1
lmd	GGCCCCCCGC	1	-1.502	0.3418	8	0.52	92.6	0.38	1525	24386	group3	2
CG9876	SSTAATTGCG	1	-1.474	0.3503	20	1.31	265.6	1.09	1525	24386	group3	NA
Side	YGGCACGTGCCA	1	-1.421	0.368	2	0.13	15.2	0.06	1525	24386	group3	NA
NK7.1	RTTAAACGGTD	1	-1.416	0.3686	4	0.26	40.5	0.17	1525	24386	group3	3
HLH54F	MMCACCTGYTV	1	-1.411	0.3689	11	0.72	137.6	0.56	1525	24386	group3	NA
Ets96B	ACCGKAAGTG	1	-1.393	0.3743	12	0.79	152.1	0.62	1525	24386	group3	NA
Met	CACGTGTC	1	-1.384	0.3762	22	1.44	299.6	1.23	1525	24386	group3	NA
CG2808	TAATTRSATTA	1	-1.366	0.3818	9	0.59	110.6	0.45	1525	24386	group3	NA
prd	SATTCGTCACGS	1	-1.33	0.393	2	0.13	16.1	0.07	1525	24386	group3	NA
CG6276	CCATAAAACAWAA	1	-1.298	0.4043	3	0.2	29.5	0.12	1525	24386	group3	NA
tai	GACACGTGC	1	-1.206	0.4418	10	0.66	130.4	0.53	1525	24386	group3	NA
crol	ACCCCCCCCCYCCCC	1	-1.182	0.451	3	0.2	31.6	0.13	1525	24386	group3	NA
klu	HCCACCCACGCAC	1	-1.17	0.4547	2	0.13	18.8	0.08	1525	24386	group3	2
Hey	GVCACGTGBC	1	-1.163	0.456	14	0.92	191.1	0.78	1525	24386	group3	3
aop	AAACCGGAAGTA	1	-1.162	0.456	1	0.07	6.9	0.03	1525	24386	group3	NA
bin	WTAATGTAAACAAA	1	-1.162	0.456	1	0.07	6.8	0.03	1525	24386	group3	NA
gsb	GATTMGTCACGCT	1	-1.162	0.456	1	0.07	6	0.02	1525	24386	group3	NA
Xbp1	GTGACGTGKC	1	-1.157	0.456	7	0.46	88.1	0.36	1525	24386	group3	NA
abd-A	VNTAATTACC	1	-1.143	0.4574	16	1.05	222.1	0.91	1525	24386	group3	2
Sox14	KTGTTCGGTG	1	-1.123	0.465	4	0.26	46.9	0.19	1525	24386	group3	NA
hng3	TSRRCAGACAC	1	-1.058	0.4947	18	1.18	257.2	1.05	1525	24386	group3	NA
AP-2	HGCCTSAGGCD	1	-1.028	0.506	3	0.2	34.1	0.14	1525	24386	group3	NA
shn	KGGAATCCCCT	1	-1.028	0.506	3	0.2	34	0.14	1525	24386	group3	NA
Adf1	GCAGCGCWGY	1	-1.008	0.5144	8	0.52	108.6	0.45	1525	24386	group3	NA
BRC1_DROME	TGGTCTAKG	1	-0.9819	0.5264	19	1.25	277.9	1.14	1525	24386	group3	NA
dpn	YGGCACGCGYCA	1	-0.9728	0.5295	2	0.13	21.3	0.09	1525	24386	group3	1
sqz	KTTTTTTTTRTDWAGY	1	-0.9586	0.5353	8	0.52	110	0.45	1525	24386	group3	NA
Chrac-14	TGACCGTTAC	1	-0.932	0.5478	1	0.07	8.1	0.03	1525	24386	group3	NA
vvl	ATTATGCAAATKAGST	1	-0.8427	0.595	1	0.07	9.8	0.04	1525	24386	group3	NA
Atf3	VRTGACGTCAYS	1	-0.8195	0.603	3	0.2	39.9	0.16	1525	24386	group3	NA
Blimp-1	WTCACTTTCACTT	1	-0.8195	0.603	3	0.2	39.1	0.16	1525	24386	group3	NA
Eip75B	ATGTAGGTCAMN	1	-0.815	0.6037	2	0.13	24.2	0.1	1525	24386	group3	NA
CG12605	AHGCAACAGGTGG	1	-0.7656	0.6302	1	0.07	10.4	0.04	1525	24386	group3	4
scrt	RHGCAACAGGTGG	1	-0.7656	0.6302	1	0.07	10.6	0.04	1525	24386	group3	NA
pdm2	VWTATGCAAATTAGB	1	-0.6135	0.7313	2	0.13	29.5	0.12	1525	24386	group3	NA
cad	NTTTTATKGCYY	1	-0.594	0.7433	17	1.11	275.5	1.13	1525	24386	group3	NA
wor	GYAACAGGTGYAT	1	-0.5859	0.747	1	0.07	13.2	0.05	1525	24386	group3	1
YL-1	MCACCGAACACN	1	-0.5804	0.747	2	0.13	30.5	0.13	1525	24386	group3	NA
slbo	BATTGCGCAATV	1	-0.5804	0.747	2	0.13	30.2	0.12	1525	24386	group3	4
Hr83	AAAGTCAMAVTAGM	1	-0.5387	0.7755	1	0.07	14	0.06	1525	24386	group3	NA
Mes2	TTTAAGCCAAAW	1	-0.536	0.7755	6	0.39	99.1	0.41	1525	24386	group3	NA
tll	TGAGGTCAATNN	1	-0.5055	0.7966	4	0.26	67.6	0.28	1525	24386	group3	NA
gt	SGTTACGTAACS	1	-0.4963	0.8014	1	0.07	15.3	0.06	1525	24386	group3	1
hkb	MTCACGCCCMCC	1	-0.4922	0.8022	2	0.13	33.3	0.14	1525	24386	group3	1
CG42741	RCCACGCCCAHY	1	-0.4566	0.8286	10	0.66	172.7	0.71	1525	24386	group3	3
dm	ACCACGTGKY	1	-0.4339	0.845	4	0.26	71.2	0.29	1525	24386	group3	NA
lz	WAACCGCAAAA	1	-0.4042	0.8677	6	0.39	108.4	0.44	1525	24386	group3	2
hbn	WTAATTTAATTAW	1	-0.3919	0.8758	1	0.07	18.6	0.08	1525	24386	group3	1
CG18619	GTKACGTCAT	1	-0.3378	0.9159	2	0.13	40.8	0.17	1525	24386	group3	NA
CG5180	ATCGAACATC	1	-0.3378	0.9159	2	0.13	40.6	0.17	1525	24386	group3	NA
Ets65A	GACCGGAAGTS	1	-0.3378	0.9159	2	0.13	40.3	0.17	1525	24386	group3	NA
ss	CATTGCGTGAC	1	-0.337	0.9159	1	0.07	20.5	0.08	1525	24386	group3	2
tj	CGTCAGCANWTT	1	-0.3233	0.9236	3	0.2	60.8	0.25	1525	24386	group3	NA
Ets97D	ACCGGAAGT	1	-0.292	0.95	9	0.59	172.8	0.71	1525	24386	group3	2
CG11294	TAATTASATTA	1	-0.2727	0.9656	4	0.26	83.6	0.34	1525	24386	group3	NA
gsb-n	GCGTGACGAATB	1	-0.2519	0.9828	1	0.07	24.4	0.1	1525	24386	group3	2
CG2052	WTTTTTWTGCWTTTTTT	1	-0.2332	0.9984	2	0.13	47.2	0.19	1525	24386	group3	NA
E2f	AAATKSGCGCCAA	1	-0.2188	1	1	0.07	26.1	0.11	1525	24386	group3	NA
CG5369	TAATTAAATTA	1	-0.189	1	2	0.13	51.1	0.21	1525	24386	group3	NA
Usf	ACCACGTGAC	1	-0.1039	1	1	0.07	37.8	0.16	1525	24386	group3	1
unc-4	TAATTWAATTA	1	-0.08529	1	1	0.07	40.2	0.17	1525	24386	group3	NA
Asciz	MAAGTTGAAACAC	1	0	1	0	0	9.1	0.04	1525	24386	group3	NA
Atf-2	NGATGACGTCATCN	1	0	1	0	0	8.8	0.04	1525	24386	group3	NA
Atf6	RTGATGACGTGGCAH	1	0	1	0	0	0.5	0	1525	24386	group3	NA
CG10654	TATTTYGYGYYGCGAATTA	1	0	1	0	0	0	0	1525	24386	group3	4
CG14667	ATATCACAWTGTGATAT	1	0	1	0	0	0	0	1525	24386	group3	NA
CG14860	TKACGTGKAMCACGTMA	1	0	1	0	0	0	0	1525	24386	group3	NA
CG17802	CAACCACCTGTTRM	1	0	1	0	0	1.1	0	1525	24386	group3	NA
CG33557	CCAGATGKYRMVVMVAYWAMA	1	0	1	0	0	0.6	0	1525	24386	group3	NA
CG3919	MSAMCVTGCAACACS	1	0	1	0	0	6.1	0.03	1525	24386	group3	NA
CG4360	ATTACAACAACAACM	1	0	1	0	0	0.8	0	1525	24386	group3	NA
CG4404	GCAGTAAWTAVAGC	1	0	1	0	0	9.2	0.04	1525	24386	group3	NA
CG7046	RTGGATTGCAGCAT	1	0	1	0	0	3.1	0.01	1525	24386	group3	NA
CG7368	ATTWTCCCCCCCCCCCCCHC	1	0	1	0	0	4.1	0.02	1525	24386	group3	NA
CG8145	CCCACCCGACRCCCRCCC	1	0	1	0	0	0	0	1525	24386	group3	NA
CrebA	TGATGACGTGGCA	1	0	1	0	0	0.5	0	1525	24386	group3	NA
Dif	TGGGTTTTTCCCA	1	0	1	0	0	9.3	0.04	1525	24386	group3	4
Dip3	TATTACCTTATTATS	1	0	1	0	0	0	0	1525	24386	group3	NA
Ets98B	TAMCGGATGCN	1	0	1	0	0	8.7	0.04	1525	24386	group3	NA
HLH106	ATCACGTGAY	1	0	1	0	0	13.6	0.06	1525	24386	group3	NA
HLH4C	GGRCGCAGCTGCGBCC	1	0	1	0	0	0	0	1525	24386	group3	NA
Hnf4	RGGTCAAAGGTCA	1	0	1	0	0	5.8	0.02	1525	24386	group3	3
Hr51	AAAAATCAAAGGT	1	0	1	0	0	10.5	0.04	1525	24386	group3	NA
Hr96	YRAGTGCAYRTGYACYYR	1	0	1	0	0	1.8	0.01	1525	24386	group3	NA
Hsf	TGGAATGTTCTVGAABN	1	0	1	0	0	1	0	1525	24386	group3	NA
Jra	GATGACGTCATC	1	0	1	0	0	5.8	0.02	1525	24386	group3	NA
Klf15	KAYACGCCCCCTT	1	0	1	0	0	19.8	0.08	1525	24386	group3	NA
Kr	TTTAACCCTTTC	1	0	1	0	0	22.7	0.09	1525	24386	group3	NA
Max	AAACCACGTGGTTT	1	0	1	0	0	0.6	0	1525	24386	group3	2
Myb	AAAAAACCGTTAMR	1	0	1	0	0	1	0	1525	24386	group3	NA
NfI	TTGGCANNNTGCCAA	1	0	1	0	0	5.1	0.02	1525	24386	group3	4
Poxm	CASTCATGCGTGACG	1	0	1	0	0	0	0	1525	24386	group3	1
Poxn	DGCGTGACGGTCACGGT	1	0	1	0	0	0	0	1525	24386	group3	NA
Q8IP13_DROME	TTTGGTGGTGACCT	1	0	1	0	0	0.7	0	1525	24386	group3	NA
Rel	VGGGGRTTCCCCB	1	0	1	0	0	20.5	0.08	1525	24386	group3	NA
Rfx	SGTTGCCATGGYAACG	1	0	1	0	0	1.1	0	1525	24386	group3	3
Sox21a	NAACAATAVCATTGTTY	1	0	1	0	0	0	0	1525	24386	group3	1
Sox21b	RAACAATWNCAKTGTTY	1	0	1	0	0	0	0	1525	24386	group3	3
ab	YTCWDAATRGGTCCTGGCCTV	1	0	1	0	0	0	0	1525	24386	group3	NA
ac	AAAAGCAGCTGCTTTT	1	0	1	0	0	0	0	1525	24386	group3	NA
ash2	GATAATAAGGTAATA	1	0	1	0	0	0	0	1525	24386	group3	NA
bbx	YAACAATANCATTGTTR	1	0	1	0	0	0	0	1525	24386	group3	NA
bigmax	GATCACGTGVYC	1	0	1	0	0	21.7	0.09	1525	24386	group3	NA
bowl	GCGTAACACSGGTAGCA	1	0	1	0	0	0	0	1525	24386	group3	NA
brk	TGGCGCCGGCGCCA	1	0	1	0	0	0.6	0	1525	24386	group3	NA
ci	GACCACCCAMG	1	0	1	0	0	2.5	0.01	1525	24386	group3	NA
cnc	DYGTCATSATGACRY	1	0	1	0	0	0.8	0	1525	24386	group3	NA
crc	TTGGATGACGTCATCCAA	1	0	1	0	0	0	0	1525	24386	group3	NA
cwo	AAGTCACGTGACTT	1	0	1	0	0	0.7	0	1525	24386	group3	NA
cyc	GTCACGTGAC	1	0	1	0	0	2.9	0.01	1525	24386	group3	NA
disco-r	AAVAATGTCMCC	1	0	1	0	0	20.7	0.08	1525	24386	group3	3
dl	SGGGTTTTTCCS	1	0	1	0	0	31.9	0.13	1525	24386	group3	4
dsx	TDATVACTTTGTAG	1	0	1	0	0	8.4	0.03	1525	24386	group3	NA
egg	TAWTAAGGTGATAWTW	1	0	1	0	0	1.2	0	1525	24386	group3	1
erm	TGATTGCTCTTTT	1	0	1	0	0	1.6	0.01	1525	24386	group3	1
exex	NCVBTAATTAGCGY	1	0	1	0	0	8.3	0.03	1525	24386	group3	NA
eyg	GATAATCGATTATC	1	0	1	0	0	0	0	1525	24386	group3	2
fd102C	GCGAAGRACCGCAAGC	1	0	1	0	0	0	0	1525	24386	group3	1
gcm	TATGCGGGTRSYACCCGCATA	1	0	1	0	0	0	0	1525	24386	group3	2
gem	WAACCGGTTWWAACCGGTTW	1	0	1	0	0	0	0	1525	24386	group3	NA
gl	ATTACCATACAAGTGCAV	1	0	1	0	0	0	0	1525	24386	group3	NA
her	GCTCAYAASTGCGTTTWTGAGT	1	0	1	0	0	0	0	1525	24386	group3	NA
kay	YGATGASTCATCR	1	0	1	0	0	6.5	0.03	1525	24386	group3	NA
kn	BWATTCCCWWGGGAATWV	1	0	1	0	0	0	0	1525	24386	group3	1
lin-28	TCGTGTAGGTCGGTGGK	1	0	1	0	0	0	0	1525	24386	group3	NA
maf-S	AAAAAGTGCTGACA	1	0	1	0	0	2	0.01	1525	24386	group3	NA
odd	TGCTACCGGTAGCA	1	0	1	0	0	0	0	1525	24386	group3	1
pfk	GGAACRRTGGGAWKK	1	0	1	0	0	6	0.02	1525	24386	group3	NA
pho	GAAGCCATAACGGC	1	0	1	0	0	3.9	0.02	1525	24386	group3	NA
pita	YTAGCCAAGACACGAACCAY	1	0	1	0	0	0	0	1525	24386	group3	1
sens	TGCAGTGATTTATT	1	0	1	0	0	3.4	0.01	1525	24386	group3	1
sens-2	ATAAATCACAGCAYNC	1	0	1	0	0	1.7	0.01	1525	24386	group3	NA
seq	AAACCCACCCCTAA	1	0	1	0	0	3.2	0.01	1525	24386	group3	NA
sob	GCTACCGYRTTACGCR	1	0	1	0	0	0	0	1525	24386	group3	1
stc	TATCACAWTGTGATA	1	0	1	0	0	1.1	0	1525	24386	group3	NA
toy	TTCACGCATGACTGCACAC	1	0	1	0	0	0	0	1525	24386	group3	NA
usp	GGGGTCACGG	1	0	1	0	0	29.7	0.12	1525	24386	group3	2
ara	TGTTWTTH	1e-48	-112.6	0	745	32.91	4749.3	19.7	2264	24108	group4	NA
fd64A	TVTAAACA	1e-45	-104.8	0	309	13.65	1346.4	5.59	2264	24108	group4	NA
ct	TTRAAC	1e-45	-103.7	0	864	38.16	5949.8	24.69	2264	24108	group4	NA
CG12236	TGGAAG	1e-42	-98.69	0	859	37.94	5978	24.8	2264	24108	group4	NA
Xrp1	DNADWWAAW	1e-39	-91.84	0	868	38.34	6167.5	25.59	2264	24108	group4	NA
Eip78C	AGGTCA	1e-38	-88.88	0	457	20.19	2595.2	10.77	2264	24108	group4	NA
jumu	NNNNGACGCN	1e-37	-87.04	0	530	23.41	3216.2	13.34	2264	24108	group4	NA
bnl	NRCATTCCDN	1e-37	-86.62	0	373	16.48	1959.8	8.13	2264	24108	group4	1
Deaf1	SMCGAA	1e-36	-84.61	0	1442	63.69	12141.4	50.37	2264	24108	group4	NA
Hr46	SAGGTCAN	1e-36	-83.48	0	401	17.71	2207.5	9.16	2264	24108	group4	NA
H2.0	TTAATTA	1e-35	-82.47	0	888	39.22	6511.5	27.02	2264	24108	group4	3
mirr	AAAWAACA	1e-32	-74.09	0	428	18.9	2527.1	10.48	2264	24108	group4	NA
slp1	TGTAAACAAN	1e-30	-69.98	0	187	8.26	764.7	3.17	2264	24108	group4	NA
CG11617	TGTTAAAW	1e-28	-66.23	0	271	11.97	1381.8	5.73	2264	24108	group4	3
danr	NNNYCGCGR	1e-26	-61.79	0	280	12.37	1491.5	6.19	2264	24108	group4	NA
retn	NDATYAAA	1e-26	-61.19	0	745	32.91	5535.6	22.97	2264	24108	group4	NA
br	AACTATT	1e-24	-55.42	0	265	11.7	1441.1	5.98	2264	24108	group4	4
hb	TTTTTTAT	1e-22	-50.91	0	301	13.3	1775.5	7.37	2264	24108	group4	1
fru	WTTTTTC	1e-21	-50.19	0	435	19.21	2910.2	12.07	2264	24108	group4	3
CG4328	WWTWATTR	1e-21	-48.5	0	672	29.68	5096.1	21.14	2264	24108	group4	NA
Mef2	YTAWWWWTAR	1e-20	-48.08	0	151	6.67	675.1	2.8	2264	24108	group4	NA
exd	TGTCAAAN	1e-20	-47.43	0	315	13.91	1933.2	8.02	2264	24108	group4	NA
CG15696	NBCAATHAN	1e-20	-46.51	0	469	20.72	3270.9	13.57	2264	24108	group4	NA
pan	GATCAAAR	1e-19	-45.71	0	240	10.6	1352.7	5.61	2264	24108	group4	NA
crp	AACAGCTGAT	1e-19	-45.54	0	45	1.99	81.7	0.34	2264	24108	group4	NA
grn	WGATAAGR	1e-19	-45.24	0	326	14.4	2054.6	8.52	2264	24108	group4	2
caup	CWWTAACA	1e-19	-44.93	0	345	15.24	2218	9.2	2264	24108	group4	NA
ase	CACCTGC	1e-18	-42.35	0	237	10.47	1367.7	5.67	2264	24108	group4	NA
Mad	GCGHCGSCVG	1e-18	-41.91	0	112	4.95	459.8	1.91	2264	24108	group4	NA
Dref	YTATCGATAWNW	1e-17	-40.81	0	55	2.43	138	0.57	2264	24108	group4	NA
srp	NWGATAASR	1e-16	-38.83	0	323	14.27	2123.6	8.81	2264	24108	group4	NA
Clamp	TCTCNCTCT	1e-16	-38.55	0	171	7.55	900.6	3.74	2264	24108	group4	NA
GATAe	GCGATAAS	1e-16	-37.68	0	269	11.88	1686.4	7	2264	24108	group4	NA
bsh	NNTAATBRVY	1e-16	-37.54	0	299	13.21	1939.4	8.05	2264	24108	group4	NA
hth	TGTCA	1e-16	-36.97	0	852	37.63	7118.1	29.53	2264	24108	group4	NA
Hmx	BTAATTGB	1e-15	-36.47	0	432	19.08	3122.1	12.95	2264	24108	group4	NA
dve	MTAATCCV	1e-15	-34.72	0	173	7.64	956	3.97	2264	24108	group4	NA
svp	AAGGTCA	1e-14	-33.49	0	144	6.36	749.4	3.11	2264	24108	group4	NA
Pph13	NTAATTRN	1e-14	-33.31	0	522	23.06	4016.9	16.67	2264	24108	group4	NA
OdsH	BTAATTGV	1e-13	-31.39	0	461	20.36	3492.6	14.49	2264	24108	group4	NA
C15	GTTAATTR	1e-13	-30.75	0	438	19.35	3294.6	13.67	2264	24108	group4	NA
da	ACACCTGCA	1e-12	-29.64	0	106	4.68	509.5	2.11	2264	24108	group4	NA
HGTX	DTAATTAY	1e-12	-29.38	0	383	16.92	2821	11.7	2264	24108	group4	1
Hr78	ARAGGTCA	1e-12	-29.31	0	108	4.77	526.9	2.19	2264	24108	group4	NA
lola	GRAACCC	1e-12	-28.91	0	229	10.11	1481.9	6.15	2264	24108	group4	NA
achi	TGACAG	1e-12	-28.86	0	706	31.18	5899.5	24.48	2264	24108	group4	NA
Dr	TAATTGVN	1e-12	-28.45	0	486	21.47	3793.2	15.74	2264	24108	group4	NA
CG7386	TCNTTCAC	1e-12	-28.17	0	130	5.74	698.9	2.9	2264	24108	group4	NA
cic	CCCATTSA	1e-12	-28.12	0	246	10.87	1637.8	6.8	2264	24108	group4	NA
Eip74EF	CCGGAAG	1e-12	-27.65	0	223	9.85	1450.4	6.02	2264	24108	group4	4
slou	NNTAATTRN	1e-11	-27.54	0	456	20.14	3534.5	14.66	2264	24108	group4	3
CG34031	BTAAWTGN	1e-11	-27.19	0	397	17.54	2996.7	12.43	2264	24108	group4	NA
CTCF	GCGCCATCTA	1e-11	-26.39	0	30	1.33	65.8	0.27	2264	24108	group4	NA
ftz-f1	AAGGTCAH	1e-11	-25.93	0	118	5.21	631.6	2.62	2264	24108	group4	4
CG32105	TTAATTAA	1e-10	-25.31	0	171	7.55	1054.7	4.38	2264	24108	group4	NA
peb	TGGTCCA	1e-10	-24.35	0	126	5.57	709.8	2.95	2264	24108	group4	NA
vis	TGACAG	1e-10	-23.13	0	442	19.52	3513.6	14.58	2264	24108	group4	NA
Gsc	HTAATCCB	1e-10	-23.11	0	151	6.67	922.9	3.83	2264	24108	group4	1
Zif	WHCAACACTA	1e-09	-22.68	0	43	1.9	145.7	0.6	2264	24108	group4	NA
bab1	AAYAATAATA	1e-09	-22.6	0	103	4.55	553.5	2.3	2264	24108	group4	NA
Lim1	GTAATTGS	1e-09	-22.37	0	248	10.95	1756.8	7.29	2264	24108	group4	4
Hr4	AAGGTCA	1e-09	-22.11	0	94	4.15	491.8	2.04	2264	24108	group4	NA
Scr	BTAATKRC	1e-09	-21.91	0	463	20.45	3745.5	15.54	2264	24108	group4	2
oc	HTAATCCS	1e-09	-21.87	0	140	6.18	850.5	3.53	2264	24108	group4	1
scro	GTBAAGTGB	1e-09	-21.87	0	150	6.63	931.4	3.86	2264	24108	group4	NA
CHES-1-like	NNRACRCNNN	1e-09	-21.77	0	185	8.17	1223.8	5.08	2264	24108	group4	NA
CG3407	AWGTCAASC	1e-09	-21.31	0	94	4.15	499.2	2.07	2264	24108	group4	2
CG3838	AWGCAACAT	1e-09	-20.88	0	99	4.37	541.5	2.25	2264	24108	group4	NA
foxo	TCRTAAACA	1e-08	-20.09	0	98	4.33	542.9	2.25	2264	24108	group4	NA
net	RCCACCTGK	1e-08	-19.47	0	98	4.33	549.2	2.28	2264	24108	group4	1
inv	TCTAATTA	1e-08	-19.28	0	239	10.56	1738.3	7.21	2264	24108	group4	NA
rn	GTTTTTWTG	1e-08	-18.95	0	178	7.86	1211.8	5.03	2264	24108	group4	NA
BEAF-32	NVVMAAMTATCGATA	1e-08	-18.77	0	14	0.62	19.8	0.08	2264	24108	group4	NA
Hr39	CAAGGTCRY	1e-08	-18.76	0	83	3.67	443.4	1.84	2264	24108	group4	NA
nau	RBAACAGCTGTTVY	1e-07	-17.57	0	10	0.44	9.4	0.04	2264	24108	group4	3
EcR	RAGGTCAT	1e-07	-17.56	0	80	3.53	433.8	1.8	2264	24108	group4	NA
CG5953	ACAAACAT	1e-07	-17.41	0	169	7.46	1161.1	4.82	2264	24108	group4	NA
FoxP	AAACAACAACAA	1e-07	-17.38	0	42	1.86	168.7	0.7	2264	24108	group4	NA
CG18599	YTAATTA	1e-07	-17.28	0	373	16.48	3022.6	12.54	2264	24108	group4	NA
BtbVII	AKWGTACATA	1e-07	-17.27	0	71	3.14	369	1.53	2264	24108	group4	NA
CG15601	GRTTGAAW	1e-07	-17.17	0	102	4.51	608.2	2.52	2264	24108	group4	NA
HHEX	TTTAATTA	1e-07	-17.11	0	235	10.38	1749.8	7.26	2264	24108	group4	NA
GATAd	TGATAAGG	1e-07	-16.85	0	116	5.12	725.2	3.01	2264	24108	group4	NA
Optix	NNRGDGATAN	1e-07	-16.74	0	112	4.95	694.9	2.88	2264	24108	group4	NA
tx	ACCAYCTGTT	1e-07	-16.46	0	50	2.21	227.8	0.95	2264	24108	group4	NA
bap	YTAAGTGBNN	1e-06	-16.02	0	123	5.43	795.4	3.3	2264	24108	group4	NA
Aef1	VCWACAACAACAAD	1e-06	-16	0	42	1.86	177.7	0.74	2264	24108	group4	NA
zen2	NYTAATKASN	1e-06	-16	0	211	9.32	1558.5	6.47	2264	24108	group4	NA
en	CTAATTRV	1e-06	-15.97	0	265	11.7	2049.6	8.5	2264	24108	group4	1
Lim3	NNNWDATTRN	1e-06	-15.95	0	322	14.22	2579.3	10.7	2264	24108	group4	3
vri	RTTACGTAAY	1e-06	-15.36	0	32	1.41	118.2	0.49	2264	24108	group4	NA
esg	CACCTGT	1e-06	-15.28	0	95	4.2	577.9	2.4	2264	24108	group4	NA
dmrt99B	WWTGTWDCNW	1e-06	-14.51	0	71	3.14	398.7	1.65	2264	24108	group4	NA
Fer1	GWCAGCTGHC	1e-06	-14.4	0	52	2.3	258.7	1.07	2264	24108	group4	NA
Coop	ACCCGKAA	1e-06	-14.38	0	141	6.23	975.2	4.05	2264	24108	group4	1
Ubx	TTAATKRSN	1e-06	-14.19	0	260	11.48	2049.9	8.51	2264	24108	group4	1
cato	MACAGCTGAC	1e-06	-14.08	0	56	2.47	290.2	1.2	2264	24108	group4	NA
CrebB-17A	RTGACGTCAY	1e-06	-13.86	0	19	0.84	52.4	0.22	2264	24108	group4	NA
Her	SGBTTGACA	1e-06	-13.86	0	89	3.93	548.9	2.28	2264	24108	group4	NA
lms	YTAATTGV	1e-05	-13.36	0	318	14.05	2618.7	10.86	2264	24108	group4	NA
otp	STAATTGV	1e-05	-13.13	0	312	13.78	2568.1	10.66	2264	24108	group4	3
D19A	TCATTCACA	1e-05	-12.68	0	35	1.55	154.5	0.64	2264	24108	group4	2
Six4	NTGAYACBN	1e-05	-12.68	0	105	4.64	698.2	2.9	2264	24108	group4	1
Awh	NYTAATTARN	1e-05	-12.62	0	119	5.26	818.4	3.4	2264	24108	group4	NA
tup	CTTAATTG	1e-05	-12.3	0	156	6.89	1148.7	4.77	2264	24108	group4	2
E5	GTAATGRS	1e-05	-12.29	0	186	8.22	1418.2	5.88	2264	24108	group4	NA
Atf3	VRTGACGTCAYS	1e-05	-12.16	0	15	0.66	38.7	0.16	2264	24108	group4	NA
tin	YTTAAGTGGHN	1e-05	-11.98	0	41	1.81	201.9	0.84	2264	24108	group4	NA
ap	GYTAATTA	1e-05	-11.82	0	188	8.3	1448.9	6.01	2264	24108	group4	3
Cf2	GTATATRTAY	1e-05	-11.55	0	152	6.71	1129.8	4.69	2264	24108	group4	NA
grh	CTGGTTYTVY	0.0001	-11.19	0	55	2.43	313.8	1.3	2264	24108	group4	NA
Dbx	ATTAATTA	0.0001	-10.93	0.0001	109	4.81	763.3	3.17	2264	24108	group4	NA
Fer3	GTRACAGCTG	0.0001	-10.91	0.0001	26	1.15	107.4	0.45	2264	24108	group4	NA
B-H1	SSTAAACGNT	0.0001	-10.86	0.0001	62	2.74	372.7	1.55	2264	24108	group4	NA
CG11085	CTAATTGC	0.0001	-10.65	0.0001	159	7.02	1213.5	5.03	2264	24108	group4	NA
Clk	MCACGTGA	0.0001	-10.58	0.0001	81	3.58	531.9	2.21	2264	24108	group4	NA
vnd	TYTCAAGTR	0.0001	-10.48	0.0001	60	2.65	361.6	1.5	2264	24108	group4	NA
fd59A	TWAARTAAACAWW	0.0001	-10.45	0.0001	29	1.28	130.1	0.54	2264	24108	group4	NA
lbe	TAACGAGG	0.0001	-10.32	0.0001	70	3.09	444.7	1.85	2264	24108	group4	NA
knrl	AASTAGAKCAC	0.0001	-10.26	0.0001	27	1.19	119	0.49	2264	24108	group4	1
zld	CTACCTGC	0.0001	-10.17	0.0001	45	1.99	248.4	1.03	2264	24108	group4	NA
Trl	MCTCTCTCCC	0.0001	-10.15	0.0001	19	0.84	68.1	0.28	2264	24108	group4	NA
BRC1_DROME	TGGTCTAKG	0.0001	-9.983	0.0001	48	2.12	273.9	1.14	2264	24108	group4	NA
CG6272	GVTGAYGTAAT	0.0001	-9.896	0.0002	14	0.62	41.7	0.17	2264	24108	group4	NA
gcm2	ATGCGGGY	0.0001	-9.461	0.0002	49	2.16	287.3	1.19	2264	24108	group4	NA
ovo	ACDGTTACW	0.0001	-9.378	0.0002	65	2.87	417.8	1.73	2264	24108	group4	NA
CG18619	GTKACGTCAT	0.0001	-9.311	0.0003	13	0.57	38	0.16	2264	24108	group4	NA
CG11504	CAGCAACAT	0.0001	-9.302	0.0003	59	2.61	369.9	1.53	2264	24108	group4	NA
Mnt	CCACGTG	0.0001	-9.283	0.0003	51	2.25	305.4	1.27	2264	24108	group4	NA
pb	STAATKAC	0.001	-9.152	0.0003	109	4.81	799.5	3.32	2264	24108	group4	1
CG4956	STTATGTAYT	0.001	-8.533	0.0006	37	1.63	205.8	0.85	2264	24108	group4	NA
E2f	AAATKSGCGCCAA	0.001	-8.384	0.0006	10	0.44	26.6	0.11	2264	24108	group4	NA
so	TGATACCNN	0.001	-8.189	0.0008	78	3.45	547.9	2.27	2264	24108	group4	NA
Vsx2	TTAATTAG	0.001	-8.177	0.0008	116	5.12	884.2	3.67	2264	24108	group4	NA
Med	GCGBCDGKSHRT	0.001	-8.113	0.0008	36	1.59	202.1	0.84	2264	24108	group4	NA
ftz	TTAATTAC	0.001	-7.896	0.001	84	3.71	605.8	2.51	2264	24108	group4	NA
amos	RMCATATGKY	0.001	-7.893	0.001	32	1.41	174.7	0.73	2264	24108	group4	NA
rib	YRKTGCAAAT	0.001	-7.86	0.001	53	2.34	341.2	1.42	2264	24108	group4	NA
phol	CGCCATHTTG	0.001	-7.765	0.0011	20	0.88	89	0.37	2264	24108	group4	NA
ttk	DTRTCCTTDN	0.001	-7.737	0.0012	189	8.35	1576	6.54	2264	24108	group4	NA
ken	ACTTTCTCC	0.001	-7.666	0.0012	49	2.16	311.3	1.29	2264	24108	group4	NA
org-1	AGGTGTGAR	0.001	-7.611	0.0013	35	1.55	200.2	0.83	2264	24108	group4	1
Vsx1	VTTAATTAG	0.001	-7.457	0.0015	85	3.75	623.2	2.59	2264	24108	group4	NA
D19B	TACCCTGTA	0.001	-7.325	0.0017	14	0.62	53.5	0.22	2264	24108	group4	2
CG4424	HMCCCRCCC	0.001	-7.295	0.0018	114	5.04	888.3	3.69	2264	24108	group4	NA
jigr1	MATAAAAAAAA	0.001	-7.257	0.0018	59	2.61	401.4	1.67	2264	24108	group4	NA
HLH54F	MMCACCTGYTV	0.001	-7.224	0.0018	26	1.15	136.9	0.57	2264	24108	group4	NA
ems	YTAATTASB	0.001	-7.165	0.0019	134	5.92	1076.4	4.47	2264	24108	group4	NA
Ets21C	CCGGAAGT	0.001	-6.95	0.0024	52	2.3	347.4	1.44	2264	24108	group4	NA
opa	BACCCCCCGCYGYG	0.001	-6.949	0.0024	3	0.13	2.1	0.01	2264	24108	group4	NA
repo	VTTAATTARB	0.001	-6.931	0.0024	45	1.99	289.5	1.2	2264	24108	group4	NA
z	WHTCACTCAA	0.01	-6.89	0.0025	52	2.3	348.4	1.45	2264	24108	group4	NA
unpg	SSTAATTGCN	0.01	-6.846	0.0026	73	3.22	530.7	2.2	2264	24108	group4	NA
Eip93F	ACWCCCGAAAAT	0.01	-6.809	0.0027	14	0.62	56.7	0.24	2264	24108	group4	NA
Hr38	BAAAGGTCA	0.01	-6.639	0.0032	33	1.46	196.2	0.81	2264	24108	group4	NA
dsf	AAAAGTCAAM	0.01	-6.596	0.0033	30	1.33	173.2	0.72	2264	24108	group4	NA
CG7928	TCCAKCCCTGGTW	0.01	-6.576	0.0033	4	0.18	5.3	0.02	2264	24108	group4	NA
ERR	TCAAGGTCAH	0.01	-6.53	0.0035	26	1.15	143.9	0.6	2264	24108	group4	NA
acj6	CTAATTAA	0.01	-6.278	0.0044	102	4.51	805.8	3.34	2264	24108	group4	NA
ind	YRYTAATTA	0.01	-6.226	0.0046	119	5.26	964.6	4	2264	24108	group4	NA
Hand	CASATGGCC	0.01	-6.138	0.005	27	1.19	155.9	0.65	2264	24108	group4	NA
Antp	TTTAATKA	0.01	-5.965	0.006	136	6.01	1132.9	4.7	2264	24108	group4	1
lab	YTAATTAS	0.01	-5.933	0.0061	138	6.1	1153	4.78	2264	24108	group4	1
croc	TACGTMAACAC	0.01	-5.858	0.0066	16	0.71	76.3	0.32	2264	24108	group4	NA
onecut	WNCGATCGATAAHN	0.01	-5.766	0.0072	10	0.44	37.7	0.16	2264	24108	group4	NA
Sox15	ATTGTTCGGTG	0.01	-5.717	0.0075	6	0.27	15.7	0.07	2264	24108	group4	NA
zen	STAATGAC	0.01	-5.699	0.0076	140	6.18	1179.4	4.89	2264	24108	group4	NA
CG12219	GWGTGTGTGTG	0.01	-5.671	0.0077	105	4.64	850.3	3.53	2264	24108	group4	1
sd	TGGAATGYGG	0.01	-5.635	0.008	30	1.33	185.3	0.77	2264	24108	group4	NA
cnc	DYGTCATSATGACRY	0.01	-5.486	0.0092	2	0.09	0.9	0	2264	24108	group4	NA
sage	AAAACAGCTGTTTT	0.01	-5.486	0.0092	2	0.09	0	0	2264	24108	group4	NA
ato	MCACCTGWCAC	0.01	-5.338	0.0106	18	0.8	95.1	0.39	2264	24108	group4	NA
Xbp1	GTGACGTGKC	0.01	-5.297	0.011	17	0.75	88	0.37	2264	24108	group4	NA
Ptx1	MTTAATCCCN	0.01	-5.28	0.0111	22	0.97	126.8	0.53	2264	24108	group4	NA
CG9876	SSTAATTGCG	0.01	-5.133	0.0128	38	1.68	259.5	1.08	2264	24108	group4	NA
Ets97D	ACCGGAAGT	0.01	-5.022	0.0142	27	1.19	169.7	0.7	2264	24108	group4	2
Atf-2	NGATGACGTCATCN	0.01	-4.916	0.0156	4	0.18	8.5	0.04	2264	24108	group4	NA
Chrac-14	TGACCGTTAC	0.01	-4.916	0.0156	4	0.18	8	0.03	2264	24108	group4	NA
dmrt93B	RATGTATCAWT	0.01	-4.846	0.0166	13	0.57	63.3	0.26	2264	24108	group4	NA
kni	AAATGMGATC	0.01	-4.758	0.018	43	1.9	309.9	1.29	2264	24108	group4	NA
Pdp1	RTTACGTAAY	0.1	-4.599	0.021	8	0.35	31.3	0.13	2264	24108	group4	NA
Oli	AMCATATGKT	0.1	-4.529	0.0224	16	0.71	88.6	0.37	2264	24108	group4	NA
Hr51	AAAAATCAAAGGT	0.1	-4.518	0.0225	4	0.18	9.6	0.04	2264	24108	group4	NA
scrt	RHGCAACAGGTGG	0.1	-4.518	0.0225	4	0.18	9.9	0.04	2264	24108	group4	NA
Dfd	SBTAATGAYG	0.1	-4.5	0.0228	71	3.14	568.3	2.36	2264	24108	group4	NA
pad	TWCCCCTYC	0.1	-4.475	0.0232	52	2.3	395.8	1.64	2264	24108	group4	NA
twi	AACACATGTT	0.1	-4.433	0.0241	16	0.71	89.8	0.37	2264	24108	group4	NA
Adf1	GCAGCGCWGY	0.1	-4.378	0.0253	19	0.84	114	0.47	2264	24108	group4	NA
sim	GTACGTGACC	0.1	-4.354	0.0258	9	0.4	39.8	0.17	2264	24108	group4	NA
Rx	STAATTGS	0.1	-4.353	0.0258	153	6.76	1357.9	5.63	2264	24108	group4	NA
Sox14	KTGTTCGGTG	0.1	-4.326	0.0263	10	0.44	46.5	0.19	2264	24108	group4	NA
hkb	MTCACGCCCMCC	0.1	-4.259	0.028	8	0.35	33.6	0.14	2264	24108	group4	1
al	TAATBNVATTA	0.1	-4.223	0.0289	25	1.1	164.3	0.68	2264	24108	group4	NA
CG12605	AHGCAACAGGTGG	0.1	-4.169	0.0304	4	0.18	10.5	0.04	2264	24108	group4	4
Dll	GCTAATTANN	0.1	-4.138	0.0312	95	4.2	806	3.34	2264	24108	group4	NA
CG5180	ATCGAACATC	0.1	-4.065	0.0334	9	0.4	41.7	0.17	2264	24108	group4	NA
Fer2	MCAGCTGACR	0.1	-3.997	0.0355	28	1.24	193.4	0.8	2264	24108	group4	NA
bin	WTAATGTAAACAAA	0.1	-3.929	0.0379	3	0.13	6.7	0.03	2264	24108	group4	NA
jim	BKKTKKTTTTTTTGT	0.1	-3.87	0.04	46	2.03	355.6	1.48	2264	24108	group4	3
CG12768	DKDTTGGTARNA	0.1	-3.805	0.0423	33	1.46	240.7	1	2264	24108	group4	NA
sv	SRWSCGTGAC	0.1	-3.805	0.0423	33	1.46	240.3	1	2264	24108	group4	3
toe	NTAATTGATTAN	0.1	-3.772	0.0435	6	0.27	23.9	0.1	2264	24108	group4	NA
B-H2	SCTAAACGGT	0.1	-3.757	0.0439	19	0.84	121	0.5	2264	24108	group4	NA
CG32532	NTAATBNVATTAN	0.1	-3.718	0.0455	23	1.02	155.3	0.64	2264	24108	group4	NA
Doc2	DAGGTGTGAA	0.1	-3.688	0.0467	24	1.06	164.5	0.68	2264	24108	group4	1
bcd	CVYTAATCCSC	0.1	-3.656	0.048	17	0.75	106.2	0.44	2264	24108	group4	NA
Abd-B	WTTWATKRCN	0.1	-3.62	0.0495	190	8.39	1759.1	7.3	2264	24108	group4	2
dimm	CACCATATGGTG	0.1	-3.412	0.0607	2	0.09	3.1	0.01	2264	24108	group4	NA
SoxN	MCGAACAATSN	0.1	-3.285	0.0686	21	0.93	145.1	0.6	2264	24108	group4	NA
dm	ACCACGTGKY	0.1	-3.23	0.0719	12	0.53	71.9	0.3	2264	24108	group4	NA
byn	AGGTGTGAAAT	0.1	-3.206	0.0733	9	0.4	48.5	0.2	2264	24108	group4	NA
dsx	TDATVACTTTGTAG	0.1	-3.202	0.0733	3	0.13	8	0.03	2264	24108	group4	NA
Doc3	DAGGTGTGAA	0.1	-3.166	0.0756	21	0.93	147.8	0.61	2264	24108	group4	NA
ey	CKAATTAR	0.1	-3.134	0.0778	69	3.05	592.9	2.46	2264	24108	group4	NA
Bgb	TTGCGGTTW	0.1	-3.103	0.0795	46	2.03	376	1.56	2264	24108	group4	NA
run	WAACCGCAA	0.1	-3.103	0.0795	46	2.03	376	1.56	2264	24108	group4	NA
tai	GACACGTGC	0.1	-2.996	0.0881	18	0.8	124.3	0.52	2264	24108	group4	NA
CG7786	BRTTACGTAAYM	0.1	-2.993	0.0881	5	0.22	21.1	0.09	2264	24108	group4	NA
crol	ACCCCCCCCCYCCCC	0.1	-2.972	0.0895	6	0.27	28.4	0.12	2264	24108	group4	NA
eve	NGTAATTAGN	0.1	-2.93	0.093	84	3.71	745.1	3.09	2264	24108	group4	NA
cad	NTTTTATKGCYY	0.1	-2.873	0.098	35	1.55	279.4	1.16	2264	24108	group4	NA
ro	GCTAATTA	0.1	-2.816	0.1033	75	3.31	662	2.75	2264	24108	group4	NA
btd	CMCGCCCACCN	0.1	-2.735	0.1115	50	2.21	424.6	1.76	2264	24108	group4	NA
D	ACCGAACAAT	0.1	-2.724	0.1124	8	0.35	46	0.19	2264	24108	group4	1
hng1	RTTACGTAAY	0.1	-2.545	0.1338	7	0.31	39.8	0.17	2264	24108	group4	NA
mid	RAGGTGTGAA	0.1	-2.538	0.1341	18	0.8	132	0.55	2264	24108	group4	NA
Jra	GATGACGTCATC	0.1	-2.512	0.1372	2	0.09	5.7	0.02	2264	24108	group4	NA
dar1	GCCACACCCAC	0.1	-2.441	0.1467	8	0.35	48	0.2	2264	24108	group4	NA
Atf6	RTGATGACGTGGCAH	0.1	-2.412	0.1474	1	0.04	0.6	0	2264	24108	group4	NA
CG17802	CAACCACCTGTTRM	0.1	-2.412	0.1474	1	0.04	1	0	2264	24108	group4	NA
CG4360	ATTACAACAACAACM	0.1	-2.412	0.1474	1	0.04	0.9	0	2264	24108	group4	NA
brk	TGGCGCCGGCGCCA	0.1	-2.412	0.1474	1	0.04	0.6	0	2264	24108	group4	NA
pita	YTAGCCAAGACACGAACCAY	0.1	-2.412	0.1474	1	0.04	0	0	2264	24108	group4	1
disco-r	AAVAATGTCMCC	0.1	-2.389	0.1503	4	0.18	18.9	0.08	2264	24108	group4	3
pdm3	CTAATTAT	0.1	-2.383	0.1505	19	0.84	144.1	0.6	2264	24108	group4	3
Mitf	TCACGTG	0.1	-2.368	0.1523	39	1.72	331.8	1.38	2264	24108	group4	NA
lbl	HTAATTAGS	1	-2.271	0.1671	86	3.8	795.3	3.3	2264	24108	group4	3
sima	GTACGTGAC	1	-2.269	0.1671	8	0.35	50.1	0.21	2264	24108	group4	NA
tll	TGAGGTCAATNN	1	-2.251	0.1692	10	0.44	67.8	0.28	2264	24108	group4	NA
klu	HCCACCCACGCAC	1	-2.242	0.1699	4	0.18	19	0.08	2264	24108	group4	2
CG3919	MSAMCVTGCAACACS	1	-2.207	0.1754	2	0.09	6.1	0.03	2264	24108	group4	NA
tap	TGACATVTGG	1	-2.182	0.1792	10	0.44	69	0.29	2264	24108	group4	NA
Hr83	AAAGTCAMAVTAGM	1	-2.079	0.1979	3	0.13	13.3	0.06	2264	24108	group4	NA
CG8281	YRTCAATATT	1	-2.054	0.202	32	1.41	274.4	1.14	2264	24108	group4	NA
bs	NCCATATATGGN	1	-1.922	0.2297	3	0.13	14.9	0.06	2264	24108	group4	NA
mamo	TMAGCCTAYWGA	1	-1.921	0.2297	7	0.31	46.2	0.19	2264	24108	group4	NA
shn	KGGAATCCCCT	1	-1.864	0.2406	5	0.22	31	0.13	2264	24108	group4	NA
slbo	BATTGCGCAATV	1	-1.864	0.2406	5	0.22	30.3	0.13	2264	24108	group4	4
gt	SGTTACGTAACS	1	-1.78	0.2608	3	0.13	15.6	0.06	2264	24108	group4	1
Sox102F	ATTGTTCGGTGGT	1	-1.764	0.2629	1	0.04	2.3	0.01	2264	24108	group4	3
ci	GACCACCCAMG	1	-1.764	0.2629	1	0.04	2.2	0.01	2264	24108	group4	NA
bigmax	GATCACGTGVYC	1	-1.755	0.2644	4	0.18	23.5	0.1	2264	24108	group4	NA
disco	AADTGTCACC	1	-1.752	0.2644	15	0.66	121.3	0.5	2264	24108	group4	1
abd-A	VNTAATTACC	1	-1.664	0.2876	25	1.1	220	0.91	2264	24108	group4	2
Asciz	MAAGTTGAAACAC	1	-1.572	0.3129	2	0.09	9.5	0.04	2264	24108	group4	NA
lz	WAACCGCAAAA	1	-1.547	0.3197	13	0.57	107.7	0.45	2264	24108	group4	2
sr	CCMCGCCCACRCAC	1	-1.516	0.3285	8	0.35	61.2	0.25	2264	24108	group4	NA
CG5369	TAATTAAATTA	1	-1.51	0.3295	7	0.31	52.4	0.22	2264	24108	group4	NA
gsb-n	GCGTGACGAATB	1	-1.469	0.3419	4	0.18	26	0.11	2264	24108	group4	2
pnr	HGATAAGATAASV	1	-1.448	0.3468	5	0.22	35.3	0.15	2264	24108	group4	NA
Spps	TTGGCCCCGCCCCCH	1	-1.419	0.3556	2	0.09	10	0.04	2264	24108	group4	1
CG2808	TAATTRSATTA	1	-1.311	0.3949	13	0.57	113.6	0.47	2264	24108	group4	NA
dys	AADTCGTGACT	1	-1.31	0.3949	5	0.22	37.1	0.15	2264	24108	group4	NA
tgo	AADTCGTGACT	1	-1.31	0.3949	5	0.22	37.1	0.15	2264	24108	group4	NA
usp	GGGGTCACGG	1	-1.307	0.3949	4	0.18	28.9	0.12	2264	24108	group4	2
schlank	AWTTTGGTRG	1	-1.304	0.3949	21	0.93	192.9	0.8	2264	24108	group4	NA
CG10904	CATGMGAGAAMWW	1	-1.286	0.398	2	0.09	11.9	0.05	2264	24108	group4	NA
nub	DTATGCAAATKA	1	-1.177	0.4422	31	1.37	298.9	1.24	2264	24108	group4	NA
YL-1	MCACCGAACACN	1	-1.165	0.4461	4	0.18	31	0.13	2264	24108	group4	NA
aop	AAACCGGAAGTA	1	-1.161	0.4463	1	0.04	4.9	0.02	2264	24108	group4	NA
CG12769	TCCCACRGGA	1	-1.152	0.4485	3	0.13	21	0.09	2264	24108	group4	4
Ets65A	GACCGGAAGTS	1	-1.073	0.4824	5	0.22	41.3	0.17	2264	24108	group4	NA
unc-4	TAATTWAATTA	1	-1.073	0.4824	5	0.22	41.2	0.17	2264	24108	group4	NA
btn	NNTAATTABC	1	-1.07	0.4824	55	2.43	551.2	2.29	2264	24108	group4	NA
slp2	HWTRTTTACAACAAW	1	-1.064	0.4833	2	0.09	13	0.05	2264	24108	group4	NA
luna	RCCACGCCCH	1	-1.009	0.5089	49	2.16	493.6	2.05	2264	24108	group4	NA
gsb	GATTMGTCACGCT	1	-0.9813	0.5198	1	0.04	5.9	0.02	2264	24108	group4	NA
sc	AWAGCAGCTGCTWT	1	-0.9813	0.5198	1	0.04	5.6	0.02	2264	24108	group4	NA
cbt	RCCACRCCCMC	1	-0.9498	0.5346	39	1.72	393	1.63	2264	24108	group4	4
Mio	ATCACGTG	1	-0.946	0.5349	28	1.24	279.7	1.16	2264	24108	group4	NA
Eip75B	ATGTAGGTCAMN	1	-0.9368	0.538	3	0.13	24.6	0.1	2264	24108	group4	NA
AP-2	HGCCTSAGGCD	1	-0.926	0.5421	4	0.18	34.6	0.14	2264	24108	group4	NA
prd	SATTCGTCACGS	1	-0.7463	0.6404	2	0.09	17.2	0.07	2264	24108	group4	NA
NK7.1	RTTAAACGGTD	1	-0.6966	0.6665	4	0.18	39.6	0.16	2264	24108	group4	3
Usf	ACCACGTGAC	1	-0.6966	0.6665	4	0.18	39.6	0.16	2264	24108	group4	1
hng3	TSRRCAGACAC	1	-0.6919	0.6675	24	1.06	252.5	1.05	2264	24108	group4	NA
Met	CACGTGTC	1	-0.658	0.6883	28	1.24	297.5	1.23	2264	24108	group4	NA
eg	DAAACTRGAGCA	1	-0.658	0.6883	4	0.18	40.1	0.17	2264	24108	group4	NA
CG7818	AAAGTGACGG	1	-0.6379	0.6956	1	0.04	8.9	0.04	2264	24108	group4	NA
Ets98B	TAMCGGATGCN	1	-0.6379	0.6956	1	0.04	8.2	0.03	2264	24108	group4	NA
hbn	WTAATTTAATTAW	1	-0.6298	0.6991	2	0.09	19.4	0.08	2264	24108	group4	1
CG11294	TAATTASATTA	1	-0.6068	0.7131	8	0.35	85	0.35	2264	24108	group4	NA
Ets96B	ACCGKAAGTG	1	-0.6062	0.7131	14	0.62	150.3	0.62	2264	24108	group4	NA
lmd	GGCCCCCCGC	1	-0.5381	0.759	8	0.35	88.9	0.37	2264	24108	group4	2
dpn	YGGCACGCGYCA	1	-0.5333	0.7603	2	0.09	21.3	0.09	2264	24108	group4	1
Stat92E	TTTCCNGGAAWTBCG	1	-0.4397	0.8323	1	0.04	11.9	0.05	2264	24108	group4	NA
Hey	GVCACGTGBC	1	-0.4365	0.8324	16	0.71	183.1	0.76	2264	24108	group4	3
h	YGSCACGCGMCA	1	-0.4176	0.8457	2	0.09	24.6	0.1	2264	24108	group4	NA
Kah	AACCACCTGTTR	1	-0.3913	0.8655	1	0.04	12.5	0.05	2264	24108	group4	2
pnt	ACCGGAAGTG	1	-0.3585	0.8916	12	0.53	144.8	0.6	2264	24108	group4	NA
sna	TGCACCTGTYGY	1	-0.3555	0.8916	2	0.09	26.7	0.11	2264	24108	group4	1
wor	GYAACAGGTGYAT	1	-0.3493	0.8944	1	0.04	13.7	0.06	2264	24108	group4	1
Mes2	TTTAAGCCAAAW	1	-0.3276	0.9112	8	0.35	100.8	0.42	2264	24108	group4	NA
Side	YGGCACGTGCCA	1	-0.2801	0.9527	1	0.04	15.1	0.06	2264	24108	group4	NA
CG6276	CCATAAAACAWAA	1	-0.2799	0.9527	2	0.09	29.6	0.12	2264	24108	group4	NA
CG3065	GCCACGCCCAC	1	-0.261	0.9652	20	0.88	246.5	1.02	2264	24108	group4	NA
PHDP	VTAATTMGATTAB	1	-0.2389	0.9838	2	0.09	31.8	0.13	2264	24108	group4	NA
sug	BACCCCCCRCGAH	1	-0.2262	0.9934	1	0.04	18	0.07	2264	24108	group4	NA
sqz	KTTTTTTTTRTDWAGY	1	-0.2217	0.9948	8	0.35	109.5	0.45	2264	24108	group4	NA
dl	SGGGTTTTTCCS	1	-0.2207	0.9948	2	0.09	32.5	0.14	2264	24108	group4	4
CG7745	SBGCKTTTAATTART	1	-0.2037	1	1	0.04	18.6	0.08	2264	24108	group4	NA
CG8765	AAGCKACABAMWBA	1	-0.2037	1	1	0.04	18	0.07	2264	24108	group4	NA
tj	CGTCAGCANWTT	1	-0.1943	1	4	0.18	61.4	0.25	2264	24108	group4	NA
CG12155	TACTCGTTGHTT	1	-0.1836	1	1	0.04	19.7	0.08	2264	24108	group4	NA
Rel	VGGGGRTTCCCCB	1	-0.1836	1	1	0.04	19.3	0.08	2264	24108	group4	NA
Blimp-1	WTCACTTTCACTT	1	-0.161	1	2	0.09	36.9	0.15	2264	24108	group4	NA
Kr	TTTAACCCTTTC	1	-0.1496	1	1	0.04	21.5	0.09	2264	24108	group4	NA
ss	CATTGCGTGAC	1	-0.1496	1	1	0.04	21.1	0.09	2264	24108	group4	2
CG42741	RCCACGCCCAHY	1	-0.1366	1	12	0.53	170.5	0.71	2264	24108	group4	3
CG2052	WTTTTTWTGCWTTTTTT	1	-0.07313	1	2	0.09	46.7	0.19	2264	24108	group4	NA
CG10654	TATTTYGYGYYGCGAATTA	1	0	1	0	0	0	0	2264	24108	group4	4
CG14667	ATATCACAWTGTGATAT	1	0	1	0	0	0	0	2264	24108	group4	NA
CG14860	TKACGTGKAMCACGTMA	1	0	1	0	0	0	0	2264	24108	group4	NA
CG31388	GCCGTCACTTY	1	0	1	0	0	4.5	0.02	2264	24108	group4	NA
CG33557	CCAGATGKYRMVVMVAYWAMA	1	0	1	0	0	0.6	0	2264	24108	group4	NA
CG4404	GCAGTAAWTAVAGC	1	0	1	0	0	9.5	0.04	2264	24108	group4	NA
CG4854	GTGGTTGGCAAC	1	0	1	0	0	9.9	0.04	2264	24108	group4	NA
CG7046	RTGGATTGCAGCAT	1	0	1	0	0	3	0.01	2264	24108	group4	NA
CG7368	ATTWTCCCCCCCCCCCCCHC	1	0	1	0	0	3.9	0.02	2264	24108	group4	NA
CG8145	CCCACCCGACRCCCRCCC	1	0	1	0	0	0	0	2264	24108	group4	NA
CG8319	CCCGTCACTTT	1	0	1	0	0	4.1	0.02	2264	24108	group4	NA
CrebA	TGATGACGTGGCA	1	0	1	0	0	0.6	0	2264	24108	group4	NA
Dif	TGGGTTTTTCCCA	1	0	1	0	0	9.2	0.04	2264	24108	group4	4
Dip3	TATTACCTTATTATS	1	0	1	0	0	0	0	2264	24108	group4	NA
HLH106	ATCACGTGAY	1	0	1	0	0	13.2	0.05	2264	24108	group4	NA
HLH4C	GGRCGCAGCTGCGBCC	1	0	1	0	0	0	0	2264	24108	group4	NA
Hnf4	RGGTCAAAGGTCA	1	0	1	0	0	6.3	0.03	2264	24108	group4	3
Hr96	YRAGTGCAYRTGYACYYR	1	0	1	0	0	1.9	0.01	2264	24108	group4	NA
Hsf	TGGAATGTTCTVGAABN	1	0	1	0	0	1	0	2264	24108	group4	NA
Klf15	KAYACGCCCCCTT	1	0	1	0	0	18.4	0.08	2264	24108	group4	NA
Max	AAACCACGTGGTTT	1	0	1	0	0	0.6	0	2264	24108	group4	2
Myb	AAAAAACCGTTAMR	1	0	1	0	0	1	0	2264	24108	group4	NA
NfI	TTGGCANNNTGCCAA	1	0	1	0	0	4.9	0.02	2264	24108	group4	4
Poxm	CASTCATGCGTGACG	1	0	1	0	0	0	0	2264	24108	group4	1
Poxn	DGCGTGACGGTCACGGT	1	0	1	0	0	0	0	2264	24108	group4	NA
Q8IP13_DROME	TTTGGTGGTGACCT	1	0	1	0	0	0.7	0	2264	24108	group4	NA
Rfx	SGTTGCCATGGYAACG	1	0	1	0	0	1.2	0	2264	24108	group4	3
Sox21a	NAACAATAVCATTGTTY	1	0	1	0	0	0	0	2264	24108	group4	1
Sox21b	RAACAATWNCAKTGTTY	1	0	1	0	0	0	0	2264	24108	group4	3
Sp1	MSGCCACGCCCAGT	1	0	1	0	0	4.3	0.02	2264	24108	group4	1
ab	YTCWDAATRGGTCCTGGCCTV	1	0	1	0	0	0	0	2264	24108	group4	NA
ac	AAAAGCAGCTGCTTTT	1	0	1	0	0	0	0	2264	24108	group4	NA
ash2	GATAATAAGGTAATA	1	0	1	0	0	0	0	2264	24108	group4	NA
bbx	YAACAATANCATTGTTR	1	0	1	0	0	0	0	2264	24108	group4	NA
bowl	GCGTAACACSGGTAGCA	1	0	1	0	0	0	0	2264	24108	group4	NA
crc	TTGGATGACGTCATCCAA	1	0	1	0	0	0	0	2264	24108	group4	NA
cwo	AAGTCACGTGACTT	1	0	1	0	0	0.7	0	2264	24108	group4	NA
cyc	GTCACGTGAC	1	0	1	0	0	3.1	0.01	2264	24108	group4	NA
egg	TAWTAAGGTGATAWTW	1	0	1	0	0	1.3	0.01	2264	24108	group4	1
erm	TGATTGCTCTTTT	1	0	1	0	0	1.6	0.01	2264	24108	group4	1
exex	NCVBTAATTAGCGY	1	0	1	0	0	8.8	0.04	2264	24108	group4	NA
eyg	GATAATCGATTATC	1	0	1	0	0	0	0	2264	24108	group4	2
fd102C	GCGAAGRACCGCAAGC	1	0	1	0	0	0	0	2264	24108	group4	1
fd96Ca	TRTGTAAATATTTACATA	1	0	1	0	0	0	0	2264	24108	group4	NA
fkh	TATGYAAATATTTACATA	1	0	1	0	0	0	0	2264	24108	group4	NA
gcm	TATGCGGGTRSYACCCGCATA	1	0	1	0	0	0	0	2264	24108	group4	2
gem	WAACCGGTTWWAACCGGTTW	1	0	1	0	0	0	0	2264	24108	group4	NA
gl	ATTACCATACAAGTGCAV	1	0	1	0	0	0	0	2264	24108	group4	NA
her	GCTCAYAASTGCGTTTWTGAGT	1	0	1	0	0	0	0	2264	24108	group4	NA
kay	YGATGASTCATCR	1	0	1	0	0	6.7	0.03	2264	24108	group4	NA
kn	BWATTCCCWWGGGAATWV	1	0	1	0	0	0	0	2264	24108	group4	1
lin-28	TCGTGTAGGTCGGTGGK	1	0	1	0	0	0	0	2264	24108	group4	NA
maf-S	AAAAAGTGCTGACA	1	0	1	0	0	1.8	0.01	2264	24108	group4	NA
odd	TGCTACCGGTAGCA	1	0	1	0	0	0	0	2264	24108	group4	1
pdm2	VWTATGCAAATTAGB	1	0	1	0	0	28.6	0.12	2264	24108	group4	NA
pfk	GGAACRRTGGGAWKK	1	0	1	0	0	6	0.02	2264	24108	group4	NA
pho	GAAGCCATAACGGC	1	0	1	0	0	3.8	0.02	2264	24108	group4	NA
sens	TGCAGTGATTTATT	1	0	1	0	0	3.4	0.01	2264	24108	group4	1
sens-2	ATAAATCACAGCAYNC	1	0	1	0	0	1.6	0.01	2264	24108	group4	NA
seq	AAACCCACCCCTAA	1	0	1	0	0	3.1	0.01	2264	24108	group4	NA
sob	GCTACCGYRTTACGCR	1	0	1	0	0	0	0	2264	24108	group4	1
stc	TATCACAWTGTGATA	1	0	1	0	0	1.2	0.01	2264	24108	group4	NA
toy	TTCACGCATGACTGCACAC	1	0	1	0	0	0	0	2264	24108	group4	NA
vvl	ATTATGCAAATKAGST	1	0	1	0	0	10.5	0.04	2264	24108	group4	NA
