# Supplementary material for: The continuum of Drosophila embryonic development at single-cell resolution
Source: Science. Author manuscript; Available in PMC 2022 Aug 11. (PMC9371440; doi:10.1126/science.abn5800)
Supplement: Supplementary tables [file NIHMS1828489-supplement-Supplementary_tables.zip › science.abn5800_table_s8.xlsx]

## Sheet: TableS8
NNLS-based links between RNA and ATAC clusters.
RNA_cluster	ATAC_cluster	nnls_correlation	time_point
0:maternal	0:Unknown	0.0002	00-02
1:maternal	0:Unknown	0.00682505	00-02
10:maternal	0:Unknown	0.0002	00-02
11:maternal	0:Unknown	0.0002	00-02
12:maternal	0:Unknown	0.0002	00-02
13:maternal	0:Unknown	0.0002	00-02
14:maternal	0:Unknown	0.00296248	00-02
15:maternal	0:Unknown	0.0002	00-02
2:maternal	0:Unknown	0.0002	00-02
3:maternal	0:Unknown	0.0002	00-02
4:maternal	0:Unknown	0.0002	00-02
5:maternal	0:Unknown	0.0002	00-02
6:maternal	0:Unknown	0.0002	00-02
7:maternal	0:Unknown	0.0002	00-02
8:maternal	0:Unknown	0.0002	00-02
9:maternal	0:Unknown	0.0002	00-02
0:maternal	1:Blastoderm	0.0002	00-02
1:maternal	1:Blastoderm	0.0002	00-02
10:maternal	1:Blastoderm	0.0002	00-02
11:maternal	1:Blastoderm	0.0002	00-02
12:maternal	1:Blastoderm	0.00850495	00-02
13:maternal	1:Blastoderm	0.0002	00-02
14:maternal	1:Blastoderm	0.000236081	00-02
15:maternal	1:Blastoderm	0.0002	00-02
2:maternal	1:Blastoderm	0.0002	00-02
3:maternal	1:Blastoderm	0.0002	00-02
4:maternal	1:Blastoderm	0.0002	00-02
5:maternal	1:Blastoderm	0.0002	00-02
6:maternal	1:Blastoderm	0.0002	00-02
7:maternal	1:Blastoderm	0.0002	00-02
8:maternal	1:Blastoderm	0.0002	00-02
9:maternal	1:Blastoderm	0.0002	00-02
0:maternal	2:Blastoderm	0.00242373	00-02
1:maternal	2:Blastoderm	0.760091	00-02
10:maternal	2:Blastoderm	0.00442802	00-02
11:maternal	2:Blastoderm	0.00792646	00-02
12:maternal	2:Blastoderm	0.00842394	00-02
13:maternal	2:Blastoderm	0.00272665	00-02
14:maternal	2:Blastoderm	0.491507	00-02
15:maternal	2:Blastoderm	0.00286034	00-02
2:maternal	2:Blastoderm	0.0045136	00-02
3:maternal	2:Blastoderm	0.00732947	00-02
4:maternal	2:Blastoderm	0.00246082	00-02
5:maternal	2:Blastoderm	0.00259147	00-02
6:maternal	2:Blastoderm	0.00422917	00-02
7:maternal	2:Blastoderm	0.00301274	00-02
8:maternal	2:Blastoderm	0.00617877	00-02
9:maternal	2:Blastoderm	0.00360503	00-02
0:maternal	3:Blastoderm	0.0002	00-02
1:maternal	3:Blastoderm	0.00270977	00-02
10:maternal	3:Blastoderm	0.0002	00-02
11:maternal	3:Blastoderm	0.0002	00-02
12:maternal	3:Blastoderm	0.00332937	00-02
13:maternal	3:Blastoderm	0.0002	00-02
14:maternal	3:Blastoderm	0.00438721	00-02
15:maternal	3:Blastoderm	0.0002	00-02
2:maternal	3:Blastoderm	0.0002	00-02
3:maternal	3:Blastoderm	0.0002	00-02
4:maternal	3:Blastoderm	0.0002	00-02
5:maternal	3:Blastoderm	0.0002	00-02
6:maternal	3:Blastoderm	0.0002	00-02
7:maternal	3:Blastoderm	0.0002	00-02
8:maternal	3:Blastoderm	0.0002	00-02
9:maternal	3:Blastoderm	0.0002	00-02
0:maternal	4:Blastoderm	0.0002	00-02
1:maternal	4:Blastoderm	0.00718206	00-02
10:maternal	4:Blastoderm	0.0002	00-02
11:maternal	4:Blastoderm	0.0002	00-02
12:maternal	4:Blastoderm	0.0002	00-02
13:maternal	4:Blastoderm	0.0002	00-02
14:maternal	4:Blastoderm	0.00460145	00-02
15:maternal	4:Blastoderm	0.0002	00-02
2:maternal	4:Blastoderm	0.0002	00-02
3:maternal	4:Blastoderm	0.0002	00-02
4:maternal	4:Blastoderm	0.0002	00-02
5:maternal	4:Blastoderm	0.0002	00-02
6:maternal	4:Blastoderm	0.0002	00-02
7:maternal	4:Blastoderm	0.0002	00-02
8:maternal	4:Blastoderm	0.0002	00-02
9:maternal	4:Blastoderm	0.0002	00-02
0:maternal	5:Unknown	0.0002	00-02
1:maternal	5:Unknown	0.0102079	00-02
10:maternal	5:Unknown	0.0002	00-02
11:maternal	5:Unknown	0.0002	00-02
12:maternal	5:Unknown	0.000200247	00-02
13:maternal	5:Unknown	0.0002	00-02
14:maternal	5:Unknown	0.00309343	00-02
15:maternal	5:Unknown	0.0002	00-02
2:maternal	5:Unknown	0.0002	00-02
3:maternal	5:Unknown	0.0002	00-02
4:maternal	5:Unknown	0.0002	00-02
5:maternal	5:Unknown	0.0002	00-02
6:maternal	5:Unknown	0.0002	00-02
7:maternal	5:Unknown	0.0002	00-02
8:maternal	5:Unknown	0.0002	00-02
9:maternal	5:Unknown	0.0002	00-02
0:ectoderm anlage in statu nascendi	0:Ectoderm anlage	0.733114	02-04
1:cellular blastoderm / pole cell	0:Ectoderm anlage	0.0002	02-04
10:ubiquitous	0:Ectoderm anlage	0.0002	02-04
11:ubiquitous	0:Ectoderm anlage	0.00353286	02-04
12:ubiquitous	0:Ectoderm anlage	0.00363147	02-04
13:anlage in statu nascendi	0:Ectoderm anlage	0.00551945	02-04
14:ubiquitous	0:Ectoderm anlage	0.00323339	02-04
15:ectoderm anlage	0:Ectoderm anlage	0.0135953	02-04
16:yolk nuclei	0:Ectoderm anlage	0.0002	02-04
2:ubiquitous	0:Ectoderm anlage	0.00267876	02-04
3:cellular blastoderm / pole cell	0:Ectoderm anlage	0.0002	02-04
4:cellular blastoderm / pole cell	0:Ectoderm anlage	0.0002	02-04
5:cellular blastoderm / pole cell	0:Ectoderm anlage	0.0002	02-04
6:ubiquitous	0:Ectoderm anlage	0.00467196	02-04
7:anlage in statu nascendi	0:Ectoderm anlage	0.000809591	02-04
8:ubiquitous	0:Ectoderm anlage	0.00351845	02-04
9:ubiquitous	0:Ectoderm anlage	0.000486373	02-04
0:ectoderm anlage in statu nascendi	1:Ectoderm anlage	0.00419387	02-04
1:cellular blastoderm / pole cell	1:Ectoderm anlage	0.00297828	02-04
10:ubiquitous	1:Ectoderm anlage	0.0105459	02-04
11:ubiquitous	1:Ectoderm anlage	0.00289463	02-04
12:ubiquitous	1:Ectoderm anlage	0.0002	02-04
13:anlage in statu nascendi	1:Ectoderm anlage	0.0002	02-04
14:ubiquitous	1:Ectoderm anlage	0.00400857	02-04
15:ectoderm anlage	1:Ectoderm anlage	0.0002	02-04
16:yolk nuclei	1:Ectoderm anlage	0.0002	02-04
2:ubiquitous	1:Ectoderm anlage	0.0002	02-04
3:cellular blastoderm / pole cell	1:Ectoderm anlage	0.00390178	02-04
4:cellular blastoderm / pole cell	1:Ectoderm anlage	0.00375088	02-04
5:cellular blastoderm / pole cell	1:Ectoderm anlage	0.00652805	02-04
6:ubiquitous	1:Ectoderm anlage	0.0002	02-04
7:anlage in statu nascendi	1:Ectoderm anlage	0.733967	02-04
8:ubiquitous	1:Ectoderm anlage	0.0002	02-04
9:ubiquitous	1:Ectoderm anlage	0.0002	02-04
0:ectoderm anlage in statu nascendi	2:Mesoderm anlage	0.0002	02-04
1:cellular blastoderm / pole cell	2:Mesoderm anlage	0.0002	02-04
10:ubiquitous	2:Mesoderm anlage	0.0002	02-04
11:ubiquitous	2:Mesoderm anlage	0.0002	02-04
12:ubiquitous	2:Mesoderm anlage	0.0002	02-04
13:anlage in statu nascendi	2:Mesoderm anlage	0.440382	02-04
14:ubiquitous	2:Mesoderm anlage	0.00479343	02-04
15:ectoderm anlage	2:Mesoderm anlage	0.0002	02-04
16:yolk nuclei	2:Mesoderm anlage	0.0002	02-04
2:ubiquitous	2:Mesoderm anlage	0.0002	02-04
3:cellular blastoderm / pole cell	2:Mesoderm anlage	0.0002	02-04
4:cellular blastoderm / pole cell	2:Mesoderm anlage	0.0002	02-04
5:cellular blastoderm / pole cell	2:Mesoderm anlage	0.0002	02-04
6:ubiquitous	2:Mesoderm anlage	0.0002	02-04
7:anlage in statu nascendi	2:Mesoderm anlage	0.0002	02-04
8:ubiquitous	2:Mesoderm anlage	0.0002	02-04
9:ubiquitous	2:Mesoderm anlage	0.0002	02-04
0:ectoderm anlage in statu nascendi	3:Germ cell	0.0002	02-04
1:cellular blastoderm / pole cell	3:Germ cell	0.0002	02-04
10:ubiquitous	3:Germ cell	0.0002	02-04
11:ubiquitous	3:Germ cell	0.0002	02-04
12:ubiquitous	3:Germ cell	0.0002	02-04
13:anlage in statu nascendi	3:Germ cell	0.00493413	02-04
14:ubiquitous	3:Germ cell	0.0002	02-04
15:ectoderm anlage	3:Germ cell	0.0002	02-04
16:yolk nuclei	3:Germ cell	0.0076548	02-04
2:ubiquitous	3:Germ cell	0.0002	02-04
3:cellular blastoderm / pole cell	3:Germ cell	0.0002	02-04
4:cellular blastoderm / pole cell	3:Germ cell	0.0002	02-04
5:cellular blastoderm / pole cell	3:Germ cell	0.00438494	02-04
6:ubiquitous	3:Germ cell	0.0002	02-04
7:anlage in statu nascendi	3:Germ cell	0.00611275	02-04
8:ubiquitous	3:Germ cell	0.0002	02-04
9:ubiquitous	3:Germ cell	0.0002	02-04
0:ectoderm anlage in statu nascendi	4:Endoderm anlage	0.00459137	02-04
1:cellular blastoderm / pole cell	4:Endoderm anlage	0.0002	02-04
10:ubiquitous	4:Endoderm anlage	0.0002	02-04
11:ubiquitous	4:Endoderm anlage	0.0002	02-04
12:ubiquitous	4:Endoderm anlage	0.0002	02-04
13:anlage in statu nascendi	4:Endoderm anlage	0.0002	02-04
14:ubiquitous	4:Endoderm anlage	0.00258573	02-04
15:ectoderm anlage	4:Endoderm anlage	0.0002	02-04
16:yolk nuclei	4:Endoderm anlage	0.0002	02-04
2:ubiquitous	4:Endoderm anlage	0.0002	02-04
3:cellular blastoderm / pole cell	4:Endoderm anlage	0.0002	02-04
4:cellular blastoderm / pole cell	4:Endoderm anlage	0.0002	02-04
5:cellular blastoderm / pole cell	4:Endoderm anlage	0.0002	02-04
6:ubiquitous	4:Endoderm anlage	0.0002	02-04
7:anlage in statu nascendi	4:Endoderm anlage	0.00931872	02-04
8:ubiquitous	4:Endoderm anlage	0.0002	02-04
9:ubiquitous	4:Endoderm anlage	0.0002	02-04
0:ectoderm anlage in statu nascendi	5:Unknown	0.00607547	02-04
1:cellular blastoderm / pole cell	5:Unknown	0.0002	02-04
10:ubiquitous	5:Unknown	0.0002	02-04
11:ubiquitous	5:Unknown	0.0002	02-04
12:ubiquitous	5:Unknown	0.0002	02-04
13:anlage in statu nascendi	5:Unknown	0.0002	02-04
14:ubiquitous	5:Unknown	0.00237545	02-04
15:ectoderm anlage	5:Unknown	0.0002	02-04
16:yolk nuclei	5:Unknown	0.0002	02-04
2:ubiquitous	5:Unknown	0.0002	02-04
3:cellular blastoderm / pole cell	5:Unknown	0.0002	02-04
4:cellular blastoderm / pole cell	5:Unknown	0.0002	02-04
5:cellular blastoderm / pole cell	5:Unknown	0.0002	02-04
6:ubiquitous	5:Unknown	0.0002	02-04
7:anlage in statu nascendi	5:Unknown	0.0105669	02-04
8:ubiquitous	5:Unknown	0.0002	02-04
9:ubiquitous	5:Unknown	0.0002	02-04
0:ectoderm anlage in statu nascendi	6:Blastoderm	0.0002	02-04
1:cellular blastoderm / pole cell	6:Blastoderm	0.0002	02-04
10:ubiquitous	6:Blastoderm	0.00638517	02-04
11:ubiquitous	6:Blastoderm	0.00278412	02-04
12:ubiquitous	6:Blastoderm	0.00334298	02-04
13:anlage in statu nascendi	6:Blastoderm	0.0002	02-04
14:ubiquitous	6:Blastoderm	0.116836	02-04
15:ectoderm anlage	6:Blastoderm	0.0002	02-04
16:yolk nuclei	6:Blastoderm	0.575111	02-04
2:ubiquitous	6:Blastoderm	0.00252163	02-04
3:cellular blastoderm / pole cell	6:Blastoderm	0.0002	02-04
4:cellular blastoderm / pole cell	6:Blastoderm	0.0002	02-04
5:cellular blastoderm / pole cell	6:Blastoderm	0.00374126	02-04
6:ubiquitous	6:Blastoderm	0.00172376	02-04
7:anlage in statu nascendi	6:Blastoderm	0.0197979	02-04
8:ubiquitous	6:Blastoderm	0.00184263	02-04
9:ubiquitous	6:Blastoderm	0.00688095	02-04
0:ectoderm anlage in statu nascendi	7:Unknown	0.00465621	02-04
1:cellular blastoderm / pole cell	7:Unknown	0.0002	02-04
10:ubiquitous	7:Unknown	0.0002	02-04
11:ubiquitous	7:Unknown	0.0002	02-04
12:ubiquitous	7:Unknown	0.0002	02-04
13:anlage in statu nascendi	7:Unknown	0.0002	02-04
14:ubiquitous	7:Unknown	0.0002	02-04
15:ectoderm anlage	7:Unknown	0.0002	02-04
16:yolk nuclei	7:Unknown	0.0002	02-04
2:ubiquitous	7:Unknown	0.0002	02-04
3:cellular blastoderm / pole cell	7:Unknown	0.0002	02-04
4:cellular blastoderm / pole cell	7:Unknown	0.0002	02-04
5:cellular blastoderm / pole cell	7:Unknown	0.0002	02-04
6:ubiquitous	7:Unknown	0.0002	02-04
7:anlage in statu nascendi	7:Unknown	0.0137025	02-04
8:ubiquitous	7:Unknown	0.0002	02-04
9:ubiquitous	7:Unknown	0.0002	02-04
0:ectoderm anlage in statu nascendi	8:Unknown	0.0002	02-04
1:cellular blastoderm / pole cell	8:Unknown	0.0002	02-04
10:ubiquitous	8:Unknown	0.0002	02-04
11:ubiquitous	8:Unknown	0.0002	02-04
12:ubiquitous	8:Unknown	0.0002	02-04
13:anlage in statu nascendi	8:Unknown	0.0002	02-04
14:ubiquitous	8:Unknown	0.00260168	02-04
15:ectoderm anlage	8:Unknown	0.0002	02-04
16:yolk nuclei	8:Unknown	0.0002	02-04
2:ubiquitous	8:Unknown	0.0002	02-04
3:cellular blastoderm / pole cell	8:Unknown	0.0002	02-04
4:cellular blastoderm / pole cell	8:Unknown	0.0002	02-04
5:cellular blastoderm / pole cell	8:Unknown	0.0002	02-04
6:ubiquitous	8:Unknown	0.0002	02-04
7:anlage in statu nascendi	8:Unknown	0.00237857	02-04
8:ubiquitous	8:Unknown	0.0002	02-04
9:ubiquitous	8:Unknown	0.0002	02-04
0:ectoderm primordium	0:Ectoderm anlage	0.0496658	04-06
1:ubiquitous	0:Ectoderm anlage	0.0002	04-06
10:ubiquitous	0:Ectoderm anlage	0.0002	04-06
11:ectoderm primordium	0:Ectoderm anlage	0.00148092	04-06
12:peripheral nervous system primordium	0:Ectoderm anlage	0.00719511	04-06
13:ubiquitous	0:Ectoderm anlage	0.0002	04-06
14:ubiquitous	0:Ectoderm anlage	0.0002	04-06
15:ectoderm primordium	0:Ectoderm anlage	0.00103153	04-06
16:ubiquitous	0:Ectoderm anlage	0.0126954	04-06
17:ectoderm primordium	0:Ectoderm anlage	0.00140406	04-06
18:ubiquitous	0:Ectoderm anlage	0.0002	04-06
19:germ cell	0:Ectoderm anlage	0.0002	04-06
2:ubiquitous	0:Ectoderm anlage	0.00646116	04-06
20:yolk nuclei	0:Ectoderm anlage	0.0002	04-06
21:endoderm primordium	0:Ectoderm anlage	0.00600479	04-06
22:ubiquitous	0:Ectoderm anlage	0.00615703	04-06
23:ubiquitous	0:Ectoderm anlage	0.0002	04-06
24:ubiquitous	0:Ectoderm anlage	0.0002	04-06
25:ubiquitous	0:Ectoderm anlage	0.00767551	04-06
26:ubiquitous	0:Ectoderm anlage	0.00176846	04-06
27:ventral nerve cord primordium	0:Ectoderm anlage	0.0002	04-06
28:amnioserosa	0:Ectoderm anlage	0.00182256	04-06
29:tracheal primordium	0:Ectoderm anlage	0.0002	04-06
3:ubiquitous	0:Ectoderm anlage	0.0032218	04-06
30:foregut / hindgut primordium	0:Ectoderm anlage	0.00864156	04-06
31:yolk nuclei	0:Ectoderm anlage	0.00704207	04-06
4:ubiquitous	0:Ectoderm anlage	0.0010123	04-06
5:ubiquitous	0:Ectoderm anlage	0.0002	04-06
6:ectoderm primordium	0:Ectoderm anlage	0.00202148	04-06
7:ubiquitous	0:Ectoderm anlage	0.00789474	04-06
8:mesoderm primordium	0:Ectoderm anlage	0.00313546	04-06
9:ubiquitous	0:Ectoderm anlage	0.0039109	04-06
0:ectoderm primordium	1:Ectoderm anlage	0.0002	04-06
1:ubiquitous	1:Ectoderm anlage	0.0002	04-06
10:ubiquitous	1:Ectoderm anlage	0.0002	04-06
11:ectoderm primordium	1:Ectoderm anlage	0.0002	04-06
12:peripheral nervous system primordium	1:Ectoderm anlage	0.0002	04-06
13:ubiquitous	1:Ectoderm anlage	0.0002	04-06
14:ubiquitous	1:Ectoderm anlage	0.0002	04-06
15:ectoderm primordium	1:Ectoderm anlage	0.00523493	04-06
16:ubiquitous	1:Ectoderm anlage	0.000413695	04-06
17:ectoderm primordium	1:Ectoderm anlage	0.0002	04-06
18:ubiquitous	1:Ectoderm anlage	0.0002	04-06
19:germ cell	1:Ectoderm anlage	0.00435804	04-06
2:ubiquitous	1:Ectoderm anlage	0.00999166	04-06
20:yolk nuclei	1:Ectoderm anlage	0.00185231	04-06
21:endoderm primordium	1:Ectoderm anlage	0.0002	04-06
22:ubiquitous	1:Ectoderm anlage	0.0002	04-06
23:ubiquitous	1:Ectoderm anlage	0.0002	04-06
24:ubiquitous	1:Ectoderm anlage	0.0002	04-06
25:ubiquitous	1:Ectoderm anlage	0.0002	04-06
26:ubiquitous	1:Ectoderm anlage	0.0002	04-06
27:ventral nerve cord primordium	1:Ectoderm anlage	0.0002	04-06
28:amnioserosa	1:Ectoderm anlage	0.00331104	04-06
29:tracheal primordium	1:Ectoderm anlage	0.00643616	04-06
3:ubiquitous	1:Ectoderm anlage	0.0002	04-06
30:foregut / hindgut primordium	1:Ectoderm anlage	0.0002	04-06
31:yolk nuclei	1:Ectoderm anlage	0.0002	04-06
4:ubiquitous	1:Ectoderm anlage	0.0002	04-06
5:ubiquitous	1:Ectoderm anlage	0.0002	04-06
6:ectoderm primordium	1:Ectoderm anlage	0.0002	04-06
7:ubiquitous	1:Ectoderm anlage	0.0002	04-06
8:mesoderm primordium	1:Ectoderm anlage	0.0002	04-06
9:ubiquitous	1:Ectoderm anlage	0.0002	04-06
0:ectoderm primordium	10:Amnioserosa anlage	0.0002	04-06
1:ubiquitous	10:Amnioserosa anlage	0.0002	04-06
10:ubiquitous	10:Amnioserosa anlage	0.0002	04-06
11:ectoderm primordium	10:Amnioserosa anlage	0.0002	04-06
12:peripheral nervous system primordium	10:Amnioserosa anlage	0.0002	04-06
13:ubiquitous	10:Amnioserosa anlage	0.0002	04-06
14:ubiquitous	10:Amnioserosa anlage	0.0002	04-06
15:ectoderm primordium	10:Amnioserosa anlage	0.0002	04-06
16:ubiquitous	10:Amnioserosa anlage	0.0002	04-06
17:ectoderm primordium	10:Amnioserosa anlage	0.0002	04-06
18:ubiquitous	10:Amnioserosa anlage	0.0002	04-06
19:germ cell	10:Amnioserosa anlage	0.00311023	04-06
2:ubiquitous	10:Amnioserosa anlage	0.00731591	04-06
20:yolk nuclei	10:Amnioserosa anlage	0.0002	04-06
21:endoderm primordium	10:Amnioserosa anlage	0.0002	04-06
22:ubiquitous	10:Amnioserosa anlage	0.0002	04-06
23:ubiquitous	10:Amnioserosa anlage	0.0002	04-06
24:ubiquitous	10:Amnioserosa anlage	0.0002	04-06
25:ubiquitous	10:Amnioserosa anlage	0.0002	04-06
26:ubiquitous	10:Amnioserosa anlage	0.0002	04-06
27:ventral nerve cord primordium	10:Amnioserosa anlage	0.0002	04-06
28:amnioserosa	10:Amnioserosa anlage	0.69334	04-06
29:tracheal primordium	10:Amnioserosa anlage	0.00152229	04-06
3:ubiquitous	10:Amnioserosa anlage	0.0002	04-06
30:foregut / hindgut primordium	10:Amnioserosa anlage	0.0002	04-06
31:yolk nuclei	10:Amnioserosa anlage	0.0002	04-06
4:ubiquitous	10:Amnioserosa anlage	0.0002	04-06
5:ubiquitous	10:Amnioserosa anlage	0.0002	04-06
6:ectoderm primordium	10:Amnioserosa anlage	0.0002	04-06
7:ubiquitous	10:Amnioserosa anlage	0.0002	04-06
8:mesoderm primordium	10:Amnioserosa anlage	0.0002	04-06
9:ubiquitous	10:Amnioserosa anlage	0.0002	04-06
0:ectoderm primordium	11:Yolk	0.0002	04-06
1:ubiquitous	11:Yolk	0.0002	04-06
10:ubiquitous	11:Yolk	0.0002	04-06
11:ectoderm primordium	11:Yolk	0.0002	04-06
12:peripheral nervous system primordium	11:Yolk	0.0002	04-06
13:ubiquitous	11:Yolk	0.0002	04-06
14:ubiquitous	11:Yolk	0.0002	04-06
15:ectoderm primordium	11:Yolk	0.0002	04-06
16:ubiquitous	11:Yolk	0.0002	04-06
17:ectoderm primordium	11:Yolk	0.0002	04-06
18:ubiquitous	11:Yolk	0.0002	04-06
19:germ cell	11:Yolk	0.00977286	04-06
2:ubiquitous	11:Yolk	0.00554337	04-06
20:yolk nuclei	11:Yolk	0.678213	04-06
21:endoderm primordium	11:Yolk	0.0002	04-06
22:ubiquitous	11:Yolk	0.0002	04-06
23:ubiquitous	11:Yolk	0.0002	04-06
24:ubiquitous	11:Yolk	0.0002	04-06
25:ubiquitous	11:Yolk	0.0002	04-06
26:ubiquitous	11:Yolk	0.0002	04-06
27:ventral nerve cord primordium	11:Yolk	0.0002	04-06
28:amnioserosa	11:Yolk	0.0002	04-06
29:tracheal primordium	11:Yolk	0.00239953	04-06
3:ubiquitous	11:Yolk	0.0002	04-06
30:foregut / hindgut primordium	11:Yolk	0.0002	04-06
31:yolk nuclei	11:Yolk	0.00314232	04-06
4:ubiquitous	11:Yolk	0.0002	04-06
5:ubiquitous	11:Yolk	0.0002	04-06
6:ectoderm primordium	11:Yolk	0.0002	04-06
7:ubiquitous	11:Yolk	0.0002	04-06
8:mesoderm primordium	11:Yolk	0.0002	04-06
9:ubiquitous	11:Yolk	0.0002	04-06
0:ectoderm primordium	12:Ventral nerve cord prim.	0.00969413	04-06
1:ubiquitous	12:Ventral nerve cord prim.	0.0002	04-06
10:ubiquitous	12:Ventral nerve cord prim.	0.0002	04-06
11:ectoderm primordium	12:Ventral nerve cord prim.	0.0002	04-06
12:peripheral nervous system primordium	12:Ventral nerve cord prim.	0.0002	04-06
13:ubiquitous	12:Ventral nerve cord prim.	0.0002	04-06
14:ubiquitous	12:Ventral nerve cord prim.	0.0002	04-06
15:ectoderm primordium	12:Ventral nerve cord prim.	0.0002	04-06
16:ubiquitous	12:Ventral nerve cord prim.	0.0002	04-06
17:ectoderm primordium	12:Ventral nerve cord prim.	0.0002	04-06
18:ubiquitous	12:Ventral nerve cord prim.	0.0002	04-06
19:germ cell	12:Ventral nerve cord prim.	0.00133886	04-06
2:ubiquitous	12:Ventral nerve cord prim.	0.00919259	04-06
20:yolk nuclei	12:Ventral nerve cord prim.	0.0002	04-06
21:endoderm primordium	12:Ventral nerve cord prim.	0.0002	04-06
22:ubiquitous	12:Ventral nerve cord prim.	0.0002	04-06
23:ubiquitous	12:Ventral nerve cord prim.	0.0002	04-06
24:ubiquitous	12:Ventral nerve cord prim.	0.0002	04-06
25:ubiquitous	12:Ventral nerve cord prim.	0.0002	04-06
26:ubiquitous	12:Ventral nerve cord prim.	0.0002	04-06
27:ventral nerve cord primordium	12:Ventral nerve cord prim.	0.0002	04-06
28:amnioserosa	12:Ventral nerve cord prim.	0.0002	04-06
29:tracheal primordium	12:Ventral nerve cord prim.	0.0002	04-06
3:ubiquitous	12:Ventral nerve cord prim.	0.0002	04-06
30:foregut / hindgut primordium	12:Ventral nerve cord prim.	0.0002	04-06
31:yolk nuclei	12:Ventral nerve cord prim.	0.0002	04-06
4:ubiquitous	12:Ventral nerve cord prim.	0.0002	04-06
5:ubiquitous	12:Ventral nerve cord prim.	0.0002	04-06
6:ectoderm primordium	12:Ventral nerve cord prim.	0.0002	04-06
7:ubiquitous	12:Ventral nerve cord prim.	0.0002	04-06
8:mesoderm primordium	12:Ventral nerve cord prim.	0.0002	04-06
9:ubiquitous	12:Ventral nerve cord prim.	0.0002	04-06
0:ectoderm primordium	13:Unknown	0.0002	04-06
1:ubiquitous	13:Unknown	0.0002	04-06
10:ubiquitous	13:Unknown	0.0002	04-06
11:ectoderm primordium	13:Unknown	0.0002	04-06
12:peripheral nervous system primordium	13:Unknown	0.0002	04-06
13:ubiquitous	13:Unknown	0.0002	04-06
14:ubiquitous	13:Unknown	0.0002	04-06
15:ectoderm primordium	13:Unknown	0.0002	04-06
16:ubiquitous	13:Unknown	0.0002	04-06
17:ectoderm primordium	13:Unknown	0.0002	04-06
18:ubiquitous	13:Unknown	0.0002	04-06
19:germ cell	13:Unknown	0.00134668	04-06
2:ubiquitous	13:Unknown	0.00949125	04-06
20:yolk nuclei	13:Unknown	0.00635977	04-06
21:endoderm primordium	13:Unknown	0.0002	04-06
22:ubiquitous	13:Unknown	0.0002	04-06
23:ubiquitous	13:Unknown	0.0002	04-06
24:ubiquitous	13:Unknown	0.0002	04-06
25:ubiquitous	13:Unknown	0.0002	04-06
26:ubiquitous	13:Unknown	0.0002	04-06
27:ventral nerve cord primordium	13:Unknown	0.0002	04-06
28:amnioserosa	13:Unknown	0.00534952	04-06
29:tracheal primordium	13:Unknown	0.0002	04-06
3:ubiquitous	13:Unknown	0.0002	04-06
30:foregut / hindgut primordium	13:Unknown	0.0002	04-06
31:yolk nuclei	13:Unknown	0.0002	04-06
4:ubiquitous	13:Unknown	0.0002	04-06
5:ubiquitous	13:Unknown	0.0002	04-06
6:ectoderm primordium	13:Unknown	0.0002	04-06
7:ubiquitous	13:Unknown	0.0002	04-06
8:mesoderm primordium	13:Unknown	0.0002	04-06
9:ubiquitous	13:Unknown	0.0002	04-06
0:ectoderm primordium	14:Plasmatocytes	0.0002	04-06
1:ubiquitous	14:Plasmatocytes	0.0002	04-06
10:ubiquitous	14:Plasmatocytes	0.0002	04-06
11:ectoderm primordium	14:Plasmatocytes	0.0002	04-06
12:peripheral nervous system primordium	14:Plasmatocytes	0.0002	04-06
13:ubiquitous	14:Plasmatocytes	0.000439261	04-06
14:ubiquitous	14:Plasmatocytes	0.0002	04-06
15:ectoderm primordium	14:Plasmatocytes	0.0002	04-06
16:ubiquitous	14:Plasmatocytes	0.00318837	04-06
17:ectoderm primordium	14:Plasmatocytes	0.0002	04-06
18:ubiquitous	14:Plasmatocytes	0.000368408	04-06
19:germ cell	14:Plasmatocytes	0.00809601	04-06
2:ubiquitous	14:Plasmatocytes	0.00768383	04-06
20:yolk nuclei	14:Plasmatocytes	0.00994481	04-06
21:endoderm primordium	14:Plasmatocytes	0.0002	04-06
22:ubiquitous	14:Plasmatocytes	0.0002	04-06
23:ubiquitous	14:Plasmatocytes	0.0002	04-06
24:ubiquitous	14:Plasmatocytes	0.0002	04-06
25:ubiquitous	14:Plasmatocytes	0.0002	04-06
26:ubiquitous	14:Plasmatocytes	0.0002	04-06
27:ventral nerve cord primordium	14:Plasmatocytes	0.0002	04-06
28:amnioserosa	14:Plasmatocytes	0.00523619	04-06
29:tracheal primordium	14:Plasmatocytes	0.0002	04-06
3:ubiquitous	14:Plasmatocytes	0.0002	04-06
30:foregut / hindgut primordium	14:Plasmatocytes	0.0002	04-06
31:yolk nuclei	14:Plasmatocytes	0.0002	04-06
4:ubiquitous	14:Plasmatocytes	0.0002	04-06
5:ubiquitous	14:Plasmatocytes	0.0002	04-06
6:ectoderm primordium	14:Plasmatocytes	0.0002	04-06
7:ubiquitous	14:Plasmatocytes	0.0002	04-06
8:mesoderm primordium	14:Plasmatocytes	0.0002	04-06
9:ubiquitous	14:Plasmatocytes	0.0002	04-06
0:ectoderm primordium	15:Mesectoderm anlage	0.00542141	04-06
1:ubiquitous	15:Mesectoderm anlage	0.0002	04-06
10:ubiquitous	15:Mesectoderm anlage	0.0002	04-06
11:ectoderm primordium	15:Mesectoderm anlage	0.0002	04-06
12:peripheral nervous system primordium	15:Mesectoderm anlage	0.0002	04-06
13:ubiquitous	15:Mesectoderm anlage	0.0002	04-06
14:ubiquitous	15:Mesectoderm anlage	0.0002	04-06
15:ectoderm primordium	15:Mesectoderm anlage	0.0002	04-06
16:ubiquitous	15:Mesectoderm anlage	0.000558777	04-06
17:ectoderm primordium	15:Mesectoderm anlage	0.0002	04-06
18:ubiquitous	15:Mesectoderm anlage	0.0002	04-06
19:germ cell	15:Mesectoderm anlage	0.0002	04-06
2:ubiquitous	15:Mesectoderm anlage	0.00853617	04-06
20:yolk nuclei	15:Mesectoderm anlage	0.0002	04-06
21:endoderm primordium	15:Mesectoderm anlage	0.0002	04-06
22:ubiquitous	15:Mesectoderm anlage	0.0002	04-06
23:ubiquitous	15:Mesectoderm anlage	0.0002	04-06
24:ubiquitous	15:Mesectoderm anlage	0.0002	04-06
25:ubiquitous	15:Mesectoderm anlage	0.0002	04-06
26:ubiquitous	15:Mesectoderm anlage	0.0002	04-06
27:ventral nerve cord primordium	15:Mesectoderm anlage	0.0002	04-06
28:amnioserosa	15:Mesectoderm anlage	0.00735147	04-06
29:tracheal primordium	15:Mesectoderm anlage	0.0002	04-06
3:ubiquitous	15:Mesectoderm anlage	0.0002	04-06
30:foregut / hindgut primordium	15:Mesectoderm anlage	0.0002	04-06
31:yolk nuclei	15:Mesectoderm anlage	0.0002	04-06
4:ubiquitous	15:Mesectoderm anlage	0.0002	04-06
5:ubiquitous	15:Mesectoderm anlage	0.0002	04-06
6:ectoderm primordium	15:Mesectoderm anlage	0.0002	04-06
7:ubiquitous	15:Mesectoderm anlage	0.0002	04-06
8:mesoderm primordium	15:Mesectoderm anlage	0.0002	04-06
9:ubiquitous	15:Mesectoderm anlage	0.0002	04-06
0:ectoderm primordium	16:Unknown	0.0002	04-06
1:ubiquitous	16:Unknown	0.0002	04-06
10:ubiquitous	16:Unknown	0.0002	04-06
11:ectoderm primordium	16:Unknown	0.0002	04-06
12:peripheral nervous system primordium	16:Unknown	0.0016942	04-06
13:ubiquitous	16:Unknown	0.0002	04-06
14:ubiquitous	16:Unknown	0.0002	04-06
15:ectoderm primordium	16:Unknown	0.000482671	04-06
16:ubiquitous	16:Unknown	0.0002	04-06
17:ectoderm primordium	16:Unknown	0.0002	04-06
18:ubiquitous	16:Unknown	0.0002	04-06
19:germ cell	16:Unknown	0.0002	04-06
2:ubiquitous	16:Unknown	0.00808885	04-06
20:yolk nuclei	16:Unknown	0.00321184	04-06
21:endoderm primordium	16:Unknown	0.0002	04-06
22:ubiquitous	16:Unknown	0.0002	04-06
23:ubiquitous	16:Unknown	0.0002	04-06
24:ubiquitous	16:Unknown	0.0002	04-06
25:ubiquitous	16:Unknown	0.0002	04-06
26:ubiquitous	16:Unknown	0.0002	04-06
27:ventral nerve cord primordium	16:Unknown	0.0002	04-06
28:amnioserosa	16:Unknown	0.00590581	04-06
29:tracheal primordium	16:Unknown	0.00580746	04-06
3:ubiquitous	16:Unknown	0.0002	04-06
30:foregut / hindgut primordium	16:Unknown	0.0002	04-06
31:yolk nuclei	16:Unknown	0.0002	04-06
4:ubiquitous	16:Unknown	0.0002	04-06
5:ubiquitous	16:Unknown	0.0002	04-06
6:ectoderm primordium	16:Unknown	0.0002	04-06
7:ubiquitous	16:Unknown	0.0002	04-06
8:mesoderm primordium	16:Unknown	0.0002	04-06
9:ubiquitous	16:Unknown	0.0002	04-06
0:ectoderm primordium	17:Muscle prim.	0.0002	04-06
1:ubiquitous	17:Muscle prim.	0.0002	04-06
10:ubiquitous	17:Muscle prim.	0.0002	04-06
11:ectoderm primordium	17:Muscle prim.	0.0002	04-06
12:peripheral nervous system primordium	17:Muscle prim.	0.0002	04-06
13:ubiquitous	17:Muscle prim.	0.0002	04-06
14:ubiquitous	17:Muscle prim.	0.0002	04-06
15:ectoderm primordium	17:Muscle prim.	0.0002	04-06
16:ubiquitous	17:Muscle prim.	0.0002	04-06
17:ectoderm primordium	17:Muscle prim.	0.0002	04-06
18:ubiquitous	17:Muscle prim.	0.0002	04-06
19:germ cell	17:Muscle prim.	0.0002	04-06
2:ubiquitous	17:Muscle prim.	0.00979048	04-06
20:yolk nuclei	17:Muscle prim.	0.00649681	04-06
21:endoderm primordium	17:Muscle prim.	0.0002	04-06
22:ubiquitous	17:Muscle prim.	0.0002	04-06
23:ubiquitous	17:Muscle prim.	0.000401298	04-06
24:ubiquitous	17:Muscle prim.	0.0002	04-06
25:ubiquitous	17:Muscle prim.	0.0002	04-06
26:ubiquitous	17:Muscle prim.	0.00189587	04-06
27:ventral nerve cord primordium	17:Muscle prim.	0.0002	04-06
28:amnioserosa	17:Muscle prim.	0.00391902	04-06
29:tracheal primordium	17:Muscle prim.	0.0002	04-06
3:ubiquitous	17:Muscle prim.	0.00110813	04-06
30:foregut / hindgut primordium	17:Muscle prim.	0.0002	04-06
31:yolk nuclei	17:Muscle prim.	0.0002	04-06
4:ubiquitous	17:Muscle prim.	0.000539632	04-06
5:ubiquitous	17:Muscle prim.	0.0002	04-06
6:ectoderm primordium	17:Muscle prim.	0.0002	04-06
7:ubiquitous	17:Muscle prim.	0.0002	04-06
8:mesoderm primordium	17:Muscle prim.	0.0002	04-06
9:ubiquitous	17:Muscle prim.	0.0002	04-06
0:ectoderm primordium	18:Germ cell	0.0002	04-06
1:ubiquitous	18:Germ cell	0.0002	04-06
10:ubiquitous	18:Germ cell	0.0002	04-06
11:ectoderm primordium	18:Germ cell	0.0002	04-06
12:peripheral nervous system primordium	18:Germ cell	0.0002	04-06
13:ubiquitous	18:Germ cell	0.0002	04-06
14:ubiquitous	18:Germ cell	0.0002	04-06
15:ectoderm primordium	18:Germ cell	0.0002	04-06
16:ubiquitous	18:Germ cell	0.0002	04-06
17:ectoderm primordium	18:Germ cell	0.0002	04-06
18:ubiquitous	18:Germ cell	0.0002	04-06
19:germ cell	18:Germ cell	0.00455329	04-06
2:ubiquitous	18:Germ cell	0.00829046	04-06
20:yolk nuclei	18:Germ cell	0.0154543	04-06
21:endoderm primordium	18:Germ cell	0.0002	04-06
22:ubiquitous	18:Germ cell	0.0002	04-06
23:ubiquitous	18:Germ cell	0.0002	04-06
24:ubiquitous	18:Germ cell	0.0002	04-06
25:ubiquitous	18:Germ cell	0.0002	04-06
26:ubiquitous	18:Germ cell	0.0002	04-06
27:ventral nerve cord primordium	18:Germ cell	0.0002	04-06
28:amnioserosa	18:Germ cell	0.0002	04-06
29:tracheal primordium	18:Germ cell	0.000792905	04-06
3:ubiquitous	18:Germ cell	0.0002	04-06
30:foregut / hindgut primordium	18:Germ cell	0.0002	04-06
31:yolk nuclei	18:Germ cell	0.0002	04-06
4:ubiquitous	18:Germ cell	0.0002	04-06
5:ubiquitous	18:Germ cell	0.0002	04-06
6:ectoderm primordium	18:Germ cell	0.0002	04-06
7:ubiquitous	18:Germ cell	0.0002	04-06
8:mesoderm primordium	18:Germ cell	0.0002	04-06
9:ubiquitous	18:Germ cell	0.0002	04-06
0:ectoderm primordium	2:Ectoderm anlage	0.00186488	04-06
1:ubiquitous	2:Ectoderm anlage	0.00041785	04-06
10:ubiquitous	2:Ectoderm anlage	0.00938984	04-06
11:ectoderm primordium	2:Ectoderm anlage	0.0002	04-06
12:peripheral nervous system primordium	2:Ectoderm anlage	0.0002	04-06
13:ubiquitous	2:Ectoderm anlage	0.000957057	04-06
14:ubiquitous	2:Ectoderm anlage	0.0002	04-06
15:ectoderm primordium	2:Ectoderm anlage	0.0002	04-06
16:ubiquitous	2:Ectoderm anlage	0.0026959	04-06
17:ectoderm primordium	2:Ectoderm anlage	0.0002	04-06
18:ubiquitous	2:Ectoderm anlage	0.0002	04-06
19:germ cell	2:Ectoderm anlage	0.0036622	04-06
2:ubiquitous	2:Ectoderm anlage	0.67163	04-06
20:yolk nuclei	2:Ectoderm anlage	0.000574446	04-06
21:endoderm primordium	2:Ectoderm anlage	0.0002	04-06
22:ubiquitous	2:Ectoderm anlage	0.0002	04-06
23:ubiquitous	2:Ectoderm anlage	0.00130731	04-06
24:ubiquitous	2:Ectoderm anlage	0.00609643	04-06
25:ubiquitous	2:Ectoderm anlage	0.0002	04-06
26:ubiquitous	2:Ectoderm anlage	0.0002	04-06
27:ventral nerve cord primordium	2:Ectoderm anlage	0.0002	04-06
28:amnioserosa	2:Ectoderm anlage	0.00825165	04-06
29:tracheal primordium	2:Ectoderm anlage	0.00133453	04-06
3:ubiquitous	2:Ectoderm anlage	0.0002	04-06
30:foregut / hindgut primordium	2:Ectoderm anlage	0.0002	04-06
31:yolk nuclei	2:Ectoderm anlage	0.0002	04-06
4:ubiquitous	2:Ectoderm anlage	0.000246119	04-06
5:ubiquitous	2:Ectoderm anlage	0.00047057	04-06
6:ectoderm primordium	2:Ectoderm anlage	0.0002	04-06
7:ubiquitous	2:Ectoderm anlage	0.0002	04-06
8:mesoderm primordium	2:Ectoderm anlage	0.0002	04-06
9:ubiquitous	2:Ectoderm anlage	0.0002	04-06
0:ectoderm primordium	3:Head ectoderm	0.00386678	04-06
1:ubiquitous	3:Head ectoderm	0.0002	04-06
10:ubiquitous	3:Head ectoderm	0.0002	04-06
11:ectoderm primordium	3:Head ectoderm	0.0002	04-06
12:peripheral nervous system primordium	3:Head ectoderm	0.0002	04-06
13:ubiquitous	3:Head ectoderm	0.0002	04-06
14:ubiquitous	3:Head ectoderm	0.0002	04-06
15:ectoderm primordium	3:Head ectoderm	0.0002	04-06
16:ubiquitous	3:Head ectoderm	0.00176402	04-06
17:ectoderm primordium	3:Head ectoderm	0.0002	04-06
18:ubiquitous	3:Head ectoderm	0.0002	04-06
19:germ cell	3:Head ectoderm	0.0002	04-06
2:ubiquitous	3:Head ectoderm	0.00837024	04-06
20:yolk nuclei	3:Head ectoderm	0.0002	04-06
21:endoderm primordium	3:Head ectoderm	0.0002	04-06
22:ubiquitous	3:Head ectoderm	0.0002	04-06
23:ubiquitous	3:Head ectoderm	0.0002	04-06
24:ubiquitous	3:Head ectoderm	0.0002	04-06
25:ubiquitous	3:Head ectoderm	0.0002	04-06
26:ubiquitous	3:Head ectoderm	0.0002	04-06
27:ventral nerve cord primordium	3:Head ectoderm	0.0002	04-06
28:amnioserosa	3:Head ectoderm	0.00560963	04-06
29:tracheal primordium	3:Head ectoderm	0.0002	04-06
3:ubiquitous	3:Head ectoderm	0.0002	04-06
30:foregut / hindgut primordium	3:Head ectoderm	0.0002	04-06
31:yolk nuclei	3:Head ectoderm	0.0002	04-06
4:ubiquitous	3:Head ectoderm	0.0002	04-06
5:ubiquitous	3:Head ectoderm	0.0002	04-06
6:ectoderm primordium	3:Head ectoderm	0.0002	04-06
7:ubiquitous	3:Head ectoderm	0.0002	04-06
8:mesoderm primordium	3:Head ectoderm	0.0002	04-06
9:ubiquitous	3:Head ectoderm	0.0002	04-06
0:ectoderm primordium	4:Muscle prim.	0.0002	04-06
1:ubiquitous	4:Muscle prim.	0.00737501	04-06
10:ubiquitous	4:Muscle prim.	0.00063154	04-06
11:ectoderm primordium	4:Muscle prim.	0.0048688	04-06
12:peripheral nervous system primordium	4:Muscle prim.	0.0002	04-06
13:ubiquitous	4:Muscle prim.	0.0025022	04-06
14:ubiquitous	4:Muscle prim.	0.00452924	04-06
15:ectoderm primordium	4:Muscle prim.	0.0002	04-06
16:ubiquitous	4:Muscle prim.	0.071812	04-06
17:ectoderm primordium	4:Muscle prim.	0.0002	04-06
18:ubiquitous	4:Muscle prim.	0.00360334	04-06
19:germ cell	4:Muscle prim.	0.0002	04-06
2:ubiquitous	4:Muscle prim.	0.00746114	04-06
20:yolk nuclei	4:Muscle prim.	0.000591762	04-06
21:endoderm primordium	4:Muscle prim.	0.0002	04-06
22:ubiquitous	4:Muscle prim.	0.0002	04-06
23:ubiquitous	4:Muscle prim.	0.00240817	04-06
24:ubiquitous	4:Muscle prim.	0.00179828	04-06
25:ubiquitous	4:Muscle prim.	0.0002	04-06
26:ubiquitous	4:Muscle prim.	0.000594826	04-06
27:ventral nerve cord primordium	4:Muscle prim.	0.0002	04-06
28:amnioserosa	4:Muscle prim.	0.00548447	04-06
29:tracheal primordium	4:Muscle prim.	0.0002	04-06
3:ubiquitous	4:Muscle prim.	0.00109447	04-06
30:foregut / hindgut primordium	4:Muscle prim.	0.0002	04-06
31:yolk nuclei	4:Muscle prim.	0.0002	04-06
4:ubiquitous	4:Muscle prim.	0.00233153	04-06
5:ubiquitous	4:Muscle prim.	0.00521494	04-06
6:ectoderm primordium	4:Muscle prim.	0.0002	04-06
7:ubiquitous	4:Muscle prim.	0.0002	04-06
8:mesoderm primordium	4:Muscle prim.	0.0002	04-06
9:ubiquitous	4:Muscle prim.	0.0002	04-06
0:ectoderm primordium	5:Ectoderm anlage	0.0118211	04-06
1:ubiquitous	5:Ectoderm anlage	0.0002	04-06
10:ubiquitous	5:Ectoderm anlage	0.0002	04-06
11:ectoderm primordium	5:Ectoderm anlage	0.0109185	04-06
12:peripheral nervous system primordium	5:Ectoderm anlage	0.00516634	04-06
13:ubiquitous	5:Ectoderm anlage	0.0002	04-06
14:ubiquitous	5:Ectoderm anlage	0.0002	04-06
15:ectoderm primordium	5:Ectoderm anlage	0.691464	04-06
16:ubiquitous	5:Ectoderm anlage	0.00123014	04-06
17:ectoderm primordium	5:Ectoderm anlage	0.0111019	04-06
18:ubiquitous	5:Ectoderm anlage	0.0002	04-06
19:germ cell	5:Ectoderm anlage	0.0002	04-06
2:ubiquitous	5:Ectoderm anlage	0.00645398	04-06
20:yolk nuclei	5:Ectoderm anlage	0.0002	04-06
21:endoderm primordium	5:Ectoderm anlage	0.00426586	04-06
22:ubiquitous	5:Ectoderm anlage	0.0002	04-06
23:ubiquitous	5:Ectoderm anlage	0.0002	04-06
24:ubiquitous	5:Ectoderm anlage	0.0002	04-06
25:ubiquitous	5:Ectoderm anlage	0.0002	04-06
26:ubiquitous	5:Ectoderm anlage	0.0002	04-06
27:ventral nerve cord primordium	5:Ectoderm anlage	0.00941674	04-06
28:amnioserosa	5:Ectoderm anlage	0.0002	04-06
29:tracheal primordium	5:Ectoderm anlage	0.0002	04-06
3:ubiquitous	5:Ectoderm anlage	0.0002	04-06
30:foregut / hindgut primordium	5:Ectoderm anlage	0.0013291	04-06
31:yolk nuclei	5:Ectoderm anlage	0.0002	04-06
4:ubiquitous	5:Ectoderm anlage	0.0002	04-06
5:ubiquitous	5:Ectoderm anlage	0.0002	04-06
6:ectoderm primordium	5:Ectoderm anlage	0.0059961	04-06
7:ubiquitous	5:Ectoderm anlage	0.0002	04-06
8:mesoderm primordium	5:Ectoderm anlage	0.00718465	04-06
9:ubiquitous	5:Ectoderm anlage	0.00286492	04-06
0:ectoderm primordium	6:Midgut prim.	0.0002	04-06
1:ubiquitous	6:Midgut prim.	0.0002	04-06
10:ubiquitous	6:Midgut prim.	0.0002	04-06
11:ectoderm primordium	6:Midgut prim.	0.0002	04-06
12:peripheral nervous system primordium	6:Midgut prim.	0.0002	04-06
13:ubiquitous	6:Midgut prim.	0.0002	04-06
14:ubiquitous	6:Midgut prim.	0.000605091	04-06
15:ectoderm primordium	6:Midgut prim.	0.0002	04-06
16:ubiquitous	6:Midgut prim.	0.0196728	04-06
17:ectoderm primordium	6:Midgut prim.	0.0002	04-06
18:ubiquitous	6:Midgut prim.	0.0002	04-06
19:germ cell	6:Midgut prim.	0.00173247	04-06
2:ubiquitous	6:Midgut prim.	0.00329332	04-06
20:yolk nuclei	6:Midgut prim.	0.00720024	04-06
21:endoderm primordium	6:Midgut prim.	0.0798024	04-06
22:ubiquitous	6:Midgut prim.	0.0002	04-06
23:ubiquitous	6:Midgut prim.	0.0002	04-06
24:ubiquitous	6:Midgut prim.	0.0002	04-06
25:ubiquitous	6:Midgut prim.	0.0002	04-06
26:ubiquitous	6:Midgut prim.	0.0002	04-06
27:ventral nerve cord primordium	6:Midgut prim.	0.0002	04-06
28:amnioserosa	6:Midgut prim.	0.0002	04-06
29:tracheal primordium	6:Midgut prim.	0.000514417	04-06
3:ubiquitous	6:Midgut prim.	0.0002	04-06
30:foregut / hindgut primordium	6:Midgut prim.	0.0002	04-06
31:yolk nuclei	6:Midgut prim.	0.0002	04-06
4:ubiquitous	6:Midgut prim.	0.0002	04-06
5:ubiquitous	6:Midgut prim.	0.0002	04-06
6:ectoderm primordium	6:Midgut prim.	0.0002	04-06
7:ubiquitous	6:Midgut prim.	0.0002	04-06
8:mesoderm primordium	6:Midgut prim.	0.0002	04-06
9:ubiquitous	6:Midgut prim.	0.0002	04-06
0:ectoderm primordium	7:Muscle prim.	0.0002	04-06
1:ubiquitous	7:Muscle prim.	0.0002	04-06
10:ubiquitous	7:Muscle prim.	0.0002	04-06
11:ectoderm primordium	7:Muscle prim.	0.0102478	04-06
12:peripheral nervous system primordium	7:Muscle prim.	0.0002	04-06
13:ubiquitous	7:Muscle prim.	0.0002	04-06
14:ubiquitous	7:Muscle prim.	0.0002	04-06
15:ectoderm primordium	7:Muscle prim.	0.0002	04-06
16:ubiquitous	7:Muscle prim.	0.0002	04-06
17:ectoderm primordium	7:Muscle prim.	0.0002	04-06
18:ubiquitous	7:Muscle prim.	0.0002	04-06
19:germ cell	7:Muscle prim.	0.0002	04-06
2:ubiquitous	7:Muscle prim.	0.0108973	04-06
20:yolk nuclei	7:Muscle prim.	0.0002	04-06
21:endoderm primordium	7:Muscle prim.	0.0002	04-06
22:ubiquitous	7:Muscle prim.	0.0002	04-06
23:ubiquitous	7:Muscle prim.	0.0002	04-06
24:ubiquitous	7:Muscle prim.	0.0002	04-06
25:ubiquitous	7:Muscle prim.	0.0002	04-06
26:ubiquitous	7:Muscle prim.	0.0002	04-06
27:ventral nerve cord primordium	7:Muscle prim.	0.0002	04-06
28:amnioserosa	7:Muscle prim.	0.0002	04-06
29:tracheal primordium	7:Muscle prim.	0.0002	04-06
3:ubiquitous	7:Muscle prim.	0.0002	04-06
30:foregut / hindgut primordium	7:Muscle prim.	0.0002	04-06
31:yolk nuclei	7:Muscle prim.	0.0002	04-06
4:ubiquitous	7:Muscle prim.	0.0002	04-06
5:ubiquitous	7:Muscle prim.	0.0002	04-06
6:ectoderm primordium	7:Muscle prim.	0.0002	04-06
7:ubiquitous	7:Muscle prim.	0.0002	04-06
8:mesoderm primordium	7:Muscle prim.	0.0002	04-06
9:ubiquitous	7:Muscle prim.	0.0002	04-06
0:ectoderm primordium	8:Hindgut prim.	0.0002	04-06
1:ubiquitous	8:Hindgut prim.	0.0002	04-06
10:ubiquitous	8:Hindgut prim.	0.0002	04-06
11:ectoderm primordium	8:Hindgut prim.	0.0002	04-06
12:peripheral nervous system primordium	8:Hindgut prim.	0.0002	04-06
13:ubiquitous	8:Hindgut prim.	0.0002	04-06
14:ubiquitous	8:Hindgut prim.	0.0002	04-06
15:ectoderm primordium	8:Hindgut prim.	0.0002	04-06
16:ubiquitous	8:Hindgut prim.	0.0002	04-06
17:ectoderm primordium	8:Hindgut prim.	0.0002	04-06
18:ubiquitous	8:Hindgut prim.	0.0002	04-06
19:germ cell	8:Hindgut prim.	0.00338226	04-06
2:ubiquitous	8:Hindgut prim.	0.00944765	04-06
20:yolk nuclei	8:Hindgut prim.	0.0002	04-06
21:endoderm primordium	8:Hindgut prim.	0.00343277	04-06
22:ubiquitous	8:Hindgut prim.	0.0002	04-06
23:ubiquitous	8:Hindgut prim.	0.0002	04-06
24:ubiquitous	8:Hindgut prim.	0.0002	04-06
25:ubiquitous	8:Hindgut prim.	0.0002	04-06
26:ubiquitous	8:Hindgut prim.	0.0002	04-06
27:ventral nerve cord primordium	8:Hindgut prim.	0.0002	04-06
28:amnioserosa	8:Hindgut prim.	0.00638355	04-06
29:tracheal primordium	8:Hindgut prim.	0.0002	04-06
3:ubiquitous	8:Hindgut prim.	0.0002	04-06
30:foregut / hindgut primordium	8:Hindgut prim.	0.0002	04-06
31:yolk nuclei	8:Hindgut prim.	0.0002	04-06
4:ubiquitous	8:Hindgut prim.	0.0002	04-06
5:ubiquitous	8:Hindgut prim.	0.0002	04-06
6:ectoderm primordium	8:Hindgut prim.	0.0002	04-06
7:ubiquitous	8:Hindgut prim.	0.0002	04-06
8:mesoderm primordium	8:Hindgut prim.	0.0002	04-06
9:ubiquitous	8:Hindgut prim.	0.0002	04-06
0:ectoderm primordium	9:Muscle prim.	0.0002	04-06
1:ubiquitous	9:Muscle prim.	0.0002	04-06
10:ubiquitous	9:Muscle prim.	0.0002	04-06
11:ectoderm primordium	9:Muscle prim.	0.00956303	04-06
12:peripheral nervous system primordium	9:Muscle prim.	0.0002	04-06
13:ubiquitous	9:Muscle prim.	0.0002	04-06
14:ubiquitous	9:Muscle prim.	0.0002	04-06
15:ectoderm primordium	9:Muscle prim.	0.0002	04-06
16:ubiquitous	9:Muscle prim.	0.0002	04-06
17:ectoderm primordium	9:Muscle prim.	0.0002	04-06
18:ubiquitous	9:Muscle prim.	0.0002	04-06
19:germ cell	9:Muscle prim.	0.0002	04-06
2:ubiquitous	9:Muscle prim.	0.00912008	04-06
20:yolk nuclei	9:Muscle prim.	0.00178973	04-06
21:endoderm primordium	9:Muscle prim.	0.0002	04-06
22:ubiquitous	9:Muscle prim.	0.0002	04-06
23:ubiquitous	9:Muscle prim.	0.0002	04-06
24:ubiquitous	9:Muscle prim.	0.0002	04-06
25:ubiquitous	9:Muscle prim.	0.0002	04-06
26:ubiquitous	9:Muscle prim.	0.0002	04-06
27:ventral nerve cord primordium	9:Muscle prim.	0.0002	04-06
28:amnioserosa	9:Muscle prim.	0.0002	04-06
29:tracheal primordium	9:Muscle prim.	0.0002	04-06
3:ubiquitous	9:Muscle prim.	0.0002	04-06
30:foregut / hindgut primordium	9:Muscle prim.	0.0002	04-06
31:yolk nuclei	9:Muscle prim.	0.0002	04-06
4:ubiquitous	9:Muscle prim.	0.0002	04-06
5:ubiquitous	9:Muscle prim.	0.0002	04-06
6:ectoderm primordium	9:Muscle prim.	0.0002	04-06
7:ubiquitous	9:Muscle prim.	0.0002	04-06
8:mesoderm primordium	9:Muscle prim.	0.0002	04-06
9:ubiquitous	9:Muscle prim.	0.0002	04-06
0:germ cell	0:Epidermis prim.	0.00569346	06-08
1:epidermis primordium	0:Epidermis prim.	0.0988137	06-08
10:sensory nervous system primordium	0:Epidermis prim.	0.00111363	06-08
11:visceral muscle primordium	0:Epidermis prim.	0.0002	06-08
12:midgut primordium	0:Epidermis prim.	0.0002	06-08
13:germ cell	0:Epidermis prim.	0.0002	06-08
14:amnioserosa	0:Epidermis prim.	0.0002	06-08
15:epidermis primordium	0:Epidermis prim.	0.00120421	06-08
16:epidermis primordium	0:Epidermis prim.	0.314993	06-08
17:brain primordium	0:Epidermis prim.	0.000460089	06-08
18:ubiquitous	0:Epidermis prim.	0.18914	06-08
19:foregut / hindgut primordium	0:Epidermis prim.	0.0002	06-08
2:brain primordium	0:Epidermis prim.	0.0002	06-08
20:tracheal primordium	0:Epidermis prim.	0.0002	06-08
21:salivary gland primordium	0:Epidermis prim.	0.00268019	06-08
22:trunk mesoderm primordium	0:Epidermis prim.	0.0002	06-08
23:unknown	0:Epidermis prim.	0.0002	06-08
24:midline primordium	0:Epidermis prim.	0.0002	06-08
25:unknown	0:Epidermis prim.	0.0002	06-08
26:unknown	0:Epidermis prim.	0.0002	06-08
27:Malpighian tubule	0:Epidermis prim.	0.0002	06-08
3:brain primordium	0:Epidermis prim.	0.000524348	06-08
4:ubiquitous	0:Epidermis prim.	0.0002	06-08
5:trunk mesoderm primordium	0:Epidermis prim.	0.0002	06-08
6:epidermis primordium	0:Epidermis prim.	0.00465015	06-08
7:yolk nuclei	0:Epidermis prim.	0.0002	06-08
8:brain primordium	0:Epidermis prim.	0.0002	06-08
9:brain primordium	0:Epidermis prim.	0.0002	06-08
0:germ cell	1:Muscle prim.	0.0427477	06-08
1:epidermis primordium	1:Muscle prim.	0.0119341	06-08
10:sensory nervous system primordium	1:Muscle prim.	0.0002	06-08
11:visceral muscle primordium	1:Muscle prim.	0.000585123	06-08
12:midgut primordium	1:Muscle prim.	0.0002	06-08
13:germ cell	1:Muscle prim.	0.0002	06-08
14:amnioserosa	1:Muscle prim.	0.0002	06-08
15:epidermis primordium	1:Muscle prim.	0.0002	06-08
16:epidermis primordium	1:Muscle prim.	0.0002	06-08
17:brain primordium	1:Muscle prim.	0.0002	06-08
18:ubiquitous	1:Muscle prim.	0.0838404	06-08
19:foregut / hindgut primordium	1:Muscle prim.	0.0002	06-08
2:brain primordium	1:Muscle prim.	0.00491304	06-08
20:tracheal primordium	1:Muscle prim.	0.0002	06-08
21:salivary gland primordium	1:Muscle prim.	0.0002	06-08
22:trunk mesoderm primordium	1:Muscle prim.	0.0002	06-08
23:unknown	1:Muscle prim.	0.0002	06-08
24:midline primordium	1:Muscle prim.	0.0002	06-08
25:unknown	1:Muscle prim.	0.0002	06-08
26:unknown	1:Muscle prim.	0.0002	06-08
27:Malpighian tubule	1:Muscle prim.	0.0002	06-08
3:brain primordium	1:Muscle prim.	0.00926562	06-08
4:ubiquitous	1:Muscle prim.	0.0002	06-08
5:trunk mesoderm primordium	1:Muscle prim.	0.0195341	06-08
6:epidermis primordium	1:Muscle prim.	0.0002	06-08
7:yolk nuclei	1:Muscle prim.	0.00237455	06-08
8:brain primordium	1:Muscle prim.	0.00561119	06-08
9:brain primordium	1:Muscle prim.	0.0002	06-08
0:germ cell	10:Hindgut prim.	0.00630761	06-08
1:epidermis primordium	10:Hindgut prim.	0.00559306	06-08
10:sensory nervous system primordium	10:Hindgut prim.	0.0002	06-08
11:visceral muscle primordium	10:Hindgut prim.	0.0002	06-08
12:midgut primordium	10:Hindgut prim.	0.0002	06-08
13:germ cell	10:Hindgut prim.	0.0002	06-08
14:amnioserosa	10:Hindgut prim.	0.00195992	06-08
15:epidermis primordium	10:Hindgut prim.	0.0002	06-08
16:epidermis primordium	10:Hindgut prim.	0.0002	06-08
17:brain primordium	10:Hindgut prim.	0.0002	06-08
18:ubiquitous	10:Hindgut prim.	0.0019147	06-08
19:foregut / hindgut primordium	10:Hindgut prim.	0.415143	06-08
2:brain primordium	10:Hindgut prim.	0.0002	06-08
20:tracheal primordium	10:Hindgut prim.	0.0002	06-08
21:salivary gland primordium	10:Hindgut prim.	0.0002	06-08
22:trunk mesoderm primordium	10:Hindgut prim.	0.0002	06-08
23:unknown	10:Hindgut prim.	0.0002	06-08
24:midline primordium	10:Hindgut prim.	0.0002	06-08
25:unknown	10:Hindgut prim.	0.0002	06-08
26:unknown	10:Hindgut prim.	0.0002	06-08
27:Malpighian tubule	10:Hindgut prim.	0.0002	06-08
3:brain primordium	10:Hindgut prim.	0.0002	06-08
4:ubiquitous	10:Hindgut prim.	0.0002	06-08
5:trunk mesoderm primordium	10:Hindgut prim.	0.0002	06-08
6:epidermis primordium	10:Hindgut prim.	0.0002	06-08
7:yolk nuclei	10:Hindgut prim.	0.000304366	06-08
8:brain primordium	10:Hindgut prim.	0.0002	06-08
9:brain primordium	10:Hindgut prim.	0.0002	06-08
0:germ cell	11:Muscle prim.	0.00430789	06-08
1:epidermis primordium	11:Muscle prim.	0.0002	06-08
10:sensory nervous system primordium	11:Muscle prim.	0.0002	06-08
11:visceral muscle primordium	11:Muscle prim.	0.00717368	06-08
12:midgut primordium	11:Muscle prim.	0.0002	06-08
13:germ cell	11:Muscle prim.	0.0002	06-08
14:amnioserosa	11:Muscle prim.	0.0002	06-08
15:epidermis primordium	11:Muscle prim.	0.0002	06-08
16:epidermis primordium	11:Muscle prim.	0.0110323	06-08
17:brain primordium	11:Muscle prim.	0.0002	06-08
18:ubiquitous	11:Muscle prim.	0.0376176	06-08
19:foregut / hindgut primordium	11:Muscle prim.	0.0002	06-08
2:brain primordium	11:Muscle prim.	0.0002	06-08
20:tracheal primordium	11:Muscle prim.	0.0002	06-08
21:salivary gland primordium	11:Muscle prim.	0.0002	06-08
22:trunk mesoderm primordium	11:Muscle prim.	0.0002	06-08
23:unknown	11:Muscle prim.	0.0002	06-08
24:midline primordium	11:Muscle prim.	0.0002	06-08
25:unknown	11:Muscle prim.	0.0002	06-08
26:unknown	11:Muscle prim.	0.0002	06-08
27:Malpighian tubule	11:Muscle prim.	0.0002	06-08
3:brain primordium	11:Muscle prim.	0.0002	06-08
4:ubiquitous	11:Muscle prim.	0.0014458	06-08
5:trunk mesoderm primordium	11:Muscle prim.	0.0002	06-08
6:epidermis primordium	11:Muscle prim.	0.0002	06-08
7:yolk nuclei	11:Muscle prim.	0.00209497	06-08
8:brain primordium	11:Muscle prim.	0.0002	06-08
9:brain primordium	11:Muscle prim.	0.0002	06-08
0:germ cell	12:Mesectoderm anlage	0.00642389	06-08
1:epidermis primordium	12:Mesectoderm anlage	0.0242815	06-08
10:sensory nervous system primordium	12:Mesectoderm anlage	0.0002	06-08
11:visceral muscle primordium	12:Mesectoderm anlage	0.00145514	06-08
12:midgut primordium	12:Mesectoderm anlage	0.0002	06-08
13:germ cell	12:Mesectoderm anlage	0.0002	06-08
14:amnioserosa	12:Mesectoderm anlage	0.0002	06-08
15:epidermis primordium	12:Mesectoderm anlage	0.0002	06-08
16:epidermis primordium	12:Mesectoderm anlage	0.0002	06-08
17:brain primordium	12:Mesectoderm anlage	0.00341832	06-08
18:ubiquitous	12:Mesectoderm anlage	0.0002	06-08
19:foregut / hindgut primordium	12:Mesectoderm anlage	0.0002	06-08
2:brain primordium	12:Mesectoderm anlage	0.0002	06-08
20:tracheal primordium	12:Mesectoderm anlage	0.0002	06-08
21:salivary gland primordium	12:Mesectoderm anlage	0.0002	06-08
22:trunk mesoderm primordium	12:Mesectoderm anlage	0.0002	06-08
23:unknown	12:Mesectoderm anlage	0.0002	06-08
24:midline primordium	12:Mesectoderm anlage	0.737887	06-08
25:unknown	12:Mesectoderm anlage	0.00602577	06-08
26:unknown	12:Mesectoderm anlage	0.0002	06-08
27:Malpighian tubule	12:Mesectoderm anlage	0.0002	06-08
3:brain primordium	12:Mesectoderm anlage	0.0002	06-08
4:ubiquitous	12:Mesectoderm anlage	0.0002	06-08
5:trunk mesoderm primordium	12:Mesectoderm anlage	0.0002	06-08
6:epidermis primordium	12:Mesectoderm anlage	0.00055121	06-08
7:yolk nuclei	12:Mesectoderm anlage	0.0002	06-08
8:brain primordium	12:Mesectoderm anlage	0.0002	06-08
9:brain primordium	12:Mesectoderm anlage	0.00473879	06-08
0:germ cell	13:Plasmatocytes	0.00608882	06-08
1:epidermis primordium	13:Plasmatocytes	0.000230695	06-08
10:sensory nervous system primordium	13:Plasmatocytes	0.0002	06-08
11:visceral muscle primordium	13:Plasmatocytes	0.0002	06-08
12:midgut primordium	13:Plasmatocytes	0.0002	06-08
13:germ cell	13:Plasmatocytes	0.00184376	06-08
14:amnioserosa	13:Plasmatocytes	0.00633065	06-08
15:epidermis primordium	13:Plasmatocytes	0.0002	06-08
16:epidermis primordium	13:Plasmatocytes	0.0002	06-08
17:brain primordium	13:Plasmatocytes	0.0002	06-08
18:ubiquitous	13:Plasmatocytes	0.0002	06-08
19:foregut / hindgut primordium	13:Plasmatocytes	0.0002	06-08
2:brain primordium	13:Plasmatocytes	0.000200227	06-08
20:tracheal primordium	13:Plasmatocytes	0.0002	06-08
21:salivary gland primordium	13:Plasmatocytes	0.0002	06-08
22:trunk mesoderm primordium	13:Plasmatocytes	0.0002	06-08
23:unknown	13:Plasmatocytes	0.0002	06-08
24:midline primordium	13:Plasmatocytes	0.00236711	06-08
25:unknown	13:Plasmatocytes	0.0024455	06-08
26:unknown	13:Plasmatocytes	0.0002	06-08
27:Malpighian tubule	13:Plasmatocytes	0.0002	06-08
3:brain primordium	13:Plasmatocytes	0.0002	06-08
4:ubiquitous	13:Plasmatocytes	0.0002	06-08
5:trunk mesoderm primordium	13:Plasmatocytes	0.00245066	06-08
6:epidermis primordium	13:Plasmatocytes	0.0002	06-08
7:yolk nuclei	13:Plasmatocytes	0.00997228	06-08
8:brain primordium	13:Plasmatocytes	0.0002	06-08
9:brain primordium	13:Plasmatocytes	0.0002	06-08
0:germ cell	14:Muscle prim.	0.00517759	06-08
1:epidermis primordium	14:Muscle prim.	0.000524495	06-08
10:sensory nervous system primordium	14:Muscle prim.	0.0002	06-08
11:visceral muscle primordium	14:Muscle prim.	0.0002	06-08
12:midgut primordium	14:Muscle prim.	0.0002	06-08
13:germ cell	14:Muscle prim.	0.0002	06-08
14:amnioserosa	14:Muscle prim.	0.0002	06-08
15:epidermis primordium	14:Muscle prim.	0.0002	06-08
16:epidermis primordium	14:Muscle prim.	0.0110198	06-08
17:brain primordium	14:Muscle prim.	0.0002	06-08
18:ubiquitous	14:Muscle prim.	0.00338294	06-08
19:foregut / hindgut primordium	14:Muscle prim.	0.0002	06-08
2:brain primordium	14:Muscle prim.	0.0002	06-08
20:tracheal primordium	14:Muscle prim.	0.0002	06-08
21:salivary gland primordium	14:Muscle prim.	0.0002	06-08
22:trunk mesoderm primordium	14:Muscle prim.	0.0002	06-08
23:unknown	14:Muscle prim.	0.0002	06-08
24:midline primordium	14:Muscle prim.	0.0002	06-08
25:unknown	14:Muscle prim.	0.0002	06-08
26:unknown	14:Muscle prim.	0.0002	06-08
27:Malpighian tubule	14:Muscle prim.	0.0002	06-08
3:brain primordium	14:Muscle prim.	0.0002	06-08
4:ubiquitous	14:Muscle prim.	0.0002	06-08
5:trunk mesoderm primordium	14:Muscle prim.	0.0002	06-08
6:epidermis primordium	14:Muscle prim.	0.000591203	06-08
7:yolk nuclei	14:Muscle prim.	0.00710622	06-08
8:brain primordium	14:Muscle prim.	0.0002	06-08
9:brain primordium	14:Muscle prim.	0.0002	06-08
0:germ cell	15:Ectoderm anlage	0.00572116	06-08
1:epidermis primordium	15:Ectoderm anlage	0.0002	06-08
10:sensory nervous system primordium	15:Ectoderm anlage	0.526554	06-08
11:visceral muscle primordium	15:Ectoderm anlage	0.0002	06-08
12:midgut primordium	15:Ectoderm anlage	0.0002	06-08
13:germ cell	15:Ectoderm anlage	0.0002	06-08
14:amnioserosa	15:Ectoderm anlage	0.0002	06-08
15:epidermis primordium	15:Ectoderm anlage	0.0002	06-08
16:epidermis primordium	15:Ectoderm anlage	0.0002	06-08
17:brain primordium	15:Ectoderm anlage	0.0002	06-08
18:ubiquitous	15:Ectoderm anlage	0.00224213	06-08
19:foregut / hindgut primordium	15:Ectoderm anlage	0.0002	06-08
2:brain primordium	15:Ectoderm anlage	0.0002	06-08
20:tracheal primordium	15:Ectoderm anlage	0.0002	06-08
21:salivary gland primordium	15:Ectoderm anlage	0.0002	06-08
22:trunk mesoderm primordium	15:Ectoderm anlage	0.0002	06-08
23:unknown	15:Ectoderm anlage	0.0002	06-08
24:midline primordium	15:Ectoderm anlage	0.0002	06-08
25:unknown	15:Ectoderm anlage	0.00129311	06-08
26:unknown	15:Ectoderm anlage	0.0002	06-08
27:Malpighian tubule	15:Ectoderm anlage	0.0002	06-08
3:brain primordium	15:Ectoderm anlage	0.0002	06-08
4:ubiquitous	15:Ectoderm anlage	0.0002	06-08
5:trunk mesoderm primordium	15:Ectoderm anlage	0.0002	06-08
6:epidermis primordium	15:Ectoderm anlage	0.0002	06-08
7:yolk nuclei	15:Ectoderm anlage	0.0002	06-08
8:brain primordium	15:Ectoderm anlage	0.0002	06-08
9:brain primordium	15:Ectoderm anlage	0.0002	06-08
0:germ cell	16:Germ cell	0.00707913	06-08
1:epidermis primordium	16:Germ cell	0.0002	06-08
10:sensory nervous system primordium	16:Germ cell	0.0002	06-08
11:visceral muscle primordium	16:Germ cell	0.0002	06-08
12:midgut primordium	16:Germ cell	0.0002	06-08
13:germ cell	16:Germ cell	0.000671546	06-08
14:amnioserosa	16:Germ cell	0.0002	06-08
15:epidermis primordium	16:Germ cell	0.0002	06-08
16:epidermis primordium	16:Germ cell	0.004769	06-08
17:brain primordium	16:Germ cell	0.0002	06-08
18:ubiquitous	16:Germ cell	0.0002	06-08
19:foregut / hindgut primordium	16:Germ cell	0.0002	06-08
2:brain primordium	16:Germ cell	0.0002	06-08
20:tracheal primordium	16:Germ cell	0.0002	06-08
21:salivary gland primordium	16:Germ cell	0.0002	06-08
22:trunk mesoderm primordium	16:Germ cell	0.0002	06-08
23:unknown	16:Germ cell	0.0002	06-08
24:midline primordium	16:Germ cell	0.0002	06-08
25:unknown	16:Germ cell	0.00859765	06-08
26:unknown	16:Germ cell	0.0002	06-08
27:Malpighian tubule	16:Germ cell	0.0002	06-08
3:brain primordium	16:Germ cell	0.0002	06-08
4:ubiquitous	16:Germ cell	0.0002	06-08
5:trunk mesoderm primordium	16:Germ cell	0.0002	06-08
6:epidermis primordium	16:Germ cell	0.0002	06-08
7:yolk nuclei	16:Germ cell	0.010479	06-08
8:brain primordium	16:Germ cell	0.0002	06-08
9:brain primordium	16:Germ cell	0.0002	06-08
0:germ cell	2:Ectoderm anlage	0.00703336	06-08
1:epidermis primordium	2:Ectoderm anlage	0.347719	06-08
10:sensory nervous system primordium	2:Ectoderm anlage	0.00197864	06-08
11:visceral muscle primordium	2:Ectoderm anlage	0.0002	06-08
12:midgut primordium	2:Ectoderm anlage	0.0002	06-08
13:germ cell	2:Ectoderm anlage	0.0002	06-08
14:amnioserosa	2:Ectoderm anlage	0.0002	06-08
15:epidermis primordium	2:Ectoderm anlage	0.00571434	06-08
16:epidermis primordium	2:Ectoderm anlage	0.00185598	06-08
17:brain primordium	2:Ectoderm anlage	0.00523226	06-08
18:ubiquitous	2:Ectoderm anlage	0.00219687	06-08
19:foregut / hindgut primordium	2:Ectoderm anlage	0.0002	06-08
2:brain primordium	2:Ectoderm anlage	0.0002	06-08
20:tracheal primordium	2:Ectoderm anlage	0.0002	06-08
21:salivary gland primordium	2:Ectoderm anlage	0.00455679	06-08
22:trunk mesoderm primordium	2:Ectoderm anlage	0.0002	06-08
23:unknown	2:Ectoderm anlage	0.0002	06-08
24:midline primordium	2:Ectoderm anlage	0.0002	06-08
25:unknown	2:Ectoderm anlage	0.0032037	06-08
26:unknown	2:Ectoderm anlage	0.0002	06-08
27:Malpighian tubule	2:Ectoderm anlage	0.0002	06-08
3:brain primordium	2:Ectoderm anlage	0.0002	06-08
4:ubiquitous	2:Ectoderm anlage	0.00104064	06-08
5:trunk mesoderm primordium	2:Ectoderm anlage	0.0002	06-08
6:epidermis primordium	2:Ectoderm anlage	0.00307988	06-08
7:yolk nuclei	2:Ectoderm anlage	0.000461377	06-08
8:brain primordium	2:Ectoderm anlage	0.0002	06-08
9:brain primordium	2:Ectoderm anlage	0.0002	06-08
0:germ cell	3:Midgut prim.	0.111671	06-08
1:epidermis primordium	3:Midgut prim.	0.0002	06-08
10:sensory nervous system primordium	3:Midgut prim.	0.0002	06-08
11:visceral muscle primordium	3:Midgut prim.	0.0002	06-08
12:midgut primordium	3:Midgut prim.	0.540071	06-08
13:germ cell	3:Midgut prim.	0.0002	06-08
14:amnioserosa	3:Midgut prim.	0.0002	06-08
15:epidermis primordium	3:Midgut prim.	0.0002	06-08
16:epidermis primordium	3:Midgut prim.	0.0002	06-08
17:brain primordium	3:Midgut prim.	0.0002	06-08
18:ubiquitous	3:Midgut prim.	0.00170925	06-08
19:foregut / hindgut primordium	3:Midgut prim.	0.0002	06-08
2:brain primordium	3:Midgut prim.	0.0002	06-08
20:tracheal primordium	3:Midgut prim.	0.0002	06-08
21:salivary gland primordium	3:Midgut prim.	0.0002	06-08
22:trunk mesoderm primordium	3:Midgut prim.	0.0002	06-08
23:unknown	3:Midgut prim.	0.0002	06-08
24:midline primordium	3:Midgut prim.	0.0002	06-08
25:unknown	3:Midgut prim.	0.0002	06-08
26:unknown	3:Midgut prim.	0.0002	06-08
27:Malpighian tubule	3:Midgut prim.	0.0002	06-08
3:brain primordium	3:Midgut prim.	0.0002	06-08
4:ubiquitous	3:Midgut prim.	0.0002	06-08
5:trunk mesoderm primordium	3:Midgut prim.	0.0002	06-08
6:epidermis primordium	3:Midgut prim.	0.0002	06-08
7:yolk nuclei	3:Midgut prim.	0.00644524	06-08
8:brain primordium	3:Midgut prim.	0.0002	06-08
9:brain primordium	3:Midgut prim.	0.0002	06-08
0:germ cell	4:Foregut prim.	0.00665261	06-08
1:epidermis primordium	4:Foregut prim.	0.0151438	06-08
10:sensory nervous system primordium	4:Foregut prim.	0.0002	06-08
11:visceral muscle primordium	4:Foregut prim.	0.0002	06-08
12:midgut primordium	4:Foregut prim.	0.0002	06-08
13:germ cell	4:Foregut prim.	0.0002	06-08
14:amnioserosa	4:Foregut prim.	0.0002	06-08
15:epidermis primordium	4:Foregut prim.	0.0002	06-08
16:epidermis primordium	4:Foregut prim.	0.0002	06-08
17:brain primordium	4:Foregut prim.	0.00295394	06-08
18:ubiquitous	4:Foregut prim.	0.0033687	06-08
19:foregut / hindgut primordium	4:Foregut prim.	0.0002	06-08
2:brain primordium	4:Foregut prim.	0.0002	06-08
20:tracheal primordium	4:Foregut prim.	0.0002	06-08
21:salivary gland primordium	4:Foregut prim.	0.000807763	06-08
22:trunk mesoderm primordium	4:Foregut prim.	0.0002	06-08
23:unknown	4:Foregut prim.	0.0002	06-08
24:midline primordium	4:Foregut prim.	0.0002	06-08
25:unknown	4:Foregut prim.	0.0002	06-08
26:unknown	4:Foregut prim.	0.0002	06-08
27:Malpighian tubule	4:Foregut prim.	0.0002	06-08
3:brain primordium	4:Foregut prim.	0.0002	06-08
4:ubiquitous	4:Foregut prim.	0.0002	06-08
5:trunk mesoderm primordium	4:Foregut prim.	0.0002	06-08
6:epidermis primordium	4:Foregut prim.	0.0002	06-08
7:yolk nuclei	4:Foregut prim.	0.00080027	06-08
8:brain primordium	4:Foregut prim.	0.0002	06-08
9:brain primordium	4:Foregut prim.	0.0002	06-08
0:germ cell	5:Ventral nerve cord prim.	0.0549516	06-08
1:epidermis primordium	5:Ventral nerve cord prim.	0.00471555	06-08
10:sensory nervous system primordium	5:Ventral nerve cord prim.	0.0002	06-08
11:visceral muscle primordium	5:Ventral nerve cord prim.	0.0002	06-08
12:midgut primordium	5:Ventral nerve cord prim.	0.0002	06-08
13:germ cell	5:Ventral nerve cord prim.	0.00529059	06-08
14:amnioserosa	5:Ventral nerve cord prim.	0.0002	06-08
15:epidermis primordium	5:Ventral nerve cord prim.	0.0002	06-08
16:epidermis primordium	5:Ventral nerve cord prim.	0.0002	06-08
17:brain primordium	5:Ventral nerve cord prim.	0.0002	06-08
18:ubiquitous	5:Ventral nerve cord prim.	0.0054044	06-08
19:foregut / hindgut primordium	5:Ventral nerve cord prim.	0.0002	06-08
2:brain primordium	5:Ventral nerve cord prim.	0.00054202	06-08
20:tracheal primordium	5:Ventral nerve cord prim.	0.0002	06-08
21:salivary gland primordium	5:Ventral nerve cord prim.	0.0002	06-08
22:trunk mesoderm primordium	5:Ventral nerve cord prim.	0.0002	06-08
23:unknown	5:Ventral nerve cord prim.	0.0002	06-08
24:midline primordium	5:Ventral nerve cord prim.	0.0002	06-08
25:unknown	5:Ventral nerve cord prim.	0.00542671	06-08
26:unknown	5:Ventral nerve cord prim.	0.0002	06-08
27:Malpighian tubule	5:Ventral nerve cord prim.	0.0002	06-08
3:brain primordium	5:Ventral nerve cord prim.	0.00126803	06-08
4:ubiquitous	5:Ventral nerve cord prim.	0.00123423	06-08
5:trunk mesoderm primordium	5:Ventral nerve cord prim.	0.0002	06-08
6:epidermis primordium	5:Ventral nerve cord prim.	0.0002	06-08
7:yolk nuclei	5:Ventral nerve cord prim.	0.0002	06-08
8:brain primordium	5:Ventral nerve cord prim.	0.000752095	06-08
9:brain primordium	5:Ventral nerve cord prim.	0.154751	06-08
0:germ cell	6:Head ectoderm prim.	0.00750704	06-08
1:epidermis primordium	6:Head ectoderm prim.	0.0165868	06-08
10:sensory nervous system primordium	6:Head ectoderm prim.	0.0002	06-08
11:visceral muscle primordium	6:Head ectoderm prim.	0.0002	06-08
12:midgut primordium	6:Head ectoderm prim.	0.0002	06-08
13:germ cell	6:Head ectoderm prim.	0.0002	06-08
14:amnioserosa	6:Head ectoderm prim.	0.0002	06-08
15:epidermis primordium	6:Head ectoderm prim.	0.0002	06-08
16:epidermis primordium	6:Head ectoderm prim.	0.0002	06-08
17:brain primordium	6:Head ectoderm prim.	0.0002	06-08
18:ubiquitous	6:Head ectoderm prim.	0.00292296	06-08
19:foregut / hindgut primordium	6:Head ectoderm prim.	0.0002	06-08
2:brain primordium	6:Head ectoderm prim.	0.0002	06-08
20:tracheal primordium	6:Head ectoderm prim.	0.0002	06-08
21:salivary gland primordium	6:Head ectoderm prim.	0.0002	06-08
22:trunk mesoderm primordium	6:Head ectoderm prim.	0.0002	06-08
23:unknown	6:Head ectoderm prim.	0.0002	06-08
24:midline primordium	6:Head ectoderm prim.	0.0002	06-08
25:unknown	6:Head ectoderm prim.	0.0002	06-08
26:unknown	6:Head ectoderm prim.	0.0002	06-08
27:Malpighian tubule	6:Head ectoderm prim.	0.0002	06-08
3:brain primordium	6:Head ectoderm prim.	0.0002	06-08
4:ubiquitous	6:Head ectoderm prim.	0.000412651	06-08
5:trunk mesoderm primordium	6:Head ectoderm prim.	0.0002	06-08
6:epidermis primordium	6:Head ectoderm prim.	0.0002	06-08
7:yolk nuclei	6:Head ectoderm prim.	0.0002	06-08
8:brain primordium	6:Head ectoderm prim.	0.0002	06-08
9:brain primordium	6:Head ectoderm prim.	0.0002	06-08
0:germ cell	7:Yolk	0.133385	06-08
1:epidermis primordium	7:Yolk	0.0002	06-08
10:sensory nervous system primordium	7:Yolk	0.0002	06-08
11:visceral muscle primordium	7:Yolk	0.0002	06-08
12:midgut primordium	7:Yolk	0.0002	06-08
13:germ cell	7:Yolk	0.00608189	06-08
14:amnioserosa	7:Yolk	0.0002	06-08
15:epidermis primordium	7:Yolk	0.0002	06-08
16:epidermis primordium	7:Yolk	0.0002	06-08
17:brain primordium	7:Yolk	0.0002	06-08
18:ubiquitous	7:Yolk	0.0002	06-08
19:foregut / hindgut primordium	7:Yolk	0.0002	06-08
2:brain primordium	7:Yolk	0.0002	06-08
20:tracheal primordium	7:Yolk	0.00108093	06-08
21:salivary gland primordium	7:Yolk	0.0002	06-08
22:trunk mesoderm primordium	7:Yolk	0.00876605	06-08
23:unknown	7:Yolk	0.00202155	06-08
24:midline primordium	7:Yolk	0.0002	06-08
25:unknown	7:Yolk	0.00814136	06-08
26:unknown	7:Yolk	0.00614231	06-08
27:Malpighian tubule	7:Yolk	0.00821591	06-08
3:brain primordium	7:Yolk	0.0002	06-08
4:ubiquitous	7:Yolk	0.0002	06-08
5:trunk mesoderm primordium	7:Yolk	0.0002	06-08
6:epidermis primordium	7:Yolk	0.0002	06-08
7:yolk nuclei	7:Yolk	0.714443	06-08
8:brain primordium	7:Yolk	0.0002	06-08
9:brain primordium	7:Yolk	0.0002	06-08
0:germ cell	8:Muscle prim.	0.00612641	06-08
1:epidermis primordium	8:Muscle prim.	0.0002	06-08
10:sensory nervous system primordium	8:Muscle prim.	0.0002	06-08
11:visceral muscle primordium	8:Muscle prim.	0.0499527	06-08
12:midgut primordium	8:Muscle prim.	0.0002	06-08
13:germ cell	8:Muscle prim.	0.0002	06-08
14:amnioserosa	8:Muscle prim.	0.0002	06-08
15:epidermis primordium	8:Muscle prim.	0.0002	06-08
16:epidermis primordium	8:Muscle prim.	0.0130288	06-08
17:brain primordium	8:Muscle prim.	0.0002	06-08
18:ubiquitous	8:Muscle prim.	0.00109676	06-08
19:foregut / hindgut primordium	8:Muscle prim.	0.0002	06-08
2:brain primordium	8:Muscle prim.	0.0002	06-08
20:tracheal primordium	8:Muscle prim.	0.0002	06-08
21:salivary gland primordium	8:Muscle prim.	0.0002	06-08
22:trunk mesoderm primordium	8:Muscle prim.	0.0002	06-08
23:unknown	8:Muscle prim.	0.0002	06-08
24:midline primordium	8:Muscle prim.	0.0002	06-08
25:unknown	8:Muscle prim.	0.0080848	06-08
26:unknown	8:Muscle prim.	0.0002	06-08
27:Malpighian tubule	8:Muscle prim.	0.0002	06-08
3:brain primordium	8:Muscle prim.	0.0002	06-08
4:ubiquitous	8:Muscle prim.	0.0002	06-08
5:trunk mesoderm primordium	8:Muscle prim.	0.00209016	06-08
6:epidermis primordium	8:Muscle prim.	0.0002	06-08
7:yolk nuclei	8:Muscle prim.	0.00260699	06-08
8:brain primordium	8:Muscle prim.	0.0002	06-08
9:brain primordium	8:Muscle prim.	0.0002	06-08
0:germ cell	9:Amnioserosa anlage	0.00595343	06-08
1:epidermis primordium	9:Amnioserosa anlage	0.0002	06-08
10:sensory nervous system primordium	9:Amnioserosa anlage	0.0002	06-08
11:visceral muscle primordium	9:Amnioserosa anlage	0.0002	06-08
12:midgut primordium	9:Amnioserosa anlage	0.0002	06-08
13:germ cell	9:Amnioserosa anlage	0.0002	06-08
14:amnioserosa	9:Amnioserosa anlage	0.66057	06-08
15:epidermis primordium	9:Amnioserosa anlage	0.0002	06-08
16:epidermis primordium	9:Amnioserosa anlage	0.000273016	06-08
17:brain primordium	9:Amnioserosa anlage	0.0002	06-08
18:ubiquitous	9:Amnioserosa anlage	0.0002	06-08
19:foregut / hindgut primordium	9:Amnioserosa anlage	0.0002	06-08
2:brain primordium	9:Amnioserosa anlage	0.0002	06-08
20:tracheal primordium	9:Amnioserosa anlage	0.00382027	06-08
21:salivary gland primordium	9:Amnioserosa anlage	0.0002	06-08
22:trunk mesoderm primordium	9:Amnioserosa anlage	0.0002	06-08
23:unknown	9:Amnioserosa anlage	0.0716605	06-08
24:midline primordium	9:Amnioserosa anlage	0.0002	06-08
25:unknown	9:Amnioserosa anlage	0.440784	06-08
26:unknown	9:Amnioserosa anlage	0.0002	06-08
27:Malpighian tubule	9:Amnioserosa anlage	0.0002	06-08
3:brain primordium	9:Amnioserosa anlage	0.0002	06-08
4:ubiquitous	9:Amnioserosa anlage	0.0002	06-08
5:trunk mesoderm primordium	9:Amnioserosa anlage	0.0002	06-08
6:epidermis primordium	9:Amnioserosa anlage	0.0002	06-08
7:yolk nuclei	9:Amnioserosa anlage	0.0002	06-08
8:brain primordium	9:Amnioserosa anlage	0.0002	06-08
9:brain primordium	9:Amnioserosa anlage	0.0002	06-08
0:germ cell	0:Epidermis prim.	0.00255116	08-10
1:epidermis primordium	0:Epidermis prim.	0.0291913	08-10
10:germ cell	0:Epidermis prim.	0.0002	08-10
11:epidermis primordium	0:Epidermis prim.	0.00429769	08-10
12:hindgut primordium	0:Epidermis prim.	0.00179118	08-10
13:ubiquitous	0:Epidermis prim.	0.0002	08-10
14:epidermis primordium	0:Epidermis prim.	0.0837262	08-10
15:epidermis primordium	0:Epidermis prim.	0.0002	08-10
16:brain primordium	0:Epidermis prim.	0.0002	08-10
17:unknown	0:Epidermis prim.	0.000819129	08-10
18:peripheral nervous system	0:Epidermis prim.	0.0002	08-10
19:brain primordium	0:Epidermis prim.	0.00158205	08-10
2:yolk nuclei	0:Epidermis prim.	0.0002	08-10
20:midgut primordium	0:Epidermis prim.	0.0002	08-10
21:ubiquitous	0:Epidermis prim.	0.0002	08-10
22:procrystal cell	0:Epidermis prim.	0.429134	08-10
23:plasmatocytes anlage	0:Epidermis prim.	0.0002	08-10
24:ubiquitous	0:Epidermis prim.	0.0002	08-10
25:tracheal primordium	0:Epidermis prim.	0.0002	08-10
26:brain primordium	0:Epidermis prim.	0.0002	08-10
27:visceral muscle primordium	0:Epidermis prim.	0.0002	08-10
28:ubiquitous	0:Epidermis prim.	0.0002	08-10
29:yolk nuclei	0:Epidermis prim.	0.0002	08-10
3:brain primordium	0:Epidermis prim.	0.000228769	08-10
30:salivary gland body primordium	0:Epidermis prim.	0.0002	08-10
31:midline primordium	0:Epidermis prim.	0.0002	08-10
32:brain primordium	0:Epidermis prim.	0.0002	08-10
33:unknown	0:Epidermis prim.	0.0002	08-10
34:unknown	0:Epidermis prim.	0.0002	08-10
35:muscle	0:Epidermis prim.	0.0002	08-10
4:brain primordium	0:Epidermis prim.	0.0002	08-10
5:somatic muscle primordium	0:Epidermis prim.	0.00136347	08-10
6:amnioserosa	0:Epidermis prim.	0.0002	08-10
7:visceral muscle primordium	0:Epidermis prim.	0.0002	08-10
8:peripheral nervous system	0:Epidermis prim.	0.00643616	08-10
9:ubiquitous	0:Epidermis prim.	0.0002	08-10
0:germ cell	1:Ventral nerve cord prim.	0.0211975	08-10
1:epidermis primordium	1:Ventral nerve cord prim.	0.0002	08-10
10:germ cell	1:Ventral nerve cord prim.	0.0012222	08-10
11:epidermis primordium	1:Ventral nerve cord prim.	0.0002	08-10
12:hindgut primordium	1:Ventral nerve cord prim.	0.0002	08-10
13:ubiquitous	1:Ventral nerve cord prim.	0.00207852	08-10
14:epidermis primordium	1:Ventral nerve cord prim.	0.0002	08-10
15:epidermis primordium	1:Ventral nerve cord prim.	0.000607883	08-10
16:brain primordium	1:Ventral nerve cord prim.	0.000206414	08-10
17:unknown	1:Ventral nerve cord prim.	0.0002	08-10
18:peripheral nervous system	1:Ventral nerve cord prim.	0.0002	08-10
19:brain primordium	1:Ventral nerve cord prim.	0.0002	08-10
2:yolk nuclei	1:Ventral nerve cord prim.	0.0002	08-10
20:midgut primordium	1:Ventral nerve cord prim.	0.0002	08-10
21:ubiquitous	1:Ventral nerve cord prim.	0.0002	08-10
22:procrystal cell	1:Ventral nerve cord prim.	0.0191071	08-10
23:plasmatocytes anlage	1:Ventral nerve cord prim.	0.0002	08-10
24:ubiquitous	1:Ventral nerve cord prim.	0.00113949	08-10
25:tracheal primordium	1:Ventral nerve cord prim.	0.0002	08-10
26:brain primordium	1:Ventral nerve cord prim.	0.00460439	08-10
27:visceral muscle primordium	1:Ventral nerve cord prim.	0.0002	08-10
28:ubiquitous	1:Ventral nerve cord prim.	0.0002	08-10
29:yolk nuclei	1:Ventral nerve cord prim.	0.0002	08-10
3:brain primordium	1:Ventral nerve cord prim.	0.0016765	08-10
30:salivary gland body primordium	1:Ventral nerve cord prim.	0.0002	08-10
31:midline primordium	1:Ventral nerve cord prim.	0.0002	08-10
32:brain primordium	1:Ventral nerve cord prim.	0.0002	08-10
33:unknown	1:Ventral nerve cord prim.	0.0002	08-10
34:unknown	1:Ventral nerve cord prim.	0.0002	08-10
35:muscle	1:Ventral nerve cord prim.	0.0002	08-10
4:brain primordium	1:Ventral nerve cord prim.	0.000886621	08-10
5:somatic muscle primordium	1:Ventral nerve cord prim.	0.0002	08-10
6:amnioserosa	1:Ventral nerve cord prim.	0.0002	08-10
7:visceral muscle primordium	1:Ventral nerve cord prim.	0.0002	08-10
8:peripheral nervous system	1:Ventral nerve cord prim.	0.0002	08-10
9:ubiquitous	1:Ventral nerve cord prim.	0.0002	08-10
0:germ cell	10:Brain prim.	0.00463042	08-10
1:epidermis primordium	10:Brain prim.	0.0002	08-10
10:germ cell	10:Brain prim.	0.0002	08-10
11:epidermis primordium	10:Brain prim.	0.0002	08-10
12:hindgut primordium	10:Brain prim.	0.0002	08-10
13:ubiquitous	10:Brain prim.	0.0002	08-10
14:epidermis primordium	10:Brain prim.	0.0002	08-10
15:epidermis primordium	10:Brain prim.	0.0002	08-10
16:brain primordium	10:Brain prim.	0.3524	08-10
17:unknown	10:Brain prim.	0.000469895	08-10
18:peripheral nervous system	10:Brain prim.	0.0002	08-10
19:brain primordium	10:Brain prim.	0.00364877	08-10
2:yolk nuclei	10:Brain prim.	0.0002	08-10
20:midgut primordium	10:Brain prim.	0.0002	08-10
21:ubiquitous	10:Brain prim.	0.0002	08-10
22:procrystal cell	10:Brain prim.	0.0167737	08-10
23:plasmatocytes anlage	10:Brain prim.	0.0002	08-10
24:ubiquitous	10:Brain prim.	0.0002	08-10
25:tracheal primordium	10:Brain prim.	0.0002	08-10
26:brain primordium	10:Brain prim.	0.0002	08-10
27:visceral muscle primordium	10:Brain prim.	0.0002	08-10
28:ubiquitous	10:Brain prim.	0.0002	08-10
29:yolk nuclei	10:Brain prim.	0.0002	08-10
3:brain primordium	10:Brain prim.	0.0002	08-10
30:salivary gland body primordium	10:Brain prim.	0.0002	08-10
31:midline primordium	10:Brain prim.	0.0002	08-10
32:brain primordium	10:Brain prim.	0.00780824	08-10
33:unknown	10:Brain prim.	0.0002	08-10
34:unknown	10:Brain prim.	0.0002	08-10
35:muscle	10:Brain prim.	0.0002	08-10
4:brain primordium	10:Brain prim.	0.0002	08-10
5:somatic muscle primordium	10:Brain prim.	0.0002	08-10
6:amnioserosa	10:Brain prim.	0.0002	08-10
7:visceral muscle primordium	10:Brain prim.	0.0002	08-10
8:peripheral nervous system	10:Brain prim.	0.0002	08-10
9:ubiquitous	10:Brain prim.	0.0002	08-10
0:germ cell	11:Amnioserosa	0.00366959	08-10
1:epidermis primordium	11:Amnioserosa	0.0002	08-10
10:germ cell	11:Amnioserosa	0.0002	08-10
11:epidermis primordium	11:Amnioserosa	0.0002	08-10
12:hindgut primordium	11:Amnioserosa	0.0002	08-10
13:ubiquitous	11:Amnioserosa	0.0002	08-10
14:epidermis primordium	11:Amnioserosa	0.0002	08-10
15:epidermis primordium	11:Amnioserosa	0.0002	08-10
16:brain primordium	11:Amnioserosa	0.0002	08-10
17:unknown	11:Amnioserosa	0.0002	08-10
18:peripheral nervous system	11:Amnioserosa	0.0002	08-10
19:brain primordium	11:Amnioserosa	0.0002	08-10
2:yolk nuclei	11:Amnioserosa	0.00089541	08-10
20:midgut primordium	11:Amnioserosa	0.0002	08-10
21:ubiquitous	11:Amnioserosa	0.0002	08-10
22:procrystal cell	11:Amnioserosa	0.00774194	08-10
23:plasmatocytes anlage	11:Amnioserosa	0.0002	08-10
24:ubiquitous	11:Amnioserosa	0.0002	08-10
25:tracheal primordium	11:Amnioserosa	0.0002	08-10
26:brain primordium	11:Amnioserosa	0.0002	08-10
27:visceral muscle primordium	11:Amnioserosa	0.0002	08-10
28:ubiquitous	11:Amnioserosa	0.0002	08-10
29:yolk nuclei	11:Amnioserosa	0.0002	08-10
3:brain primordium	11:Amnioserosa	0.0002	08-10
30:salivary gland body primordium	11:Amnioserosa	0.00306473	08-10
31:midline primordium	11:Amnioserosa	0.0002	08-10
32:brain primordium	11:Amnioserosa	0.0002	08-10
33:unknown	11:Amnioserosa	0.000365372	08-10
34:unknown	11:Amnioserosa	0.0179184	08-10
35:muscle	11:Amnioserosa	0.0002	08-10
4:brain primordium	11:Amnioserosa	0.0002	08-10
5:somatic muscle primordium	11:Amnioserosa	0.0002	08-10
6:amnioserosa	11:Amnioserosa	0.566722	08-10
7:visceral muscle primordium	11:Amnioserosa	0.0002	08-10
8:peripheral nervous system	11:Amnioserosa	0.0002	08-10
9:ubiquitous	11:Amnioserosa	0.0002	08-10
0:germ cell	12:Hindgut prim.	0.00519945	08-10
1:epidermis primordium	12:Hindgut prim.	0.0002	08-10
10:germ cell	12:Hindgut prim.	0.0002	08-10
11:epidermis primordium	12:Hindgut prim.	0.0002	08-10
12:hindgut primordium	12:Hindgut prim.	0.46417	08-10
13:ubiquitous	12:Hindgut prim.	0.0002	08-10
14:epidermis primordium	12:Hindgut prim.	0.0002	08-10
15:epidermis primordium	12:Hindgut prim.	0.0002	08-10
16:brain primordium	12:Hindgut prim.	0.0002	08-10
17:unknown	12:Hindgut prim.	0.0002	08-10
18:peripheral nervous system	12:Hindgut prim.	0.0002	08-10
19:brain primordium	12:Hindgut prim.	0.0002	08-10
2:yolk nuclei	12:Hindgut prim.	0.0002	08-10
20:midgut primordium	12:Hindgut prim.	0.0002	08-10
21:ubiquitous	12:Hindgut prim.	0.0002	08-10
22:procrystal cell	12:Hindgut prim.	0.00554381	08-10
23:plasmatocytes anlage	12:Hindgut prim.	0.0002	08-10
24:ubiquitous	12:Hindgut prim.	0.0002	08-10
25:tracheal primordium	12:Hindgut prim.	0.0002	08-10
26:brain primordium	12:Hindgut prim.	0.0002	08-10
27:visceral muscle primordium	12:Hindgut prim.	0.0002	08-10
28:ubiquitous	12:Hindgut prim.	0.0002	08-10
29:yolk nuclei	12:Hindgut prim.	0.0002	08-10
3:brain primordium	12:Hindgut prim.	0.0002	08-10
30:salivary gland body primordium	12:Hindgut prim.	0.00141659	08-10
31:midline primordium	12:Hindgut prim.	0.0002	08-10
32:brain primordium	12:Hindgut prim.	0.0002	08-10
33:unknown	12:Hindgut prim.	0.0002	08-10
34:unknown	12:Hindgut prim.	0.0002	08-10
35:muscle	12:Hindgut prim.	0.0002	08-10
4:brain primordium	12:Hindgut prim.	0.0002	08-10
5:somatic muscle primordium	12:Hindgut prim.	0.0002	08-10
6:amnioserosa	12:Hindgut prim.	0.0002	08-10
7:visceral muscle primordium	12:Hindgut prim.	0.0002	08-10
8:peripheral nervous system	12:Hindgut prim.	0.0002	08-10
9:ubiquitous	12:Hindgut prim.	0.0002	08-10
0:germ cell	13:PNS & sense	0.00457659	08-10
1:epidermis primordium	13:PNS & sense	0.0002	08-10
10:germ cell	13:PNS & sense	0.0002	08-10
11:epidermis primordium	13:PNS & sense	0.0002	08-10
12:hindgut primordium	13:PNS & sense	0.0002	08-10
13:ubiquitous	13:PNS & sense	0.00782079	08-10
14:epidermis primordium	13:PNS & sense	0.0002	08-10
15:epidermis primordium	13:PNS & sense	0.000654546	08-10
16:brain primordium	13:PNS & sense	0.0002	08-10
17:unknown	13:PNS & sense	0.0002	08-10
18:peripheral nervous system	13:PNS & sense	0.41404	08-10
19:brain primordium	13:PNS & sense	0.0002	08-10
2:yolk nuclei	13:PNS & sense	0.0002	08-10
20:midgut primordium	13:PNS & sense	0.0002	08-10
21:ubiquitous	13:PNS & sense	0.0002	08-10
22:procrystal cell	13:PNS & sense	0.0102835	08-10
23:plasmatocytes anlage	13:PNS & sense	0.0002	08-10
24:ubiquitous	13:PNS & sense	0.0002	08-10
25:tracheal primordium	13:PNS & sense	0.0002	08-10
26:brain primordium	13:PNS & sense	0.0002	08-10
27:visceral muscle primordium	13:PNS & sense	0.0002	08-10
28:ubiquitous	13:PNS & sense	0.00378064	08-10
29:yolk nuclei	13:PNS & sense	0.0002	08-10
3:brain primordium	13:PNS & sense	0.0002	08-10
30:salivary gland body primordium	13:PNS & sense	0.0002	08-10
31:midline primordium	13:PNS & sense	0.0002	08-10
32:brain primordium	13:PNS & sense	0.0002	08-10
33:unknown	13:PNS & sense	0.0002	08-10
34:unknown	13:PNS & sense	0.0002	08-10
35:muscle	13:PNS & sense	0.0002	08-10
4:brain primordium	13:PNS & sense	0.0002	08-10
5:somatic muscle primordium	13:PNS & sense	0.0002	08-10
6:amnioserosa	13:PNS & sense	0.0002	08-10
7:visceral muscle primordium	13:PNS & sense	0.0002	08-10
8:peripheral nervous system	13:PNS & sense	0.0002	08-10
9:ubiquitous	13:PNS & sense	0.0002	08-10
0:germ cell	14:Plasmatocytes	0.00496044	08-10
1:epidermis primordium	14:Plasmatocytes	0.0002	08-10
10:germ cell	14:Plasmatocytes	0.0002	08-10
11:epidermis primordium	14:Plasmatocytes	0.0002	08-10
12:hindgut primordium	14:Plasmatocytes	0.0002	08-10
13:ubiquitous	14:Plasmatocytes	0.0002	08-10
14:epidermis primordium	14:Plasmatocytes	0.0002	08-10
15:epidermis primordium	14:Plasmatocytes	0.0002	08-10
16:brain primordium	14:Plasmatocytes	0.0002	08-10
17:unknown	14:Plasmatocytes	0.0002	08-10
18:peripheral nervous system	14:Plasmatocytes	0.0002	08-10
19:brain primordium	14:Plasmatocytes	0.0002	08-10
2:yolk nuclei	14:Plasmatocytes	0.00525948	08-10
20:midgut primordium	14:Plasmatocytes	0.0002	08-10
21:ubiquitous	14:Plasmatocytes	0.0002	08-10
22:procrystal cell	14:Plasmatocytes	0.00373263	08-10
23:plasmatocytes anlage	14:Plasmatocytes	0.517325	08-10
24:ubiquitous	14:Plasmatocytes	0.0002	08-10
25:tracheal primordium	14:Plasmatocytes	0.0002	08-10
26:brain primordium	14:Plasmatocytes	0.0002	08-10
27:visceral muscle primordium	14:Plasmatocytes	0.0002	08-10
28:ubiquitous	14:Plasmatocytes	0.0002	08-10
29:yolk nuclei	14:Plasmatocytes	0.0002	08-10
3:brain primordium	14:Plasmatocytes	0.0002	08-10
30:salivary gland body primordium	14:Plasmatocytes	0.0002	08-10
31:midline primordium	14:Plasmatocytes	0.0002	08-10
32:brain primordium	14:Plasmatocytes	0.0002	08-10
33:unknown	14:Plasmatocytes	0.000871437	08-10
34:unknown	14:Plasmatocytes	0.00124926	08-10
35:muscle	14:Plasmatocytes	0.0002	08-10
4:brain primordium	14:Plasmatocytes	0.0002	08-10
5:somatic muscle primordium	14:Plasmatocytes	0.0002	08-10
6:amnioserosa	14:Plasmatocytes	0.00024824	08-10
7:visceral muscle primordium	14:Plasmatocytes	0.0002	08-10
8:peripheral nervous system	14:Plasmatocytes	0.0002	08-10
9:ubiquitous	14:Plasmatocytes	0.0002	08-10
0:germ cell	15:Ventral midline	0.00391506	08-10
1:epidermis primordium	15:Ventral midline	0.00144616	08-10
10:germ cell	15:Ventral midline	0.0002	08-10
11:epidermis primordium	15:Ventral midline	0.0002	08-10
12:hindgut primordium	15:Ventral midline	0.0002	08-10
13:ubiquitous	15:Ventral midline	0.0002	08-10
14:epidermis primordium	15:Ventral midline	0.000776811	08-10
15:epidermis primordium	15:Ventral midline	0.0002	08-10
16:brain primordium	15:Ventral midline	0.0002	08-10
17:unknown	15:Ventral midline	0.0002	08-10
18:peripheral nervous system	15:Ventral midline	0.0002	08-10
19:brain primordium	15:Ventral midline	0.00366854	08-10
2:yolk nuclei	15:Ventral midline	0.0002	08-10
20:midgut primordium	15:Ventral midline	0.0002	08-10
21:ubiquitous	15:Ventral midline	0.0002	08-10
22:procrystal cell	15:Ventral midline	0.145416	08-10
23:plasmatocytes anlage	15:Ventral midline	0.0002	08-10
24:ubiquitous	15:Ventral midline	0.0002	08-10
25:tracheal primordium	15:Ventral midline	0.0002	08-10
26:brain primordium	15:Ventral midline	0.00199116	08-10
27:visceral muscle primordium	15:Ventral midline	0.00146712	08-10
28:ubiquitous	15:Ventral midline	0.0002	08-10
29:yolk nuclei	15:Ventral midline	0.0002	08-10
3:brain primordium	15:Ventral midline	0.00520165	08-10
30:salivary gland body primordium	15:Ventral midline	0.0002	08-10
31:midline primordium	15:Ventral midline	0.588861	08-10
32:brain primordium	15:Ventral midline	0.0002	08-10
33:unknown	15:Ventral midline	0.0002	08-10
34:unknown	15:Ventral midline	0.0002	08-10
35:muscle	15:Ventral midline	0.0002	08-10
4:brain primordium	15:Ventral midline	0.0002	08-10
5:somatic muscle primordium	15:Ventral midline	0.0002	08-10
6:amnioserosa	15:Ventral midline	0.0002	08-10
7:visceral muscle primordium	15:Ventral midline	0.00123788	08-10
8:peripheral nervous system	15:Ventral midline	0.000751355	08-10
9:ubiquitous	15:Ventral midline	0.0002	08-10
0:germ cell	16:Glia	0.00306922	08-10
1:epidermis primordium	16:Glia	0.0002	08-10
10:germ cell	16:Glia	0.0002	08-10
11:epidermis primordium	16:Glia	0.0002	08-10
12:hindgut primordium	16:Glia	0.0002	08-10
13:ubiquitous	16:Glia	0.0002	08-10
14:epidermis primordium	16:Glia	0.00226623	08-10
15:epidermis primordium	16:Glia	0.0002	08-10
16:brain primordium	16:Glia	0.0002	08-10
17:unknown	16:Glia	0.0002	08-10
18:peripheral nervous system	16:Glia	0.0002	08-10
19:brain primordium	16:Glia	0.0002	08-10
2:yolk nuclei	16:Glia	0.000969683	08-10
20:midgut primordium	16:Glia	0.0002	08-10
21:ubiquitous	16:Glia	0.0002	08-10
22:procrystal cell	16:Glia	0.149054	08-10
23:plasmatocytes anlage	16:Glia	0.0002	08-10
24:ubiquitous	16:Glia	0.0002	08-10
25:tracheal primordium	16:Glia	0.0002	08-10
26:brain primordium	16:Glia	0.00108292	08-10
27:visceral muscle primordium	16:Glia	0.0002	08-10
28:ubiquitous	16:Glia	0.0002	08-10
29:yolk nuclei	16:Glia	0.0002	08-10
3:brain primordium	16:Glia	0.135911	08-10
30:salivary gland body primordium	16:Glia	0.000416372	08-10
31:midline primordium	16:Glia	0.00233367	08-10
32:brain primordium	16:Glia	0.0002	08-10
33:unknown	16:Glia	0.0002	08-10
34:unknown	16:Glia	0.0002	08-10
35:muscle	16:Glia	0.0002	08-10
4:brain primordium	16:Glia	0.0002	08-10
5:somatic muscle primordium	16:Glia	0.0002	08-10
6:amnioserosa	16:Glia	0.0002	08-10
7:visceral muscle primordium	16:Glia	0.000297106	08-10
8:peripheral nervous system	16:Glia	0.00136141	08-10
9:ubiquitous	16:Glia	0.0002	08-10
0:germ cell	17:Germ cell	0.00710398	08-10
1:epidermis primordium	17:Germ cell	0.0002	08-10
10:germ cell	17:Germ cell	0.0002	08-10
11:epidermis primordium	17:Germ cell	0.0002	08-10
12:hindgut primordium	17:Germ cell	0.0002	08-10
13:ubiquitous	17:Germ cell	0.0002	08-10
14:epidermis primordium	17:Germ cell	0.0002	08-10
15:epidermis primordium	17:Germ cell	0.0002	08-10
16:brain primordium	17:Germ cell	0.0002	08-10
17:unknown	17:Germ cell	0.0002	08-10
18:peripheral nervous system	17:Germ cell	0.0002	08-10
19:brain primordium	17:Germ cell	0.0002	08-10
2:yolk nuclei	17:Germ cell	0.00577817	08-10
20:midgut primordium	17:Germ cell	0.0002	08-10
21:ubiquitous	17:Germ cell	0.0002	08-10
22:procrystal cell	17:Germ cell	0.00872825	08-10
23:plasmatocytes anlage	17:Germ cell	0.0002	08-10
24:ubiquitous	17:Germ cell	0.0002	08-10
25:tracheal primordium	17:Germ cell	0.0002	08-10
26:brain primordium	17:Germ cell	0.0002	08-10
27:visceral muscle primordium	17:Germ cell	0.0002	08-10
28:ubiquitous	17:Germ cell	0.0002	08-10
29:yolk nuclei	17:Germ cell	0.0002	08-10
3:brain primordium	17:Germ cell	0.00285581	08-10
30:salivary gland body primordium	17:Germ cell	0.0002	08-10
31:midline primordium	17:Germ cell	0.0002	08-10
32:brain primordium	17:Germ cell	0.0002	08-10
33:unknown	17:Germ cell	0.0002	08-10
34:unknown	17:Germ cell	0.0002	08-10
35:muscle	17:Germ cell	0.0002	08-10
4:brain primordium	17:Germ cell	0.0002	08-10
5:somatic muscle primordium	17:Germ cell	0.0002	08-10
6:amnioserosa	17:Germ cell	0.0002	08-10
7:visceral muscle primordium	17:Germ cell	0.0002	08-10
8:peripheral nervous system	17:Germ cell	0.0002	08-10
9:ubiquitous	17:Germ cell	0.0002	08-10
0:germ cell	18:Yolk	0.00403852	08-10
1:epidermis primordium	18:Yolk	0.0002	08-10
10:germ cell	18:Yolk	0.0002	08-10
11:epidermis primordium	18:Yolk	0.0002	08-10
12:hindgut primordium	18:Yolk	0.0002	08-10
13:ubiquitous	18:Yolk	0.0002	08-10
14:epidermis primordium	18:Yolk	0.0002	08-10
15:epidermis primordium	18:Yolk	0.0002	08-10
16:brain primordium	18:Yolk	0.0002	08-10
17:unknown	18:Yolk	0.0002	08-10
18:peripheral nervous system	18:Yolk	0.0002	08-10
19:brain primordium	18:Yolk	0.0002	08-10
2:yolk nuclei	18:Yolk	0.00640422	08-10
20:midgut primordium	18:Yolk	0.0002	08-10
21:ubiquitous	18:Yolk	0.0002	08-10
22:procrystal cell	18:Yolk	0.00903228	08-10
23:plasmatocytes anlage	18:Yolk	0.0002	08-10
24:ubiquitous	18:Yolk	0.0002	08-10
25:tracheal primordium	18:Yolk	0.0002	08-10
26:brain primordium	18:Yolk	0.0002	08-10
27:visceral muscle primordium	18:Yolk	0.0002	08-10
28:ubiquitous	18:Yolk	0.0002	08-10
29:yolk nuclei	18:Yolk	0.0002	08-10
3:brain primordium	18:Yolk	0.0002	08-10
30:salivary gland body primordium	18:Yolk	0.0002	08-10
31:midline primordium	18:Yolk	0.0002	08-10
32:brain primordium	18:Yolk	0.0002	08-10
33:unknown	18:Yolk	0.0002	08-10
34:unknown	18:Yolk	0.000671315	08-10
35:muscle	18:Yolk	0.0002	08-10
4:brain primordium	18:Yolk	0.0002	08-10
5:somatic muscle primordium	18:Yolk	0.0002	08-10
6:amnioserosa	18:Yolk	0.0002	08-10
7:visceral muscle primordium	18:Yolk	0.0002	08-10
8:peripheral nervous system	18:Yolk	0.0002	08-10
9:ubiquitous	18:Yolk	0.0002	08-10
0:germ cell	2:Muscle prim.	0.0032828	08-10
1:epidermis primordium	2:Muscle prim.	0.0002	08-10
10:germ cell	2:Muscle prim.	0.0002	08-10
11:epidermis primordium	2:Muscle prim.	0.0002	08-10
12:hindgut primordium	2:Muscle prim.	0.0002	08-10
13:ubiquitous	2:Muscle prim.	0.0002	08-10
14:epidermis primordium	2:Muscle prim.	0.0002	08-10
15:epidermis primordium	2:Muscle prim.	0.000398502	08-10
16:brain primordium	2:Muscle prim.	0.0002	08-10
17:unknown	2:Muscle prim.	0.00255623	08-10
18:peripheral nervous system	2:Muscle prim.	0.0002	08-10
19:brain primordium	2:Muscle prim.	0.0002	08-10
2:yolk nuclei	2:Muscle prim.	0.0002	08-10
20:midgut primordium	2:Muscle prim.	0.0002	08-10
21:ubiquitous	2:Muscle prim.	0.00191123	08-10
22:procrystal cell	2:Muscle prim.	0.0145053	08-10
23:plasmatocytes anlage	2:Muscle prim.	0.0002	08-10
24:ubiquitous	2:Muscle prim.	0.000569247	08-10
25:tracheal primordium	2:Muscle prim.	0.0002	08-10
26:brain primordium	2:Muscle prim.	0.0002	08-10
27:visceral muscle primordium	2:Muscle prim.	0.00259424	08-10
28:ubiquitous	2:Muscle prim.	0.0041863	08-10
29:yolk nuclei	2:Muscle prim.	0.0002	08-10
3:brain primordium	2:Muscle prim.	0.0002	08-10
30:salivary gland body primordium	2:Muscle prim.	0.0002	08-10
31:midline primordium	2:Muscle prim.	0.0002	08-10
32:brain primordium	2:Muscle prim.	0.0002	08-10
33:unknown	2:Muscle prim.	0.0002	08-10
34:unknown	2:Muscle prim.	0.0002	08-10
35:muscle	2:Muscle prim.	0.00319724	08-10
4:brain primordium	2:Muscle prim.	0.000542282	08-10
5:somatic muscle primordium	2:Muscle prim.	0.122214	08-10
6:amnioserosa	2:Muscle prim.	0.0002	08-10
7:visceral muscle primordium	2:Muscle prim.	0.0002	08-10
8:peripheral nervous system	2:Muscle prim.	0.0002	08-10
9:ubiquitous	2:Muscle prim.	0.00234985	08-10
0:germ cell	3:Midgut prim.	0.126277	08-10
1:epidermis primordium	3:Midgut prim.	0.0002	08-10
10:germ cell	3:Midgut prim.	0.00229737	08-10
11:epidermis primordium	3:Midgut prim.	0.0002	08-10
12:hindgut primordium	3:Midgut prim.	0.0002	08-10
13:ubiquitous	3:Midgut prim.	0.00131152	08-10
14:epidermis primordium	3:Midgut prim.	0.0002	08-10
15:epidermis primordium	3:Midgut prim.	0.0002	08-10
16:brain primordium	3:Midgut prim.	0.0002	08-10
17:unknown	3:Midgut prim.	0.0002	08-10
18:peripheral nervous system	3:Midgut prim.	0.0002	08-10
19:brain primordium	3:Midgut prim.	0.0002	08-10
2:yolk nuclei	3:Midgut prim.	0.0002	08-10
20:midgut primordium	3:Midgut prim.	0.67731	08-10
21:ubiquitous	3:Midgut prim.	0.0002	08-10
22:procrystal cell	3:Midgut prim.	0.0002	08-10
23:plasmatocytes anlage	3:Midgut prim.	0.0002	08-10
24:ubiquitous	3:Midgut prim.	0.0002	08-10
25:tracheal primordium	3:Midgut prim.	0.0002	08-10
26:brain primordium	3:Midgut prim.	0.0002	08-10
27:visceral muscle primordium	3:Midgut prim.	0.0002	08-10
28:ubiquitous	3:Midgut prim.	0.0002	08-10
29:yolk nuclei	3:Midgut prim.	0.0002	08-10
3:brain primordium	3:Midgut prim.	0.0002	08-10
30:salivary gland body primordium	3:Midgut prim.	0.0002	08-10
31:midline primordium	3:Midgut prim.	0.0002	08-10
32:brain primordium	3:Midgut prim.	0.0002	08-10
33:unknown	3:Midgut prim.	0.00316961	08-10
34:unknown	3:Midgut prim.	0.000998425	08-10
35:muscle	3:Midgut prim.	0.0002	08-10
4:brain primordium	3:Midgut prim.	0.0002	08-10
5:somatic muscle primordium	3:Midgut prim.	0.0002	08-10
6:amnioserosa	3:Midgut prim.	0.0002	08-10
7:visceral muscle primordium	3:Midgut prim.	0.0002	08-10
8:peripheral nervous system	3:Midgut prim.	0.0002	08-10
9:ubiquitous	3:Midgut prim.	0.0002	08-10
0:germ cell	4:Foregut prim.	0.00313481	08-10
1:epidermis primordium	4:Foregut prim.	0.0002	08-10
10:germ cell	4:Foregut prim.	0.0002	08-10
11:epidermis primordium	4:Foregut prim.	0.0002	08-10
12:hindgut primordium	4:Foregut prim.	0.0002	08-10
13:ubiquitous	4:Foregut prim.	0.0002	08-10
14:epidermis primordium	4:Foregut prim.	0.0002	08-10
15:epidermis primordium	4:Foregut prim.	0.0002	08-10
16:brain primordium	4:Foregut prim.	0.0002	08-10
17:unknown	4:Foregut prim.	0.0002	08-10
18:peripheral nervous system	4:Foregut prim.	0.0002	08-10
19:brain primordium	4:Foregut prim.	0.0002	08-10
2:yolk nuclei	4:Foregut prim.	0.0002	08-10
20:midgut primordium	4:Foregut prim.	0.0002	08-10
21:ubiquitous	4:Foregut prim.	0.0002	08-10
22:procrystal cell	4:Foregut prim.	0.0150293	08-10
23:plasmatocytes anlage	4:Foregut prim.	0.0002	08-10
24:ubiquitous	4:Foregut prim.	0.0002	08-10
25:tracheal primordium	4:Foregut prim.	0.0002	08-10
26:brain primordium	4:Foregut prim.	0.0002	08-10
27:visceral muscle primordium	4:Foregut prim.	0.0002	08-10
28:ubiquitous	4:Foregut prim.	0.0002	08-10
29:yolk nuclei	4:Foregut prim.	0.0002	08-10
3:brain primordium	4:Foregut prim.	0.0002	08-10
30:salivary gland body primordium	4:Foregut prim.	0.00412169	08-10
31:midline primordium	4:Foregut prim.	0.0002	08-10
32:brain primordium	4:Foregut prim.	0.0002	08-10
33:unknown	4:Foregut prim.	0.0002	08-10
34:unknown	4:Foregut prim.	0.0002	08-10
35:muscle	4:Foregut prim.	0.0002	08-10
4:brain primordium	4:Foregut prim.	0.0002	08-10
5:somatic muscle primordium	4:Foregut prim.	0.0002	08-10
6:amnioserosa	4:Foregut prim.	0.0002	08-10
7:visceral muscle primordium	4:Foregut prim.	0.0002	08-10
8:peripheral nervous system	4:Foregut prim.	0.00621627	08-10
9:ubiquitous	4:Foregut prim.	0.0002	08-10
0:germ cell	5:Muscle prim.	0.00384477	08-10
1:epidermis primordium	5:Muscle prim.	0.0002	08-10
10:germ cell	5:Muscle prim.	0.0002	08-10
11:epidermis primordium	5:Muscle prim.	0.0002	08-10
12:hindgut primordium	5:Muscle prim.	0.0002	08-10
13:ubiquitous	5:Muscle prim.	0.0002	08-10
14:epidermis primordium	5:Muscle prim.	0.0002	08-10
15:epidermis primordium	5:Muscle prim.	0.000702387	08-10
16:brain primordium	5:Muscle prim.	0.0002	08-10
17:unknown	5:Muscle prim.	0.0002	08-10
18:peripheral nervous system	5:Muscle prim.	0.0002	08-10
19:brain primordium	5:Muscle prim.	0.0002	08-10
2:yolk nuclei	5:Muscle prim.	0.0002	08-10
20:midgut primordium	5:Muscle prim.	0.0002	08-10
21:ubiquitous	5:Muscle prim.	0.0002	08-10
22:procrystal cell	5:Muscle prim.	0.0166966	08-10
23:plasmatocytes anlage	5:Muscle prim.	0.0002	08-10
24:ubiquitous	5:Muscle prim.	0.0013126	08-10
25:tracheal primordium	5:Muscle prim.	0.0002	08-10
26:brain primordium	5:Muscle prim.	0.0002	08-10
27:visceral muscle primordium	5:Muscle prim.	0.00284668	08-10
28:ubiquitous	5:Muscle prim.	0.0002	08-10
29:yolk nuclei	5:Muscle prim.	0.0002	08-10
3:brain primordium	5:Muscle prim.	0.0002	08-10
30:salivary gland body primordium	5:Muscle prim.	0.0002	08-10
31:midline primordium	5:Muscle prim.	0.0002	08-10
32:brain primordium	5:Muscle prim.	0.0002	08-10
33:unknown	5:Muscle prim.	0.0002	08-10
34:unknown	5:Muscle prim.	0.0002	08-10
35:muscle	5:Muscle prim.	0.0041538	08-10
4:brain primordium	5:Muscle prim.	0.0002	08-10
5:somatic muscle primordium	5:Muscle prim.	0.0002	08-10
6:amnioserosa	5:Muscle prim.	0.0002	08-10
7:visceral muscle primordium	5:Muscle prim.	0.47537	08-10
8:peripheral nervous system	5:Muscle prim.	0.0002	08-10
9:ubiquitous	5:Muscle prim.	0.0002	08-10
0:germ cell	6:Yolk	0.0116807	08-10
1:epidermis primordium	6:Yolk	0.0002	08-10
10:germ cell	6:Yolk	0.000342357	08-10
11:epidermis primordium	6:Yolk	0.0002	08-10
12:hindgut primordium	6:Yolk	0.0002	08-10
13:ubiquitous	6:Yolk	0.0002	08-10
14:epidermis primordium	6:Yolk	0.0002	08-10
15:epidermis primordium	6:Yolk	0.0002	08-10
16:brain primordium	6:Yolk	0.0002	08-10
17:unknown	6:Yolk	0.0002	08-10
18:peripheral nervous system	6:Yolk	0.0002	08-10
19:brain primordium	6:Yolk	0.0002	08-10
2:yolk nuclei	6:Yolk	0.750923	08-10
20:midgut primordium	6:Yolk	0.0002	08-10
21:ubiquitous	6:Yolk	0.0002	08-10
22:procrystal cell	6:Yolk	0.00270071	08-10
23:plasmatocytes anlage	6:Yolk	0.0002	08-10
24:ubiquitous	6:Yolk	0.0002	08-10
25:tracheal primordium	6:Yolk	0.0002	08-10
26:brain primordium	6:Yolk	0.0002	08-10
27:visceral muscle primordium	6:Yolk	0.0002	08-10
28:ubiquitous	6:Yolk	0.0002	08-10
29:yolk nuclei	6:Yolk	0.00552666	08-10
3:brain primordium	6:Yolk	0.0002	08-10
30:salivary gland body primordium	6:Yolk	0.0002	08-10
31:midline primordium	6:Yolk	0.0002	08-10
32:brain primordium	6:Yolk	0.0002	08-10
33:unknown	6:Yolk	0.000279447	08-10
34:unknown	6:Yolk	0.111187	08-10
35:muscle	6:Yolk	0.000983993	08-10
4:brain primordium	6:Yolk	0.0002	08-10
5:somatic muscle primordium	6:Yolk	0.0002	08-10
6:amnioserosa	6:Yolk	0.0002	08-10
7:visceral muscle primordium	6:Yolk	0.0002	08-10
8:peripheral nervous system	6:Yolk	0.0002	08-10
9:ubiquitous	6:Yolk	0.0002	08-10
0:germ cell	7:Tracheal system prim.	0.00272473	08-10
1:epidermis primordium	7:Tracheal system prim.	0.0002	08-10
10:germ cell	7:Tracheal system prim.	0.0002	08-10
11:epidermis primordium	7:Tracheal system prim.	0.0002	08-10
12:hindgut primordium	7:Tracheal system prim.	0.0002	08-10
13:ubiquitous	7:Tracheal system prim.	0.0002	08-10
14:epidermis primordium	7:Tracheal system prim.	0.0002	08-10
15:epidermis primordium	7:Tracheal system prim.	0.0002	08-10
16:brain primordium	7:Tracheal system prim.	0.0002	08-10
17:unknown	7:Tracheal system prim.	0.0002	08-10
18:peripheral nervous system	7:Tracheal system prim.	0.0002	08-10
19:brain primordium	7:Tracheal system prim.	0.0002	08-10
2:yolk nuclei	7:Tracheal system prim.	0.0002	08-10
20:midgut primordium	7:Tracheal system prim.	0.0002	08-10
21:ubiquitous	7:Tracheal system prim.	0.0002	08-10
22:procrystal cell	7:Tracheal system prim.	0.0142043	08-10
23:plasmatocytes anlage	7:Tracheal system prim.	0.0002	08-10
24:ubiquitous	7:Tracheal system prim.	0.0002	08-10
25:tracheal primordium	7:Tracheal system prim.	0.303444	08-10
26:brain primordium	7:Tracheal system prim.	0.0002	08-10
27:visceral muscle primordium	7:Tracheal system prim.	0.0002	08-10
28:ubiquitous	7:Tracheal system prim.	0.0002	08-10
29:yolk nuclei	7:Tracheal system prim.	0.0002	08-10
3:brain primordium	7:Tracheal system prim.	0.0002	08-10
30:salivary gland body primordium	7:Tracheal system prim.	0.0002	08-10
31:midline primordium	7:Tracheal system prim.	0.0002	08-10
32:brain primordium	7:Tracheal system prim.	0.0002	08-10
33:unknown	7:Tracheal system prim.	0.00208592	08-10
34:unknown	7:Tracheal system prim.	0.0002	08-10
35:muscle	7:Tracheal system prim.	0.0002	08-10
4:brain primordium	7:Tracheal system prim.	0.0002	08-10
5:somatic muscle primordium	7:Tracheal system prim.	0.0002	08-10
6:amnioserosa	7:Tracheal system prim.	0.0002	08-10
7:visceral muscle primordium	7:Tracheal system prim.	0.0002	08-10
8:peripheral nervous system	7:Tracheal system prim.	0.0002	08-10
9:ubiquitous	7:Tracheal system prim.	0.0002	08-10
0:germ cell	8:Fat body	0.103495	08-10
1:epidermis primordium	8:Fat body	0.0002	08-10
10:germ cell	8:Fat body	0.000670797	08-10
11:epidermis primordium	8:Fat body	0.0002	08-10
12:hindgut primordium	8:Fat body	0.0002	08-10
13:ubiquitous	8:Fat body	0.0105155	08-10
14:epidermis primordium	8:Fat body	0.00149645	08-10
15:epidermis primordium	8:Fat body	0.00286099	08-10
16:brain primordium	8:Fat body	0.0002	08-10
17:unknown	8:Fat body	0.0002	08-10
18:peripheral nervous system	8:Fat body	0.0002	08-10
19:brain primordium	8:Fat body	0.0002	08-10
2:yolk nuclei	8:Fat body	0.00745994	08-10
20:midgut primordium	8:Fat body	0.0002	08-10
21:ubiquitous	8:Fat body	0.00353117	08-10
22:procrystal cell	8:Fat body	0.0119433	08-10
23:plasmatocytes anlage	8:Fat body	0.0002	08-10
24:ubiquitous	8:Fat body	0.00045931	08-10
25:tracheal primordium	8:Fat body	0.0002	08-10
26:brain primordium	8:Fat body	0.0002	08-10
27:visceral muscle primordium	8:Fat body	0.0002	08-10
28:ubiquitous	8:Fat body	0.00168336	08-10
29:yolk nuclei	8:Fat body	0.0002	08-10
3:brain primordium	8:Fat body	0.0002	08-10
30:salivary gland body primordium	8:Fat body	0.0002	08-10
31:midline primordium	8:Fat body	0.0002	08-10
32:brain primordium	8:Fat body	0.0002	08-10
33:unknown	8:Fat body	0.0002	08-10
34:unknown	8:Fat body	0.0002	08-10
35:muscle	8:Fat body	0.0002	08-10
4:brain primordium	8:Fat body	0.00300871	08-10
5:somatic muscle primordium	8:Fat body	0.0002	08-10
6:amnioserosa	8:Fat body	0.0002	08-10
7:visceral muscle primordium	8:Fat body	0.0002	08-10
8:peripheral nervous system	8:Fat body	0.0002	08-10
9:ubiquitous	8:Fat body	0.00535502	08-10
0:germ cell	9:Epidermis prim.	0.00324411	08-10
1:epidermis primordium	9:Epidermis prim.	0.0002	08-10
10:germ cell	9:Epidermis prim.	0.0002	08-10
11:epidermis primordium	9:Epidermis prim.	0.0002	08-10
12:hindgut primordium	9:Epidermis prim.	0.0002	08-10
13:ubiquitous	9:Epidermis prim.	0.0002	08-10
14:epidermis primordium	9:Epidermis prim.	0.101592	08-10
15:epidermis primordium	9:Epidermis prim.	0.0002	08-10
16:brain primordium	9:Epidermis prim.	0.0002	08-10
17:unknown	9:Epidermis prim.	0.0002	08-10
18:peripheral nervous system	9:Epidermis prim.	0.0002	08-10
19:brain primordium	9:Epidermis prim.	0.0002	08-10
2:yolk nuclei	9:Epidermis prim.	0.0002	08-10
20:midgut primordium	9:Epidermis prim.	0.0002	08-10
21:ubiquitous	9:Epidermis prim.	0.0002	08-10
22:procrystal cell	9:Epidermis prim.	0.0129922	08-10
23:plasmatocytes anlage	9:Epidermis prim.	0.0002	08-10
[truncated: 3,735 more rows]
