# Supplementary material for: The continuum of Drosophila embryonic development at single-cell resolution
Source: Science. Author manuscript; Available in PMC 2022 Aug 11. (PMC9371440; doi:10.1126/science.abn5800)
Supplement: Supplementary tables [file NIHMS1828489-supplement-Supplementary_tables.zip › science.abn5800_table_s9.xlsx]

## Sheet: TableS9
Correlations between motif and expression.
name	rho	r	time_point	strategy
E(spl)m7-HLH	0.0944267370437561	0.896256687553261	18-20	RNA_choose_ATAC
bap	0.786889475364634	0.895623327668352	18-20	RNA_choose_ATAC
danr	0.681970878649349	0.870699219716054	18-20	RNA_choose_ATAC
CG12236	0.924343780616325	0.866830140607568	02-04	RNA_choose_ATAC
Mef2	0.31198508594947	0.856357905428876	14-16	RNA_choose_ATAC
Ets97D	0.660987159306292	0.854822227683649	18-20	RNA_choose_ATAC
Dref	0.178361614415984	0.852738844515295	18-20	RNA_choose_ATAC
D	0.577052281934065	0.849804937628223	18-20	RNA_choose_ATAC
bigmax	0.0944267370437561	0.848380481616	18-20	RNA_choose_ATAC
klu	0.420084025208403	0.844512934613149	00-02	RNA_choose_ATAC
l(3)neo38	0.420084025208403	0.843965880574367	00-02	RNA_choose_ATAC
bcd	0.736606820942487	0.843362173718388	02-04	RNA_choose_ATAC
ss	0.184497824906122	0.83866488292027	16-18	RNA_choose_ATAC
CG12236	0.304263930474325	0.832580003871049	18-20	RNA_choose_ATAC
usp	0.836993945212525	0.829850644956761	02-04	RNA_choose_ATAC
exex	0.514101123904894	0.824704690152352	18-20	RNA_choose_ATAC
Mef2	0.124051455812365	0.821035611211115	16-18	RNA_choose_ATAC
Usf	0.535084843247951	0.818793871698702	18-20	RNA_choose_ATAC
D19B	0.157377895072927	0.812764726582218	18-20	RNA_choose_ATAC
Zif	0.493117404561837	0.810669448095716	18-20	RNA_choose_ATAC
Hnf4	0.842208860759021	0.80680149451523	02-04	RNA_choose_ATAC
kni	0.367215088503496	0.79594803405471	18-20	RNA_choose_ATAC
Stat92E	0.40918252718961	0.79089821510176	18-20	RNA_choose_ATAC
dmrt99B	0.430166246532666	0.789885578238841	18-20	RNA_choose_ATAC
BEAF-32	0.346231369160439	0.789426105725719	18-20	RNA_choose_ATAC
ss	0.40918252718961	0.787341976480292	18-20	RNA_choose_ATAC
dve	0.388198807846553	0.786737815936063	18-20	RNA_choose_ATAC
ZIPIC	0.325247649817382	0.784728484047052	18-20	RNA_choose_ATAC
Mad	0.367215088503496	0.781000966907068	18-20	RNA_choose_ATAC
kay	0.40580544695717	0.77931783887417	04-06	RNA_choose_ATAC
CG12155	0.718354616529753	0.778327284081581	02-04	RNA_choose_ATAC
Hr78	0.63344602766853	0.777024580597856	18-20	RNA_choose_ATAC
dl	0.660987159306292	0.775359470737384	18-20	RNA_choose_ATAC
oc	0.563639363655116	0.7736212151236	06-08	RNA_choose_ATAC
srp	0.40918252718961	0.771806085882527	18-20	RNA_choose_ATAC
sim	-0.22324539501634	0.761221729810375	06-08	RNA_choose_ATAC
slbo	0.40918252718961	0.760576622756694	18-20	RNA_choose_ATAC
Mef2	0.255769622965643	0.759731774941792	12-14	RNA_choose_ATAC
vnd	0.598036001277122	0.755178561388586	18-20	RNA_choose_ATAC
bowl	0.514101123904894	0.754498525400029	18-20	RNA_choose_ATAC
sens-2	0.325247649817382	0.752617324845482	18-20	RNA_choose_ATAC
Max	0.304263930474325	0.752293718034804	18-20	RNA_choose_ATAC
Sox14	0.388198807846553	0.751556875643256	18-20	RNA_choose_ATAC
foxo	0.677196117803279	0.751478791288213	06-08	RNA_choose_ATAC
Pfk	0.13639417572987	0.748346606837676	18-20	RNA_choose_ATAC
Atf-2	0.804400723046929	0.743880908570352	02-04	RNA_choose_ATAC
dsx	0.367215088503496	0.740193330618303	18-20	RNA_choose_ATAC
sna	0.619019720620179	0.737455622620875	18-20	RNA_choose_ATAC
Mitf	0.585374270094118	0.735563862874474	02-04	RNA_choose_ATAC
phol	0.325247649817382	0.733857401438385	18-20	RNA_choose_ATAC
oc	0.346231369160439	0.732874861401053	18-20	RNA_choose_ATAC
Cf2	0.321327729291751	0.731692074748195	16-18	RNA_choose_ATAC
peb	0.451149965875723	0.731261057210161	18-20	RNA_choose_ATAC
Sox15	0.507543711610189	0.72825747699607	18-20	RNA_choose_ATAC
CG4854	0.557219844491374	0.718563423402199	18-20	RNA_choose_ATAC
jim	0.2993901062487	0.717158872246477	06-08	RNA_choose_ATAC
sage	0.329724310150568	0.716122934376647	14-16	RNA_choose_ATAC
HLH54F	0.640003439963235	0.715564398539605	18-20	RNA_choose_ATAC
CG5953	0.683274581528971	0.714131178431859	06-08	RNA_choose_ATAC
Pfk	0.68706512325078	0.713830555154491	02-04	RNA_choose_ATAC
pnt	0.367215088503496	0.713412989720107	18-20	RNA_choose_ATAC
Ptx1	0.346231369160439	0.712696906220045	18-20	RNA_choose_ATAC
pnr	0.514101123904894	0.711539211793236	18-20	RNA_choose_ATAC
her	0.346231369160439	0.707612504045743	18-20	RNA_choose_ATAC
schlank	0.705317327663514	0.706310130101355	02-04	RNA_choose_ATAC
Hsf	0.178361614415984	0.705365993324497	18-20	RNA_choose_ATAC
sage	0.199345333759041	0.705251714433277	18-20	RNA_choose_ATAC
jim	0.420084025208403	0.704569162350792	00-02	RNA_choose_ATAC
ERR	0.528527430953246	0.703297976102085	18-20	RNA_choose_ATAC
mamo	0.519490171838854	0.701014879965157	18-20	RNA_choose_ATAC
svp	0.346231369160439	0.696056026615003	18-20	RNA_choose_ATAC
Eip75B	0.242658155435572	0.695072563546656	04-06	RNA_choose_ATAC
Ets65A	0.34754285161938	0.692148136254554	18-20	RNA_choose_ATAC
zld	0.304263930474325	0.689133066836363	18-20	RNA_choose_ATAC
NK7.1	0.620897335894265	0.688728675702264	04-06	RNA_choose_ATAC
CG12155	0.367215088503496	0.68833904719658	18-20	RNA_choose_ATAC
Hr3	0.493117404561837	0.688291859976923	18-20	RNA_choose_ATAC
Poxm	0.430166246532666	0.68458625270109	18-20	RNA_choose_ATAC
CTCF	0.736606820942487	0.6845723126096	02-04	RNA_choose_ATAC
rib	0.40918252718961	0.67994107439047	18-20	RNA_choose_ATAC
hng1	0.556355713946367	0.67813599657509	18-20	RNA_choose_ATAC
sd	0.388198807846553	0.678047375226858	18-20	RNA_choose_ATAC
Su(H)	0.451149965875723	0.677249662926741	18-20	RNA_choose_ATAC
Hnf4	0.73438893558593	0.673498566751775	06-08	RNA_choose_ATAC
HLH4C	0.440885660108442	0.669610614511829	18-20	RNA_choose_ATAC
twi	0.577052281934065	0.668978208589537	18-20	RNA_choose_ATAC
Deaf1	0.346231369160439	0.66747887229066	18-20	RNA_choose_ATAC
Coop	0.402625114894904	0.666671537832428	18-20	RNA_choose_ATAC
grh	0.62204102846571	0.665977058427294	12-14	RNA_choose_ATAC
wor	0.430166246532666	0.665648703657366	18-20	RNA_choose_ATAC
ase	0.514101123904894	0.66553929416625	18-20	RNA_choose_ATAC
oc	0.682558574223119	0.665368658520964	10-12	RNA_choose_ATAC
oc	0.566024923585192	0.662785640148786	08-10	RNA_choose_ATAC
foxo	0.435791387183943	0.662599823265439	08-10	RNA_choose_ATAC
Eip78C	0.346231369160439	0.659721028884871	18-20	RNA_choose_ATAC
NK7.1	0.475777933438289	0.657371172134439	06-08	RNA_choose_ATAC
sens	0.542953738001597	0.656541260934127	18-20	RNA_choose_ATAC
CG5180	0.73399936316924	0.655721656840792	02-04	RNA_choose_ATAC
Mitf	0.612543367266369	0.653166331626347	06-08	RNA_choose_ATAC
ttk	0.388198807846553	0.653144206979531	18-20	RNA_choose_ATAC
byn	0.702954597992406	0.651959635730663	18-20	RNA_choose_ATAC
cnc	0.659237020431915	0.651437648008261	06-08	RNA_choose_ATAC
aop	0.388198807846553	0.649107207599438	18-20	RNA_choose_ATAC
Dlip3	0.367215088503496	0.649003034290323	18-20	RNA_choose_ATAC
luna	0.74014497073234	0.648633648024354	16-18	RNA_choose_ATAC
CG4328	0.320166967459702	0.64700858112176	18-20	RNA_choose_ATAC
cyc	0.442949635468914	0.645196824314162	18-20	RNA_choose_ATAC
side	0.493117404561837	0.64494516302829	18-20	RNA_choose_ATAC
ftz-f1	0.49097409275252	0.642996376754724	06-08	RNA_choose_ATAC
lms	0.487871474726073	0.64192242715189	18-20	RNA_choose_ATAC
grh	0.608905910077373	0.641469800439899	14-16	RNA_choose_ATAC
Sp1	0.140419356232052	0.641351185038127	16-18	RNA_choose_ATAC
Fer1	0.367215088503496	0.640865144395201	18-20	RNA_choose_ATAC
ab	0.615582599129215	0.63984385026161	06-08	RNA_choose_ATAC
net	0.514101123904894	0.638755381901944	18-20	RNA_choose_ATAC
sug	0.117184342773743	0.638480843888409	08-10	RNA_choose_ATAC
BEAF-32	0.728784447622744	0.63650905272756	02-04	RNA_choose_ATAC
tup	0.367215088503496	0.632666694187993	18-20	RNA_choose_ATAC
sim	0.333116544571028	0.632035338690829	18-20	RNA_choose_ATAC
hng1	0.644042069992192	0.631617136220404	02-04	RNA_choose_ATAC
al	0.30427811894619	0.630756753251132	04-06	RNA_choose_ATAC
tap	0.673592035799516	0.630578732144901	04-06	RNA_choose_ATAC
CG8319	0.71053224321001	0.630259379705103	02-04	RNA_choose_ATAC
Abd-B	0.336178235829416	0.628635539289207	08-10	RNA_choose_ATAC
tx	0.346231369160439	0.627800308942098	18-20	RNA_choose_ATAC
tll	0.486559992267132	0.626978030925916	18-20	RNA_choose_ATAC
EcR	0.346231369160439	0.626583752432661	18-20	RNA_choose_ATAC
pdm3	0.493117404561837	0.624618365821957	18-20	RNA_choose_ATAC
sima	0.367215088503496	0.624078116302647	18-20	RNA_choose_ATAC
Lmx1a	0.348854334078321	0.622148313434104	18-20	RNA_choose_ATAC
srp	0.60499050896663	0.62086546918597	10-12	RNA_choose_ATAC
slbo	0.718505579392821	0.620508375037326	02-04	RNA_choose_ATAC
cnc	0.301353675258859	0.616309860775634	04-06	RNA_choose_ATAC
ab	0.691406969931185	0.614103907291656	04-06	RNA_choose_ATAC
sage	-0.0521370710969634	0.613614830355952	10-12	RNA_choose_ATAC
ab	0.325247649817382	0.613211512468386	18-20	RNA_choose_ATAC
D19A	0.632308510012578	0.613075499738112	02-04	RNA_choose_ATAC
CrebA	0.367215088503496	0.611762448600403	18-20	RNA_choose_ATAC
CG11617	0.304263930474325	0.611566729386423	18-20	RNA_choose_ATAC
CG34031	0.578782233706508	0.609765856388248	18-20	RNA_choose_ATAC
run	0.388198807846553	0.609585735824537	18-20	RNA_choose_ATAC
Myc	0.40918252718961	0.60852748394136	18-20	RNA_choose_ATAC
l(3)neo38	0.488898332483952	0.602162606338723	02-04	RNA_choose_ATAC
CG12768	0.598036001277122	0.600951041375083	18-20	RNA_choose_ATAC
rn	0.438529009653515	0.600873090476111	00-02	RNA_choose_ATAC
nau	0.507543711610189	0.600796540646131	18-20	RNA_choose_ATAC
erm	0.388198807846553	0.597806431709377	18-20	RNA_choose_ATAC
kay	0.630587184100937	0.5971992658375	14-16	RNA_choose_ATAC
Dr	0.493117404561837	0.594632619299259	18-20	RNA_choose_ATAC
Xrp1	0.35586642175872	0.5933297494878	06-08	RNA_choose_ATAC
C15	0.0243783309170204	0.59332173017235	04-06	RNA_choose_ATAC
da	0.346231369160439	0.59231954167619	18-20	RNA_choose_ATAC
fru	0.296548092811035	0.589143938275918	18-20	RNA_choose_ATAC
kay	0.463068418375478	0.588518974744819	06-08	RNA_choose_ATAC
Mnt	0.34754285161938	0.584790043786935	18-20	RNA_choose_ATAC
ZIPIC	0.520946179134481	0.584161584333745	04-06	RNA_choose_ATAC
Bgb	0.283280211131268	0.582777763106659	18-20	RNA_choose_ATAC
tup	0.315980673809071	0.581785829875354	04-06	RNA_choose_ATAC
disco-r	0.473445167677721	0.580761509608603	18-20	RNA_choose_ATAC
ken	0.647953256652064	0.58041559717316	02-04	RNA_choose_ATAC
Pfk	0.482120355768913	0.580241141859337	06-08	RNA_choose_ATAC
foxo	0.64664952776544	0.58022293652586	02-04	RNA_choose_ATAC
Ets21C	0.241312772445154	0.579146556404722	18-20	RNA_choose_ATAC
exd	0.541011420735413	0.575496953393057	04-06	RNA_choose_ATAC
sv	0.291711686862501	0.56785996601735	14-16	RNA_choose_ATAC
Ets65A	0.498528515048319	0.567794637471448	14-16	RNA_choose_ATAC
Kah	0.549511150296303	0.565025845088517	18-20	RNA_choose_ATAC
Eip74EF	0.40167988326352	0.564587444464957	04-06	RNA_choose_ATAC
Med	0.262296491788211	0.562046573908804	18-20	RNA_choose_ATAC
Ets98B	0.45901886062937	0.561996110046953	18-20	RNA_choose_ATAC
Ets65A	0.581459087277629	0.560460859640548	12-14	RNA_choose_ATAC
E(spl)m3-HLH	0.47213368521878	0.558745286498895	18-20	RNA_choose_ATAC
Adf1	0.522795283536172	0.55861908587146	02-04	RNA_choose_ATAC
tgo	0.63344602766853	0.558425594944073	18-20	RNA_choose_ATAC
Ets97D	0.273783066191013	0.557013782281051	02-04	RNA_choose_ATAC
Zif	0.713139700983258	0.556702958653076	02-04	RNA_choose_ATAC
Gsc	0.36318102264277	0.556601956867299	08-10	RNA_choose_ATAC
CG5953	0.375196616775028	0.555761886470513	08-10	RNA_choose_ATAC
bin	0.584921176687711	0.554748388709579	18-20	RNA_choose_ATAC
foxo	0.475752504126774	0.554694885678673	04-06	RNA_choose_ATAC
Awh	0.589342840183594	0.553222258237358	12-14	RNA_choose_ATAC
Eip75B	0.65316817219856	0.552437579928679	02-04	RNA_choose_ATAC
sc	0.463949244964756	0.551340630119286	18-20	RNA_choose_ATAC
Hr3	0.58441961232744	0.550329979724278	04-06	RNA_choose_ATAC
Ets98B	0.118571573228388	0.54971202079379	04-06	RNA_choose_ATAC
Cf2	0.417716493687761	0.549267507576229	14-16	RNA_choose_ATAC
Fer2	0.549808731115901	0.545703890754718	02-04	RNA_choose_ATAC
CG3065	0.659686816631679	0.540472258580839	02-04	RNA_choose_ATAC
ERR	0.484554092976841	0.540321899640921	14-16	RNA_choose_ATAC
Pfk	0.332857979828547	0.539147648414925	04-06	RNA_choose_ATAC
CG8319	0.291149105884914	0.53841125174872	18-20	RNA_choose_ATAC
fkh	0.238192731240869	0.537691465107664	12-14	RNA_choose_ATAC
Hnf4	0.517195666685709	0.535885028915564	04-06	RNA_choose_ATAC
shn	0.388198807846553	0.535778412210595	18-20	RNA_choose_ATAC
Eip78C	0.450635197118379	0.535596839999933	06-08	RNA_choose_ATAC
sage	-0.0267599520451747	0.534811107137069	12-14	RNA_choose_ATAC
CG5953	0.356934300281814	0.534110559334775	10-12	RNA_choose_ATAC
Fer3	0.406018160023239	0.531789175924707	18-20	RNA_choose_ATAC
Antp	0.524681937049542	0.531585603304624	06-08	RNA_choose_ATAC
phol	0.495910417199691	0.529824919591137	10-12	RNA_choose_ATAC
amos	0.495067643237952	0.529117445688665	04-06	RNA_choose_ATAC
CG42741	0.0534528843515787	0.526927487121668	02-04	RNA_choose_ATAC
vis	0.498363334397601	0.526810905376468	18-20	RNA_choose_ATAC
Atf6	0.242624254904095	0.526244007844718	18-20	RNA_choose_ATAC
pan	0.36065767620879	0.523913618723689	18-20	RNA_choose_ATAC
phol	0.449786465885236	0.523809370769103	02-04	RNA_choose_ATAC
Mef2	0.353310528275069	0.521740718436	02-04	RNA_choose_ATAC
cwo	0.325247649817382	0.521559116467405	18-20	RNA_choose_ATAC
ftz-f1	0.312132825227971	0.521298615708193	18-20	RNA_choose_ATAC
Lim3	0.275088128217005	0.521073547384889	06-08	RNA_choose_ATAC
so	0.388198807846553	0.520240366363422	18-20	RNA_choose_ATAC
Eip78C	0.171835916084982	0.51902475569931	08-10	RNA_choose_ATAC
Jra	0.164269839714608	0.518509770381268	02-04	RNA_choose_ATAC
fkh	-0.0319587610607084	0.518450514355844	14-16	RNA_choose_ATAC
kay	0.284756660940827	0.516969825377762	08-10	RNA_choose_ATAC
Six4	0.109078412954679	0.516941658182833	18-20	RNA_choose_ATAC
Hand	0.57100825209438	0.516774290543082	12-14	RNA_choose_ATAC
Dfd	0.505381552472076	0.516726135625257	04-06	RNA_choose_ATAC
Poxn	0.305575412933266	0.516137280421547	18-20	RNA_choose_ATAC
Ets65A	-0.00157935881242594	0.515798961548852	16-18	RNA_choose_ATAC
CG4404	0.563210879021512	0.514608950722623	02-04	RNA_choose_ATAC
Doc2	0.410494009648551	0.514592747584918	18-20	RNA_choose_ATAC
B-H2	0.406559562271727	0.513641636093926	18-20	RNA_choose_ATAC
Awh	0.526489742891956	0.513496504755788	08-10	RNA_choose_ATAC
CrebA	0.0260660615189679	0.511375882040369	04-06	RNA_choose_ATAC
Eip75B	0.509369152060101	0.510538962425391	14-16	RNA_choose_ATAC
CG7368	0.423207369515159	0.510270434010411	00-02	RNA_choose_ATAC
onecut	0.269467262864299	0.509597185896295	14-16	RNA_choose_ATAC
Dys	0.316632701347433	0.509180866217025	06-08	RNA_choose_ATAC
unc-4	0.354100263914085	0.507643163517446	18-20	RNA_choose_ATAC
Gsc	0.414497430763945	0.506506680095901	06-08	RNA_choose_ATAC
crc	0.0460100989266139	0.506115536345806	12-14	RNA_choose_ATAC
Hr4	0.29770651817962	0.504689607074811	18-20	RNA_choose_ATAC
achi	0.327870614735264	0.504343516218868	18-20	RNA_choose_ATAC
Hnf4	0.370416219109506	0.503709324503332	08-10	RNA_choose_ATAC
Hr4	0.642462782474706	0.503588812553342	04-06	RNA_choose_ATAC
Lim3	0.296586970503126	0.502935169617548	04-06	RNA_choose_ATAC
GATAe	-0.0387165607563648	0.501309844551507	14-16	RNA_choose_ATAC
cnc	0.312663847312523	0.497755384444023	08-10	RNA_choose_ATAC
tap	0.483985601849719	0.497736352278944	10-12	RNA_choose_ATAC
CG5180	0.470501786698493	0.497554359271208	04-06	RNA_choose_ATAC
phol	0.42959991244962	0.496589461388171	12-14	RNA_choose_ATAC
erm	0.381179656003862	0.49537061712485	16-18	RNA_choose_ATAC
FoxL1	0.218128747158852	0.493462098268735	14-16	RNA_choose_ATAC
Kr	0.486559992267132	0.493354098925689	18-20	RNA_choose_ATAC
EcR	0.568856328621054	0.492629763564998	16-18	RNA_choose_ATAC
Blimp-1	0.467338532917516	0.492338629495687	12-14	RNA_choose_ATAC
Trl	0.455001381431731	0.491141387817748	02-04	RNA_choose_ATAC
caup	0.346231369160439	0.489942748874424	18-20	RNA_choose_ATAC
ZIPIC	0.249695255972523	0.489136120291019	12-14	RNA_choose_ATAC
kay	0.441490162734025	0.488066937502418	12-14	RNA_choose_ATAC
ovo	0.543654945722154	0.487073332477721	02-04	RNA_choose_ATAC
ovo	0.47213368521878	0.486058906065546	18-20	RNA_choose_ATAC
CG8319	0.444501072050227	0.483841056324275	04-06	RNA_choose_ATAC
ac	0.200652416009321	0.483837689499131	04-06	RNA_choose_ATAC
ken	0.141539920959681	0.482861079116276	06-08	RNA_choose_ATAC
unc-4	0.249244394579454	0.481297550587941	04-06	RNA_choose_ATAC
CrebA	0.628154073123955	0.48070570727315	16-18	RNA_choose_ATAC
dar1	0.290602021486374	0.480430651926905	16-18	RNA_choose_ATAC
sqz	0.388522267856782	0.479251158126431	16-18	RNA_choose_ATAC
vri	0.33927903431516	0.478313459855099	08-10	RNA_choose_ATAC
onecut	0.388198807846553	0.474264469138618	18-20	RNA_choose_ATAC
ERR	0.462782389329732	0.474026096922787	10-12	RNA_choose_ATAC
ttk	0.502302138786765	0.472270769415191	06-08	RNA_choose_ATAC
ro	0.496961261325434	0.47177314342671	18-20	RNA_choose_ATAC
esg	0.367215088503496	0.471088213627878	18-20	RNA_choose_ATAC
lola	0.460080975322271	0.470358872095016	08-10	RNA_choose_ATAC
exd	0.346231369160439	0.470320274854336	18-20	RNA_choose_ATAC
ap	0.192507905989942	0.470122098993103	08-10	RNA_choose_ATAC
achi	0.41331543923402	0.469469566187052	12-14	RNA_choose_ATAC
crol	0.319604792405468	0.469156805379791	16-18	RNA_choose_ATAC
brk	0.431477728991607	0.467007701172128	18-20	RNA_choose_ATAC
Hr78	0.384615051621606	0.466522635555253	04-06	RNA_choose_ATAC
Eip75B	0.438776083864759	0.466291403395343	12-14	RNA_choose_ATAC
Atf6	0.461134361735485	0.465764778190906	06-08	RNA_choose_ATAC
Ets65A	0.347386656801197	0.465708659152367	10-12	RNA_choose_ATAC
Hand	0.458038307573892	0.463652428631303	10-12	RNA_choose_ATAC
CG5180	0.115410456386813	0.462272385440868	18-20	RNA_choose_ATAC
NK7.1	0.143458454518375	0.461246899721698	12-14	RNA_choose_ATAC
Ubx	0.27960070305598	0.461143786471475	04-06	RNA_choose_ATAC
Gsc	0.59360500478659	0.460070517741287	10-12	RNA_choose_ATAC
Fer1	0.479009999678852	0.459988963404258	16-18	RNA_choose_ATAC
pho	0.430166246532666	0.459944137723011	18-20	RNA_choose_ATAC
Lmx1a	0.378990525421037	0.459708367276865	10-12	RNA_choose_ATAC
CG3407	0.366347817141308	0.459552133489755	02-04	RNA_choose_ATAC
Lmx1a	0.556608224203418	0.458675965818824	14-16	RNA_choose_ATAC
ERR	0.235660684916547	0.458075486812106	08-10	RNA_choose_ATAC
CG4328	0.554480313348328	0.457576441123203	12-14	RNA_choose_ATAC
HHEX	0.321821782088773	0.455884076239242	04-06	RNA_choose_ATAC
ara	0.202345784853794	0.455295414140735	02-04	RNA_choose_ATAC
lbl	0.45544828263311	0.455091572629258	12-14	RNA_choose_ATAC
sug	0.328513334993104	0.454134216155521	06-08	RNA_choose_ATAC
tap	0.169823792105536	0.453605358391368	12-14	RNA_choose_ATAC
dsx	0.182104068575357	0.452774780497077	04-06	RNA_choose_ATAC
GATAe	0.290923406415191	0.452552581639717	12-14	RNA_choose_ATAC
cad	0.488898332483952	0.452447563117352	02-04	RNA_choose_ATAC
dsx	0.110595145991537	0.451939176859386	08-10	RNA_choose_ATAC
CG18599	0.437325909966382	0.451155918118028	18-20	RNA_choose_ATAC
CG8281	-0.0721315352417581	0.450526673708004	18-20	RNA_choose_ATAC
foxo	0.427634359760386	0.450126208191442	10-12	RNA_choose_ATAC
ERR	0.457608839204979	0.449972867838202	02-04	RNA_choose_ATAC
ab	0.352586627816478	0.449627243200902	08-10	RNA_choose_ATAC
Dys	0.197652006050303	0.449533138031057	04-06	RNA_choose_ATAC
grh	0.355924299432121	0.449286536881427	10-12	RNA_choose_ATAC
srp	0.266668669773987	0.447964348585029	08-10	RNA_choose_ATAC
phol	0.442635880065494	0.44755985572122	14-16	RNA_choose_ATAC
mio	0.203279781135864	0.44550168157547	18-20	RNA_choose_ATAC
fkh	0.154732130173101	0.443610665825828	10-12	RNA_choose_ATAC
cnc	0.367215088503496	0.441329228476311	18-20	RNA_choose_ATAC
Mnt	0.472738701575443	0.441281782447579	06-08	RNA_choose_ATAC
twi	0.495817745727706	0.440708588757582	04-06	RNA_choose_ATAC
BEAF-32	0.460234316772932	0.440551995357655	14-16	RNA_choose_ATAC
disco	0.241312772445154	0.439855292424828	18-20	RNA_choose_ATAC
luna	0.369838053421378	0.439835243046276	18-20	RNA_choose_ATAC
klu	0.490202061370576	0.439684150276375	02-04	RNA_choose_ATAC
Hmx	0.249181667198801	0.439432887941751	18-20	RNA_choose_ATAC
E(spl)mgamma-HLH	0.262296491788211	0.439422233850731	18-20	RNA_choose_ATAC
Atf6	0.468220571347349	0.438987615423777	08-10	RNA_choose_ATAC
mamo	0.301712835838915	0.438866828303643	06-08	RNA_choose_ATAC
sc	0.355736105766059	0.438786097474836	04-06	RNA_choose_ATAC
shn	0.665771528474464	0.438760612543199	16-18	RNA_choose_ATAC
sima	0.439560058996121	0.438557247368333	04-06	RNA_choose_ATAC
Atf6	0.118328667758768	0.438542535526952	04-06	RNA_choose_ATAC
Mef2	0.387341410844192	0.438246361021084	08-10	RNA_choose_ATAC
Aef1	0.328789628798818	0.437201783573329	06-08	RNA_choose_ATAC
sug	0.583021953200779	0.436753737148056	02-04	RNA_choose_ATAC
E(spl)mbeta-HLH	0.241312772445154	0.436089636872912	18-20	RNA_choose_ATAC
CG8319	0.459044114776504	0.435509288583536	12-14	RNA_choose_ATAC
cnc	0.36374035936806	0.434970143001941	02-04	RNA_choose_ATAC
exd	0.40941003156185	0.434911462540171	14-16	RNA_choose_ATAC
lbe	0.448142048734016	0.434805423100267	18-20	RNA_choose_ATAC
bsh	0.423457860477622	0.434312855693496	18-20	RNA_choose_ATAC
sug	0.161717439018945	0.433850610245556	10-12	RNA_choose_ATAC
BEAF-32	0.366917614754654	0.433519267740424	12-14	RNA_choose_ATAC
Abd-B	0.354100263914085	0.433288452730071	18-20	RNA_choose_ATAC
sob	0.40918252718961	0.433159767554823	18-20	RNA_choose_ATAC
Scr	0.380329913092906	0.432869354846717	18-20	RNA_choose_ATAC
vis	0.457889494759854	0.431819504883685	02-04	RNA_choose_ATAC
zen2	0.283873089569185	0.431317373999953	04-06	RNA_choose_ATAC
Mitf	0.123204333942172	0.431072772446661	04-06	RNA_choose_ATAC
Awh	0.360134408781022	0.430258352246908	14-16	RNA_choose_ATAC
cwo	0.385661811664414	0.430165944165983	08-10	RNA_choose_ATAC
CG8765	0.547566132382026	0.43007423877613	02-04	RNA_choose_ATAC
schlank	0.304263930474325	0.428258090936761	18-20	RNA_choose_ATAC
tj	0.438035141286313	0.426641450477106	18-20	RNA_choose_ATAC
sage	0.368662522234848	0.426256184956086	16-18	RNA_choose_ATAC
OdsH	0.40920179263514	0.426005496826671	02-04	RNA_choose_ATAC
CG18599	0.286201817690889	0.425391384326415	04-06	RNA_choose_ATAC
sim	-0.0616283699041627	0.425203883643718	08-10	RNA_choose_ATAC
bsh	0.435265245466755	0.424275269480143	02-04	RNA_choose_ATAC
net	0.28091338241305	0.424035626557864	04-06	RNA_choose_ATAC
foxo	0.35774102138881	0.422704933325534	14-16	RNA_choose_ATAC
sd	0.554354943161506	0.421324644059185	16-18	RNA_choose_ATAC
gcm2	0.060976783940447	0.420943758142221	12-14	RNA_choose_ATAC
CG3919	0.37044299871061	0.420941839908569	18-20	RNA_choose_ATAC
oc	0.442747994577577	0.419855624494301	04-06	RNA_choose_ATAC
Mitf	0.317961044725669	0.419531882046125	08-10	RNA_choose_ATAC
slou	0.354100263914085	0.419434396275845	18-20	RNA_choose_ATAC
ERR	0.260545058787634	0.418550971574338	06-08	RNA_choose_ATAC
Eip75B	0.497605144089639	0.41815767825419	06-08	RNA_choose_ATAC
BEAF-32	0.525604442180691	0.417062315809549	10-12	RNA_choose_ATAC
CG5180	0.158653771611879	0.416844147661549	16-18	RNA_choose_ATAC
Ets65A	0.401678031544271	0.415819389881243	06-08	RNA_choose_ATAC
CG12236	0.430504605406042	0.415815633211202	12-14	RNA_choose_ATAC
Mnt	0.415084211520309	0.415610437609501	16-18	RNA_choose_ATAC
CG7368	0.428299958532642	0.415462432531258	02-04	RNA_choose_ATAC
hth	0.131148245894106	0.415187517178679	18-20	RNA_choose_ATAC
Usf	0.456305110318355	0.414096580486582	02-04	RNA_choose_ATAC
Fer2	0.368526570962437	0.413266816752017	18-20	RNA_choose_ATAC
Met	0.493117404561837	0.41263842482086	18-20	RNA_choose_ATAC
CG8319	0.509965502397493	0.411321350238389	10-12	RNA_choose_ATAC
Stat92E	0.420432445507382	0.411130270076656	04-06	RNA_choose_ATAC
srp	0.0954794191148412	0.411031371910736	16-18	RNA_choose_ATAC
Bgb	0.538440030175659	0.410770061361583	02-04	RNA_choose_ATAC
twi	0.42383469796419	0.410565100894727	06-08	RNA_choose_ATAC
Lmx1a	0.265609096147768	0.409944034163023	12-14	RNA_choose_ATAC
Fer1	0.303599575876619	0.40864199009472	04-06	RNA_choose_ATAC
Gsc	0.376328807840648	0.407740947088429	14-16	RNA_choose_ATAC
cwo	0.555350549483717	0.407669907755677	06-08	RNA_choose_ATAC
ato	0.456999941882912	0.405732557444017	04-06	RNA_choose_ATAC
ase	0.45959341441595	0.405207450274132	16-18	RNA_choose_ATAC
tin	0.377174753228831	0.404965601203138	18-20	RNA_choose_ATAC
CG4328	0.21703730126306	0.400560017501927	14-16	RNA_choose_ATAC
Irbp18	0.37620164806779	0.399848370703813	02-04	RNA_choose_ATAC
mamo	0.425300018470787	0.399260927997426	16-18	RNA_choose_ATAC
pho	0.25653505149603	0.397806149567152	04-06	RNA_choose_ATAC
rn	0.191564902996724	0.395989336226579	06-08	RNA_choose_ATAC
CG5953	0.153771010399667	0.395615545979958	04-06	RNA_choose_ATAC
schlank	0.132058669052619	0.39474579727778	14-16	RNA_choose_ATAC
Mef2	0.240986202736958	0.394232698956865	10-12	RNA_choose_ATAC
Antp	0.725724158837452	0.393806760893806	04-06	RNA_choose_ATAC
BEAF-32	0.36642506624506	0.3937862761243	04-06	RNA_choose_ATAC
CrebA	0.210888177416081	0.393602306102391	10-12	RNA_choose_ATAC
ZIPIC	0.42095460604193	0.393517437507352	14-16	RNA_choose_ATAC
Sox14	-0.0937564822285583	0.393321232515078	16-18	RNA_choose_ATAC
sv	0.222554467279857	0.392134624011578	12-14	RNA_choose_ATAC
tin	0.50613165496183	0.391693082287612	04-06	RNA_choose_ATAC
tin	0.340054233936596	0.390403994875738	08-10	RNA_choose_ATAC
bap	0.472564568545318	0.389628030015397	04-06	RNA_choose_ATAC
Eip93F	0.180228640474684	0.388768841808247	04-06	RNA_choose_ATAC
cad	0.22295201801998	0.388056873114257	18-20	RNA_choose_ATAC
Mitf	0.304263930474325	0.386474263360997	18-20	RNA_choose_ATAC
ERR	0.256803557772983	0.386383656915349	12-14	RNA_choose_ATAC
bcd	0.395550937119798	0.385833087471518	12-14	RNA_choose_ATAC
Antp	0.420674994565941	0.385773519348412	08-10	RNA_choose_ATAC
Atf6	0.390466328491651	0.384465851319314	10-12	RNA_choose_ATAC
CG9876	0.400748763858949	0.382772417262903	18-20	RNA_choose_ATAC
Vsx2	0.337933657701295	0.382495302985378	18-20	RNA_choose_ATAC
Optix	0.388198807846553	0.382374836140815	18-20	RNA_choose_ATAC
Scr	0.545887086918817	0.381718800334449	04-06	RNA_choose_ATAC
Abd-B	0.579261975812032	0.381680115239443	12-14	RNA_choose_ATAC
dmrt99B	0.317499720883812	0.381663628105356	12-14	RNA_choose_ATAC
bcd	0.27278835145974	0.381290011689378	18-20	RNA_choose_ATAC
Spps	0.440660363678869	0.381226318305336	02-04	RNA_choose_ATAC
pad	0.368526570962437	0.381178433745205	18-20	RNA_choose_ATAC
CG8765	0.104167254169048	0.380459932373788	06-08	RNA_choose_ATAC
al	0.396514606364518	0.378129409715843	08-10	RNA_choose_ATAC
CG32532	0.329505743415816	0.377857632394944	02-04	RNA_choose_ATAC
sd	0.412743894987398	0.377829528071676	04-06	RNA_choose_ATAC
Oli	0.178361614415984	0.377755385060666	18-20	RNA_choose_ATAC
CG7386	0.11491136219453	0.376735940395509	04-06	RNA_choose_ATAC
vri	0.212654055845393	0.375763485955114	04-06	RNA_choose_ATAC
gl	0.384234025117485	0.375533139713882	14-16	RNA_choose_ATAC
Hr4	0.30637628835661	0.375507324488241	02-04	RNA_choose_ATAC
ftz-f1	0.294642728376995	0.375465215142699	02-04	RNA_choose_ATAC
rn	0.421406479813943	0.374726198500067	14-16	RNA_choose_ATAC
CG7368	0.304555443374777	0.374334372859615	16-18	RNA_choose_ATAC
sqz	0.307620673646025	0.373912724606108	14-16	RNA_choose_ATAC
btn	0.267464672649185	0.373016425211095	08-10	RNA_choose_ATAC
Abd-B	0.341409672124307	0.372937010610689	14-16	RNA_choose_ATAC
Hsf	0.296665534697894	0.372575617444314	04-06	RNA_choose_ATAC
tx	0.158374642323897	0.371360067068055	04-06	RNA_choose_ATAC
l(1)sc	0.150395549195772	0.371333244899519	04-06	RNA_choose_ATAC
sna	0.451553042279963	0.370178210783535	16-18	RNA_choose_ATAC
lbl	0.249181667198801	0.370141799954224	18-20	RNA_choose_ATAC
Eip78C	0.406900261310466	0.370041438589603	16-18	RNA_choose_ATAC
Jra	0.350616839450168	0.369495706210853	06-08	RNA_choose_ATAC
exd	0.466046114408342	0.369102976357874	12-14	RNA_choose_ATAC
l(3)neo38	0.397160207869338	0.368617820940776	12-14	RNA_choose_ATAC
CG12236	0.377134317275692	0.368511424289514	10-12	RNA_choose_ATAC
retn	0.491805922102896	0.368109310401611	18-20	RNA_choose_ATAC
dmrt99B	0.241659040210892	0.367835583535666	14-16	RNA_choose_ATAC
al	0.00498695516367739	0.367210611015258	06-08	RNA_choose_ATAC
ap	0.301640965556443	0.367090629194161	18-20	RNA_choose_ATAC
br	0.430166246532666	0.36704998425339	18-20	RNA_choose_ATAC
svp	0.0271362559589549	0.366435484043363	16-18	RNA_choose_ATAC
cnc	0.139380117257754	0.366215307713203	10-12	RNA_choose_ATAC
h	0.17793321087936	0.366003728377353	06-08	RNA_choose_ATAC
fkh	0.644952707765213	0.364827885485815	16-18	RNA_choose_ATAC
Eip74EF	0.213415662072019	0.363597529803923	06-08	RNA_choose_ATAC
bcd	0.377383969458379	0.363432390279182	14-16	RNA_choose_ATAC
Dys	0.36065767620879	0.36253923642022	18-20	RNA_choose_ATAC
FoxL1	0.0793825934566884	0.362530884879599	12-14	RNA_choose_ATAC
CG12236	0.325359897847123	0.361959808753864	14-16	RNA_choose_ATAC
Clk	0.473033117845371	0.361029476582864	18-20	RNA_choose_ATAC
Hey	0.127489689821394	0.361010173717704	10-12	RNA_choose_ATAC
CG4328	0.133568227825494	0.360360903462403	16-18	RNA_choose_ATAC
CG3407	0.36065767620879	0.360195498970918	18-20	RNA_choose_ATAC
Cf2	0.663598003291551	0.359967912621581	02-04	RNA_choose_ATAC
lola	0.36065767620879	0.358226091607224	18-20	RNA_choose_ATAC
tin	0.270078380658578	0.358147747610249	12-14	RNA_choose_ATAC
mirr	0.455142494126386	0.358124866298607	16-18	RNA_choose_ATAC
foxo	0.379971041697317	0.357972039295921	12-14	RNA_choose_ATAC
ss	0.240389842706466	0.356568869222653	12-14	RNA_choose_ATAC
Poxn	0.305914509686989	0.356261717252595	16-18	RNA_choose_ATAC
schlank	0.29985347027935	0.3559336549905	04-06	RNA_choose_ATAC
Lmx1a	0.231009487187931	0.354175213086361	08-10	RNA_choose_ATAC
her	0.239496298751593	0.353959333715853	14-16	RNA_choose_ATAC
ftz-f1	0.106514553545135	0.353452993068285	04-06	RNA_choose_ATAC
cwo	0.393991332743537	0.353394991533921	04-06	RNA_choose_ATAC
tup	-0.171700144447958	0.353389240269687	10-12	RNA_choose_ATAC
Max	0.294527436735691	0.35308587127583	14-16	RNA_choose_ATAC
onecut	0.135393499400682	0.351640275770142	04-06	RNA_choose_ATAC
abd-A	0.429808726629313	0.351202641213866	04-06	RNA_choose_ATAC
Eip75B	0.254653075641729	0.351188669140892	08-10	RNA_choose_ATAC
phol	0.135393499400682	0.350637536758035	04-06	RNA_choose_ATAC
CG9876	0.348591045299869	0.350312698307753	02-04	RNA_choose_ATAC
Fer2	0.254455021026325	0.348806834340184	16-18	RNA_choose_ATAC
Max	0.244267098233989	0.348605935529194	12-14	RNA_choose_ATAC
acj6	0.281851010525243	0.348474055027586	04-06	RNA_choose_ATAC
jigr1	0.387660799413641	0.34740951029702	16-18	RNA_choose_ATAC
aop	0.317140266803876	0.346987695442802	10-12	RNA_choose_ATAC
achi	0.368575936821532	0.34606549205378	06-08	RNA_choose_ATAC
PHDP	0.326748689182302	0.34549360686954	18-20	RNA_choose_ATAC
tai	-0.0417193243719639	0.345155669687272	02-04	RNA_choose_ATAC
Ets96B	0.13839739134974	0.344987582044866	06-08	RNA_choose_ATAC
CG7745	0.604395081119666	0.344194095116944	04-06	RNA_choose_ATAC
Dll	0.043221760553469	0.343560070019485	14-16	RNA_choose_ATAC
dpn	0.059994050471816	0.343372958657334	10-12	RNA_choose_ATAC
lbl	0.329297207941074	0.343277979324388	02-04	RNA_choose_ATAC
CrebA	0.237469484033231	0.342460590844389	08-10	RNA_choose_ATAC
CG10904	0.366347817141308	0.342289192563636	02-04	RNA_choose_ATAC
CG6276	0.44457155033874	0.342153070051082	02-04	RNA_choose_ATAC
GATAe	0.0891619838651374	0.341991866168897	16-18	RNA_choose_ATAC
achi	0.337546120389513	0.340026002156524	04-06	RNA_choose_ATAC
rib	0.320574269692835	0.340015624263791	10-12	RNA_choose_ATAC
Doc2	0.273088030988582	0.339569929425222	12-14	RNA_choose_ATAC
CG11294	0.288634870261735	0.338908132735447	06-08	RNA_choose_ATAC
achi	0.357071297271686	0.338705734582911	10-12	RNA_choose_ATAC
ems	0.196722368841158	0.336156142540883	18-20	RNA_choose_ATAC
usp	0.2578477308531	0.33543063569407	04-06	RNA_choose_ATAC
pan	0.276875464789561	0.334647631960231	08-10	RNA_choose_ATAC
Max	0.499943309421356	0.334284218928605	04-06	RNA_choose_ATAC
jim	0.264117338105237	0.334210372426332	14-16	RNA_choose_ATAC
wor	0.547750351764089	0.334061280015907	16-18	RNA_choose_ATAC
Dref	0.450097617229448	0.334040647626187	14-16	RNA_choose_ATAC
repo	-0.0641039580550575	0.333652927575885	12-14	RNA_choose_ATAC
Gsc	0.208525710971628	0.332787427569061	18-20	RNA_choose_ATAC
NK7.1	0.189640753959358	0.332604236444943	14-16	RNA_choose_ATAC
D19B	0.441118109340823	0.332406941554303	14-16	RNA_choose_ATAC
zld	0.364072821847283	0.331853140069932	00-02	RNA_choose_ATAC
opa	0.344688016396852	0.331421588730848	12-14	RNA_choose_ATAC
eve	0.414441280717354	0.331405174612715	16-18	RNA_choose_ATAC
HLH4C	0.387105152194242	0.331294171776471	04-06	RNA_choose_ATAC
unpg	0.491805922102896	0.330771985019271	18-20	RNA_choose_ATAC
Atf-2	0.526009370940324	0.330689879770037	04-06	RNA_choose_ATAC
amos	0.256043646692977	0.328869775937724	14-16	RNA_choose_ATAC
tgo	0.519321893140422	0.328617644975183	16-18	RNA_choose_ATAC
inv	0.536612165009272	0.327878199229531	12-14	RNA_choose_ATAC
sv	0.00994839514176211	0.327707321101127	08-10	RNA_choose_ATAC
B-H1	0.423525545456499	0.327494599423844	12-14	RNA_choose_ATAC
cato	0.380276939218547	0.326937099304105	10-12	RNA_choose_ATAC
eve	0.406559562271727	0.326561526427734	18-20	RNA_choose_ATAC
btn	0.0871227678943867	0.325771357838461	04-06	RNA_choose_ATAC
twi	0.37009321542787	0.32545832480164	14-16	RNA_choose_ATAC
Deaf1	0.348871409288261	0.325192984285417	14-16	RNA_choose_ATAC
HLH4C	0.298589495037021	0.323686571548365	02-04	RNA_choose_ATAC
Mnt	0.076135402710079	0.3229979226295	04-06	RNA_choose_ATAC
CG4854	0.25944204843815	0.322292148832947	02-04	RNA_choose_ATAC
repo	-0.0647622470833738	0.322164956506924	14-16	RNA_choose_ATAC
Kr	0.0361924451306533	0.32172594829478	04-06	RNA_choose_ATAC
nau	0.328665391118202	0.32121390347955	04-06	RNA_choose_ATAC
CG18599	0.564433130666835	0.320454440759967	16-18	RNA_choose_ATAC
Dref	0.179914586354094	0.320140183935368	02-04	RNA_choose_ATAC
Myb	0.257582758302616	0.319699298096711	18-20	RNA_choose_ATAC
scrt	0.325247649817382	0.319226300778283	18-20	RNA_choose_ATAC
ftz-f1	0.376748865800516	0.319187333698926	16-18	RNA_choose_ATAC
srp	0.189025827418127	0.318398880214639	04-06	RNA_choose_ATAC
vri	0.421776354832161	0.318067435678423	10-12	RNA_choose_ATAC
onecut	0.278828619430108	0.317892756703395	16-18	RNA_choose_ATAC
CG7745	0.456305110318355	0.317040762307499	02-04	RNA_choose_ATAC
Dll	0.268306082504636	0.316643214079446	12-14	RNA_choose_ATAC
dpn	0.334348668323455	0.315707393282519	12-14	RNA_choose_ATAC
H2.0	0.0146464888555571	0.315423282443535	10-12	RNA_choose_ATAC
OdsH	0.219569858558032	0.313873317925165	18-20	RNA_choose_ATAC
Trl	0.308061618486162	0.313038418634567	00-02	RNA_choose_ATAC
tai	0.40918252718961	0.312046861568474	18-20	RNA_choose_ATAC
zld	0.323540046490265	0.31140901225727	06-08	RNA_choose_ATAC
Stat92E	0.318742885645127	0.310311736923329	14-16	RNA_choose_ATAC
exd	0.358146301301447	0.310184066750512	10-12	RNA_choose_ATAC
dsf	-0.111517058121707	0.310165734696926	06-08	RNA_choose_ATAC
Mnt	0.352006799388445	0.309992623880169	02-04	RNA_choose_ATAC
dimm	0.0540441856734964	0.309589532010625	18-20	RNA_choose_ATAC
Sox15	0.0213796626111039	0.308549595931336	04-06	RNA_choose_ATAC
Lmx1a	0.423814288140502	0.307099228415515	04-06	RNA_choose_ATAC
ato	0.496015258814187	0.306885621813983	06-08	RNA_choose_ATAC
Stat92E	0.261024938271851	0.306875406636287	16-18	RNA_choose_ATAC
dsx	-0.0904644649914638	0.306066515128527	06-08	RNA_choose_ATAC
Cf2	0.261327022555093	0.305926624860457	12-14	RNA_choose_ATAC
CG8319	-0.00607915749822464	0.305699329566728	06-08	RNA_choose_ATAC
tin	0.168562288510671	0.305292266594481	06-08	RNA_choose_ATAC
Hand	0.266529390674171	0.304675802671601	14-16	RNA_choose_ATAC
Myc	0.156069366282455	0.304177413957173	16-18	RNA_choose_ATAC
CG3065	0.482503426534564	0.303458305201397	04-06	RNA_choose_ATAC
tj	0.237236318619608	0.302534219090931	16-18	RNA_choose_ATAC
Jra	0.0580295910619372	0.302267698419595	12-14	RNA_choose_ATAC
bcd	0.0525071742828131	0.302022080665215	04-06	RNA_choose_ATAC
repo	0.268220030011135	0.302008421502637	04-06	RNA_choose_ATAC
Ets98B	0.261005355526033	0.300525687746502	02-04	RNA_choose_ATAC
lbe	0.241092598671144	0.300296282492166	02-04	RNA_choose_ATAC
lms	0.227111930039807	0.299653549828056	12-14	RNA_choose_ATAC
Dfd	0.297178544983705	0.299121017557315	06-08	RNA_choose_ATAC
Kr	0.316901018449599	0.299043261478452	12-14	RNA_choose_ATAC
Med	0.0964759376101665	0.298060348580947	02-04	RNA_choose_ATAC
ftz	0.287119005755257	0.297773845893611	16-18	RNA_choose_ATAC
Hr83	0.288634870261735	0.297408150576148	06-08	RNA_choose_ATAC
ttk	0.301811052612419	0.29724659570863	08-10	RNA_choose_ATAC
Eip78C	0.474858395090426	0.297221283779415	04-06	RNA_choose_ATAC
pad	0.392079535954874	0.29680358957434	14-16	RNA_choose_ATAC
pad	0.19036654498481	0.296164137949173	12-14	RNA_choose_ATAC
vis	0.271867712522981	0.296027439096909	10-12	RNA_choose_ATAC
lbl	0.124515545577009	0.295748996471745	06-08	RNA_choose_ATAC
srp	0.246404759571912	0.295299556217653	02-04	RNA_choose_ATAC
Dfd	0.194638227481687	0.29529731480024	12-14	RNA_choose_ATAC
CG12155	0.406875856675979	0.295031838943688	14-16	RNA_choose_ATAC
ZIPIC	0.221030261227063	0.29431021412893	10-12	RNA_choose_ATAC
CG4854	0.324368296072637	0.294044504265453	14-16	RNA_choose_ATAC
Deaf1	0.444462725305127	0.29387179742125	12-14	RNA_choose_ATAC
CG4404	-0.119001749470615	0.292306913141904	06-08	RNA_choose_ATAC
ab	0.335398380529728	0.291853270253491	16-18	RNA_choose_ATAC
unc-4	0.188198797910882	0.291796437535762	02-04	RNA_choose_ATAC
Ets21C	0.227610322202208	0.291668940244247	14-16	RNA_choose_ATAC
Ets96B	0.148815224093357	0.291358428510664	16-18	RNA_choose_ATAC
Oli	0.34879765773583	0.290968687765904	04-06	RNA_choose_ATAC
CTCF	0.234594553670711	0.290473584593409	04-06	RNA_choose_ATAC
amos	0.363253517768712	0.289410566006767	12-14	RNA_choose_ATAC
BEAF-32	0.291991857407563	0.289069212873886	08-10	RNA_choose_ATAC
B-H2	0.539136164511027	0.288737281695876	04-06	RNA_choose_ATAC
ara	0.187082230235546	0.288675148802727	16-18	RNA_choose_ATAC
Hnf4	0.284618239443733	0.288511289695511	10-12	RNA_choose_ATAC
phol	0.206034535984657	0.288481236830135	16-18	RNA_choose_ATAC
ind	0.323481698706616	0.288008363392272	04-06	RNA_choose_ATAC
CG32532	0.278577685964915	0.287867699759705	04-06	RNA_choose_ATAC
Lmx1a	-0.0578619637643323	0.287041955339688	16-18	RNA_choose_ATAC
schlank	0.355590127953007	0.28659099577177	06-08	RNA_choose_ATAC
CG4328	0.147285769799428	0.286410514774317	06-08	RNA_choose_ATAC
CG12605	0.196722368841158	0.286177821947007	18-20	RNA_choose_ATAC
Blimp-1	0.274535612636041	0.286118900421924	14-16	RNA_choose_ATAC
mamo	0.101421950471211	0.285875325489112	08-10	RNA_choose_ATAC
Hr78	0.264689465873334	0.285127725328131	06-08	RNA_choose_ATAC
Awh	0.354610952031427	0.285053597320226	04-06	RNA_choose_ATAC
Eip93F	0.291364607657584	0.284655016033909	08-10	RNA_choose_ATAC
sug	0.0348925586461105	0.283394854093932	04-06	RNA_choose_ATAC
btn	0.131212762016716	0.283287869684463	18-20	RNA_choose_ATAC
HGTX	0.0820419599353109	0.282716314892572	08-10	RNA_choose_ATAC
E5	0.20770502068587	0.281425852977304	12-14	RNA_choose_ATAC
CG10904	0.413116974566433	0.281141242902294	18-20	RNA_choose_ATAC
Irbp18	0.386652970589515	0.281137918616507	08-10	RNA_choose_ATAC
Lim1	0.0227391888954562	0.280693278641175	08-10	RNA_choose_ATAC
Ets21C	0.190297541176862	0.278984542266455	12-14	RNA_choose_ATAC
bin	-0.0496966897658477	0.278973302693515	12-14	RNA_choose_ATAC
usp	0.511478158987012	0.278903191137923	18-20	RNA_choose_ATAC
dimm	0.378812797840402	0.278410398198469	14-16	RNA_choose_ATAC
tap	0.375339458096249	0.278236133733346	14-16	RNA_choose_ATAC
Hsf	0.239901889195802	0.277471988166393	14-16	RNA_choose_ATAC
sr	0.228289137432477	0.277261963346852	16-18	RNA_choose_ATAC
cwo	0.617967492259715	0.277170869460782	02-04	RNA_choose_ATAC
Dfd	0.364544729522679	0.276496740136196	16-18	RNA_choose_ATAC
ken	0.22521827254878	0.275752505493011	04-06	RNA_choose_ATAC
Mad	0.284212897284004	0.275689444882514	02-04	RNA_choose_ATAC
sima	0.379075101438637	0.27555951113861	06-08	RNA_choose_ATAC
CG4854	0.266329966213285	0.27519871087197	10-12	RNA_choose_ATAC
CG8319	0.189004513604628	0.274495435812431	08-10	RNA_choose_ATAC
CrebA	0.322199934337215	0.273566460095117	12-14	RNA_choose_ATAC
CG12605	0.130623331536194	0.273552926911998	06-08	RNA_choose_ATAC
hng3	-0.0765111757431332	0.273105936615031	12-14	RNA_choose_ATAC
E(spl)mbeta-HLH	0.234724197468856	0.273071689357027	10-12	RNA_choose_ATAC
CG11085	0.298589495037021	0.272948277783307	02-04	RNA_choose_ATAC
danr	0.164137150665168	0.272152897018701	12-14	RNA_choose_ATAC
bigmax	0.166344966784515	0.271031770986138	12-14	RNA_choose_ATAC
zld	0.306229341442263	0.270990795624554	04-06	RNA_choose_ATAC
Dfd	0.242945833918797	0.270972495670127	14-16	RNA_choose_ATAC
sqz	0.556692234588393	0.270652615057423	02-04	RNA_choose_ATAC
Med	0.262231715511516	0.270445060391966	12-14	RNA_choose_ATAC
grh	0.447389278138113	0.269675093327618	16-18	RNA_choose_ATAC
gl	0.207956415561514	0.269438493674755	10-12	RNA_choose_ATAC
ken	0.203943640747744	0.268760225702489	12-14	RNA_choose_ATAC
Ets21C	0.0095714301189605	0.268695902357507	16-18	RNA_choose_ATAC
E(spl)m3-HLH	0.225405798171219	0.268601513616887	04-06	RNA_choose_ATAC
Kr	0.174326146657162	0.268361657425285	10-12	RNA_choose_ATAC
dl	0.329843408315839	0.268259473751275	02-04	RNA_choose_ATAC
gl	0.262246045484679	0.268140101539669	04-06	RNA_choose_ATAC
Hmx	0.521321230379358	0.268033478398467	04-06	RNA_choose_ATAC
her	0.117610084334884	0.267934830145461	12-14	RNA_choose_ATAC
Dbx	0.208453941661731	0.267840185758454	02-04	RNA_choose_ATAC
bab1	0.375096778045299	0.267808864924483	02-04	RNA_choose_ATAC
disco-r	0.208044629018654	0.267649334443212	16-18	RNA_choose_ATAC
CG12236	-0.0525071742828131	0.267352311717211	04-06	RNA_choose_ATAC
CG4404	0.332632737580491	0.266882810818464	18-20	RNA_choose_ATAC
Lim3	0.212092457323022	0.266768988349437	02-04	RNA_choose_ATAC
srp	0.205268165755563	0.266328829202245	14-16	RNA_choose_ATAC
dmrt99B	0.267960295637882	0.265053237957196	10-12	RNA_choose_ATAC
lbl	0.204006700374576	0.263738143726936	08-10	RNA_choose_ATAC
CG7386	0.155884423163247	0.263668981363698	06-08	RNA_choose_ATAC
GATAe	0.0627329326369607	0.263363359649881	02-04	RNA_choose_ATAC
B-H1	0.183607544251748	0.262916056367316	18-20	RNA_choose_ATAC
pnt	0.297978214054964	0.262533533774001	04-06	RNA_choose_ATAC
vvl	0.412539988128516	0.262456295328056	12-14	RNA_choose_ATAC
Su(H)	0.327049347771038	0.262347094133439	14-16	RNA_choose_ATAC
ro	0.0851338854905024	0.261686318628192	10-12	RNA_choose_ATAC
twi	0.0802601432860093	0.261358675979751	16-18	RNA_choose_ATAC
D19A	0.243364835187452	0.260991962101546	16-18	RNA_choose_ATAC
pad	0.237959784724146	0.259635541911927	10-12	RNA_choose_ATAC
C15	0.387373643265927	0.259184841252437	16-18	RNA_choose_ATAC
NK7.1	0.0983611844205792	0.258937791015165	18-20	RNA_choose_ATAC
Dys	0.151034726243116	0.258211851670517	08-10	RNA_choose_ATAC
CG18599	0.0603667407806594	0.25817709585219	06-08	RNA_choose_ATAC
achi	0.353878627185538	0.257742412734896	08-10	RNA_choose_ATAC
Kr	0.401666719410577	0.257446940947338	14-16	RNA_choose_ATAC
CG4328	0.160154385029098	0.256937561090739	04-06	RNA_choose_ATAC
CG18599	0.298589495037021	0.256532748189753	02-04	RNA_choose_ATAC
CG9876	0.115785223125897	0.256349884424902	10-12	RNA_choose_ATAC
mamo	-0.149800945223973	0.255215178308055	12-14	RNA_choose_ATAC
schlank	0.0771640649166118	0.254931495060322	10-12	RNA_choose_ATAC
cic	0.122829282697295	0.254735498602575	04-06	RNA_choose_ATAC
Dlip3	0.15951524005502	0.254312193764246	16-18	RNA_choose_ATAC
ato	0.358119107747048	0.253686214366346	02-04	RNA_choose_ATAC
Ets98B	0.159604083347065	0.253450286873073	06-08	RNA_choose_ATAC
ftz-f1	0.221836291667604	0.253446050323647	08-10	RNA_choose_ATAC
Dfd	0.119988100943632	0.252086275788364	10-12	RNA_choose_ATAC
en	0.354898122619331	0.251030675087052	12-14	RNA_choose_ATAC
CG18599	0.0878532488033676	0.250896253511934	10-12	RNA_choose_ATAC
Dys	0.347036291954815	0.250677123739469	10-12	RNA_choose_ATAC
luna	0.173959531334894	0.250662893404142	12-14	RNA_choose_ATAC
Zif	0.00672057624770765	0.249908641494293	12-14	RNA_choose_ATAC
tup	-0.18901950769348	0.249849706900547	08-10	RNA_choose_ATAC
zld	0.283827587217569	0.24928310250134	14-16	RNA_choose_ATAC
bigmax	0.354494264352696	0.248992034248191	16-18	RNA_choose_ATAC
eve	0.356298682633374	0.248585598433008	04-06	RNA_choose_ATAC
vvl	0.00929200781718363	0.24717045861376	10-12	RNA_choose_ATAC
gt	0.22292089219401	0.246451756961545	14-16	RNA_choose_ATAC
C15	-0.23304326829885	0.246417129836982	06-08	RNA_choose_ATAC
D	0.22047321507079	0.246277703069011	14-16	RNA_choose_ATAC
Fer3	0.265120782450147	0.246218110277807	04-06	RNA_choose_ATAC
Pph13	0.281181360584701	0.245917449523029	18-20	RNA_choose_ATAC
CG4854	0.226822590319181	0.245237796969435	12-14	RNA_choose_ATAC
CG9876	0.287964258951864	0.245133508959367	08-10	RNA_choose_ATAC
CG15601	0.308357530135368	0.244858261431387	18-20	RNA_choose_ATAC
Myb	0.196039211763921	0.244321482166354	00-02	RNA_choose_ATAC
Mitf	0.0168014406192691	0.243698924848347	12-14	RNA_choose_ATAC
Hr51	0.240440737855573	0.243671753666788	04-06	RNA_choose_ATAC
CG33557	0.173118025336528	0.243187361724572	16-18	RNA_choose_ATAC
Hey	0.283280211131268	0.24300079765237	18-20	RNA_choose_ATAC
rn	0.318193436958774	0.24276456004956	12-14	RNA_choose_ATAC
bab1	0.512896798217284	0.241893835806578	16-18	RNA_choose_ATAC
Awh	0.184426155154101	0.241583167718859	10-12	RNA_choose_ATAC
l(3)neo38	0.175702792087066	0.240883670472219	14-16	RNA_choose_ATAC
Sox14	0.216953527729302	0.240844199343596	14-16	RNA_choose_ATAC
dmrt99B	0.263117405792109	0.240619784781489	00-02	RNA_choose_ATAC
CG34031	-0.233969864840592	0.240371598186561	06-08	RNA_choose_ATAC
Blimp-1	0.143016120316652	0.239371389975372	10-12	RNA_choose_ATAC
bigmax	0.494317540748197	0.239090201058143	04-06	RNA_choose_ATAC
dimm	0.0704441915054985	0.238361007098543	16-18	RNA_choose_ATAC
luna	0.218783765146876	0.237732938809526	14-16	RNA_choose_ATAC
Ubx	0.116925942899931	0.237653043493781	08-10	RNA_choose_ATAC
bowl	0.10857733539196	0.237392374762717	04-06	RNA_choose_ATAC
Eip78C	0.244218205455978	0.237268791535028	10-12	RNA_choose_ATAC
net	0.068422721918521	0.237046922008222	14-16	RNA_choose_ATAC
grh	0.258410307720416	0.236635015927436	04-06	RNA_choose_ATAC
gl	0.165302071016265	0.23653336573794	12-14	RNA_choose_ATAC
CG7368	0.194159274706083	0.23624584276831	12-14	RNA_choose_ATAC
srp	-0.278504156158998	0.235935259044054	06-08	RNA_choose_ATAC
Lim3	0.1245908335994	0.235555013857491	18-20	RNA_choose_ATAC
Sox15	0.314224379594465	0.235362927056467	10-12	RNA_choose_ATAC
lola	0.0606000509816323	0.234273077693682	10-12	RNA_choose_ATAC
Scr	0.161758321006314	0.234068255859039	08-10	RNA_choose_ATAC
br	0.0516669416683856	0.233023137476069	06-08	RNA_choose_ATAC
tin	0.222991478058048	0.232481871052646	16-18	RNA_choose_ATAC
Oli	0.449843507276646	0.232322986169922	02-04	RNA_choose_ATAC
gl	0.199448274810962	0.232297270977564	18-20	RNA_choose_ATAC
Oli	0.130534269426629	0.231567130940732	12-14	RNA_choose_ATAC
E(spl)m5-HLH	-0.0360430624283516	0.231011171396574	14-16	RNA_choose_ATAC
sv	0.249181667198801	0.230642060089143	18-20	RNA_choose_ATAC
Abd-B	0.0399147045322193	0.230569838003227	16-18	RNA_choose_ATAC
abd-A	0.144263070483516	0.230473945927704	18-20	RNA_choose_ATAC
Dref	0.303000254908162	0.228265277222844	10-12	RNA_choose_ATAC
E(spl)mdelta-HLH	0.191256837707297	0.227302215769455	12-14	RNA_choose_ATAC
twi	0.251552277155985	0.226349613666415	08-10	RNA_choose_ATAC
CTCF	0.325430980610151	0.225341884887238	12-14	RNA_choose_ATAC
C15	0.298710254126675	0.224411574397467	08-10	RNA_choose_ATAC
CG33557	0.159574222360771	0.223912030419343	12-14	RNA_choose_ATAC
Eip78C	0.249695255972523	0.223349318260113	12-14	RNA_choose_ATAC
CG5180	0.0138146902856646	0.222661037193411	06-08	RNA_choose_ATAC
Sox14	0.493839200102199	0.222205210726278	10-12	RNA_choose_ATAC
ftz	-0.0883245681685891	0.222067144563477	04-06	RNA_choose_ATAC
CG3407	0.199714787897128	0.221626074905447	04-06	RNA_choose_ATAC
Xrp1	-0.0297159854883803	0.221096388006827	08-10	RNA_choose_ATAC
CTCF	0.0627956197784893	0.220911340595281	14-16	RNA_choose_ATAC
ab	0.210686177246142	0.220222662758743	10-12	RNA_choose_ATAC
lms	0.204292971853915	0.220022819548316	06-08	RNA_choose_ATAC
fkh	-0.0784243617019428	0.219905638609952	08-10	RNA_choose_ATAC
D19A	0.308061618486162	0.218042756384044	00-02	RNA_choose_ATAC
Aef1	-0.0301916252126175	0.218029766262191	04-06	RNA_choose_ATAC
twi	0.0712122598555176	0.217398265792583	12-14	RNA_choose_ATAC
hth	0.344443799182713	0.21644830315783	16-18	RNA_choose_ATAC
aop	0.239924282834445	0.215971364954273	08-10	RNA_choose_ATAC
HHEX	0.15770372957303	0.215932748857953	18-20	RNA_choose_ATAC
ss	0.0730415806125594	0.215215972096966	06-08	RNA_choose_ATAC
Pph13	0.247368210909223	0.214551085936175	16-18	RNA_choose_ATAC
sim	-0.0898900756227547	0.214412791028132	10-12	RNA_choose_ATAC
oc	0.409567425557414	0.213866156576292	12-14	RNA_choose_ATAC
Mnt	0.156752131872489	0.213614237840155	10-12	RNA_choose_ATAC
Sox14	0.17719057760783	0.21314713178367	12-14	RNA_choose_ATAC
FoxL1	0.284002882151048	0.212957328811092	02-04	RNA_choose_ATAC
CG11617	0.125202590183285	0.212436556870637	04-06	RNA_choose_ATAC
CG15696	0.158052062587327	0.2121557837758	16-18	RNA_choose_ATAC
fru	0.000375051244877236	0.211804413225735	04-06	RNA_choose_ATAC
Stat92E	0.2650750362317	0.211207260608226	12-14	RNA_choose_ATAC
eve	0.306515835717018	0.210628244095275	10-12	RNA_choose_ATAC
h	0.178361614415984	0.210533757449843	18-20	RNA_choose_ATAC
unpg	0.148975385553683	0.209507867675766	14-16	RNA_choose_ATAC
Xrp1	0.281100908035488	0.209095274102584	04-06	RNA_choose_ATAC
Max	0.210208297346064	0.209055963180031	08-10	RNA_choose_ATAC
btn	0.249909021202356	0.208998718866919	10-12	RNA_choose_ATAC
Dfd	0.249181667198801	0.208980524632281	18-20	RNA_choose_ATAC
erm	0.277912972454032	0.208825118830427	04-06	RNA_choose_ATAC
Deaf1	0.178899443806442	0.208716358190271	04-06	RNA_choose_ATAC
pb	0.185462056066548	0.208412955747333	12-14	RNA_choose_ATAC
CG42741	0.0157329504332981	0.208049848626036	06-08	RNA_choose_ATAC
srp	0.370536386580343	0.207856597491044	12-14	RNA_choose_ATAC
Asciz	0.0330284607828134	0.207695571414431	14-16	RNA_choose_ATAC
B-H2	0.300745787084917	0.206786189607131	12-14	RNA_choose_ATAC
dve	0.196950165690305	0.204969400541454	10-12	RNA_choose_ATAC
svp	-0.095031558220168	0.204016617347047	14-16	RNA_choose_ATAC
Ets98B	0.300279977027151	0.203984902024884	08-10	RNA_choose_ATAC
kni	-0.088678074603122	0.203034672343264	10-12	RNA_choose_ATAC
dve	0.0538763736898026	0.202510286164371	08-10	RNA_choose_ATAC
Su(H)	0.451054059701917	0.201948149610367	12-14	RNA_choose_ATAC
Hr51	0.11147600900999	0.201191281591464	18-20	RNA_choose_ATAC
Su(H)	0.083706017058575	0.20109682262592	16-18	RNA_choose_ATAC
Eip78C	0.184642809149695	0.200983459711937	02-04	RNA_choose_ATAC
ct	0.118033421304695	0.200445733986343	18-20	RNA_choose_ATAC
Ets96B	0.241596434209261	0.200258340587337	10-12	RNA_choose_ATAC
cato	0.150825445848701	0.199819029010065	04-06	RNA_choose_ATAC
Hr4	0.317616585695851	0.199724226433134	14-16	RNA_choose_ATAC
Scr	0.282651927956474	0.1995761766767	12-14	RNA_choose_ATAC
Atf6	0.363539683005681	0.199367982676981	16-18	RNA_choose_ATAC
Pph13	0.138385389842662	0.1982803448689	02-04	RNA_choose_ATAC
Eip78C	0.122907481964751	0.197937953386684	14-16	RNA_choose_ATAC
oc	0.332821635011077	0.197683194930644	14-16	RNA_choose_ATAC
Oli	0.0724243621340308	0.197577299941945	10-12	RNA_choose_ATAC
disco	-0.014932119681118	0.197492103414543	16-18	RNA_choose_ATAC
cnc	0.238838940495456	0.197429203920492	12-14	RNA_choose_ATAC
E(spl)m7-HLH	0.174961405735231	0.196452463952416	04-06	RNA_choose_ATAC
her	0.260745777324774	0.195998643382815	02-04	RNA_choose_ATAC
Ets97D	-0.0450915159875826	0.195835897373988	10-12	RNA_choose_ATAC
Fer1	0.121260072552531	0.195828996775115	12-14	RNA_choose_ATAC
B-H1	0.391365974029396	0.195652946303871	04-06	RNA_choose_ATAC
Zif	0.397711264583624	0.195574214660295	16-18	RNA_choose_ATAC
sqz	0.0367672060305421	0.195294322435127	06-08	RNA_choose_ATAC
CG8319	0.0536167387514901	0.195061656207266	14-16	RNA_choose_ATAC
ss	0.0502611352364444	0.19453016380351	14-16	RNA_choose_ATAC
Dref	0.375576818766123	0.194527286766233	12-14	RNA_choose_ATAC
slou	0.193084316810191	0.194394754197057	00-02	RNA_choose_ATAC
CG11504	-0.071789036928452	0.194068186008853	16-18	RNA_choose_ATAC
pnt	0.178166712993376	0.193318914181132	08-10	RNA_choose_ATAC
twi	0.27078943903074	0.193213551998016	10-12	RNA_choose_ATAC
Oli	0.0916526583723399	0.193065683338778	14-16	RNA_choose_ATAC
sima	0.164269839714608	0.192519390739233	02-04	RNA_choose_ATAC
hbn	0.32704468553295	0.192391185156085	04-06	RNA_choose_ATAC
Stat92E	0.327684453575964	0.192361994219831	06-08	RNA_choose_ATAC
Poxm	0.242457712321145	0.192287085735439	12-14	RNA_choose_ATAC
cato	0.070847519954684	0.191992995515358	16-18	RNA_choose_ATAC
dpn	-0.128116619230152	0.191142322579976	14-16	RNA_choose_ATAC
kay	0.16806414138906	0.190795201430118	10-12	RNA_choose_ATAC
GATAd	0.211204079633067	0.190739672032173	02-04	RNA_choose_ATAC
Hsf	-0.031443598174662	0.189514231486324	16-18	RNA_choose_ATAC
ara	-0.0254190301256229	0.189507847783844	06-08	RNA_choose_ATAC
slou	0.296039631435567	0.188783325116033	02-04	RNA_choose_ATAC
CrebA	-0.026524205348476	0.188394707800984	06-08	RNA_choose_ATAC
Hand	0.375696060941233	0.188319437030666	16-18	RNA_choose_ATAC
Deaf1	0.245834206815489	0.187530119345174	10-12	RNA_choose_ATAC
fru	-0.125869053141985	0.18749271226871	06-08	RNA_choose_ATAC
Scr	0.24673036850197	0.187462178796786	06-08	RNA_choose_ATAC
cnc	0.105027470269993	0.187147900445973	14-16	RNA_choose_ATAC
jigr1	0.269608050357958	0.187064462579549	14-16	RNA_choose_ATAC
CG12605	0.169411079567438	0.186373443285155	04-06	RNA_choose_ATAC
Asciz	0.398116896437186	0.18632684124666	04-06	RNA_choose_ATAC
Abd-B	0.243783309170204	0.186251322166237	04-06	RNA_choose_ATAC
D19A	0.00600081991803578	0.185872394291525	04-06	RNA_choose_ATAC
repo	0.22295201801998	0.185819073518881	18-20	RNA_choose_ATAC
phol	0.277392264537185	0.185248976841003	08-10	RNA_choose_ATAC
CG7745	0.189537550719318	0.184924233190755	06-08	RNA_choose_ATAC
Hey	0.135833185314245	0.184479631156462	12-14	RNA_choose_ATAC
Ptx1	0.238345066119484	0.183934137332482	04-06	RNA_choose_ATAC
Fer1	0.193084316810191	0.183598169518565	00-02	RNA_choose_ATAC
inv	0.349469031767704	0.182611652758252	16-18	RNA_choose_ATAC
Ets98B	0.261742828641136	0.182523576135444	16-18	RNA_choose_ATAC
pnt	0.392111719703205	0.181515579373847	16-18	RNA_choose_ATAC
pnt	0.235330197978672	0.181039808354446	10-12	RNA_choose_ATAC
pan	0.4151817280791	0.180527671290019	04-06	RNA_choose_ATAC
Dref	0.0733855641626088	0.180397983541972	08-10	RNA_choose_ATAC
pnr	0.0534528843515787	0.180369260955194	02-04	RNA_choose_ATAC
Ets97D	0.0404343359628885	0.180129957636603	14-16	RNA_choose_ATAC
hng3	0.114578155309996	0.179139347134979	04-06	RNA_choose_ATAC
tj	0.193084316810191	0.179128258921847	00-02	RNA_choose_ATAC
Myb	0.254990226019216	0.178571961991593	14-16	RNA_choose_ATAC
dsx	-0.265862907892524	0.17726695605199	10-12	RNA_choose_ATAC
schlank	-0.0124072176880757	0.177161860527556	12-14	RNA_choose_ATAC
B-H2	-0.0175470579023403	0.176957185090891	06-08	RNA_choose_ATAC
cwo	0.124230104512346	0.176865258520537	10-12	RNA_choose_ATAC
E(spl)mdelta-HLH	-0.0196823955405554	0.176096178969667	18-20	RNA_choose_ATAC
btd	0.0730088176509368	0.176017861964968	02-04	RNA_choose_ATAC
l(3)neo38	0.182918466093696	0.175253597089252	16-18	RNA_choose_ATAC
zen	0.202739134479659	0.175172239328997	12-14	RNA_choose_ATAC
D	0.0961520808908567	0.174657753053786	10-12	RNA_choose_ATAC
bab1	0.26352413402069	0.174415530874187	12-14	RNA_choose_ATAC
al	0.301640965556443	0.174252455759868	18-20	RNA_choose_ATAC
usp	-0.140909840913779	0.173372990374457	06-08	RNA_choose_ATAC
Asciz	0.157459164324443	0.173296357908695	18-20	RNA_choose_ATAC
Su(H)	0.156752131872489	0.173170139979607	10-12	RNA_choose_ATAC
aop	0.28012082209482	0.173014219582915	16-18	RNA_choose_ATAC
zld	0.288245059237289	0.172939149342226	08-10	RNA_choose_ATAC
E(spl)mdelta-HLH	0.0993885798924676	0.172847547990846	04-06	RNA_choose_ATAC
E(spl)m5-HLH	0.0558826354867082	0.172842427273167	04-06	RNA_choose_ATAC
sr	-0.0884624505998006	0.172376964815181	06-08	RNA_choose_ATAC
Mitf	0.306030257457243	0.171582464348462	10-12	RNA_choose_ATAC
pb	0.269340828508813	0.171283584772834	06-08	RNA_choose_ATAC
CG15696	0.104877892038719	0.170844450142699	08-10	RNA_choose_ATAC
zen	0.0172523572643529	0.169966989315558	04-06	RNA_choose_ATAC
Mad	-0.0219674453001063	0.169877345393665	16-18	RNA_choose_ATAC
dsf	0.0353608173629742	0.169571515879622	14-16	RNA_choose_ATAC
Dfd	0.154652324476484	0.169245144667832	08-10	RNA_choose_ATAC
Mes2	0.116265885911943	0.169182805364969	04-06	RNA_choose_ATAC
pad	0.573640710114503	0.169083928097163	02-04	RNA_choose_ATAC
onecut	-0.0652671347133146	0.168266783389971	12-14	RNA_choose_ATAC
sens-2	0.296102957830578	0.16777942436511	04-06	RNA_choose_ATAC
ttk	0.0902940759626322	0.167188685909279	10-12	RNA_choose_ATAC
luna	0.00521491554649549	0.16682047486761	02-04	RNA_choose_ATAC
h	0.137456281247507	0.166687835061849	04-06	RNA_choose_ATAC
rn	0.105529884284824	0.166095258459083	16-18	RNA_choose_ATAC
CG32532	0.196039211763921	0.16478787677622	00-02	RNA_choose_ATAC
ro	0.249390721636351	0.163950400379017	16-18	RNA_choose_ATAC
Eip75B	0.168266141558999	0.163807635829226	10-12	RNA_choose_ATAC
sv	0.217995812707787	0.163465224423006	06-08	RNA_choose_ATAC
cic	0.104168931839469	0.163128999662008	12-14	RNA_choose_ATAC
Ets97D	0.0856873471582725	0.162967500453643	12-14	RNA_choose_ATAC
CG32532	0.327870614735264	0.162067273455306	18-20	RNA_choose_ATAC
hkb	0.234386186889274	0.161336525677726	12-14	RNA_choose_ATAC
Atf6	0.151600691126174	0.160716151042819	12-14	RNA_choose_ATAC
mirr	0.341456970123915	0.160514236017522	12-14	RNA_choose_ATAC
jim	0.0630240530208976	0.160473520330924	10-12	RNA_choose_ATAC
Antp	0.0983611844205792	0.160313379104046	18-20	RNA_choose_ATAC
CG10904	0.214716837692218	0.159628369208465	04-06	RNA_choose_ATAC
Su(H)	-0.0630086091393757	0.159446649218453	04-06	RNA_choose_ATAC
lbl	-0.014040427247741	0.159330481595537	10-12	RNA_choose_ATAC
Hr51	0.104721305481453	0.158667865094837	14-16	RNA_choose_ATAC
gcm2	0.104972776216296	0.158453299402232	18-20	RNA_choose_ATAC
ERR	0.095766575262555	0.158403402748542	16-18	RNA_choose_ATAC
Sox15	0.17025130615175	0.158291190842734	00-02	RNA_choose_ATAC
vvl	0.341428659631718	0.158071768191583	16-18	RNA_choose_ATAC
da	-0.204685435199948	0.157849929073953	02-04	RNA_choose_ATAC
dpn	0.0521321230379358	0.157405538587879	04-06	RNA_choose_ATAC
tx	0.0257093997055671	0.157181834783495	06-08	RNA_choose_ATAC
Hr78	0.090827555644919	0.15697304793373	08-10	RNA_choose_ATAC
lola	0.0690094290574115	0.156857508343794	04-06	RNA_choose_ATAC
CG10904	0.0796642606729912	0.156299785487083	12-14	RNA_choose_ATAC
en	0.249181667198801	0.155800202049944	18-20	RNA_choose_ATAC
lola	-0.102488787777542	0.15527445916772	12-14	RNA_choose_ATAC
acj6	0.01980008674041	0.155212619905283	02-04	RNA_choose_ATAC
ERR	0.0280056016805602	0.155147514632199	00-02	RNA_choose_ATAC
pnr	-0.19189335385791	0.154961584197014	14-16	RNA_choose_ATAC
pho	0.0383800322883672	0.154834511263981	10-12	RNA_choose_ATAC
sr	0.318957212161779	0.15465233114898	02-04	RNA_choose_ATAC
Mad	0.146645036746999	0.154368602029415	04-06	RNA_choose_ATAC
erm	0.220984873097628	0.154122122645125	12-14	RNA_choose_ATAC
opa	0.0272798340328118	0.153868138941578	16-18	RNA_choose_ATAC
vri	0.0190063116440336	0.153773789701549	14-16	RNA_choose_ATAC
Hr51	0.0517318859833598	0.153756983579338	06-08	RNA_choose_ATAC
cato	0.035113767295699	0.153730097000429	18-20	RNA_choose_ATAC
Ets21C	0.268122811774686	0.153147582756085	10-12	RNA_choose_ATAC
Kr	0.394271260752868	0.153018555064567	06-08	RNA_choose_ATAC
bigmax	0.276193454699042	0.152966680224086	06-08	RNA_choose_ATAC
Fer3	0.0890610366326145	0.152931033161462	10-12	RNA_choose_ATAC
usp	0.158570133401938	0.152526632485398	10-12	RNA_choose_ATAC
aop	0.0722239842473277	0.152467078095483	14-16	RNA_choose_ATAC
Fer1	-0.0121866552640762	0.152356711149653	14-16	RNA_choose_ATAC
esg	0.260881360197995	0.152138157157336	16-18	RNA_choose_ATAC
PHDP	0.155491945289032	0.151668242541622	08-10	RNA_choose_ATAC
br	-0.0970587779272671	0.151430592654381	16-18	RNA_choose_ATAC
vis	0.185481291967279	0.15129424415095	14-16	RNA_choose_ATAC
bsh	-0.0646605719359206	0.15060338257657	06-08	RNA_choose_ATAC
D	0.0951220022752467	0.150538005381076	12-14	RNA_choose_ATAC
dmrt99B	0.0531238873270545	0.150120703684499	16-18	RNA_choose_ATAC
mirr	0.106252089387795	0.149565237083321	10-12	RNA_choose_ATAC
pnt	0.255019182673369	0.149222159049183	06-08	RNA_choose_ATAC
side	-0.187736959673837	0.148348925943702	02-04	RNA_choose_ATAC
tj	0.232378838619229	0.148325138291561	14-16	RNA_choose_ATAC
sim	-0.294948884384043	0.148178839612217	12-14	RNA_choose_ATAC
sens-2	0.0782778464746866	0.148052020050208	14-16	RNA_choose_ATAC
GATAe	0.0701555657399588	0.148038281320324	08-10	RNA_choose_ATAC
Hr4	0.227048191011183	0.147852106193598	10-12	RNA_choose_ATAC
Hr3	0.32089699507018	0.147740523530324	16-18	RNA_choose_ATAC
slp1	0.050845426578331	0.147062526582227	02-04	RNA_choose_ATAC
E(spl)m5-HLH	0.12488647262761	0.146854456158817	10-12	RNA_choose_ATAC
en	-0.0860742606993257	0.146671472346437	04-06	RNA_choose_ATAC
E(spl)mdelta-HLH	-0.0223435538862237	0.146625136370123	10-12	RNA_choose_ATAC
sqz	0.0492411451995503	0.146536928234721	12-14	RNA_choose_ATAC
Doc2	0.201748478414075	0.145865840850273	14-16	RNA_choose_ATAC
gcm2	0.0338590999323646	0.145613403807469	08-10	RNA_choose_ATAC
tll	0.286438257344523	0.144886423401945	16-18	RNA_choose_ATAC
Fer3	0.399145524321354	0.144801635129709	16-18	RNA_choose_ATAC
exd	0.164729919555152	0.144733653603102	08-10	RNA_choose_ATAC
aop	0.0286916909036749	0.142644619137724	12-14	RNA_choose_ATAC
dmrt99B	0.0777723594846216	0.142309631193436	02-04	RNA_choose_ATAC
Met	0.19153315052511	0.142121564732974	16-18	RNA_choose_ATAC
E5	0.223982504378901	0.141607511837157	08-10	RNA_choose_ATAC
tin	0.117738611163394	0.141591378931844	14-16	RNA_choose_ATAC
lab	0.227114342991511	0.141292172067291	04-06	RNA_choose_ATAC
HHEX	-0.166682016055973	0.141247210895188	06-08	RNA_choose_ATAC
E5	0.135028407071977	0.141233804822181	14-16	RNA_choose_ATAC
CG7368	0.137653222561486	0.141158037397554	14-16	RNA_choose_ATAC
crol	0.145011118469293	0.14106721888585	14-16	RNA_choose_ATAC
sd	0.143218120486591	0.140740770521045	10-12	RNA_choose_ATAC
tup	-0.0590635258692768	0.140637388748784	12-14	RNA_choose_ATAC
oc	0.237478134159319	0.140542243831969	16-18	RNA_choose_ATAC
cic	0.153176793101545	0.140459144215589	14-16	RNA_choose_ATAC
B-H1	0.0675453685742107	0.14031295974619	02-04	RNA_choose_ATAC
Ets21C	0.159130074342112	0.139866841959081	04-06	RNA_choose_ATAC
Deaf1	0.0325932221655968	0.139777030957719	02-04	RNA_choose_ATAC
ems	0.164451309195685	0.139735908727503	14-16	RNA_choose_ATAC
EcR	-0.0494835758349985	0.1389832589327	08-10	RNA_choose_ATAC
inv	-0.0550822632755244	0.138875179632934	18-20	RNA_choose_ATAC
vri	0.28536600682574	0.1385440755492	12-14	RNA_choose_ATAC
E(spl)mgamma-HLH	-0.0192394618968251	0.138428152867875	16-18	RNA_choose_ATAC
cato	0.0972590598800585	0.138336447229166	12-14	RNA_choose_ATAC
gcm2	0.183584658363504	0.138163441953315	10-12	RNA_choose_ATAC
disco-r	0.117335599796148	0.138052641585394	02-04	RNA_choose_ATAC
nau	0.14716727363711	0.137954401575428	00-02	RNA_choose_ATAC
tup	-0.264689465873334	0.13788674667212	06-08	RNA_choose_ATAC
zld	0.226240190331427	0.137423984624451	10-12	RNA_choose_ATAC
Ubx	0.196722368841158	0.136703368219415	18-20	RNA_choose_ATAC
tj	-0.00927860987442907	0.13657668331751	06-08	RNA_choose_ATAC
Hsf	-0.0947687753596592	0.135833198963154	06-08	RNA_choose_ATAC
Myb	0.285832187709719	0.135497096580923	16-18	RNA_choose_ATAC
Adf1	0.537707808165833	0.13535113039727	18-20	RNA_choose_ATAC
crol	0.153927044442689	0.135197462651386	12-14	RNA_choose_ATAC
exd	-0.362103902267112	0.13501716996065	16-18	RNA_choose_ATAC
da	-0.185275314969355	0.134874754802618	04-06	RNA_choose_ATAC
CG15696	0.118646291117883	0.134837014810012	14-16	RNA_choose_ATAC
cad	0.180067204390511	0.134662389847805	14-16	RNA_choose_ATAC
H2.0	0.376709307370432	0.134029614909143	04-06	RNA_choose_ATAC
Scr	0.147662124225244	0.133136286198243	10-12	RNA_choose_ATAC
Eip93F	-0.234442817480309	0.133009835306854	06-08	RNA_choose_ATAC
Fer1	0.0910263560783674	0.13279779665428	06-08	RNA_choose_ATAC
retn	-0.0144394729277736	0.132719425432949	04-06	RNA_choose_ATAC
Scr	0.149516318266398	0.132221915748723	14-16	RNA_choose_ATAC
ss	0.30810459766665	0.132105569924859	04-06	RNA_choose_ATAC
Hr51	0.14716727363711	0.131837511788038	00-02	RNA_choose_ATAC
E(spl)mbeta-HLH	0.12526643108771	0.131641169394266	02-04	RNA_choose_ATAC
Gsc	0.276784582478324	0.131463692722717	12-14	RNA_choose_ATAC
ap	0.088887145035905	0.13100001656281	04-06	RNA_choose_ATAC
Dbx	0.174831952234198	0.130884259987054	04-06	RNA_choose_ATAC
CG33557	0.24733227778855	0.130678905679323	04-06	RNA_choose_ATAC
ems	0.204331366300496	0.129871159288754	12-14	RNA_choose_ATAC
Hey	0.0660071205441839	0.129799870205912	14-16	RNA_choose_ATAC
Ets97D	0.177961815694249	0.12926024777251	04-06	RNA_choose_ATAC
Poxm	0.140850924630169	0.129226161219268	10-12	RNA_choose_ATAC
CG15601	0.0221640049903223	0.128223561470053	14-16	RNA_choose_ATAC
CG11617	0.1277088496249	0.128070246926625	06-08	RNA_choose_ATAC
ap	-0.105544233782478	0.128059659458246	06-08	RNA_choose_ATAC
Scr	0.382204832607078	0.128054069006408	16-18	RNA_choose_ATAC
CG34031	0.0681215701817239	0.128021250274282	12-14	RNA_choose_ATAC
slbo	-0.255066947657723	0.127539617323264	06-08	RNA_choose_ATAC
CG5953	0.0148628128555073	0.127407243628035	12-14	RNA_choose_ATAC
Fer2	0.140028008402801	0.127238874234783	00-02	RNA_choose_ATAC
Eip93F	0.0846548691735262	0.127220136121936	02-04	RNA_choose_ATAC
crc	0.0217529722028797	0.127099071628343	04-06	RNA_choose_ATAC
Eip74EF	0.0621417390882739	0.12559074074391	02-04	RNA_choose_ATAC
slbo	0.293772832472092	0.125184265938254	04-06	RNA_choose_ATAC
Hand	0.199859148932515	0.124980655360664	06-08	RNA_choose_ATAC
Rx	0.294040175983753	0.124864947341215	04-06	RNA_choose_ATAC
Vsx1	0.205153030947848	0.124778242380562	04-06	RNA_choose_ATAC
GATAe	-0.108859759451037	0.1244907205621	06-08	RNA_choose_ATAC
B-H2	0.14213381090374	0.123953802133769	00-02	RNA_choose_ATAC
Ets96B	0.0486397671061468	0.123766743219265	18-20	RNA_choose_ATAC
CG8281	0.415889514833015	0.123746809159006	02-04	RNA_choose_ATAC
Lim1	0.31616819943151	0.123382738162114	04-06	RNA_choose_ATAC
Kah	0.0836364276076237	0.123316760282098	04-06	RNA_choose_ATAC
HLH54F	0.153771010399667	0.123181338058013	04-06	RNA_choose_ATAC
CG18599	0.0628315026870296	0.12258311685478	14-16	RNA_choose_ATAC
ken	0.346255830908084	0.122350882609032	08-10	RNA_choose_ATAC
CG15696	0.183659671553666	0.12225712262548	12-14	RNA_choose_ATAC
Spps	-0.0280056016805602	0.121516938052435	00-02	RNA_choose_ATAC
achi	0.316876809002187	0.1210035549825	16-18	RNA_choose_ATAC
Sox15	-0.0257853637300236	0.120925489576692	06-08	RNA_choose_ATAC
Atf6	0.131213944090662	0.120710574052921	14-16	RNA_choose_ATAC
cato	0.178863690433931	0.120430574829893	14-16	RNA_choose_ATAC
CG11294	0.174079163141124	0.120393563049916	16-18	RNA_choose_ATAC
da	0.449255793098253	0.120352411489165	16-18	RNA_choose_ATAC
FoxP	0.123247204502664	0.120323234001509	00-02	RNA_choose_ATAC
Med	0.0884145460181712	0.12026588314636	14-16	RNA_choose_ATAC
Hr4	0.0369511819551164	0.120179856169304	08-10	RNA_choose_ATAC
CG11085	0.210657998513199	0.120078997937449	12-14	RNA_choose_ATAC
E5	-0.00893861061280286	0.119786655440084	10-12	RNA_choose_ATAC
ovo	0.135316217910575	0.119741647403911	12-14	RNA_choose_ATAC
Myc	0.103910448137634	0.119740277135735	12-14	RNA_choose_ATAC
E(spl)m5-HLH	0.20228068545357	0.11939485301837	12-14	RNA_choose_ATAC
Ets65A	0.240820584964677	0.119044147770239	04-06	RNA_choose_ATAC
FoxP	0.102262976777161	0.11863254511721	04-06	RNA_choose_ATAC
svp	-0.127820190557363	0.11842682769441	12-14	RNA_choose_ATAC
cato	0.123247204502664	0.118391806649916	00-02	RNA_choose_ATAC
zen	0.0403641467604041	0.118304543873367	14-16	RNA_choose_ATAC
brk	-0.138265685124199	0.118152862514255	16-18	RNA_choose_ATAC
fkh	0.115140732177312	0.118088188847936	04-06	RNA_choose_ATAC
dsf	0.123247204502664	0.117888871255406	00-02	RNA_choose_ATAC
E5	0.30179673162185	0.117862707082858	18-20	RNA_choose_ATAC
CG4328	0.14716727363711	0.117716161552022	00-02	RNA_choose_ATAC
br	0.0858867350768871	0.117523130589025	04-06	RNA_choose_ATAC
dsx	0.038643313424319	0.117361624224894	12-14	RNA_choose_ATAC
vis	0.024690271948537	0.117181457298571	12-14	RNA_choose_ATAC
Xrp1	0.0608020511515711	0.116448483627867	10-12	RNA_choose_ATAC
tup	-0.299595786507434	0.11634950993281	14-16	RNA_choose_ATAC
Ets96B	0.165516638994302	0.116162482970598	12-14	RNA_choose_ATAC
Hand	0.149047811784344	0.115844400544795	04-06	RNA_choose_ATAC
Poxm	-0.0205549740742882	0.115705291660251	14-16	RNA_choose_ATAC
EcR	0.0518259822178994	0.115301871437843	12-14	RNA_choose_ATAC
dimm	0.123247204502664	0.115223777118824	00-02	RNA_choose_ATAC
disco	0.0219404978253183	0.114715576004034	04-06	RNA_choose_ATAC
sage	0.0247533821618976	0.11468695641276	04-06	RNA_choose_ATAC
pdm3	-0.186204500352135	0.11417578604376	14-16	RNA_choose_ATAC
otp	0.20581549949126	0.114138242998683	08-10	RNA_choose_ATAC
CG32532	-0.01495461008185	0.113789629831717	06-08	RNA_choose_ATAC
D19A	-0.0306686124341754	0.113008287473136	06-08	RNA_choose_ATAC
zen2	0.18278312129818	0.112923202572088	16-18	RNA_choose_ATAC
scrt	0.0121891654585102	0.112672703885861	04-06	RNA_choose_ATAC
C15	-0.0803896588795792	0.112521841789195	14-16	RNA_choose_ATAC
amos	0.100982181213589	0.112520198540581	16-18	RNA_choose_ATAC
Irbp18	0.0399608524727252	0.112479950145358	16-18	RNA_choose_ATAC
CG18599	0.123247204502664	0.111697137956373	00-02	RNA_choose_ATAC
inv	0.124031939429761	0.111582863074254	08-10	RNA_choose_ATAC
CG5953	0.152536279734993	0.111349716227725	02-04	RNA_choose_ATAC
Max	0.0460560387460406	0.111260001005336	10-12	RNA_choose_ATAC
Vsx2	0.0523858938777948	0.110808209861192	08-10	RNA_choose_ATAC
Poxm	0.00432847643305059	0.110706151117	08-10	RNA_choose_ATAC
net	-0.117093116931214	0.110610234493241	12-14	RNA_choose_ATAC
jigr1	0.0526014333234041	0.11048513390344	12-14	RNA_choose_ATAC
cad	0.187576067619101	0.110291207049178	10-12	RNA_choose_ATAC
Dll	0.0786889475364634	0.110255064381235	18-20	RNA_choose_ATAC
CG34031	-0.0418781285160107	0.109298030953751	02-04	RNA_choose_ATAC
Hr4	0.218547969901416	0.109218019255093	12-14	RNA_choose_ATAC
cic	0.131137935959591	0.109050497369249	08-10	RNA_choose_ATAC
Hr3	-0.0667293567246984	0.108834179586456	06-08	RNA_choose_ATAC
eg	0.285391787379925	0.108418050187441	10-12	RNA_choose_ATAC
tap	0.241312772445154	0.108267999694927	18-20	RNA_choose_ATAC
ara	-0.100326208004661	0.106499801437942	04-06	RNA_choose_ATAC
CG7745	-0.0280056016805602	0.106413566876231	00-02	RNA_choose_ATAC
Ptx1	-0.192119606200692	0.106125309077615	02-04	RNA_choose_ATAC
Hr78	0.214524180474978	0.105636256414399	10-12	RNA_choose_ATAC
slou	-0.215509193265747	0.105633558738196	06-08	RNA_choose_ATAC
net	-0.0592930272980141	0.105495847178916	10-12	RNA_choose_ATAC
al	0.0957480805509791	0.105185691308822	10-12	RNA_choose_ATAC
Asciz	0.165573568601232	0.104419792264617	02-04	RNA_choose_ATAC
eg	0.0881356707570231	0.104208585505038	16-18	RNA_choose_ATAC
OdsH	0.211834511334999	0.10377797718628	12-14	RNA_choose_ATAC
exex	-0.0753853002203245	0.103773621268139	04-06	RNA_choose_ATAC
BEAF-32	-0.00331552566855951	0.103646803616389	06-08	RNA_choose_ATAC
Doc2	0.414164414764225	0.103231785681766	06-08	RNA_choose_ATAC
Vsx2	0.0218991246733657	0.102968695126488	04-06	RNA_choose_ATAC
repo	0.456503478007227	0.102949114560434	02-04	RNA_choose_ATAC
lms	0.058224986471755	0.102921422763586	16-18	RNA_choose_ATAC
onecut	-0.349150234711088	0.102811703069319	06-08	RNA_choose_ATAC
Mnt	0.0724811646042668	0.102633562409059	08-10	RNA_choose_ATAC
dsf	0.13140411707272	0.102015299461784	16-18	RNA_choose_ATAC
CTCF	0.166852140369428	0.101732300356099	10-12	RNA_choose_ATAC
Abd-B	0.11372609567553	0.101600366675125	10-12	RNA_choose_ATAC
kay	0.327870614735264	0.101565696765844	18-20	RNA_choose_ATAC
Doc2	0.152910648657603	0.101509848994882	16-18	RNA_choose_ATAC
B-H2	-0.0387896709618247	0.100838232530545	14-16	RNA_choose_ATAC
Max	0.264656963984646	0.100779492872507	02-04	RNA_choose_ATAC
CG8281	0.0569054896322244	0.100075933873725	16-18	RNA_choose_ATAC
E(spl)mgamma-HLH	0.0756626515557594	0.0997276493701447	02-04	RNA_choose_ATAC
ovo	-0.0668620562497343	0.0995165980550372	10-12	RNA_choose_ATAC
Jra	-0.0280056016805602	0.0989893173809075	00-02	RNA_choose_ATAC
tap	0.469928502539516	0.09892125725122	06-08	RNA_choose_ATAC
bcd	0.196929837700098	0.0989057474675899	10-12	RNA_choose_ATAC
Irbp18	0.144472241930103	0.0983175150409149	04-06	RNA_choose_ATAC
btd	-0.126070377613319	0.0976553185845905	16-18	RNA_choose_ATAC
sens-2	-0.251185443042951	0.0975912901157659	06-08	RNA_choose_ATAC
Hr83	0.0973728991120295	0.097539496079528	00-02	RNA_choose_ATAC
z	0.260473089567241	0.0973015325477437	04-06	RNA_choose_ATAC
Awh	-0.00524958230855255	0.09618993472391	06-08	RNA_choose_ATAC
slou	-0.0298251058662261	0.0957374570224425	10-12	RNA_choose_ATAC
grh	0.22295201801998	0.0955978853412861	18-20	RNA_choose_ATAC
Max	-0.327645164541455	0.0955326074803459	16-18	RNA_choose_ATAC
pnr	-0.0987780831000607	0.0955206355097531	10-12	RNA_choose_ATAC
klu	0.345448845699711	0.0955028730056785	16-18	RNA_choose_ATAC
amos	0.19446474198478	0.0952681285066138	10-12	RNA_choose_ATAC
hng3	0.00813959602507809	0.0948447867991496	08-10	RNA_choose_ATAC
C15	-0.014040427247741	0.0938349047117666	10-12	RNA_choose_ATAC
hth	0.0523259744469306	0.0932557434160561	08-10	RNA_choose_ATAC
pho	0.135272333940583	0.0932497101304824	08-10	RNA_choose_ATAC
opa	0.289164509800349	0.0931953688279854	04-06	RNA_choose_ATAC
hbn	0.137990763376402	0.0931318529934861	18-20	RNA_choose_ATAC
bab1	0.108859229652109	0.0930650093506972	14-16	RNA_choose_ATAC
Lim3	-0.143462456039039	0.0930356044722821	14-16	RNA_choose_ATAC
FoxL1	0.189213936547517	0.0927154464667517	16-18	RNA_choose_ATAC
ken	-0.0375902608070887	0.0925114351849702	14-16	RNA_choose_ATAC
B-H1	-0.081176547942082	0.0924942525726637	06-08	RNA_choose_ATAC
dar1	-0.0451927854647021	0.0924211981868628	14-16	RNA_choose_ATAC
dimm	0.0501784969529598	0.0922718795300373	12-14	RNA_choose_ATAC
Jra	0.301640965556443	0.0919852610595519	18-20	RNA_choose_ATAC
Met	0.129665281660407	0.0915399882635586	14-16	RNA_choose_ATAC
pan	0.121016686902422	0.0915051775057485	06-08	RNA_choose_ATAC
dsx	0.0840168050416806	0.0912024229443457	00-02	RNA_choose_ATAC
unpg	-0.149645446706017	0.0904659776072111	04-06	RNA_choose_ATAC
CrebA	-0.140646706165849	0.0904627128106037	14-16	RNA_choose_ATAC
lms	0.0571470202184271	0.090434993347453	10-12	RNA_choose_ATAC
grh	0.155556724034826	0.0904200159743213	08-10	RNA_choose_ATAC
Hr51	0.147927740373676	0.0900634194309549	12-14	RNA_choose_ATAC
cato	0.0837943788064341	0.0899967955711803	02-04	RNA_choose_ATAC
knrl	-0.0743734422578763	0.0887413992385539	16-18	RNA_choose_ATAC
Pph13	0.0973728991120295	0.0883923407571099	00-02	RNA_choose_ATAC
unc-4	0.30424193850278	0.0877942490217819	16-18	RNA_choose_ATAC
BEAF-32	0.111560163386814	0.0876494014677314	16-18	RNA_choose_ATAC
Sp1	0.139581198990851	0.0872249534273801	12-14	RNA_choose_ATAC
aop	0.237594963629729	0.086852098238906	04-06	RNA_choose_ATAC
CG4404	-0.133012155119003	0.085773800398057	04-06	RNA_choose_ATAC
Hmx	0.233170791943612	0.0853653186276339	16-18	RNA_choose_ATAC
vri	0.0121635869574726	0.0852904262102275	06-08	RNA_choose_ATAC
sc	-0.0229849493300399	0.0851712257025687	16-18	RNA_choose_ATAC
tap	0.120801941007111	0.085072227079769	08-10	RNA_choose_ATAC
ro	0.135090737148421	0.0845097768454659	02-04	RNA_choose_ATAC
CG4854	0.0736578185440612	0.0844042843766096	16-18	RNA_choose_ATAC
byn	0.226582068193414	0.0840946500435755	16-18	RNA_choose_ATAC
Klf15	-0.100762529724108	0.0836053641952082	06-08	RNA_choose_ATAC
E5	-0.194009880909387	0.0832594093374064	04-06	RNA_choose_ATAC
ro	0.0846414739030318	0.0831144880520547	00-02	RNA_choose_ATAC
CG4328	-0.00349726965484565	0.0830079724300912	10-12	RNA_choose_ATAC
sqz	0.2578477308531	0.082175995358168	04-06	RNA_choose_ATAC
z	-0.135587804208883	0.082024686765379	02-04	RNA_choose_ATAC
Optix	-0.00487566618340407	0.0819676952123859	04-06	RNA_choose_ATAC
C15	0.249181667198801	0.0818553083208742	18-20	RNA_choose_ATAC
Ubx	0.20769165442435	0.0818330080787478	12-14	RNA_choose_ATAC
retn	-0.0683467666232747	0.0814437291317803	08-10	RNA_choose_ATAC
vvl	0.284672312179526	0.0814101154718882	14-16	RNA_choose_ATAC
FoxL1	0.0480623765290325	0.0812538858230652	08-10	RNA_choose_ATAC
eg	-0.0468635600974501	0.0809594624090517	18-20	RNA_choose_ATAC
caup	0.251659385312625	0.0802673750229754	04-06	RNA_choose_ATAC
CG11294	0.0973728991120295	0.0799494937542917	00-02	RNA_choose_ATAC
ct	0.0143410177528626	0.0797064656692788	02-04	RNA_choose_ATAC
Hr51	0.0637933536621616	0.0795920244211627	16-18	RNA_choose_ATAC
Klf15	0.0612300354716723	0.078685897353269	08-10	RNA_choose_ATAC
ap	-0.121781182015475	0.07858227050336	14-16	RNA_choose_ATAC
Kah	0.198999210365669	0.0784775814527004	16-18	RNA_choose_ATAC
E(spl)mgamma-HLH	-0.033507423490963	0.0778696764442886	14-16	RNA_choose_ATAC
CG15696	-0.214507844387368	0.0775440090760286	04-06	RNA_choose_ATAC
zen	-0.0411642134829979	0.0774875419315246	16-18	RNA_choose_ATAC
ara	0.285495248676657	0.0773933246685272	12-14	RNA_choose_ATAC
ato	0.0854353102608838	0.0773764588290285	16-18	RNA_choose_ATAC
Dr	0.276100636026826	0.0772108828377862	16-18	RNA_choose_ATAC
ap	0.00787800662761221	0.0768599345432461	10-12	RNA_choose_ATAC
H2.0	-0.161161820859151	0.0753050679210385	06-08	RNA_choose_ATAC
E(spl)mgamma-HLH	0.157521522848439	0.0750779471741962	04-06	RNA_choose_ATAC
FoxP	-0.0214316170331619	0.0750158786025175	06-08	RNA_choose_ATAC
lab	0.23606684260939	0.074895114155568	18-20	RNA_choose_ATAC
Dlip3	-0.164459970878668	0.0748830087293382	04-06	RNA_choose_ATAC
CG15601	-0.123016808319733	0.0745624031062895	04-06	RNA_choose_ATAC
cic	0.239631805267173	0.0740259950236384	16-18	RNA_choose_ATAC
Rx	0.275411316377622	0.0737795728387844	18-20	RNA_choose_ATAC
ovo	0.0816567463225148	0.0737537757677055	14-16	RNA_choose_ATAC
sens-2	-0.176435970666586	0.0735817154478164	02-04	RNA_choose_ATAC
Vsx1	0.0824563008853361	0.0735793681961332	12-14	RNA_choose_ATAC
E(spl)m7-HLH	0.0818100688252037	0.0735699160017897	10-12	RNA_choose_ATAC
cad	0.119641347115838	0.0735301664346752	04-06	RNA_choose_ATAC
her	0.113828052820241	0.0728609470834773	04-06	RNA_choose_ATAC
tx	0.136737878270667	0.0726813157721446	12-14	RNA_choose_ATAC
Ets65A	0.0107888890196933	0.0718557275547683	08-10	RNA_choose_ATAC
dmrt99B	0.0874093822972753	0.0717559494031778	08-10	RNA_choose_ATAC
ERR	0.0108764861014398	0.0715826531275992	04-06	RNA_choose_ATAC
her	0.108070090917244	0.0713779739738575	10-12	RNA_choose_ATAC
Ptx1	0.361984304530284	0.0712348593616805	10-12	RNA_choose_ATAC
GATAd	0.00828881417139876	0.0708221420195378	06-08	RNA_choose_ATAC
unpg	-0.0227524229949311	0.0703689482891795	12-14	RNA_choose_ATAC
sima	0.0759695629007288	0.0700935870797669	08-10	RNA_choose_ATAC
CG3919	0.0586065795266424	0.0700575717322879	14-16	RNA_choose_ATAC
Pph13	0.0507631083016653	0.0695453301165917	12-14	RNA_choose_ATAC
Dll	0.161834612164527	0.0693033383374484	04-06	RNA_choose_ATAC
ems	-0.102013938606608	0.0690033748737289	04-06	RNA_choose_ATAC
Dref	0.109837226500532	0.0684857315055311	16-18	RNA_choose_ATAC
C15	-0.0663010695206543	0.0683452663937842	12-14	RNA_choose_ATAC
Dref	0.135205973778244	0.0682982796612198	04-06	RNA_choose_ATAC
acj6	0.0496015258814187	0.067719667458135	06-08	RNA_choose_ATAC
bsh	0.0666666666666667	0.0666666666666667	00-02	RNA_choose_ATAC
CG9876	0.0666666666666667	0.0666666666666667	00-02	RNA_choose_ATAC
HLH4C	0.0666666666666667	0.0666666666666667	00-02	RNA_choose_ATAC
Fer3	0.0666666666666667	0.0666666666666667	00-02	RNA_choose_ATAC
ac	0.149378879319591	0.066609038975087	18-20	RNA_choose_ATAC
Ets97D	-0.0840168050416806	0.0663016659704596	00-02	RNA_choose_ATAC
inv	-0.0444888479964046	0.0655446285478088	14-16	RNA_choose_ATAC
bigmax	0.193036726049767	0.0651956473464269	10-12	RNA_choose_ATAC
CG34031	0.102341237379645	0.0649126446177188	16-18	RNA_choose_ATAC
dsx	0.109693648426675	0.0647253607232948	16-18	RNA_choose_ATAC
gl	0.0442248110367291	0.0646089360540272	02-04	RNA_choose_ATAC
jim	0.314105417584685	0.0643983845454357	04-06	RNA_choose_ATAC
mirr	0.133980334571523	0.0642004166006681	08-10	RNA_choose_ATAC
ro	-0.0177779040350948	0.0640112649567499	12-14	RNA_choose_ATAC
vri	0.195553336593103	0.0638775203093972	16-18	RNA_choose_ATAC
ci	-0.00402018606799331	0.063479635172115	16-18	RNA_choose_ATAC
CG10904	-0.143815377743397	0.0625850692472471	14-16	RNA_choose_ATAC
tai	-0.0497419757088105	0.0625589353015002	08-10	RNA_choose_ATAC
otp	-0.00633543721467787	0.0617768046806646	14-16	RNA_choose_ATAC
pb	0.0277851392574748	0.0617716050159621	08-10	RNA_choose_ATAC
EcR	-0.0650438220706928	0.061750714023556	14-16	RNA_choose_ATAC
schlank	-0.0793986748428679	0.0612772269197164	16-18	RNA_choose_ATAC
CG11617	0.097558424600595	0.0611875421141472	12-14	RNA_choose_ATAC
Vsx2	0.37549951851542	0.0607159726548665	02-04	RNA_choose_ATAC
Six4	-0.132254135658076	0.0605660489226376	12-14	RNA_choose_ATAC
CG5180	0.0494198711709636	0.0604771667525955	14-16	RNA_choose_ATAC
sqz	-0.0840168050416806	0.0599225668063606	00-02	RNA_choose_ATAC
CG33557	0.163612988517014	0.0598226498925268	10-12	RNA_choose_ATAC
nau	0.0230373104847048	0.0594220240892574	10-12	RNA_choose_ATAC
side	0.0989736080426343	0.0592529397042375	14-16	RNA_choose_ATAC
otp	-0.0434300365368365	0.0591222716206012	10-12	RNA_choose_ATAC
vis	0.152833382287474	0.0586408976813078	04-06	RNA_choose_ATAC
bab1	0.114494885546092	0.0585339181233503	04-06	RNA_choose_ATAC
Dys	0.132731380892226	0.0584126670593775	12-14	RNA_choose_ATAC
GATAe	0.178524392561564	0.0582404592384644	04-06	RNA_choose_ATAC
H2.0	0.0628088181433904	0.0577585813443552	14-16	RNA_choose_ATAC
gl	0.021216112410102	0.0577190315576378	08-10	RNA_choose_ATAC
pnr	-0.204460608151413	0.0571762596943785	12-14	RNA_choose_ATAC
odd	0.275411316377622	0.0566107915611793	18-20	RNA_choose_ATAC
sob	0.0153797802591771	0.0564018460329678	12-14	RNA_choose_ATAC
Antp	0.279937849087207	0.05630565783305	12-14	RNA_choose_ATAC
Hr83	0.0231755759009649	0.0557222290714771	08-10	RNA_choose_ATAC
cyc	0.069888724680996	0.0556241050950117	14-16	RNA_choose_ATAC
mio	0.071789036928452	0.0556089432201738	16-18	RNA_choose_ATAC
sug	0.160518378839479	0.0554044453679579	12-14	RNA_choose_ATAC
mirr	-0.110827642861223	0.0553352192512059	04-06	RNA_choose_ATAC
Mef2	0	0.0541707700086652	06-08	RNA_choose_ATAC
danr	0.188450910701127	0.0539694910151656	10-12	RNA_choose_ATAC
PHDP	0.0452628701749503	0.0538275540296342	12-14	RNA_choose_ATAC
l(1)sc	0.0440571784849465	0.0532866432293833	08-10	RNA_choose_ATAC
lbl	-0.074797538110173	0.0531904156696878	04-06	RNA_choose_ATAC
B-H1	-0.06870429690584	0.0525458556404007	14-16	RNA_choose_ATAC
sd	-0.0547061735312318	0.0522817471167274	06-08	RNA_choose_ATAC
CG11617	0.102593718456397	0.0517533834542512	16-18	RNA_choose_ATAC
CG8319	0.1054654810444	0.0514576771617358	16-18	RNA_choose_ATAC
hkb	0.229156310619991	0.0513413519659497	04-06	RNA_choose_ATAC
crc	0.0398428607056408	0.0510758727918727	14-16	RNA_choose_ATAC
tin	-0.177950173307483	0.0505817482395411	10-12	RNA_choose_ATAC
schlank	0.087209957411551	0.0505794708981682	08-10	RNA_choose_ATAC
aop	0.204733710033549	0.0499066147145348	06-08	RNA_choose_ATAC
cad	-0.0114987943846341	0.049816628463491	08-10	RNA_choose_ATAC
phol	-0.0218272106513501	0.0494994380748812	06-08	RNA_choose_ATAC
Usf	0.0246954287033875	0.0493927526951124	16-18	RNA_choose_ATAC
Fer3	0.122739605532803	0.0487331142283787	12-14	RNA_choose_ATAC
GATAd	0.117015988401698	0.0485107644756705	04-06	RNA_choose_ATAC
Lim3	0.117830342458273	0.048444461460071	08-10	RNA_choose_ATAC
opa	0.164017430113327	0.0475683248781036	14-16	RNA_choose_ATAC
ovo	0.384427525999167	0.0473114881915073	04-06	RNA_choose_ATAC
mirr	0.130510006622364	0.047018302574695	14-16	RNA_choose_ATAC
CG34031	0.163447139764876	0.0469946772598539	04-06	RNA_choose_ATAC
shn	0.0751977745978859	0.0466694559556478	04-06	RNA_choose_ATAC
mirr	-0.102994582043286	0.0461587129678673	02-04	RNA_choose_ATAC
dve	-0.283201150856124	0.0445253488247628	06-08	RNA_choose_ATAC
ems	0.502810414646878	0.0444856025655406	16-18	RNA_choose_ATAC
jigr1	-0.0202000169938775	0.0441481587810902	10-12	RNA_choose_ATAC
lmd	0.0241278758634402	0.0435860714708758	16-18	RNA_choose_ATAC
Mad	-0.0730687092092848	0.0430619009886227	14-16	RNA_choose_ATAC
kni	0.332383240978733	0.042838350295126	16-18	RNA_choose_ATAC
sd	-0.1147667636147	0.0425828910695054	12-14	RNA_choose_ATAC
lbl	0.0052091372654018	0.0424363434034503	14-16	RNA_choose_ATAC
PHDP	0.0727638820753569	0.0422665738380564	14-16	RNA_choose_ATAC
tgo	0.0200652416009321	0.0421997997070845	04-06	RNA_choose_ATAC
kni	-0.0750102489754472	0.0421537171260495	04-06	RNA_choose_ATAC
cyc	0.0249720770772879	0.0418868260787171	16-18	RNA_choose_ATAC
dar1	-0.159613685883057	0.0413673866960547	12-14	RNA_choose_ATAC
CTCF	-0.0347547830277144	0.0410929389178284	08-10	RNA_choose_ATAC
CG18599	0.138229452918224	0.0407814350601401	08-10	RNA_choose_ATAC
danr	0.0378081377120923	0.0406567351565836	02-04	RNA_choose_ATAC
Gsc	-0.0347946600642091	0.0406145125736019	16-18	RNA_choose_ATAC
CG7368	0.0120773702126786	0.0403341440686398	10-12	RNA_choose_ATAC
CG3407	0.449668924573995	0.0403301300882954	16-18	RNA_choose_ATAC
repo	0.0280056016805602	0.0402827512659864	00-02	RNA_choose_ATAC
dsx	-0.202227495188136	0.0396461837769632	14-16	RNA_choose_ATAC
CG12155	-0.0628210835169371	0.03957935597154	04-06	RNA_choose_ATAC
CTCF	-0.202732240285948	0.0395480686677862	16-18	RNA_choose_ATAC
CG32532	0.00633915814028949	0.0395338451469517	10-12	RNA_choose_ATAC
btn	-0.0312379865772445	0.0393877719415535	06-08	RNA_choose_ATAC
Sox15	-0.0899613097106113	0.0390642656740953	12-14	RNA_choose_ATAC
Zif	0.103901170320717	0.0388202210866931	14-16	RNA_choose_ATAC
jim	0.219581904708756	0.0382985168768254	12-14	RNA_choose_ATAC
HGTX	0.0326294583043195	0.0378576189697074	04-06	RNA_choose_ATAC
Dll	-0.329110960026572	0.0370726950724387	06-08	RNA_choose_ATAC
Zif	0.254847320894082	0.036252377905505	04-06	RNA_choose_ATAC
unc-4	-0.114580307410768	0.0360423891298241	10-12	RNA_choose_ATAC
cic	0.0549440462233467	0.0356204110647402	10-12	RNA_choose_ATAC
CG11294	0.0143990991173834	0.0354600561430426	12-14	RNA_choose_ATAC
CG10904	-0.14763962135486	0.0354169621055486	16-18	RNA_choose_ATAC
pho	0.104955571989397	0.0348637196414234	16-18	RNA_choose_ATAC
zen2	0.0144787030858836	0.0347585656628878	06-08	RNA_choose_ATAC
OdsH	0.166267618265398	0.0347265066457994	08-10	RNA_choose_ATAC
Spps	-0.0221280234477569	0.0344274848077521	04-06	RNA_choose_ATAC
GATAe	-0.0535300450337752	0.0342793403674403	10-12	RNA_choose_ATAC
CG15696	0.067759311611805	0.0341600081750931	02-04	RNA_choose_ATAC
pnr	0.00348839829646204	0.0339993614844705	08-10	RNA_choose_ATAC
pad	-0.140028008402801	0.03378279688534	00-02	RNA_choose_ATAC
Trl	-0.00445092028956402	0.0337215146626917	16-18	RNA_choose_ATAC
abd-A	-0.0416120350073875	0.0336830111590092	10-12	RNA_choose_ATAC
OdsH	-0.0840168050416806	0.0336530177213092	00-02	RNA_choose_ATAC
E(spl)mbeta-HLH	0.151708228552842	0.033319658908968	04-06	RNA_choose_ATAC
al	0.436320488697327	0.0329196284077443	12-14	RNA_choose_ATAC
CG11617	0.113238073676277	0.0322757106253442	02-04	RNA_choose_ATAC
Vsx1	-0.157272987228293	0.0320924150801044	10-12	RNA_choose_ATAC
bap	0.0302429555271621	0.0316533822298028	14-16	RNA_choose_ATAC
ara	-0.0121200101963265	0.0314974362405586	10-12	RNA_choose_ATAC
GATAd	-0.195266180445389	0.0308084726527594	16-18	RNA_choose_ATAC
onecut	0.0273783066191013	0.0308005352614584	02-04	RNA_choose_ATAC
sc	0.013765188510354	0.0305446628746087	12-14	RNA_choose_ATAC
ct	0.0369425476204078	0.0303596980514922	04-06	RNA_choose_ATAC
Pfk	0.0886961210054902	0.0302225838650281	14-16	RNA_choose_ATAC
Myb	0.0448286383030215	0.030041044749139	10-12	RNA_choose_ATAC
Blimp-1	0.31256946678648	0.029856054774859	16-18	RNA_choose_ATAC
CG4360	0.123854244229268	0.0296409908568926	02-04	RNA_choose_ATAC
dmrt99B	-0.0802609664037285	0.0295108344949445	04-06	RNA_choose_ATAC
br	-0.0979335521747491	0.0293896158405244	08-10	RNA_choose_ATAC
Klf15	-0.0702953401461752	0.0292573059443487	18-20	RNA_choose_ATAC
onecut	-0.249066209534509	0.0290838798794647	10-12	RNA_choose_ATAC
Myc	-0.0280780236214897	0.0290439390846422	10-12	RNA_choose_ATAC
rn	-0.0957008390211446	0.0287369381772975	10-12	RNA_choose_ATAC
Pfk	-0.0840168050416806	0.0286562229387821	00-02	RNA_choose_ATAC
E(spl)m5-HLH	0.0769200043108084	0.0285158223678788	02-04	RNA_choose_ATAC
pan	-0.0496920418049385	0.0284547442970056	10-12	RNA_choose_ATAC
zen2	-0.0908453812940501	0.0282109638885135	12-14	RNA_choose_ATAC
erm	0.112404237075005	0.0281582132812642	14-16	RNA_choose_ATAC
mio	0.216890637484934	0.0281124541705879	06-08	RNA_choose_ATAC
lms	0.13294894009545	0.0280049206887101	14-16	RNA_choose_ATAC
CG8281	0.350672913960216	0.0279297448476654	04-06	RNA_choose_ATAC
al	-0.0104182745308036	0.0279206912499129	14-16	RNA_choose_ATAC
Rx	0.258476222846292	0.0277306792399227	06-08	RNA_choose_ATAC
Spps	-0.102657197019204	0.0277170816305139	06-08	RNA_choose_ATAC
crol	0.196039211763921	0.0276850375576369	00-02	RNA_choose_ATAC
C15	-0.151604587205988	0.027539847104592	02-04	RNA_choose_ATAC
CG33557	-0.0302798681577038	0.0271792326685702	18-20	RNA_choose_ATAC
CG8765	-0.171773470153774	0.0270725598862489	04-06	RNA_choose_ATAC
pad	-0.128455051370453	0.026931472713492	04-06	RNA_choose_ATAC
CG6276	-0.109437151237746	0.0267958738024808	16-18	RNA_choose_ATAC
CG11294	0.0681049868228776	0.0265172597589767	08-10	RNA_choose_ATAC
rn	-0.0466170892332893	0.0264750349963372	08-10	RNA_choose_ATAC
Awh	-0.0749477545533039	0.0264037561520377	16-18	RNA_choose_ATAC
sens-2	-0.0057575852742535	0.0261078599396901	10-12	RNA_choose_ATAC
GATAd	-0.0545400610871659	0.0258975586406943	12-14	RNA_choose_ATAC
gcm2	0.158473674506876	0.0258369791855169	04-06	RNA_choose_ATAC
Abd-B	0.0508380602512457	0.0246665165783264	06-08	RNA_choose_ATAC
unc-4	-0.0763571627114468	0.0244263198979921	08-10	RNA_choose_ATAC
exex	-0.112348419940288	0.0242132515986315	14-16	RNA_choose_ATAC
lab	-0.0884624505998006	0.0241692254170679	06-08	RNA_choose_ATAC
Dlip3	0.142106448642002	0.0241083030719206	02-04	RNA_choose_ATAC
EcR	-0.053877292114092	0.0239637124007725	06-08	RNA_choose_ATAC
eg	0.125121603544147	0.0235249336138595	04-06	RNA_choose_ATAC
Dll	0.230299230466474	0.0232989963440576	16-18	RNA_choose_ATAC
pb	0.290503812794262	0.0229910484993339	04-06	RNA_choose_ATAC
eve	-0.313801904201044	0.0225416564156907	14-16	RNA_choose_ATAC
h	-0.14573752882997	0.0220082264278328	08-10	RNA_choose_ATAC
slp2	-0.0143410177528626	0.0214875966518989	02-04	RNA_choose_ATAC
Hsf	0.116021543341589	0.0211136709938321	08-10	RNA_choose_ATAC
zen2	0.00754553633984905	0.0211134125939202	08-10	RNA_choose_ATAC
tai	-0.0748756213483022	0.0208945950731374	06-08	RNA_choose_ATAC
ab	0.204331366300496	0.0206598058291012	12-14	RNA_choose_ATAC
bowl	-0.0378678623188142	0.0205157177602499	12-14	RNA_choose_ATAC
Clk	0.0581895973596656	0.0204246302011083	16-18	RNA_choose_ATAC
Lim3	-0.213507537715635	0.0189426066534083	12-14	RNA_choose_ATAC
E(spl)mdelta-HLH	0.0458335131041206	0.0187014655803831	16-18	RNA_choose_ATAC
sv	-0.034458737725657	0.0183817869167297	16-18	RNA_choose_ATAC
Deaf1	0.0206752426353942	0.0183162816584292	16-18	RNA_choose_ATAC
CG15601	-0.246624530543019	0.0182508692953697	16-18	RNA_choose_ATAC
dl	-0.0840168050416806	0.018047500007511	00-02	RNA_choose_ATAC
hth	-0.0876680737534281	0.0179475102787005	10-12	RNA_choose_ATAC
Adf1	0.135250545573204	0.0177001891130336	16-18	RNA_choose_ATAC
l(1)sc	-0.0615105124018474	0.0175031248091911	16-18	RNA_choose_ATAC
Asciz	-0.129937887320261	0.0174764398896391	06-08	RNA_choose_ATAC
Clk	0.050768115698341	0.0172888474412949	14-16	RNA_choose_ATAC
E(spl)mdelta-HLH	-0.107712608942655	0.0172066661732691	14-16	RNA_choose_ATAC
tai	-0.108114289614249	0.0168342611143344	16-18	RNA_choose_ATAC
nub	-0.0551325329969537	0.0167573231503252	04-06	RNA_choose_ATAC
E(spl)mdelta-HLH	0.104019867604285	0.0166963226892606	02-04	RNA_choose_ATAC
bin	-0.0747791085967271	0.0164839684820698	14-16	RNA_choose_ATAC
zld	-0.0325932221655968	0.0164264691317819	02-04	RNA_choose_ATAC
sens-2	0.386368596748929	0.0161311578297718	16-18	RNA_choose_ATAC
h	0.0525200441840814	0.0158431202915832	10-12	RNA_choose_ATAC
gl	0.00791701786676526	0.0155634274102851	16-18	RNA_choose_ATAC
danr	0.0496113475610461	0.0154827227901132	14-16	RNA_choose_ATAC
E(spl)mgamma-HLH	-0.0228260192030815	0.015063107944871	10-12	RNA_choose_ATAC
otp	0.115542214720205	0.0149986076188659	12-14	RNA_choose_ATAC
crc	0.0996431832566914	0.014910197329025	16-18	RNA_choose_ATAC
Myb	0.141673493174657	0.0137871978601403	02-04	RNA_choose_ATAC
Hey	-0.0299141201797705	0.0127803495235154	00-02	RNA_choose_ATAC
CG12236	0.238483180676318	0.0124935556419251	16-18	RNA_choose_ATAC
E5	0.192262118311988	0.0120920572794802	06-08	RNA_choose_ATAC
bowl	-0.0452480380662855	0.0120756992220352	10-12	RNA_choose_ATAC
Cf2	-0.140028008402801	0.0119688202875711	00-02	RNA_choose_ATAC
svp	0.0430230532585878	0.0114752424705967	02-04	RNA_choose_ATAC
Hand	-0.218662954983191	0.0112018655320858	18-20	RNA_choose_ATAC
zen	-0.0226355246285937	0.0109529939263097	08-10	RNA_choose_ATAC
B-H2	-0.170543916715922	0.0107551880557834	08-10	RNA_choose_ATAC
dl	-0.0881497869424656	0.0102271113886083	06-08	RNA_choose_ATAC
Asciz	-0.140028008402801	0.0100290150985881	00-02	RNA_choose_ATAC
Sp1	0.0750397341205179	0.0096050127762227	14-16	RNA_choose_ATAC
Doc2	0.493567438258443	0.00909881239985768	04-06	RNA_choose_ATAC
CG11504	0.275411316377622	0.00881970781883915	18-20	RNA_choose_ATAC
bap	0.0633079690839407	0.00876087899199862	08-10	RNA_choose_ATAC
bap	-0.13558544087142	0.00866600391682952	02-04	RNA_choose_ATAC
Pph13	-0.277331176732003	0.00815482277929862	06-08	RNA_choose_ATAC
Vsx1	0.0219639892740202	0.00765936903898542	08-10	RNA_choose_ATAC
CG9876	-0.175785730177898	0.00759098213742937	14-16	RNA_choose_ATAC
otp	0.334222196172372	0.00743514603054576	06-08	RNA_choose_ATAC
Lim3	-0.0280883362823162	0.00728876991158524	00-02	RNA_choose_ATAC
CG15696	0.297044262893002	0.00624251760772126	18-20	RNA_choose_ATAC
bap	0.125948526546478	0.00621974693010113	12-14	RNA_choose_ATAC
Myc	-0.0391118665987161	0.00616188687681726	02-04	RNA_choose_ATAC
Bgb	-0.0765104539549562	0.00611826116627423	04-06	RNA_choose_ATAC
fkh	-0.271596811016166	0.00483037582149748	06-08	RNA_choose_ATAC
ken	-0.140028008402801	0.00482862813958428	00-02	RNA_choose_ATAC
H2.0	0.170492719662337	0.00444951836686894	18-20	RNA_choose_ATAC
brwl	-0.149928821961745	0.00421586388014899	02-04	RNA_choose_ATAC
lmd	0.000775451105504728	0.00421531904869594	12-14	RNA_choose_ATAC
CG34031	0.200182108641226	0.00399111630194797	08-10	RNA_choose_ATAC
ss	0.139380117257754	0.00347384506239078	10-12	RNA_choose_ATAC
HGTX	0.209888765889946	0.00345110086273999	12-14	RNA_choose_ATAC
sima	-0.183781912004621	0.00318366767147411	12-14	RNA_choose_ATAC
disco	-0.120190101113571	0.0028057602880755	10-12	RNA_choose_ATAC
CG5953	-0.0902447834357448	0.00258922199665117	14-16	RNA_choose_ATAC
Irbp18	-0.252050415125042	0.00250407034908476	00-02	RNA_choose_ATAC
unpg	-0.00503228554647652	0.00249490401963485	16-18	RNA_choose_ATAC
inv	-0.064321288496446	0.00168052384876068	04-06	RNA_choose_ATAC
CG7386	-0.0565078563085819	0.00164309052170962	08-10	RNA_choose_ATAC
bap	0.00580534832061191	0.00150836040196926	06-08	RNA_choose_ATAC
Dbx	-0.176162248809855	0.000776612587389167	06-08	RNA_choose_ATAC
zen	0.0141015047689901	0.000572144439111504	06-08	RNA_choose_ATAC
en	0.0956229971886981	0.000367292008404001	16-18	RNA_choose_ATAC
sob	-0.034879765773583	2.66291457340605e-06	04-06	RNA_choose_ATAC
zld	-0.0204202124449578	-0.000212615039398479	12-14	RNA_choose_ATAC
br	-0.107843220143183	-0.000906594743221483	14-16	RNA_choose_ATAC
abd-A	-0.0968999526795011	-0.00098120857706982	08-10	RNA_choose_ATAC
Rx	0.115184141411839	-0.00109852923157876	12-14	RNA_choose_ATAC
Ets96B	-0.00689043764460524	-0.00179573827424699	14-16	RNA_choose_ATAC
Pph13	-0.0768528187017414	-0.00192078649298914	08-10	RNA_choose_ATAC
CG6276	-0.0391501002750546	-0.00195366792434894	08-10	RNA_choose_ATAC
cwo	-0.0779962714873676	-0.00204971237731526	14-16	RNA_choose_ATAC
cwo	0.0816808497798314	-0.00207485149182128	12-14	RNA_choose_ATAC
eg	0.0174654158962223	-0.00213400256881646	14-16	RNA_choose_ATAC
CG12768	-0.0607583016701123	-0.00278540210023123	04-06	RNA_choose_ATAC
lms	0.107178244812402	-0.0028946051559234	08-10	RNA_choose_ATAC
H2.0	0.226690206509216	-0.00298366260895622	12-14	RNA_choose_ATAC
CG3919	-0.332967752427122	-0.00314258835881527	12-14	RNA_choose_ATAC
caup	0.172279387272967	-0.00317182321076174	12-14	RNA_choose_ATAC
disco	0.0478677478442328	-0.0032853359029589	14-16	RNA_choose_ATAC
vnd	0.0955947081948061	-0.00336152072749489	14-16	RNA_choose_ATAC
abd-A	-0.165706880037241	-0.00397218883048249	14-16	RNA_choose_ATAC
Mnt	0.0153797802591771	-0.00404658692362439	12-14	RNA_choose_ATAC
exex	-0.0597782029043031	-0.00405204943812756	12-14	RNA_choose_ATAC
Hr4	0.101653276290688	-0.00411654255914866	16-18	RNA_choose_ATAC
Mef2	-0.0135018448155805	-0.004259325728868	04-06	RNA_choose_ATAC
tj	0.0414254182804662	-0.00449199066466612	12-14	RNA_choose_ATAC
Fer2	-0.0255118791387104	-0.00527092012400506	04-06	RNA_choose_ATAC
sage	-0.0931110125253794	-0.00546424685977541	06-08	RNA_choose_ATAC
amos	-0.113850312867196	-0.00599795430166799	06-08	RNA_choose_ATAC
Six4	-0.00130372888662387	-0.00679599262586009	02-04	RNA_choose_ATAC
Fer2	0.0127984651956041	-0.00692345484731741	10-12	RNA_choose_ATAC
tx	-0.0145962694979996	-0.00698563105455082	02-04	RNA_choose_ATAC
svp	0.212279004600516	-0.00712009916423078	04-06	RNA_choose_ATAC
HLH4C	0.095468346819544	-0.00736427249710778	16-18	RNA_choose_ATAC
retn	-0.305304655313188	-0.00751604344845084	06-08	RNA_choose_ATAC
bigmax	0.0658919678220607	-0.00760702397307948	08-10	RNA_choose_ATAC
CG7745	0.0176095537790792	-0.00764981233827956	10-12	RNA_choose_ATAC
side	-0.0137834950902628	-0.00772300569072053	16-18	RNA_choose_ATAC
HHEX	-0.125485442879107	-0.00840231862929525	08-10	RNA_choose_ATAC
h	0.18176984150284	-0.00939118651104945	16-18	RNA_choose_ATAC
Asciz	-0.0238261408984932	-0.00981061685279336	10-12	RNA_choose_ATAC
CG6276	-0.101426530244632	-0.0101177228023571	10-12	RNA_choose_ATAC
eve	0.111269640088431	-0.0105031975432042	12-14	RNA_choose_ATAC
dsf	-0.00855093191706126	-0.0105189987878924	10-12	RNA_choose_ATAC
ttk	0.270501091146407	-0.0107587264302903	16-18	RNA_choose_ATAC
bcd	-0.308197261166571	-0.0109140533853303	06-08	RNA_choose_ATAC
ken	0.062887196349324	-0.0109160856799132	16-18	RNA_choose_ATAC
btn	0	-0.0110774877897314	14-16	RNA_choose_ATAC
Ptx1	0.114471144098717	-0.0114127832587534	08-10	RNA_choose_ATAC
slp2	0.236616665716178	-0.0117437473179452	16-18	RNA_choose_ATAC
Oli	-0.125630814624791	-0.0117997798982198	16-18	RNA_choose_ATAC
sage	-0.226987954667278	-0.0120305990751583	02-04	RNA_choose_ATAC
Hsf	-0.134799250506905	-0.0120378228091256	12-14	RNA_choose_ATAC
tai	-0.26872421695454	-0.012158689519974	04-06	RNA_choose_ATAC
Hmx	-0.0666284618317151	-0.0122975240860782	12-14	RNA_choose_ATAC
CG10904	-0.0656615763217523	-0.0125619203389183	06-08	RNA_choose_ATAC
retn	-0.285798612128802	-0.0128049251981259	14-16	RNA_choose_ATAC
ase	0.0330943324298133	-0.0128651007362716	14-16	RNA_choose_ATAC
Hnf4	0.0333101131348017	-0.0131011017680867	16-18	RNA_choose_ATAC
Dys	0.0339297859719415	-0.0133289612355973	14-16	RNA_choose_ATAC
D19B	0.155656822940783	-0.013403466959444	10-12	RNA_choose_ATAC
unc-4	0.0638454743532226	-0.0138545314932831	12-14	RNA_choose_ATAC
ara	0.14961352693715	-0.0139845075903957	08-10	RNA_choose_ATAC
tj	0.0614280941078735	-0.0145359914801305	04-06	RNA_choose_ATAC
CG34031	-0.0815458673280674	-0.0148590507797137	10-12	RNA_choose_ATAC
lbe	-0.111589317994131	-0.0154673781397237	04-06	RNA_choose_ATAC
Med	0.057945417333533	-0.0156935021366556	04-06	RNA_choose_ATAC
pho	-0.118514777291306	-0.0157760300952915	12-14	RNA_choose_ATAC
CG12605	-0.103818830267348	-0.0160141511920421	08-10	RNA_choose_ATAC
slou	-0.0407079850871289	-0.0161161672025762	04-06	RNA_choose_ATAC
so	0.243408257925326	-0.0165320189487578	04-06	RNA_choose_ATAC
tj	-0.088352670360231	-0.016672759213806	08-10	RNA_choose_ATAC
CG3919	-0.00331492692180947	-0.016840137041205	10-12	RNA_choose_ATAC
ftz	0.0725066367583044	-0.0175667882285536	18-20	RNA_choose_ATAC
acj6	-0.184932717569518	-0.0178787645931012	08-10	RNA_choose_ATAC
NK7.1	0.154393924602672	-0.0189147255716384	08-10	RNA_choose_ATAC
OdsH	0.0987216327803475	-0.0189874319611941	14-16	RNA_choose_ATAC
nub	0.249181667198801	-0.0190129296823821	18-20	RNA_choose_ATAC
Sox14	0.360336433144123	-0.0192252788104057	06-08	RNA_choose_ATAC
mio	0.121329077717786	-0.0192597728138895	04-06	RNA_choose_ATAC
CG32532	-0.0427651791158865	-0.0193573122768773	08-10	RNA_choose_ATAC
lms	0.187892514507095	-0.0194600872384708	02-04	RNA_choose_ATAC
lola	0.230429033964886	-0.0195846913620623	06-08	RNA_choose_ATAC
Dll	-0.0614991699672567	-0.0197184066006369	08-10	RNA_choose_ATAC
vvl	0.170492719662337	-0.0204511656372631	18-20	RNA_choose_ATAC
brwl	-0.228683888323622	-0.0212052370411944	08-10	RNA_choose_ATAC
E(spl)mbeta-HLH	-0.128207916110115	-0.0213577350701338	12-14	RNA_choose_ATAC
CG12236	-0.196039211763921	-0.0218865199515069	00-02	RNA_choose_ATAC
abd-A	0.0289501746055099	-0.022142455037726	12-14	RNA_choose_ATAC
Doc2	0.0454783777909125	-0.0223344927406904	08-10	RNA_choose_ATAC
kay	-0.32089699507018	-0.0223611232695146	16-18	RNA_choose_ATAC
pnt	-0.0854288634564376	-0.0224685757110392	12-14	RNA_choose_ATAC
Mes2	0.22295201801998	-0.02297541917884	18-20	RNA_choose_ATAC
sens-2	-0.0197740031903706	-0.02302088626176	12-14	RNA_choose_ATAC
Hmx	-0.0843157732279349	-0.0233999870602631	06-08	RNA_choose_ATAC
Cf2	-0.101952414308205	-0.0240744331687526	06-08	RNA_choose_ATAC
jim	-0.231218166475941	-0.0248232182867684	08-10	RNA_choose_ATAC
btd	0.00271477774371338	-0.0248976000404917	12-14	RNA_choose_ATAC
her	-0.226709778620051	-0.0249110819121538	16-18	RNA_choose_ATAC
side	0.084394928649098	-0.0251680982377538	12-14	RNA_choose_ATAC
ttk	-0.140028008402801	-0.0253797716678176	00-02	RNA_choose_ATAC
z	0.122041362778368	-0.0256809460390793	16-18	RNA_choose_ATAC
CG42741	-0.149687759632511	-0.0257505694150366	08-10	RNA_choose_ATAC
Usf	-0.0855116838320099	-0.025822733628199	04-06	RNA_choose_ATAC
odd	0.0297061611621562	-0.0258253607704882	14-16	RNA_choose_ATAC
CG11085	0.184572366554315	-0.0259009567690281	18-20	RNA_choose_ATAC
hng1	-0.0248725884585743	-0.0261037870966913	08-10	RNA_choose_ATAC
exd	0.157487469256577	-0.0261674973166232	06-08	RNA_choose_ATAC
Doc2	0.0311080261705713	-0.0262055517633852	10-12	RNA_choose_ATAC
slou	-0.0878785799771296	-0.0265026481221728	08-10	RNA_choose_ATAC
amos	0.112618701917104	-0.0265385626845936	08-10	RNA_choose_ATAC
CG4404	-0.0840168050416806	-0.0267550514300843	00-02	RNA_choose_ATAC
hng1	0.122429748824692	-0.0269303436644103	14-16	RNA_choose_ATAC
pan	-0.125106111688096	-0.0273784789615679	12-14	RNA_choose_ATAC
vnd	-0.0744476721081314	-0.0275454765637453	04-06	RNA_choose_ATAC
CG11617	-0.00171575874773818	-0.0275619647348849	10-12	RNA_choose_ATAC
Mnt	0.0915118708786803	-0.0287618475031051	14-16	RNA_choose_ATAC
bsh	0.13043898563374	-0.029473588981838	16-18	RNA_choose_ATAC
ftz-f1	0.170728485061958	-0.0294798654937309	12-14	RNA_choose_ATAC
jigr1	0.113308344666563	-0.0301036363321992	08-10	RNA_choose_ATAC
sr	-0.184009254212977	-0.030271046887912	14-16	RNA_choose_ATAC
hkb	-0.105178304785599	-0.0310449021086398	16-18	RNA_choose_ATAC
ZIPIC	0.166351635546597	-0.0312294248445289	06-08	RNA_choose_ATAC
CG12605	0.0309712936000706	-0.0312941187093214	02-04	RNA_choose_ATAC
CG12768	-0.177747762270055	-0.0314352627651949	02-04	RNA_choose_ATAC
l(1)sc	-0.0132780086942775	-0.0320658842352547	18-20	RNA_choose_ATAC
dimm	-0.200246621050716	-0.0327218815036031	06-08	RNA_choose_ATAC
ovo	0.0732563642257028	-0.0338423799492407	08-10	RNA_choose_ATAC
ovo	-0.140028008402801	-0.0340282872127369	00-02	RNA_choose_ATAC
Fer3	-0.141063935779608	-0.0340360362000335	06-08	RNA_choose_ATAC
CTCF	-0.140028008402801	-0.0341234636407129	00-02	RNA_choose_ATAC
sd	-0.0832047593674649	-0.0341433380713239	08-10	RNA_choose_ATAC
CG9876	-0.165025538107328	-0.0341553901939025	12-14	RNA_choose_ATAC
run	-0.0447176804174393	-0.0341676368216101	12-14	RNA_choose_ATAC
side	-0.0440360370466528	-0.0348130254494958	10-12	RNA_choose_ATAC
caup	-0.166410817505539	-0.035318895766359	14-16	RNA_choose_ATAC
fru	-0.154996641594461	-0.0355496927646526	10-12	RNA_choose_ATAC
Hand	-0.204014511352909	-0.0359966624537575	08-10	RNA_choose_ATAC
sv	0.128935681921275	-0.0360524623692731	04-06	RNA_choose_ATAC
E(spl)m7-HLH	0.019383039970682	-0.0360761473926729	16-18	RNA_choose_ATAC
hbn	0.015011386828842	-0.0360875709583234	12-14	RNA_choose_ATAC
gl	-0.0299141201797705	-0.0364884663185012	00-02	RNA_choose_ATAC
Sox14	0.117766090891452	-0.0368039865357258	04-06	RNA_choose_ATAC
Jra	0.382204832607078	-0.0368437811718995	16-18	RNA_choose_ATAC
lms	0.0840168050416806	-0.0369903021203953	00-02	RNA_choose_ATAC
brwl	0.0933877599744318	-0.0370242129343237	04-06	RNA_choose_ATAC
vnd	-0.0723754365137746	-0.0370270578788875	12-14	RNA_choose_ATAC
mio	0.108563154770662	-0.0373815483611761	12-14	RNA_choose_ATAC
Eip74EF	-0.126357538294069	-0.0373846454131411	08-10	RNA_choose_ATAC
CG5180	-0.123773539555949	-0.0375452115882354	08-10	RNA_choose_ATAC
bcd	-0.0559579781324957	-0.0394389727229202	08-10	RNA_choose_ATAC
repo	-0.154188314910787	-0.040197051647217	10-12	RNA_choose_ATAC
ci	-0.144263070483516	-0.0406438262552851	18-20	RNA_choose_ATAC
Max	0.113004166536736	-0.0409965738752204	06-08	RNA_choose_ATAC
brwl	-0.0367470761598678	-0.0409967826117631	06-08	RNA_choose_ATAC
bsh	-0.0644646974362958	-0.0410967213973333	08-10	RNA_choose_ATAC
sqz	-0.0282800237914284	-0.041154732634883	10-12	RNA_choose_ATAC
HGTX	0.144263070483516	-0.0411975658441543	18-20	RNA_choose_ATAC
Hnf4	0.0275943487572636	-0.0412419755946807	14-16	RNA_choose_ATAC
Six4	0.141977092669636	-0.0414023213822227	14-16	RNA_choose_ATAC
lab	0.217586695918125	-0.0424621437121616	08-10	RNA_choose_ATAC
byn	-0.0990833953834142	-0.0426053380890246	02-04	RNA_choose_ATAC
sc	-0.0921628211013234	-0.0427666767518858	14-16	RNA_choose_ATAC
Klf15	0.116769545410223	-0.0428045154930564	16-18	RNA_choose_ATAC
lab	-0.0871474585752356	-0.0428689083456252	14-16	RNA_choose_ATAC
erm	-0.196513104034028	-0.0429452484900996	08-10	RNA_choose_ATAC
sens	0.0287554061875836	-0.0431530780782258	00-02	RNA_choose_ATAC
HLH4C	-0.217238210942581	-0.0431784821877647	10-12	RNA_choose_ATAC
CG6276	-0.151861769076085	-0.0433109543679543	06-08	RNA_choose_ATAC
sob	-0.00555556473831478	-0.0437982982897392	10-12	RNA_choose_ATAC
ap	-0.0648794091605623	-0.0441304373405288	12-14	RNA_choose_ATAC
Mitf	-0.123329844445729	-0.0448506012117197	14-16	RNA_choose_ATAC
bin	-0.154168217031462	-0.0449440612506031	02-04	RNA_choose_ATAC
CG4404	0.06565521405607	-0.045013748170697	14-16	RNA_choose_ATAC
nau	0.0729979643518908	-0.0450313372350273	08-10	RNA_choose_ATAC
CG11617	-0.00103573269761194	-0.0455641773466492	08-10	RNA_choose_ATAC
Aef1	0.0756656449225884	-0.0457362771465286	16-18	RNA_choose_ATAC
E5	0.0854951803107149	-0.0457397863533869	16-18	RNA_choose_ATAC
Hr3	-0.0311371847943463	-0.0459578587825695	08-10	RNA_choose_ATAC
pb	0.0655741229470528	-0.0462467701084366	18-20	RNA_choose_ATAC
ac	-0.102223465826337	-0.0465682225096696	08-10	RNA_choose_ATAC
rn	0.158903661575117	-0.0465805969004045	04-06	RNA_choose_ATAC
sc	-0.102742754929019	-0.0467132093457551	06-08	RNA_choose_ATAC
CG8281	-0.196039211763921	-0.0470202229777528	00-02	RNA_choose_ATAC
CTCF	0.0957382195026971	-0.0471720302222479	18-20	RNA_choose_ATAC
sima	0.0650440547202854	-0.0472223275231258	10-12	RNA_choose_ATAC
dpn	-0.0951722087235426	-0.0475909706658081	02-04	RNA_choose_ATAC
Mes2	-0.320777108433132	-0.0484732484272862	06-08	RNA_choose_ATAC
usp	-0.196039211763921	-0.0485983866254917	00-02	RNA_choose_ATAC
knrl	-0.203381706313324	-0.0486482070537494	02-04	RNA_choose_ATAC
bowl	-0.126061548846362	-0.0486513589103393	16-18	RNA_choose_ATAC
esg	-0.16598845502456	-0.0488565257520428	14-16	RNA_choose_ATAC
Adf1	0.193151391111777	-0.0490007942493688	04-06	RNA_choose_ATAC
Rx	0.09275143571156	-0.049460226294605	16-18	RNA_choose_ATAC
tap	-0.00587037813794685	-0.0496015040964316	02-04	RNA_choose_ATAC
E(spl)m3-HLH	-0.13190611097002	-0.0501046707139694	10-12	RNA_choose_ATAC
Fer2	-0.0624557584711319	-0.0511198070351908	14-16	RNA_choose_ATAC
dsf	-0.327770235444066	-0.0514038694174298	12-14	RNA_choose_ATAC
tap	-0.302662579690354	-0.0516839524161641	16-18	RNA_choose_ATAC
CG11617	0.129931345722698	-0.0518964253333113	14-16	RNA_choose_ATAC
unpg	-0.073143131229872	-0.0520642021569977	10-12	RNA_choose_ATAC
bcd	0.0962884986055437	-0.0522858036074424	16-18	RNA_choose_ATAC
sd	-0.115727319788116	-0.0522955601789397	14-16	RNA_choose_ATAC
CG4404	-0.320934738426596	-0.0523004274157963	08-10	RNA_choose_ATAC
Ptx1	0.131213944090662	-0.0523181769873235	14-16	RNA_choose_ATAC
byn	-0.278534112991942	-0.0531672992073827	12-14	RNA_choose_ATAC
achi	-0.00253435236774172	-0.0532074335147621	14-16	RNA_choose_ATAC
da	0.00943276207518705	-0.0532155455091701	14-16	RNA_choose_ATAC
CG3407	-0.131913135581027	-0.0532429356678288	08-10	RNA_choose_ATAC
en	-0.0427993980724905	-0.0533199168917054	14-16	RNA_choose_ATAC
eg	-0.0925589332148516	-0.0536918087194174	12-14	RNA_choose_ATAC
HHEX	-0.106822086949537	-0.0538545950327671	16-18	RNA_choose_ATAC
dpn	0.0734430177006991	-0.0540565812744449	18-20	RNA_choose_ATAC
CG42741	0.372010789363238	-0.0542221003691949	16-18	RNA_choose_ATAC
Oli	-0.0682175666863687	-0.054538358976266	08-10	RNA_choose_ATAC
Poxn	-0.118988185122378	-0.0546126419962251	02-04	RNA_choose_ATAC
Stat92E	0.00271319867502603	-0.0546461104409768	08-10	RNA_choose_ATAC
Hr83	-0.0660448617716388	-0.0550122931568072	12-14	RNA_choose_ATAC
EcR	-0.149480125754693	-0.0552761746383596	10-12	RNA_choose_ATAC
zld	0.303093313911924	-0.0553095908134524	16-18	RNA_choose_ATAC
CG12155	-0.196039211763921	-0.0553176325881464	00-02	RNA_choose_ATAC
dimm	0.0470519073632732	-0.0555639917556395	04-06	RNA_choose_ATAC
zen	0.0114209223444378	-0.0556123865533426	10-12	RNA_choose_ATAC
CG5953	-0.400726404134619	-0.0563306803772569	16-18	RNA_choose_ATAC
FoxP	-0.127964652110706	-0.0567331708952403	12-14	RNA_choose_ATAC
Stat92E	0.090496076132571	-0.0570187217933122	10-12	RNA_choose_ATAC
vri	-0.228152555159178	-0.0576980209400832	02-04	RNA_choose_ATAC
CG4360	-0.0992551830299533	-0.0577669584166628	14-16	RNA_choose_ATAC
ZIPIC	0.0990833953834142	-0.0578761728547644	02-04	RNA_choose_ATAC
Atf-2	-0.140028008402801	-0.0584695024576927	00-02	RNA_choose_ATAC
tx	-0.0837685587274074	-0.0588654431588081	14-16	RNA_choose_ATAC
Hnf4	-0.196039211763921	-0.0589944065716944	00-02	RNA_choose_ATAC
B-H1	0.148603306441896	-0.0591806989511958	16-18	RNA_choose_ATAC
CG3407	0.187847615930333	-0.0592881830245145	10-12	RNA_choose_ATAC
unpg	-0.14213381090374	-0.0596796891871527	00-02	RNA_choose_ATAC
Myc	-0.0718016217663492	-0.0597605824307319	14-16	RNA_choose_ATAC
exex	-0.37719266199519	-0.0602842273874147	06-08	RNA_choose_ATAC
ara	-0.00323811235416869	-0.0603464361430166	14-16	RNA_choose_ATAC
sens	-0.112702899085609	-0.0614985649263832	04-06	RNA_choose_ATAC
pb	-0.192222539945691	-0.0619336467022985	10-12	RNA_choose_ATAC
vnd	0.0102228708113918	-0.0620522668682851	06-08	RNA_choose_ATAC
Kr	0.289740553043232	-0.0623102306638269	16-18	RNA_choose_ATAC
Sox15	-0.15827827107882	-0.0624115042879051	02-04	RNA_choose_ATAC
vis	-0.252050415125042	-0.0626841052811929	00-02	RNA_choose_ATAC
hng1	0.045193675007707	-0.0628117091275844	04-06	RNA_choose_ATAC
crc	0.0301160248227488	-0.0629499439551531	06-08	RNA_choose_ATAC
jim	-0.104668415841683	-0.0631291581840223	16-18	RNA_choose_ATAC
E(spl)mgamma-HLH	-0.199807901518385	-0.063370935960351	12-14	RNA_choose_ATAC
Lmx1a	-0.00475193217554113	-0.0637244088095798	06-08	RNA_choose_ATAC
Klf15	-0.0675584787905875	-0.063791218260875	04-06	RNA_choose_ATAC
E(spl)m5-HLH	0.000646554260089475	-0.0639147777922826	16-18	RNA_choose_ATAC
pho	-0.213715415375133	-0.0640762998863043	14-16	RNA_choose_ATAC
pdm3	-0.382061254533222	-0.0643566699939274	16-18	RNA_choose_ATAC
ci	0.0417193243719639	-0.0643734523756825	02-04	RNA_choose_ATAC
cad	-0.330999979244524	-0.0646435113888864	06-08	RNA_choose_ATAC
slp1	0.0973257980456428	-0.0646606981162605	04-06	RNA_choose_ATAC
caup	-0.178068136851054	-0.0648926806477213	02-04	RNA_choose_ATAC
ac	-0.00304758371113618	-0.0649103415964053	06-08	RNA_choose_ATAC
Ptx1	-0.0370233699655811	-0.0649305617164795	06-08	RNA_choose_ATAC
unc-4	-0.0840168050416806	-0.0649333703675854	00-02	RNA_choose_ATAC
dsf	-0.10857799819528	-0.0649646392307251	02-04	RNA_choose_ATAC
inv	-0.142006119466958	-0.06569570030866	10-12	RNA_choose_ATAC
Mitf	-0.0861468443141424	-0.0657215467813789	16-18	RNA_choose_ATAC
lab	0.0655256184151495	-0.0657351769929608	12-14	RNA_choose_ATAC
ato	-0.102067442014942	-0.0661178887796008	10-12	RNA_choose_ATAC
slou	0.196447613394531	-0.0663434814330045	12-14	RNA_choose_ATAC
hkb	-0.032849526025705	-0.0664982074809287	14-16	RNA_choose_ATAC
l(1)sc	0.00299190120369579	-0.0665923883476954	14-16	RNA_choose_ATAC
CG11504	0.224241368499306	-0.0666980245929208	02-04	RNA_choose_ATAC
CG6276	0.0918037721258739	-0.0675616845642847	18-20	RNA_choose_ATAC
nau	0.234716389247987	-0.0676002431886093	14-16	RNA_choose_ATAC
CTCF	-0.0309449062398887	-0.0676513223747694	06-08	RNA_choose_ATAC
Awh	-0.241312772445154	-0.0677740887272434	18-20	RNA_choose_ATAC
HHEX	-0.0700868332140224	-0.067821066606211	10-12	RNA_choose_ATAC
Ets65A	-0.143777030937918	-0.0678752595156707	00-02	RNA_choose_ATAC
hbn	-0.384600021554042	-0.0679670102346747	02-04	RNA_choose_ATAC
B-H2	-0.037330299202795	-0.0685998238951155	16-18	RNA_choose_ATAC
hkb	0.0727277863496233	-0.068861011333164	10-12	RNA_choose_ATAC
danr	0.198402108540058	-0.0692093714444251	04-06	RNA_choose_ATAC
dpn	-0.21421349539015	-0.069609286964893	08-10	RNA_choose_ATAC
Hr83	0.0900547699552639	-0.0698200916193731	18-20	RNA_choose_ATAC
slou	-0.0888618032477115	-0.0698823172610997	14-16	RNA_choose_ATAC
Vsx1	0.155276371971359	-0.0700827023985237	06-08	RNA_choose_ATAC
Lim1	0.0721315352417581	-0.0701644243378415	18-20	RNA_choose_ATAC
Hmx	-0.0485780793905633	-0.0704996770583342	10-12	RNA_choose_ATAC
kni	-0.211310426250038	-0.0707924477030616	12-14	RNA_choose_ATAC
pnr	0.0793233382915355	-0.071137742984239	04-06	RNA_choose_ATAC
ct	-0.190366432136458	-0.0712786042600476	06-08	RNA_choose_ATAC
Usf	0.0138288780481677	-0.0713330568747611	12-14	RNA_choose_ATAC
unc-4	-0.286788719720568	-0.0718136403295231	06-08	RNA_choose_ATAC
ftz-f1	-0.115445744800797	-0.072231068774079	14-16	RNA_choose_ATAC
tx	-0.260337872865593	-0.0732230329011012	08-10	RNA_choose_ATAC
Mes2	-0.151034726243116	-0.0732247058371732	08-10	RNA_choose_ATAC
CG8319	-0.196039211763921	-0.0733746279601817	00-02	RNA_choose_ATAC
Hr83	-0.00946054516671815	-0.0738829998647716	16-18	RNA_choose_ATAC
lbe	0.0291250714587496	-0.074080705711093	06-08	RNA_choose_ATAC
Hsf	0.0292900246411223	-0.0743867067987626	10-12	RNA_choose_ATAC
net	-0.411760198919427	-0.0746985785989719	08-10	RNA_choose_ATAC
Xrp1	-0.0472371862989214	-0.0747456355892837	16-18	RNA_choose_ATAC
Hey	-0.00226194563501618	-0.0752339639612363	04-06	RNA_choose_ATAC
sob	-0.0321614885439465	-0.0753668277546921	16-18	RNA_choose_ATAC
CG12236	-0.095349553436629	-0.075585208555384	08-10	RNA_choose_ATAC
Poxn	-0.0499002004320649	-0.0756372739600804	12-14	RNA_choose_ATAC
retn	-0.219840388410591	-0.0756566795234643	12-14	RNA_choose_ATAC
Kah	0.0188655241503741	-0.0759111386162414	14-16	RNA_choose_ATAC
Poxm	0.012751742325826	-0.0759326471902314	04-06	RNA_choose_ATAC
CG33557	-0.0834413100193604	-0.0761433504549132	14-16	RNA_choose_ATAC
CG12155	-0.00219711146559673	-0.0762765526950778	12-14	RNA_choose_ATAC
tx	-0.11372609567553	-0.0773056372734624	10-12	RNA_choose_ATAC
Eip75B	-0.252050415125042	-0.0778799450728439	00-02	RNA_choose_ATAC
D19B	-0.20110032002756	-0.0782129007794019	12-14	RNA_choose_ATAC
Atf-2	-0.240507287568208	-0.0785171978349274	06-08	RNA_choose_ATAC
Asciz	-0.175822674593167	-0.0789628007383163	12-14	RNA_choose_ATAC
nub	0.0550570284908357	-0.0790657954418348	12-14	RNA_choose_ATAC
sens-2	-0.093669954256851	-0.0790898630348416	08-10	RNA_choose_ATAC
hth	0.06011625979261	-0.0797617295189354	14-16	RNA_choose_ATAC
kni	-0.215115266292939	-0.079971136589923	02-04	RNA_choose_ATAC
pho	-0.0314974938513153	-0.080076098160647	06-08	RNA_choose_ATAC
CrebA	-0.173395941920975	-0.0802631714900453	02-04	RNA_choose_ATAC
opa	-0.0642360540405303	-0.0809417006764688	10-12	RNA_choose_ATAC
Cf2	-0.105014348565626	-0.0813852278905508	04-06	RNA_choose_ATAC
Eip74EF	-0.107541561633167	-0.0817518122896892	18-20	RNA_choose_ATAC
sob	-0.200622178464799	-0.0817542911974087	14-16	RNA_choose_ATAC
lbe	-0.0436285868583763	-0.0820061314877386	16-18	RNA_choose_ATAC
CG3065	-0.140028008402801	-0.082114083903597	00-02	RNA_choose_ATAC
Ptx1	-0.214024505119305	-0.0826091156693773	12-14	RNA_choose_ATAC
twi	-0.246404759571912	-0.0828796255714166	02-04	RNA_choose_ATAC
cic	-0.116595986011009	-0.0832612659745004	06-08	RNA_choose_ATAC
Hr51	-0.0444269090116008	-0.0833823871523019	10-12	RNA_choose_ATAC
pad	-0.271554209739496	-0.0839710522190671	06-08	RNA_choose_ATAC
CG8281	-0.000814065995162903	-0.0840389491072103	14-16	RNA_choose_ATAC
erm	-0.227853532955545	-0.0841455402763102	10-12	RNA_choose_ATAC
Antp	0.164299005100646	-0.0841895505280565	14-16	RNA_choose_ATAC
GATAd	-0.0493543758980925	-0.0842690470513579	08-10	RNA_choose_ATAC
slp1	-0.0130656047209783	-0.0847428761454105	16-18	RNA_choose_ATAC
B-H1	-0.19095750674707	-0.0854665764403499	08-10	RNA_choose_ATAC
tgo	-0.0418607795575445	-0.0860180442709838	08-10	RNA_choose_ATAC
CG6276	-0.140028008402801	-0.0864728169731517	00-02	RNA_choose_ATAC
CG11085	-0.261857757435376	-0.0865712066256683	04-06	RNA_choose_ATAC
scrt	0.284571742384384	-0.0868607648158494	16-18	RNA_choose_ATAC
Aef1	-0.269871879531141	-0.0868991871615391	02-04	RNA_choose_ATAC
ken	0.0852440717141628	-0.0869324094331693	10-12	RNA_choose_ATAC
Xrp1	-0.0860461065171755	-0.0870789989339625	02-04	RNA_choose_ATAC
odd	0.0914592330468478	-0.0871711481831669	16-18	RNA_choose_ATAC
hng1	-0.140028008402801	-0.0879459864399803	00-02	RNA_choose_ATAC
CG3065	-0.121016686902422	-0.0881757255769051	06-08	RNA_choose_ATAC
HLH54F	-0.0393776895527085	-0.0892383353209875	14-16	RNA_choose_ATAC
Pfk	-0.120036512525567	-0.0896332700961761	10-12	RNA_choose_ATAC
gcm2	-0.147925260143078	-0.0898306870401596	14-16	RNA_choose_ATAC
dve	-0.0889183934312089	-0.090185467472894	12-14	RNA_choose_ATAC
Atf6	-0.209900350746443	-0.0905529658117503	02-04	RNA_choose_ATAC
Ubx	-0.174124146487224	-0.0905921492424096	10-12	RNA_choose_ATAC
CG5180	-0.321165999529875	-0.0909615576248135	12-14	RNA_choose_ATAC
br	-0.36374035936806	-0.0910644813494511	02-04	RNA_choose_ATAC
Eip93F	-0.143824120996407	-0.0916304411514912	10-12	RNA_choose_ATAC
foxo	-0.198999210365669	-0.0916901439584519	16-18	RNA_choose_ATAC
CG4404	-0.0187718203463983	-0.0919912235371267	10-12	RNA_choose_ATAC
Sp1	-0.216418995179563	-0.0920889036230271	02-04	RNA_choose_ATAC
pnt	-0.0427993980724905	-0.0920953488472946	14-16	RNA_choose_ATAC
Pfk	0.160389136988561	-0.0925157947610413	12-14	RNA_choose_ATAC
esg	-0.196863061880205	-0.0929287903080522	02-04	RNA_choose_ATAC
Hnf4	-0.275411316377622	-0.0930139685243885	18-20	RNA_choose_ATAC
run	-0.041183225975803	-0.0932707295885481	14-16	RNA_choose_ATAC
byn	-0.0843435737544153	-0.0934095151064297	10-12	RNA_choose_ATAC
Hr83	-0.140135086900461	-0.0934819071192789	04-06	RNA_choose_ATAC
CG6276	-0.106514553545135	-0.0937349533061799	04-06	RNA_choose_ATAC
Fer3	-0.0759594365741428	-0.09401741654096	08-10	RNA_choose_ATAC
Xrp1	-0.341586211974833	-0.0941457827768879	12-14	RNA_choose_ATAC
E(spl)m3-HLH	-0.2295335272294	-0.0942659005642653	12-14	RNA_choose_ATAC
Klf15	0.0542889990976402	-0.0943615647546565	02-04	RNA_choose_ATAC
dl	-0.14503612201604	-0.0949698638130951	10-12	RNA_choose_ATAC
usp	-0.0908079334103828	-0.0957390630767665	14-16	RNA_choose_ATAC
Lim1	-0.260745777324774	-0.096278662764162	02-04	RNA_choose_ATAC
CG6276	-0.21252696331877	-0.0963907666179658	12-14	RNA_choose_ATAC
bin	0.0776811780054734	-0.0966443297392248	16-18	RNA_choose_ATAC
dl	-0.0072203981875914	-0.0968578544384863	04-06	RNA_choose_ATAC
HLH54F	-0.2116489027358	-0.0968808420633574	16-18	RNA_choose_ATAC
mamo	-0.00939395492115044	-0.0969520922251608	10-12	RNA_choose_ATAC
cwo	-0.196039211763921	-0.0972045543012081	00-02	RNA_choose_ATAC
Vsx2	-0.196183517423333	-0.0975286510591006	00-02	RNA_choose_ATAC
l(1)sc	-0.0539528164801364	-0.0976663985024695	12-14	RNA_choose_ATAC
hng1	0.0598888347324676	-0.0976736107816482	16-18	RNA_choose_ATAC
Optix	-0.13459284393849	-0.0980865271803631	14-16	RNA_choose_ATAC
lola	-0.28636176210344	-0.0981376304969887	14-16	RNA_choose_ATAC
HGTX	0.11500603715938	-0.09853017041527	16-18	RNA_choose_ATAC
Atf-2	-0.176636244311502	-0.098540886518264	10-12	RNA_choose_ATAC
CG6276	-0.128032090723674	-0.0987474751336818	14-16	RNA_choose_ATAC
ap	-0.140028008402801	-0.0988615028114598	00-02	RNA_choose_ATAC
usp	-0.433078188508917	-0.0993706314170384	08-10	RNA_choose_ATAC
Optix	0.112120684249653	-0.0996592507299339	02-04	RNA_choose_ATAC
sna	0.0458967229329997	-0.0997065335140154	14-16	RNA_choose_ATAC
CG8281	0.00517466156343951	-0.100335080920553	08-10	RNA_choose_ATAC
sug	-0.252050415125042	-0.10061280078314	00-02	RNA_choose_ATAC
sug	-0.301707598912326	-0.100726821045717	14-16	RNA_choose_ATAC
wor	0.00394204982246623	-0.100804572920822	14-16	RNA_choose_ATAC
Med	-0.138696419345769	-0.101274841530511	16-18	RNA_choose_ATAC
Ets21C	-0.0944413465434547	-0.101389533118298	08-10	RNA_choose_ATAC
zen2	-0.0920323060408206	-0.102970339418335	10-12	RNA_choose_ATAC
sima	-0.290602021486374	-0.103135947373556	16-18	RNA_choose_ATAC
vis	-0.0426359791789805	-0.103501749319503	08-10	RNA_choose_ATAC
CG4854	-0.238115483717761	-0.103677963511235	08-10	RNA_choose_ATAC
brk	-0.29985347027935	-0.10469555373129	04-06	RNA_choose_ATAC
FoxP	-0.258994735186276	-0.105063452151684	14-16	RNA_choose_ATAC
dsx	0.0976804279193559	-0.105651774613102	02-04	RNA_choose_ATAC
net	-0.00603027910198997	-0.106241924507385	16-18	RNA_choose_ATAC
shn	-0.134170481457511	-0.106666086466737	14-16	RNA_choose_ATAC
crc	-0.246404759571912	-0.107060263494816	02-04	RNA_choose_ATAC
Poxm	-0.145526569147037	-0.107465250751776	16-18	RNA_choose_ATAC
Jra	-0.110799757510033	-0.107550434438768	14-16	RNA_choose_ATAC
CG42741	-0.0218418728050498	-0.107597327471287	12-14	RNA_choose_ATAC
ss	0.229846687755777	-0.107658288381364	08-10	RNA_choose_ATAC
B-H1	-0.146450123205612	-0.10795212367908	10-12	RNA_choose_ATAC
OdsH	0.0162348321791793	-0.10806697088539	04-06	RNA_choose_ATAC
Dr	-0.201027467254199	-0.108527324013478	04-06	RNA_choose_ATAC
jigr1	-0.151232550848369	-0.108707874750712	02-04	RNA_choose_ATAC
gcm2	-0.147177832635139	-0.108775147123888	16-18	RNA_choose_ATAC
Klf15	-0.153387176734701	-0.109140354096517	10-12	RNA_choose_ATAC
hth	-0.161423071795901	-0.109953896608821	12-14	RNA_choose_ATAC
FoxP	-0.00503522112392481	-0.110091632058735	08-10	RNA_choose_ATAC
CG11085	-0.129621534980978	-0.110173215788729	08-10	RNA_choose_ATAC
br	-0.00848400713742853	-0.110769193858545	10-12	RNA_choose_ATAC
Ets98B	-0.306452351073149	-0.111048587204608	00-02	RNA_choose_ATAC
sim	-0.125642167033874	-0.111164364814243	04-06	RNA_choose_ATAC
gt	-0.176675646180812	-0.111933748152333	16-18	RNA_choose_ATAC
CG4360	-0.131086781431353	-0.11215344765933	16-18	RNA_choose_ATAC
bin	-0.146176336551172	-0.112573215062063	00-02	RNA_choose_ATAC
CG12236	-0.252808832227662	-0.112674968401866	06-08	RNA_choose_ATAC
rib	-0.331091038314021	-0.112940572251354	16-18	RNA_choose_ATAC
ro	-0.0835034930260139	-0.113072711736214	04-06	RNA_choose_ATAC
exex	-0.176619380382737	-0.113278434701566	10-12	RNA_choose_ATAC
Rx	-0.0507224994005342	-0.113317175682472	10-12	RNA_choose_ATAC
byn	-0.319511443968541	-0.113806334850194	08-10	RNA_choose_ATAC
Lim1	-0.0842696107425541	-0.114191866489724	06-08	RNA_choose_ATAC
kni	-0.137267806318021	-0.11480149479986	14-16	RNA_choose_ATAC
tai	-0.142410119806836	-0.114813954242177	10-12	RNA_choose_ATAC
hth	-0.170273265174265	-0.114968347324524	04-06	RNA_choose_ATAC
nau	0.0257659350123332	-0.115399887752488	06-08	RNA_choose_ATAC
al	0.178074487875595	-0.115465073390891	02-04	RNA_choose_ATAC
bigmax	-0.132948072457586	-0.116151403065109	14-16	RNA_choose_ATAC
tll	0.00112515373463171	-0.11641676138669	04-06	RNA_choose_ATAC
hng3	-0.057368048262612	-0.117017133236241	10-12	RNA_choose_ATAC
HLH54F	-0.00639788333786595	-0.117485469226995	12-14	RNA_choose_ATAC
Mes2	-0.252050415125042	-0.118200273121822	00-02	RNA_choose_ATAC
abd-A	-0.254190301256229	-0.119057875574412	06-08	RNA_choose_ATAC
Dr	-0.1547254555318	-0.119196578289376	14-16	RNA_choose_ATAC
Hmx	-0.129138309949527	-0.119340569747825	14-16	RNA_choose_ATAC
Jra	-0.124517013299242	-0.119517115223949	04-06	RNA_choose_ATAC
ac	-0.188565957435223	-0.119756974375326	02-04	RNA_choose_ATAC
btn	-0.129204208312043	-0.119772928254483	16-18	RNA_choose_ATAC
CG4854	-0.294040175983753	-0.12047237280084	04-06	RNA_choose_ATAC
Hr3	-0.182406153454713	-0.120595373978089	10-12	RNA_choose_ATAC
Ets21C	-0.0337134652142101	-0.120649775124044	06-08	RNA_choose_ATAC
tj	-0.0525103052725155	-0.120692132509004	10-12	RNA_choose_ATAC
vis	0.00387874290508241	-0.120786781155861	06-08	RNA_choose_ATAC
Eip74EF	-0.0016166533673477	-0.12097879322808	10-12	RNA_choose_ATAC
CG7368	-0.0947796145671949	-0.12121231332758	08-10	RNA_choose_ATAC
Ets21C	-0.198987335265236	-0.121359256265752	00-02	RNA_choose_ATAC
vnd	-0.216668294191364	-0.121375948663536	08-10	RNA_choose_ATAC
ttk	-0.118516193381207	-0.121381342258116	04-06	RNA_choose_ATAC
Myc	-0.262160820169188	-0.121836835604111	04-06	RNA_choose_ATAC
lab	-0.159442438354667	-0.122112332553139	10-12	RNA_choose_ATAC
CG7386	-0.131850312373266	-0.122143453547832	12-14	RNA_choose_ATAC
phol	-0.196039211763921	-0.122674675216364	00-02	RNA_choose_ATAC
Ubx	0.0440784686740695	-0.123169161133079	16-18	RNA_choose_ATAC
Hmx	-0.087726757159175	-0.123606746491576	08-10	RNA_choose_ATAC
pad	-0.188714457646193	-0.123635210114699	16-18	RNA_choose_ATAC
crp	-0.278110729060823	-0.124037745517606	16-18	RNA_choose_ATAC
hng3	0.119911511679569	-0.124146620577494	06-08	RNA_choose_ATAC
nub	-0.0803623607555329	-0.124455115615576	08-10	RNA_choose_ATAC
hng3	-0.0813751713351958	-0.124617268559131	14-16	RNA_choose_ATAC
E(spl)m3-HLH	-0.310352070977783	-0.124985059769619	00-02	RNA_choose_ATAC
bin	-0.334627836586544	-0.125016226095926	08-10	RNA_choose_ATAC
ftz	-0.0149871926810962	-0.125219719031053	08-10	RNA_choose_ATAC
pb	-0.169508142366048	-0.125299141373444	14-16	RNA_choose_ATAC
CG33557	-0.218421577981329	-0.125829693353799	06-08	RNA_choose_ATAC
dve	-0.129102131685769	-0.12638582190163	14-16	RNA_choose_ATAC
vnd	-0.0384789237936503	-0.126551292636999	16-18	RNA_choose_ATAC
pan	-0.360979133742979	-0.12663805017016	14-16	RNA_choose_ATAC
vvl	-0.247708488458536	-0.127122856421791	02-04	RNA_choose_ATAC
Hey	-0.10937478509186	-0.127599568267673	08-10	RNA_choose_ATAC
Ets96B	0.0563047502271301	-0.128912030070864	04-06	RNA_choose_ATAC
Pph13	-0.0278599567363115	-0.129355814331506	04-06	RNA_choose_ATAC
tx	-0.388235111709068	-0.129457834126771	16-18	RNA_choose_ATAC
en	-0.122816103322775	-0.129507208128192	10-12	RNA_choose_ATAC
l(3)neo38	-0.198768167219754	-0.129899689778644	10-12	RNA_choose_ATAC
unc-4	-0.0550479100208677	-0.130254685791544	14-16	RNA_choose_ATAC
Ubx	-0.200313009142137	-0.130632200377475	06-08	RNA_choose_ATAC
pnt	-0.361132901594812	-0.130856498209564	02-04	RNA_choose_ATAC
bap	-0.114170435554437	-0.130982973751606	10-12	RNA_choose_ATAC
crc	-0.0698971658661468	-0.131052634903213	08-10	RNA_choose_ATAC
crp	-0.157751195281488	-0.131102482909822	02-04	RNA_choose_ATAC
schlank	-0.252050415125042	-0.132250311056766	00-02	RNA_choose_ATAC
abd-A	-0.318109848336225	-0.132340549490802	02-04	RNA_choose_ATAC
nau	-0.0950172210299682	-0.132926902972102	12-14	RNA_choose_ATAC
lab	-0.0847110635755734	-0.132986221638552	16-18	RNA_choose_ATAC
hkb	-0.139498990868754	-0.134627101267363	02-04	RNA_choose_ATAC
tll	-0.269871879531141	-0.134815405904035	02-04	RNA_choose_ATAC
dsf	-0.196825795505338	-0.134917771675794	04-06	RNA_choose_ATAC
achi	-0.252050415125042	-0.134987295792753	00-02	RNA_choose_ATAC
[truncated: 4,954 more rows]
