# Supplementary material for: The continuum of Drosophila embryonic development at single-cell resolution
Source: Science. Author manuscript; Available in PMC 2022 Aug 11. (PMC9371440; doi:10.1126/science.abn5800)
Supplement: Supplementary tables [file NIHMS1828489-supplement-Supplementary_tables.zip › science.abn5800_table_s10.xlsx]

## Sheet: TableS10
Model effect estimates between motif and expression in germ layers by time.
name	time	germ	effect	pvalue	qvalue
CG12768	16-18	extra-embryonic	-0.31914693961726	2.19822186306003e-46	3.45274708030838e-42
hb	12-14	extra-embryonic	-2.79487604487096	4.09052919416048e-41	3.21249710263393e-37
hb	16-18	extra-embryonic	-1.55420329771457	9.45682499465134e-39	4.95127833969962e-35
hb	14-16	extra-embryonic	-0.985853519404824	1.62204963973525e-38	6.36938342283039e-35
CG12768	12-14	extra-embryonic	-0.289715717212184	6.78348614249145e-38	2.13096433680227e-34
CG12768	14-16	extra-embryonic	-0.230176493726258	9.5728154118139e-38	2.50600352788935e-34
Mef2	12-14	mesoderm	1.25295056525881	2.65264948968246e-36	5.95216650492034e-33
schlank	16-18	extra-embryonic	0.959635690282882	1.92633169796505e-35	3.78211149749213e-32
hb	10-12	extra-embryonic	-0.437226136069939	2.02072826355156e-33	3.5266198706227e-30
ct	08-10	extra-embryonic	-1.95294920524768	5.22021766140821e-33	8.19939588077388e-30
byn	08-10	extra-embryonic	-3.00442856014565	1.43256490776618e-32	2.04557245511667e-29
CG12768	10-12	extra-embryonic	-0.131979572428784	1.90276933502066e-30	2.49056649543079e-27
bin	08-10	extra-embryonic	-1.47711827556769	1.19345178576427e-28	1.4419651691538e-25
Hr4	08-10	extra-embryonic	2.95087322208602	1.44739960543197e-28	1.62387897160857e-25
GATAe	08-10	extra-embryonic	-10.9399972189551	2.41518020559353e-27	2.52901569928384e-24
schlank	12-14	extra-embryonic	0.868214389824293	4.12033962202707e-27	4.0448859026987e-24
CG3407	08-10	extra-embryonic	-1.96500312971359	1.33311176790062e-26	1.20035266619174e-23
CG4404	08-10	extra-embryonic	-2.11542034796573	1.3755871898804e-26	1.20035266619174e-23
Hr4	10-12	extra-embryonic	0.851808217537471	1.45886920038602e-26	1.20602413318228e-23
Mef2	16-18	neuroectoderm	1.88964296407843	2.46854905499318e-26	1.9386750003389e-23
ct	10-12	extra-embryonic	-1.91358483954311	3.72079932795514e-26	2.78298071639007e-23
schlank	14-16	extra-embryonic	0.733562622896637	5.55555150692362e-26	3.96641125087497e-23
sens	12-14	ectoderm	-0.301681686705543	9.38253936186855e-26	6.40745851116823e-23
Mef2	16-18	mesoderm	1.42938394285741	2.04707523524966e-25	1.33972544666944e-22
ftz-f1	08-10	extra-embryonic	-1.11944991844609	3.8257812531751e-25	2.40366184574485e-22
bab1	08-10	extra-embryonic	-2.19962202986945	4.40083157446538e-25	2.65861005923568e-22
sens	14-16	ectoderm	-0.295607894028969	1.06433354379676e-24	6.19166184163547e-22
Adf1	08-10	extra-embryonic	-1.29793848654142	1.47258264257444e-24	8.26066270247026e-22
sens	10-12	ectoderm	-0.161741477699909	2.63990511130781e-24	1.42982722701075e-21
byn	06-08	extra-embryonic	-2.88401318261269	6.06841126172503e-24	3.17721785626383e-21
knrl	08-10	extra-embryonic	-1.00770980953275	7.42691884619014e-24	3.76305207474544e-21
byn	10-12	extra-embryonic	-2.02215651468183	1.96848760151633e-23	9.66219836156782e-21
CG3407	10-12	extra-embryonic	-4.4717616655754	2.18702044685402e-23	1.04095545935564e-20
CG8281	08-10	extra-embryonic	-2.30781838640293	2.57810673207522e-23	1.17672234669702e-20
bcd	14-16	ectoderm	3.9806233407737	2.62209729002329e-23	1.17672234669702e-20
ct	06-08	extra-embryonic	-1.20308657003572	3.03163122017901e-23	1.32271754375977e-20
FoxL1	08-10	extra-embryonic	-5.29094316280254	3.73004520791211e-23	1.58345459677501e-20
Myb	12-14	ectoderm	-0.63926765447808	4.28883026315725e-23	1.77275413008976e-20
phol	16-18	extra-embryonic	1.73213394780164	6.28955169844529e-23	2.53307662890975e-20
EcR	08-10	extra-embryonic	0.179816538219244	1.0336793577021e-22	4.05900041785671e-20
ERR	08-10	extra-embryonic	0.190589405486909	1.41983585093162e-22	5.43935651477635e-20
tll	08-10	extra-embryonic	-1.62988637239551	1.61192962485885e-22	6.02823300420429e-20
GATAe	10-12	extra-embryonic	-13.0990312993825	1.87270325814339e-22	6.84059304085073e-20
bcd	12-14	ectoderm	3.33321548052483	5.07596482011582e-22	1.81200407794453e-19
Hr4	06-08	extra-embryonic	-0.840535271285331	9.36355523267021e-22	3.26829693421224e-19
bin	06-08	extra-embryonic	-2.01021422854947	1.21908119358252e-21	4.16263224078275e-19
Six4	08-10	extra-embryonic	-3.1971254806106	1.82469472780252e-21	6.09797448714771e-19
z	08-10	extra-embryonic	-1.02243370325343	6.52948217950134e-21	2.13140041214182e-18
Poxn	08-10	extra-embryonic	-0.888895857205025	6.6491768125644e-21	2.13140041214182e-18
ftz-f1	10-12	extra-embryonic	-1.04120131592974	1.57353206498915e-20	4.94309362895693e-18
CrebA	08-10	extra-embryonic	0.29373223272161	3.62120397070357e-20	1.11525981897727e-17
slbo	12-14	neuroectoderm	-2.45023198618506	3.79318072981122e-20	1.14575941775279e-17
CG4854	16-18	extra-embryonic	1.73435732744388	4.2054113098578e-20	1.2463093479988e-17
bcd	10-12	ectoderm	3.35444880327222	5.7280627160257e-20	1.6661237237151e-17
jigr1	16-18	extra-embryonic	2.43450784354463	6.16252009290973e-20	1.75990369271515e-17
Adf1	06-08	extra-embryonic	-2.77871960369349	7.02512374271129e-20	1.97042176119226e-17
slbo	10-12	neuroectoderm	-1.71170965414026	7.7227217177936e-20	2.12808403546288e-17
slp1	08-10	extra-embryonic	-4.3389566787101	1.05743132067418e-19	2.84708953599535e-17
scrt	12-14	ectoderm	-1.10921635611561	1.06944854283903e-19	2.84708953599535e-17
sug	08-10	extra-embryonic	0.403735904396538	1.41722595485864e-19	3.71006134549412e-17
CG5180	16-18	ectoderm	0.950609893141512	1.65974823209904e-19	4.27371565271797e-17
tll	10-12	extra-embryonic	-1.16647635274796	1.76865248984981e-19	4.48068139646305e-17
GATAd	08-10	extra-embryonic	-25.4474014483118	1.80840845722634e-19	4.50867803772289e-17
Klf15	08-10	extra-embryonic	-4.45705554215003	2.76110884610543e-19	6.77636510090281e-17
CrebA	06-08	extra-embryonic	0.180364406709989	3.38055865659794e-19	8.16898997218213e-17
Mes2	10-12	ectoderm	-2.12582955208588	6.41747358982141e-19	1.52726147992917e-16
cic	08-10	extra-embryonic	0.405547779373368	1.25310732187889e-18	2.93498075945706e-16
Su(H)	16-18	extra-embryonic	1.66644333096354	1.27063533229184e-18	2.93498075945706e-16
knrl	06-08	extra-embryonic	-0.803203958630234	1.6005583210262e-18	3.6434738475882e-16
ara	16-18	extra-embryonic	2.47107208744228	2.41738265565308e-18	5.42426133890613e-16
CG4404	10-12	extra-embryonic	-1.56532033759916	2.72269059803528e-18	6.02328186244228e-16
Eip93F	16-18	extra-embryonic	-0.257509899681634	2.91785221256937e-18	6.36537565317042e-16
svp	10-12	extra-embryonic	-1.88500214646174	4.3424458890191e-18	9.3433969286059e-16
slp2	08-10	extra-embryonic	-4.47361587498625	4.46928203861706e-18	9.48635310548084e-16
bin	10-12	extra-embryonic	-0.882718503077609	6.32664447572703e-18	1.32496806373659e-15
tgo	08-10	extra-embryonic	-0.927939928801118	6.78670615948774e-18	1.40261570588255e-15
br	08-10	extra-embryonic	-2.25696634208609	7.78929043122827e-18	1.58891408835458e-15
Atf-2	08-10	extra-embryonic	-1.55185636626977	7.91297249540172e-18	1.59270674819961e-15
Poxn	06-08	extra-embryonic	-0.691418862653801	8.01068524274331e-18	1.59270674819961e-15
FoxP	08-10	extra-embryonic	-4.24565767013411	8.72739257090693e-18	1.71351443889044e-15
NK7.1	12-14	neuroectoderm	0.359652096396812	1.02920276241535e-17	1.99576392459974e-15
fkh	08-10	extra-embryonic	0.355073842532242	1.25581168568123e-17	2.40549196914574e-15
phol	14-16	extra-embryonic	1.16433914401388	1.56309985069336e-17	2.95802522347478e-15
EcR	10-12	extra-embryonic	0.248631901306673	1.61713482354113e-17	3.02384960397149e-15
EcR	06-08	extra-embryonic	0.150846806475289	1.85147630350254e-17	3.42131038813111e-15
ERR	10-12	extra-embryonic	0.247787235998756	2.18551406826929e-17	3.99161272910531e-15
GATAe	06-08	extra-embryonic	-8.0683477820651	2.38761351075936e-17	4.31060292109163e-15
hkb	08-10	extra-embryonic	-1.64124327655054	3.40957873863419e-17	6.08571059633264e-15
CG3407	06-08	extra-embryonic	-1.58517086919763	4.52046433834452e-17	7.977857681166e-15
hb	08-10	extra-embryonic	-0.221891760130027	4.74809460919288e-17	8.28648022517695e-15
mirr	16-18	extra-embryonic	1.52440330771289	5.9818708584834e-17	1.03249720411207e-14
CG4404	06-08	extra-embryonic	-1.55704819722183	6.86326731098977e-17	1.17175369188822e-14
FoxL1	12-14	mesoderm	0.627164436677708	1.00439186615696e-16	1.69634226255134e-14
brk	08-10	extra-embryonic	-1.4952788451059	1.17413069368402e-16	1.96192242613776e-14
btd	08-10	extra-embryonic	-3.00837549393131	1.22454108072967e-16	2.02461755316009e-14
vri	08-10	extra-embryonic	0.409525137632615	1.26789196048508e-16	2.0744561482645e-14
CG8765	08-10	extra-embryonic	-1.4897867979571	1.36880327216667e-16	2.21647350473421e-14
Mef2	10-12	mesoderm	0.58186000480825	1.61592046966509e-16	2.58992477724791e-14
GATAd	10-12	extra-embryonic	-16.1957472661587	1.72024772510164e-16	2.72928596143147e-14
Six4	06-08	extra-embryonic	7.8370611053773	1.74117618211185e-16	2.73486542924308e-14
Sox14	12-14	ectoderm	2.54927352595056	1.75989684469652e-16	2.7369009643216e-14
Xrp1	16-18	extra-embryonic	-1.33089132614695	1.99727249673437e-16	3.07560383394184e-14
CG12768	08-10	extra-embryonic	-0.11948938524804	2.03398646049754e-16	3.10173061505193e-14
tll	06-08	extra-embryonic	-1.31724635555848	2.09922574501672e-16	3.17043642086323e-14
sim	06-08	neuroectoderm	0.12663595208866	2.16712755657188e-16	3.2418164315309e-14
repo	12-14	neuroectoderm	0.252312753160469	2.72375760223622e-16	4.03604345833248e-14
Mes2	14-16	ectoderm	-1.50730280293498	3.08220845839913e-16	4.50716580679054e-14
ftz-f1	06-08	extra-embryonic	-0.834964435577793	3.09908898665167e-16	4.50716580679054e-14
scrt	10-12	ectoderm	-1.72929041664492	3.18933350974528e-16	4.59585884748341e-14
sqz	16-18	extra-embryonic	2.82689932806553	3.29203612097876e-16	4.70072830474667e-14
Eip74EF	12-14	neuroectoderm	-1.65131337859825	4.18425223631455e-16	5.92090539421555e-14
z	06-08	extra-embryonic	-0.983389967354726	6.80711751071844e-16	9.54637453043344e-14
CG11617	16-18	extra-embryonic	1.46858071473386	9.43162141752993e-16	1.31099537703666e-13
dpn	12-14	ectoderm	0.948976554079537	1.06094515512785e-15	1.46177767996431e-13
CG8281	10-12	extra-embryonic	-1.30473639422951	1.42928085834492e-15	1.9521490819151e-13
ZIPIC	14-16	ectoderm	1.50740827349775	1.60249622375478e-15	2.16986277469969e-13
CTCF	14-16	ectoderm	0.575536939590957	1.97730026689767e-15	2.65448335830442e-13
fkh	10-12	extra-embryonic	0.322462763219353	2.22563624180617e-15	2.96254817373301e-13
Adf1	10-12	extra-embryonic	-0.84277674875973	2.39525020335061e-15	3.16152898689311e-13
crp	08-10	extra-embryonic	-2.1077145464056	3.36623106091012e-15	4.40611593947627e-13
phol	12-14	extra-embryonic	1.09085935608602	3.91823458558955e-15	5.0862570773434e-13
Six4	10-12	extra-embryonic	-2.41442346427434	4.42033529739528e-15	5.69100053411374e-13
ara	12-14	extra-embryonic	2.06960395152146	6.15804134122438e-15	7.86376872736678e-13
l(3)neo38	12-14	ectoderm	1.84503443926201	7.58681230733363e-15	9.61016620252333e-13
CG7368	08-10	extra-embryonic	-6.52860495404537	9.62590476282233e-15	1.2095526888772e-12
CG3407	12-14	extra-embryonic	-1.22162911222126	1.01594784469755e-14	1.26454033753207e-12
cic	06-08	extra-embryonic	0.38048843100576	1.02245255533566e-14	1.26454033753207e-12
ttk	12-14	neuroectoderm	-2.89869150987373	1.15004491993603e-14	1.41123090292463e-12
CrebA	04-06	extra-embryonic	0.14742421928346	1.30818527968917e-14	1.59284234016107e-12
mio	08-10	extra-embryonic	-0.828917811790966	1.39197331542077e-14	1.68182498963955e-12
Mef2	14-16	mesoderm	0.795617288548684	1.48041590638906e-14	1.77502997264526e-12
schlank	10-12	extra-embryonic	0.593363733684603	1.61357573847426e-14	1.92003288819813e-12
Atf-2	06-08	extra-embryonic	-1.85175314781034	1.63774005094568e-14	1.93413405866194e-12
sens	06-08	neuroectoderm	-0.299532278240911	1.70340498116561e-14	1.99234755562451e-12
fru	14-16	neuroectoderm	-5.30997962475266	1.71240160443948e-14	1.99234755562451e-12
Stat92E	14-16	ectoderm	0.633399113577556	1.72537649183335e-14	1.992682982149e-12
lms	12-14	neuroectoderm	1.05351464151377	1.73976387299824e-14	1.99463293088929e-12
slp1	10-12	extra-embryonic	-3.19804235164945	1.7532909681528e-14	1.9955754519403e-12
kay	06-08	extra-embryonic	0.333354751287825	1.77037281594141e-14	2.0005212820138e-12
Hr4	04-06	extra-embryonic	-0.58260344860458	1.88950850407852e-14	2.11989357668295e-12
sens	08-10	neuroectoderm	-0.259699864476903	2.26644064786727e-14	2.52475058553554e-12
Bgb	08-10	extra-embryonic	-0.794695126894941	2.35515552500375e-14	2.60510055149534e-12
ZIPIC	12-14	ectoderm	1.49901704347605	2.53200420322883e-14	2.78113216923883e-12
Aef1	08-10	extra-embryonic	-2.79105119530242	2.56116563027163e-14	2.79362698296364e-12
svp	06-08	extra-embryonic	-1.05612262653054	2.91400267064155e-14	3.15656827225979e-12
FoxP	10-12	extra-embryonic	-3.45436795356269	3.10843641811086e-14	3.34412402871694e-12
Med	08-10	extra-embryonic	-0.854712036921241	3.27046245794494e-14	3.49450026033614e-12
knrl	10-12	extra-embryonic	-0.641674112772095	3.74269404003599e-14	3.97206049235442e-12
sage	12-14	ectoderm	0.178102631777776	4.36995431132162e-14	4.60663572939119e-12
CTCF	08-10	extra-embryonic	-0.851732615701319	5.3385881732719e-14	5.59021362917212e-12
tgo	06-08	extra-embryonic	-0.806174823950515	5.67692732786879e-14	5.88143166778169e-12
bab1	06-08	extra-embryonic	-2.47247036669969	5.69158727639153e-14	5.88143166778169e-12
fru	16-18	extra-embryonic	-9.73396745842035	6.20345910454698e-14	6.3684792258248e-12
ERR	06-08	extra-embryonic	0.328955377427103	7.29089530968915e-14	7.40387805727182e-12
bin	12-14	extra-embryonic	-0.667054062270542	7.30630355177393e-14	7.40387805727182e-12
slbo	14-16	neuroectoderm	-2.19707880925035	7.98012856590585e-14	8.03486406312071e-12
sna	12-14	ectoderm	-2.21210036798324	1.10261900097029e-13	1.1031106145376e-11
Bgb	06-08	extra-embryonic	-0.873894144142158	1.22985312299971e-13	1.22261411411117e-11
brk	06-08	extra-embryonic	-0.981614028338249	1.2991310495034e-13	1.28336172292766e-11
bab1	10-12	extra-embryonic	-1.00495205388327	1.31216103982434e-13	1.28813209078256e-11
BEAF-32	14-16	ectoderm	1.33657943829071	1.32784867758127e-13	1.29543597383659e-11
Mes2	12-14	ectoderm	-1.22195294501849	1.40240397027945e-13	1.35972587414687e-11
dpn	14-16	ectoderm	1.1421655792731	1.58796076022778e-13	1.53019016324526e-11
hng3	12-14	ectoderm	0.649553068595899	1.74455425511161e-13	1.6708362003072e-11
foxo	08-10	extra-embryonic	0.428996320092539	1.77837389761933e-13	1.69290417029738e-11
GATAe	12-14	extra-embryonic	-10.2351448248297	2.07780574851293e-13	1.96209517550978e-11
Xrp1	12-14	extra-embryonic	-1.41223654550474	2.08613926472358e-13	1.96209517550978e-11
slp2	10-12	extra-embryonic	-2.83116611982087	2.39214443091642e-13	2.23651265335739e-11
mio	10-12	extra-embryonic	-0.563056491758967	2.80671875296291e-13	2.60858765992831e-11
GATAe	04-06	extra-embryonic	-7.1994173849753	2.90304092012791e-13	2.68223904308524e-11
BEAF-32	12-14	ectoderm	1.20641217576828	3.27868578131671e-13	3.01159751854629e-11
Hr4	12-14	extra-embryonic	0.41155792250707	3.30141179811788e-13	3.0148415763394e-11
FoxL1	06-08	extra-embryonic	-1.79872641318904	3.82053016663841e-13	3.46873221545604e-11
tj	08-10	extra-embryonic	-0.998567715261698	4.0440655331071e-13	3.64579296509098e-11
CG8281	06-08	extra-embryonic	-1.41125631854103	4.06197089763113e-13	3.64579296509098e-11
EcR	04-06	extra-embryonic	0.213939134800553	4.14595045466456e-13	3.70002521542137e-11
ovo	12-14	mesoderm	0.650663500771212	4.56648061741044e-13	4.05139856875392e-11
GATAd	06-08	extra-embryonic	-18.7462425472709	4.59125832583051e-13	4.05139856875392e-11
Mitf	08-10	extra-embryonic	-1.07792984938295	5.1476556708106e-13	4.51699595650403e-11
Med	14-16	ectoderm	0.433597700608212	6.15614168866551e-13	5.37191763910384e-11
CG4360	08-10	extra-embryonic	-1.97800161628382	6.67116552417587e-13	5.78917109879726e-11
ZIPIC	10-12	ectoderm	1.941247254974	6.78409926011585e-13	5.85482676256261e-11
CG3407	14-16	extra-embryonic	-0.729578500807612	6.8967387124435e-13	5.91951229269672e-11
CG4854	12-14	extra-embryonic	1.66951441568498	7.48381185675548e-13	6.38849091489448e-11
kay	08-10	extra-embryonic	0.582205876301477	7.72852817763665e-13	6.56172930195345e-11
pad	12-14	neuroectoderm	-1.17986946309619	8.16161662979608e-13	6.89217808624769e-11
ct	12-14	extra-embryonic	-1.14893317471726	8.97853995243312e-13	7.54149342421749e-11
lbe	08-10	extra-embryonic	-2.306803691082	1.05894767425266e-12	8.8472825103652e-11
fru	14-16	extra-embryonic	-4.12315128237991	1.08236857894481e-12	8.99511284099795e-11
Eip78C	06-08	extra-embryonic	-1.23719000407256	1.19528310324947e-12	9.88121668565233e-11
CG5180	12-14	mesoderm	-0.439806077042435	1.23196074519461e-12	1.01311033637549e-10
cyc	08-10	extra-embryonic	-1.24348731498939	1.33001269805549e-12	1.08804736710196e-10
Adf1	04-06	extra-embryonic	3.9325402556059	1.38497469883452e-12	1.12713977174061e-10
Atf6	16-18	extra-embryonic	0.642540806245998	1.42032317091752e-12	1.14994928070111e-10
hkb	14-16	ectoderm	0.859610065428699	1.47645048384874e-12	1.1892619358878e-10
CG5953	08-10	extra-embryonic	0.400741960072262	1.49390406319506e-12	1.1971811796227e-10
fru	12-14	neuroectoderm	-3.98049461508275	1.62072105894007e-12	1.29221653161278e-10
ara	14-16	extra-embryonic	1.98242096863667	1.70699965770115e-12	1.35413351633899e-10
Klf15	06-08	extra-embryonic	-3.31853193078614	1.84873369044959e-12	1.45919899878853e-10
rib	12-14	neuroectoderm	-1.36728506082372	2.03514000292602e-12	1.59829720129795e-10
opa	08-10	extra-embryonic	-1.41352059338687	2.14715982056034e-12	1.67273606009003e-10
rn	16-18	extra-embryonic	4.95010178571175	2.15122355725591e-12	1.67273606009003e-10
Kah	12-14	ectoderm	-1.77353926327203	2.40886282186729e-12	1.86384277552067e-10
run	08-10	extra-embryonic	-1.05884225223244	2.47847732778635e-12	1.90830604840884e-10
Mef2	08-10	extra-embryonic	0.788952932292159	2.67464358209758e-12	2.0492988655613e-10
CG8765	06-08	extra-embryonic	-1.84478902719981	2.73008690275163e-12	2.08162499910291e-10
GATAe	14-16	extra-embryonic	-10.4814390238467	2.80809349700792e-12	2.1307596404591e-10
achi	12-14	ectoderm	0.915120316372724	2.97349055909673e-12	2.24541424094867e-10
Pfk	12-14	neuroectoderm	-1.06060616255756	3.72871197447277e-12	2.80224301354277e-10
h	12-14	neuroectoderm	-0.85500387576733	3.82843452120717e-12	2.86348671545719e-10
phol	10-12	extra-embryonic	0.87441136049218	3.90227567341493e-12	2.90488360200608e-10
D19B	08-10	extra-embryonic	-0.453144208406796	4.16217061399721e-12	3.08373650160633e-10
esg	12-14	ectoderm	-1.58622900525743	4.27199392410324e-12	3.15024453360984e-10
brk	14-16	ectoderm	0.933348138405791	4.35253601185664e-12	3.19463939898281e-10
svp	08-10	extra-embryonic	-1.40169305418093	4.64408881615632e-12	3.39277688536592e-10
CG12155	08-10	extra-embryonic	-0.868212876840574	4.69593620132026e-12	3.41477175528413e-10
bcd	16-18	endoderm	5.71191760744123	5.06477341093573e-12	3.66600903067132e-10
da	12-14	ectoderm	-1.09010170326564	6.12018066217592e-12	4.40961824132097e-10
Eip75B	08-10	extra-embryonic	0.328571050658458	6.85563441180298e-12	4.9169611737986e-10
run	06-08	extra-embryonic	-1.27796675356166	6.92495233864957e-12	4.94410119923494e-10
acj6	12-14	neuroectoderm	-0.164138664763848	7.00710205758503e-12	4.98011547594969e-10
srp	08-10	extra-embryonic	0.161028924565738	7.2172058413362e-12	5.10633568242647e-10
Oli	14-16	ectoderm	0.508828479565509	7.5032836889603e-12	5.28493618396859e-10
Med	06-08	extra-embryonic	-0.870728071028405	7.57640029705515e-12	5.3126124761538e-10
l(3)neo38	14-16	ectoderm	2.21946995045498	8.10616586937623e-12	5.65882432490188e-10
ac	12-14	ectoderm	-1.50354764168534	8.46091633438467e-12	5.88033685239735e-10
sr	08-10	extra-embryonic	-2.80677479271278	8.69994836868671e-12	6.01982771043886e-10
luna	06-08	extra-embryonic	-1.96502666034222	9.07640395783666e-12	6.25276653358511e-10
Hr3	08-10	extra-embryonic	-0.679314302025718	9.66777786492836e-12	6.63108239844672e-10
CG12236	14-16	ectoderm	0.874360298935655	1.00033433539931e-11	6.83141365483343e-10
mirr	12-14	extra-embryonic	1.25525179674046	1.05267979002585e-11	7.157766866639e-10
bin	14-16	extra-embryonic	-0.687973419508191	1.2876525468731e-11	8.71774075592058e-10
FoxP	06-08	extra-embryonic	-3.90107478545959	1.29335796116393e-11	8.71878690815533e-10
dmrt99B	16-18	extra-embryonic	1.01918120658555	1.31860853240335e-11	8.85101889677751e-10
Deaf1	16-18	extra-embryonic	1.88517783247099	1.39537597318046e-11	9.32645549393422e-10
D19B	10-12	extra-embryonic	-0.433842691611612	1.46669720618173e-11	9.76161568537985e-10
ct	16-18	neuroectoderm	-0.594247726452875	1.53681433085308e-11	1.01851234998774e-09
Eip75B	12-14	neuroectoderm	1.34575697235887	1.60671929185229e-11	1.06036722340857e-09
GATAe	16-18	extra-embryonic	-12.4359349772445	1.70469432582325e-11	1.12031940484124e-09
bcd	16-18	mesoderm	3.80793366218306	1.86603892355523e-11	1.22124472384509e-09
side	12-14	ectoderm	-1.40354547070657	2.01054672734558e-11	1.31035923014178e-09
hkb	06-08	extra-embryonic	-9.78918547372592	2.11580462952024e-11	1.37326212049068e-09
l(1)sc	12-14	ectoderm	-1.79175804297941	2.34739565323804e-11	1.51592054659353e-09
Hr83	08-10	extra-embryonic	-4.4418744524307	2.35490299464456e-11	1.51592054659353e-09
phol	14-16	ectoderm	0.85785546596334	2.48648545540678e-11	1.5940908999214e-09
fru	16-18	neuroectoderm	-5.64803505706284	2.51116132799142e-11	1.60336629994964e-09
lab	12-14	neuroectoderm	2.25749237348703	2.70476865808857e-11	1.71999195597559e-09
Abd-B	16-18	extra-embryonic	1.78451643569756	2.80310577192825e-11	1.77533799837408e-09
CG5180	06-08	extra-embryonic	-0.63228413688779	2.9465540273561e-11	1.85869574729648e-09
Doc2	08-10	ectoderm	2.23457225435605	3.1192917305493e-11	1.95978860846952e-09
opa	12-14	ectoderm	0.978804361516856	3.42840074744205e-11	2.14541396573993e-09
jigr1	12-14	extra-embryonic	1.42368037185994	3.72484835922924e-11	2.32167433247673e-09
amos	16-18	extra-embryonic	2.1981613983728	3.76984329163159e-11	2.3404319597493e-09
Lmx1a	12-14	ectoderm	1.2181540948135	3.7921156796878e-11	2.34499058979749e-09
CG12605	12-14	ectoderm	-3.50251714471963	3.8867891390856e-11	2.39410968657323e-09
Max	14-16	ectoderm	0.614894142566353	4.59098465149666e-11	2.81682015316633e-09
luna	08-10	extra-embryonic	-1.24781178426663	4.71117381687755e-11	2.87931545298427e-09
Poxn	10-12	extra-embryonic	-0.464258224831294	4.97923384024045e-11	3.031349842196e-09
ttk	14-16	neuroectoderm	-2.40808161875769	5.40177049947041e-11	3.27589224846262e-09
so	06-08	extra-embryonic	-0.545548534242954	5.47462529676247e-11	3.30730536677878e-09
CrebA	10-12	extra-embryonic	0.395154947771724	5.60184716111433e-11	3.37119591416179e-09
tgo	10-12	extra-embryonic	-0.651417421924685	5.71490721684510e-11	3.41823293077179e-09
D19A	08-10	extra-embryonic	-1.26731127830476	5.72353257014695e-11	3.41823293077179e-09
Kah	10-12	ectoderm	1.17476557771887	5.92624300253430e-11	3.5258901076063e-09
Lim1	12-14	neuroectoderm	-0.209272824984778	6.03283725038949e-11	3.57576508271199e-09
D19B	06-08	extra-embryonic	-0.510118016741519	6.2025145525232e-11	3.6625148900933e-09
sage	10-12	ectoderm	0.123076385078922	6.404684626041e-11	3.76772964124442e-09
Zif	08-10	extra-embryonic	-0.80377561412162	6.54355630072402e-11	3.83506114983105e-09
Spps	08-10	extra-embryonic	-1.90186948494937	6.63837262594505e-11	3.87616798645795e-09
ct	16-18	mesoderm	-1.485706833876	6.90247689958269e-11	4.01545202450909e-09
ase	12-14	ectoderm	-1.15151268902685	6.9722131215616e-11	4.04105356089919e-09
sage	14-16	ectoderm	0.221267249359094	7.62329864682056e-11	4.38753621280588e-09
Sox14	14-16	ectoderm	1.91864776228142	7.62588263892535e-11	4.38753621280588e-09
CG12155	06-08	extra-embryonic	-0.713334565250181	7.87701710738785e-11	4.51548568269127e-09
Poxn	04-06	extra-embryonic	-0.640806945017517	8.0592369434502e-11	4.60314307893717e-09
pdm3	08-10	extra-embryonic	-1.91363715177269	8.24895974695725e-11	4.69443517193687e-09
fkh	10-12	ectoderm	0.655110072902684	8.28438825876117e-11	4.69757712564482e-09
l(3)neo38	00-02	maternal	1.0859689019377	8.5147407126714e-11	4.81082850265934e-09
slp1	06-08	extra-embryonic	-3.90253652046348	9.31474743044258e-11	5.24396909999863e-09
Lim1	16-18	neuroectoderm	-0.262528896581216	9.67051322644682e-11	5.42481254456429e-09
her	14-16	ectoderm	0.349135572037683	1.00349700833765e-10	5.60922687187172e-09
Klf15	10-12	extra-embryonic	-3.18477804025378	1.01777680661516e-10	5.66887244734198e-09
Cf2	06-08	extra-embryonic	-2.86384865886316	1.02445356301351e-10	5.68589827358771e-09
srp	06-08	extra-embryonic	0.151963654208759	1.07846759903542e-10	5.96460935846808e-09
byn	12-14	extra-embryonic	-1.46646152558177	1.17591333495854e-10	6.48072657971709e-09
Eip74EF	14-16	neuroectoderm	-1.48007800027652	1.23686740089833e-10	6.79282386919932e-09
Sp1	08-10	extra-embryonic	-2.73275835826363	1.34115711876488e-10	7.33991458691287e-09
Trl	08-10	extra-embryonic	-3.44503963539293	1.36141533945408e-10	7.42491345027961e-09
knrl	06-08	unknown	-0.559666788056804	1.36911549799477e-10	7.44107167024357e-09
Stat92E	10-12	extra-embryonic	-0.595896720800544	1.47884258602171e-10	8.00971741332517e-09
tx	16-18	extra-embryonic	1.04261055201481	1.53167601082076e-10	8.26736601441981e-09
tll	12-14	extra-embryonic	-0.855759117697846	1.80048151694997e-10	9.68498739271686e-09
Atf6	14-16	extra-embryonic	0.638765407010674	1.86919460939041e-10	1.00202865971656e-08
CG3065	08-10	extra-embryonic	-1.52738096794728	2.02187627346761e-10	1.07766513361662e-08
acj6	14-16	neuroectoderm	-0.187348101177083	2.02400976900046e-10	1.07766513361662e-08
D19B	12-14	extra-embryonic	-0.380450715014456	2.03554271120792e-10	1.08014423530212e-08
Aef1	06-08	extra-embryonic	-2.07559913315425	2.10994284321951e-10	1.11475803027466e-08
ZIPIC	10-12	extra-embryonic	1.52694377434354	2.11496716764404e-10	1.11475803027466e-08
btd	06-08	extra-embryonic	-3.41098016373759	2.17498762931126e-10	1.14050617171429e-08
CG3407	12-14	mesoderm	0.704018826285028	2.17833992178193e-10	1.14050617171429e-08
h	14-16	neuroectoderm	-0.885298493849438	2.19064103830532e-10	1.14313617238079e-08
BEAF-32	16-18	ectoderm	2.341577554921	2.24413488439595e-10	1.16717306719229e-08
so	08-10	extra-embryonic	-0.698778438064923	2.30800815405701e-10	1.19643181768229e-08
CG12605	10-12	ectoderm	-2.51608011972575	2.33802976147281e-10	1.20800767971886e-08
ftz-f1	04-06	extra-embryonic	-0.630215697587611	2.38242200017173e-10	1.22690827399008e-08
mio	12-14	extra-embryonic	-0.612253284175128	2.40348747099611e-10	1.23371168976915e-08
brwl	12-14	extra-embryonic	-0.553477480937655	2.50428798768098e-10	1.27598111308758e-08
cnc	16-18	mesoderm	1.71259940726351	2.504653774371e-10	1.27598111308758e-08
Abd-B	10-12	extra-embryonic	1.55584011607752	2.51020668456143e-10	1.27598111308758e-08
Stat92E	16-18	extra-embryonic	2.46801884916687	2.54589561553075e-10	1.28994782042392e-08
tj	06-08	extra-embryonic	-0.718667659727597	2.68816234172863e-10	1.35765163670519e-08
jigr1	14-16	extra-embryonic	1.43522956825427	2.81485165660451e-10	1.41577117975901e-08
Optix	04-06	extra-embryonic	0.194847249101986	2.821266819027e-10	1.41577117975901e-08
GATAe	12-14	ectoderm	2.06329361570711	2.93754511097455e-10	1.46942742223176e-08
ovo	16-18	mesoderm	0.844733853869281	2.96072930745447e-10	1.47632302324404e-08
sug	06-08	extra-embryonic	40.0664739575181	3.59996087242059e-10	1.78739945181507e-08
so	04-06	extra-embryonic	-0.650677943152107	3.60734466305073e-10	1.78739945181507e-08
usp	08-10	extra-embryonic	-0.984205476110926	3.62517699684564e-10	1.79058663803316e-08
CG12768	12-14	mesoderm	2.10061433245616	3.90371116654262e-10	1.92211884930674e-08
CG12605	10-12	neuroectoderm	-0.514344399972212	4.08430007607695e-10	2.00475316546689e-08
Stat92E	08-10	extra-embryonic	-0.523021664145108	4.27676663629555e-10	2.09268453446399e-08
z	10-12	extra-embryonic	-0.749597460935339	4.33344577074383e-10	2.11383331431905e-08
rn	12-14	extra-embryonic	5.69615311129327	4.5246781766495e-10	2.20028235667597e-08
rib	14-16	neuroectoderm	-1.10844127248809	4.61133445439527e-10	2.23550093441933e-08
pad	12-14	ectoderm	0.960418645744522	4.64869759728169e-10	2.24667978955395e-08
acj6	16-18	neuroectoderm	-0.202717527650069	5.19387687956147e-10	2.50246086341325e-08
GATAd	12-14	extra-embryonic	-7.24408117574259	5.36923067061572e-10	2.57903688511808e-08
fru	10-12	neuroectoderm	-3.50181707018042	5.41359974812399e-10	2.59242107450559e-08
Lmx1a	14-16	ectoderm	1.32527587601908	5.5735541601906e-10	2.66090623690315e-08
CG3407	16-18	extra-embryonic	-0.996395433949915	5.70182985828951e-10	2.71389822982283e-08
Dbx	12-14	neuroectoderm	-0.165407117160548	5.72337043068938e-10	2.71592082643015e-08
Eip78C	04-06	extra-embryonic	-0.921600972984633	5.86017935685175e-10	2.77246497464068e-08
vnd	08-10	extra-embryonic	-1.01925983150063	6.12667434014136e-10	2.88984005587388e-08
onecut	08-10	extra-embryonic	-1.94117248939114	6.46803635393735e-10	3.03386783925348e-08
bcd	08-10	mesoderm	2.76472199565688	6.47065465174708e-10	3.03386783925348e-08
bcd	16-18	ectoderm	3.54105130211298	6.56928076712962e-10	3.07094324432455e-08
oc	10-12	neuroectoderm	0.183557509191386	6.82723235448185e-10	3.18205752498061e-08
br	06-08	extra-embryonic	-0.673012145576855	7.15708024137337e-10	3.32592483287726e-08
foxo	10-12	extra-embryonic	0.341622538127209	7.47239398779082e-10	3.46220921434308e-08
BEAF-32	10-12	ectoderm	1.20140184851839	7.63767155915886e-10	3.5283796229326e-08
dsx	08-10	extra-embryonic	0.0610776261147295	7.83207978809273e-10	3.60757997746547e-08
Myc	12-14	neuroectoderm	-0.334781186366826	8.06443856902938e-10	3.69381828379123e-08
disco-r	12-14	mesoderm	-0.0610727985086227	8.07261866715532e-10	3.69381828379123e-08
tai	12-14	neuroectoderm	-1.06303965176368	8.08985477573172e-10	3.69381828379123e-08
Abd-B	12-14	ectoderm	0.972047619663299	8.16084218008932e-10	3.71543038036704e-08
Optix	06-08	extra-embryonic	0.251478081868828	8.21843632742415e-10	3.73083755476448e-08
hng1	08-10	extra-embryonic	-3.83310008515357	8.61315583253437e-10	3.89875615739531e-08
scrt	10-12	neuroectoderm	-0.352182899663537	8.74926646088987e-10	3.9489864454367e-08
FoxL1	08-10	mesoderm	0.371425520698613	8.87800588582773e-10	3.99561141686809e-08
kay	12-14	ectoderm	1.38358178684875	1.01300899981835e-09	4.54609496004193e-08
oc	12-14	ectoderm	0.943085560173451	1.02076645451382e-09	4.56785717978591e-08
CG12236	06-08	extra-embryonic	-1.51290676644021	1.0269899722479e-09	4.58265099264141e-08
peb	12-14	neuroectoderm	-1.77065554295963	1.03400333159914e-09	4.60087544742994e-08
dl	12-14	neuroectoderm	-1.93150047856695	1.09389525823199e-09	4.85361944097453e-08
otp	12-14	neuroectoderm	-2.26177090769332	1.16568727559224e-09	5.15759155992319e-08
Su(H)	12-14	ectoderm	0.777045628072674	1.17944641032123e-09	5.20323961055911e-08
sim	08-10	neuroectoderm	0.107566318923548	1.18262974531712e-09	5.20323961055911e-08
ZIPIC	08-10	extra-embryonic	1.41707310324885	1.18859305898641e-09	5.2148690439943e-08
fkh	06-08	extra-embryonic	0.360887085017212	1.2393730048793e-09	5.42251581828388e-08
kni	14-16	neuroectoderm	-0.901326594496498	1.24332431893354e-09	5.42469307708029e-08
exd	16-18	extra-embryonic	0.720083842205109	1.28291652206064e-09	5.58193069584667e-08
bcd	12-14	mesoderm	2.43478812256261	1.28660713080388e-09	5.58252436561785e-08
E(spl)mgamma-HLH	14-16	ectoderm	0.757169849997433	1.31282548535758e-09	5.68059225854311e-08
tap	12-14	ectoderm	0.865230100175748	1.41703047765965e-09	6.11464222873628e-08
CTCF	16-18	extra-embryonic	0.618272727674698	1.42967174232837e-09	6.1522887826717e-08
sqz	14-16	extra-embryonic	1.80543590480192	1.43415022273245e-09	6.15469878373184e-08
ci	16-18	neuroectoderm	-1.49101906483319	1.51422159433212e-09	6.48062086707756e-08
crp	10-12	extra-embryonic	-1.56309077474314	1.53054926519501e-09	6.51675934785769e-08
shn	14-16	ectoderm	1.90523704516011	1.53096339171038e-09	6.51675934785769e-08
CG4854	14-16	extra-embryonic	0.828437270453966	1.57017505218902e-09	6.66560528236025e-08
Atf-2	10-12	extra-embryonic	-0.958324810972025	1.58730307796482e-09	6.7201534893783e-08
Eip93F	14-16	extra-embryonic	-0.10950672421026	1.60760158539427e-09	6.77413935137571e-08
ct	04-06	extra-embryonic	-0.608389978050687	1.60868019231116e-09	6.77413935137571e-08
crc	12-14	ectoderm	0.379246815923991	1.64844325159258e-09	6.92302089646113e-08
E(spl)m5-HLH	14-16	ectoderm	0.601384373392066	1.65991325417745e-09	6.95260199556404e-08
CG33557	08-10	extra-embryonic	-1.41004430603361	1.68407687655285e-09	7.03505199468499e-08
brwl	14-16	extra-embryonic	-0.336563920303919	1.71234730702263e-09	7.13417484122132e-08
bsh	08-10	extra-embryonic	-1.14921940879843	1.75310362575489e-09	7.28465572744234e-08
HGTX	16-18	neuroectoderm	-0.554220172429437	1.9545941853183e-09	8.10047780179277e-08
Cf2	08-10	extra-embryonic	-4.56397235614664	2.01608572985884e-09	8.32905826771594e-08
wor	12-14	ectoderm	-1.36571424668504	2.02035474629132e-09	8.32905826771594e-08
E(spl)mdelta-HLH	14-16	ectoderm	0.924878779161318	2.05370111816837e-09	8.44436739870959e-08
Pfk	10-12	neuroectoderm	-0.707377871525876	2.16178788021384e-09	8.86558805078818e-08
bsh	06-08	extra-embryonic	-1.12167003505842	2.17347076273574e-09	8.89028783080478e-08
btd	14-16	ectoderm	1.44241322735423	2.24988511734299e-09	9.17894689301463e-08
kay	04-06	extra-embryonic	0.194326740810631	2.27461882271914e-09	9.25581291410608e-08
caup	06-08	extra-embryonic	-1.13485485063912	2.34177988384897e-09	9.50447975080512e-08
BEAF-32	16-18	extra-embryonic	2.16166667238645	2.3937381078014e-09	9.69032073691664e-08
her	10-12	ectoderm	0.436812367970239	2.53336807334447e-09	1.02035817717391e-07
da	10-12	ectoderm	-1.37457677656599	2.53351810719949e-09	1.02035817717391e-07
Sp1	06-08	extra-embryonic	-2.0376034505403	2.62225050767005e-09	1.05339357350316e-07
crp	06-08	extra-embryonic	-2.1248346967225	2.64440116719584e-09	1.05958186564146e-07
bcd	08-10	ectoderm	3.29011936884941	2.70386312318909e-09	1.08065084162675e-07
Mad	06-08	extra-embryonic	-1.10859709884049	2.73259685934666e-09	1.08936291547609e-07
svp	04-06	extra-embryonic	-0.801555364097576	2.75454535275532e-09	1.09533275584121e-07
Hr3	06-08	extra-embryonic	-0.433713419367255	2.78177503354858e-09	1.10336718312999e-07
lmd	06-08	extra-embryonic	-5.06711096066153	3.01804747091097e-09	1.19406729535513e-07
slp2	06-08	extra-embryonic	-3.40951091189636	3.05799355012226e-09	1.20683177617513e-07
twi	16-18	extra-embryonic	0.908297515167464	3.16659684255663e-09	1.24655981468764e-07
cad	16-18	extra-embryonic	1.42025910769854	3.32362161040057e-09	1.30510311586404e-07
tgo	12-14	ectoderm	-0.393785342420796	3.61610104311919e-09	1.415504990471e-07
brwl	16-18	extra-embryonic	-0.316262671101438	3.62279879142638e-09	1.415504990471e-07
bin	12-14	mesoderm	0.153046440306272	3.6333035120142e-09	1.41608680553864e-07
zld	08-10	mesoderm	2.78606476942694	3.68776502245760e-09	1.43375557444905e-07
Vsx2	16-18	neuroectoderm	-0.648101394556958	3.87237005156794e-09	1.50181028148093e-07
Eip78C	10-12	extra-embryonic	0.403919850865053	3.97313481233783e-09	1.53709429796528e-07
sna	10-12	ectoderm	-2.25740378321248	4.02270118699371e-09	1.55244637700517e-07
Doc2	10-12	ectoderm	-1.64793637671709	4.18636198332596e-09	1.61164675666914e-07
brk	10-12	extra-embryonic	-1.14909482692453	4.33679164760837e-09	1.66255559812414e-07
kni	12-14	neuroectoderm	-0.804762814277427	4.33977077246385e-09	1.66255559812414e-07
CG6276	16-18	extra-embryonic	2.78035762729349	4.46343037195892e-09	1.70576887718634e-07
CG7386	08-10	extra-embryonic	-1.68245579950727	4.56596286839555e-09	1.74011639698335e-07
Hr83	06-08	extra-embryonic	-3.78817094227967	4.57546362738985e-09	1.74011639698335e-07
ZIPIC	16-18	ectoderm	2.5135073853243	4.98634849060004e-09	1.89180134642161e-07
cic	10-12	extra-embryonic	0.322485759750056	5.31146755550308e-09	2.01029447938041e-07
bin	16-18	extra-embryonic	-0.931267057413308	5.42765299427136e-09	2.04933042262068e-07
lola	16-18	neuroectoderm	-1.74780288365455	5.55898582705384e-09	2.09388466152361e-07
Vsx2	12-14	neuroectoderm	-0.297163848010161	5.57867129483964e-09	2.09627248870924e-07
CG4360	06-08	extra-embryonic	-1.7035322726883	5.61440906263095e-09	2.10466642354998e-07
Stat92E	16-18	ectoderm	0.74952181829855	5.68621656676715e-09	2.12650960986218e-07
Rx	16-18	neuroectoderm	-0.981945222810856	5.97758534136286e-09	2.23016467830847e-07
caup	16-18	neuroectoderm	-1.04160398070537	6.04780308391537e-09	2.25101523789239e-07
CG11617	14-16	extra-embryonic	1.61140745365437	6.09745882721252e-09	2.26413205198646e-07
Lim3	08-10	extra-embryonic	-1.65230504961537	6.2173404233004e-09	2.29828093126349e-07
Hr4	06-08	unknown	-0.720459909772267	6.22555942770041e-09	2.29828093126349e-07
lola	12-14	ectoderm	0.681524081656554	6.2333206641513e-09	2.29828093126349e-07
pad	14-16	neuroectoderm	-0.804291620911652	6.3867925810342e-09	2.34935248408207e-07
repo	06-08	extra-embryonic	-0.687573764487185	6.52257001463229e-09	2.39369175747265e-07
EcR	12-14	extra-embryonic	0.231352855486153	6.71320434378299e-09	2.45790910554311e-07
BEAF-32	16-18	mesoderm	2.00334793248098	6.75429207130048e-09	2.46720152474225e-07
Dbx	14-16	neuroectoderm	-0.22600266101781	7.24817564200963e-09	2.64146391668319e-07
Lim3	06-08	extra-embryonic	-1.61119770569182	7.37058187930324e-09	2.67985485134759e-07
Fer2	08-10	extra-embryonic	-1.13652811418251	8.02351905978548e-09	2.91051764138685e-07
EcR	14-16	extra-embryonic	0.164164643016491	8.17259637804778e-09	2.95776431589854e-07
Eip74EF	10-12	neuroectoderm	-1.21966406819448	8.22653860740273e-09	2.97044234267758e-07
bowl	16-18	mesoderm	0.587176221781522	8.33688130251527e-09	3.00338061051852e-07
grh	12-14	ectoderm	0.520356606730422	8.51514474980412e-09	3.06058074565614e-07
schlank	16-18	mesoderm	0.947979053824242	8.76502366659745e-09	3.14320152354443e-07
CG12155	16-18	extra-embryonic	0.819354402445018	9.06273028022215e-09	3.24255818932686e-07
CrebA	06-08	unknown	-0.66796522378272	9.31139504248057e-09	3.32395640755096e-07
sv	16-18	ectoderm	2.52470822401704	1.06829254325908e-08	3.79962560508359e-07
Lim3	10-12	extra-embryonic	-1.83513982333686	1.06922678897749e-08	3.79962560508359e-07
Lim1	14-16	neuroectoderm	-0.194113418354218	1.07333083655325e-08	3.80559987578824e-07
byn	14-16	extra-embryonic	-1.04113716223569	1.08378468310301e-08	3.83401036430158e-07
Rx	08-10	ectoderm	-3.01401765486843	1.09225918689429e-08	3.85052884380958e-07
danr	08-10	extra-embryonic	-1.42304523002533	1.09335701555935e-08	3.85052884380958e-07
lbe	16-18	mesoderm	2.13320812487955	1.11429055896651e-08	3.91547244064584e-07
Dbx	16-18	neuroectoderm	-0.187935573085272	1.1211694890211e-08	3.93085025983358e-07
opa	14-16	ectoderm	0.818148770870256	1.12928622173114e-08	3.95048968479533e-07
CG12236	16-18	extra-embryonic	1.0773675020463	1.16301293702811e-08	4.05943204486679e-07
slbo	08-10	extra-embryonic	-1.13867537997438	1.17631820670058e-08	4.09676941743814e-07
disco	12-14	mesoderm	-0.416265379767377	1.18849325081151e-08	4.13001404656999e-07
cnc	08-10	extra-embryonic	0.125782910936357	1.19997341066408e-08	4.16070250801341e-07
Kr	12-14	neuroectoderm	-1.18400376736615	1.22249735983627e-08	4.22946388346879e-07
Zif	06-08	extra-embryonic	-0.782255339511474	1.26785177680479e-08	4.37673579302701e-07
svp	12-14	extra-embryonic	-0.964165514057974	1.27287082645763e-08	4.38442589280045e-07
oc	08-10	neuroectoderm	0.221277749953225	1.3349435351445e-08	4.58817464037519e-07
net	12-14	neuroectoderm	1.26731542862889	1.35775221088727e-08	4.65637859746865e-07
ZIPIC	16-18	extra-embryonic	1.57069133550762	1.41240986967243e-08	4.8240265062378e-07
gcm2	12-14	neuroectoderm	0.253620857627039	1.41277913851747e-08	4.8240265062378e-07
sim	10-12	neuroectoderm	0.0829209202795355	1.432785958895e-08	4.88172864563206e-07
bin	10-12	ectoderm	-0.420682723776577	1.47778893186388e-08	5.02416250060301e-07
pb	12-14	neuroectoderm	-1.19325620643891	1.48812759485722e-08	5.04838447784501e-07
mirr	14-16	extra-embryonic	0.98430066327259	1.49556530702838e-08	5.06268195635665e-07
D19B	14-16	ectoderm	0.266901434372898	1.50629388793603e-08	5.08608288427176e-07
Kah	12-14	neuroectoderm	1.3867942393328	1.50895436688778e-08	5.08608288427176e-07
CG12768	14-16	mesoderm	1.69223582707432	1.51363684789151e-08	5.09094089289762e-07
lbe	10-12	extra-embryonic	-1.52731031260018	1.54512225000547e-08	5.18573401299912e-07
CG8319	16-18	mesoderm	1.47669991387361	1.58147997495152e-08	5.29644050459777e-07
Hr4	14-16	extra-embryonic	0.341870340209552	1.67434124604456e-08	5.59550594715361e-07
Bgb	04-06	extra-embryonic	-0.697579185379771	1.73426013447089e-08	5.7834445715784e-07
sima	06-08	neuroectoderm	1.73756919578568	1.89994973350926e-08	6.32256577631992e-07
ovo	16-18	neuroectoderm	-0.588013711520698	1.91266872443478e-08	6.3424564423779e-07
gl	14-16	ectoderm	0.622359311466168	1.91400289914505e-08	6.3424564423779e-07
grh	10-12	ectoderm	0.300865703710209	1.92524337711725e-08	6.36627320513276e-07
CG8319	14-16	ectoderm	0.775196696589087	1.94165101771492e-08	6.40704044858157e-07
CG3407	04-06	extra-embryonic	-1.97897314365429	1.9793130420991e-08	6.51762472793513e-07
CTCF	06-08	extra-embryonic	-0.648510208156091	1.99981873411831e-08	6.57137089054315e-07
CG10904	12-14	ectoderm	0.408363562001716	2.07963902637421e-08	6.81939252343628e-07
bowl	16-18	extra-embryonic	0.395891516890624	2.15717588025395e-08	7.05890865648934e-07
Hand	12-14	mesoderm	0.0587611078379903	2.17603992937462e-08	7.10583350741936e-07
ct	14-16	extra-embryonic	-0.861438075812582	2.24355006985362e-08	7.31108733344207e-07
Coop	12-14	neuroectoderm	-0.442631009348162	2.42253109281506e-08	7.87799086435739e-07
ftz-f1	12-14	extra-embryonic	-1.17690353659975	2.62715480040625e-08	8.52576868801261e-07
zld	08-10	extra-embryonic	1.66180914699831	2.69323748866219e-08	8.72220231637465e-07
dimm	08-10	mesoderm	-0.788337836747597	2.77842140824099e-08	8.97956071177802e-07
D19B	14-16	extra-embryonic	-0.368335852609562	2.82019979997099e-08	9.09586822549165e-07
CG12768	16-18	mesoderm	4.93562921812877	2.84227924088536e-08	9.14162960819506e-07
Lim1	02-04	extra-embryonic	10.8277511716057	2.84602844490188e-08	9.14162960819506e-07
Atf6	12-14	extra-embryonic	0.561940598822008	2.86940204810907e-08	9.19789754482636e-07
CG8281	14-16	extra-embryonic	-0.657004054089752	2.92327639011083e-08	9.35150758848692e-07
otp	06-08	extra-embryonic	-1.52779854484069	3.0822043496743e-08	9.83987473990533e-07
her	12-14	ectoderm	0.288995830503619	3.17359572919613e-08	1.01110888678466e-06
ct	16-18	ectoderm	-0.284424608005561	3.18353428452629e-08	1.01222212564887e-06
zen	16-18	extra-embryonic	2.98529789429249	3.33144829395243e-08	1.05711228996184e-06
sc	12-14	ectoderm	-0.95097499268378	3.35989559011939e-08	1.06398951681462e-06
Ets97D	12-14	neuroectoderm	-0.892433805871185	3.47694416485045e-08	1.09794143074846e-06
Sox14	10-12	ectoderm	1.96349319456989	3.48109016688569e-08	1.09794143074846e-06
Eip93F	12-14	extra-embryonic	-0.173659279183527	3.4931121486638e-08	1.09952530098321e-06
Spps	06-08	extra-embryonic	-1.30158517468714	3.50445940891836e-08	1.10089087871761e-06
ZIPIC	16-18	mesoderm	1.83568444743479	3.51679663664493e-08	1.10256137269026e-06
Dlip3	10-12	neuroectoderm	-0.299389302356031	3.5590215676052e-08	1.113420026857e-06
ci	12-14	neuroectoderm	-0.925047867838038	3.56560943215807e-08	1.113420026857e-06
Eip75B	06-08	extra-embryonic	0.494733729335737	3.89628321432861e-08	1.21426429459245e-06
cad	12-14	neuroectoderm	-1.02518534748509	3.92768627530312e-08	1.22162709556804e-06
Mitf	06-08	extra-embryonic	-0.607779113805754	3.95679837983058e-08	1.22824964727271e-06
onecut	06-08	extra-embryonic	-1.31286104457819	4.00451361080442e-08	1.24060937445572e-06
Dbx	02-04	extra-embryonic	0.906030896932087	4.01815706035186e-08	1.24238568793202e-06
HGTX	12-14	neuroectoderm	-0.326463080750379	4.06003471731831e-08	1.25286768771942e-06
l(1)sc	10-12	ectoderm	-2.05434471584747	4.1063277770007e-08	1.26466843908529e-06
dpn	10-12	ectoderm	1.50013387667816	4.18804920276714e-08	1.28731289291318e-06
Pfk	14-16	neuroectoderm	-0.742606333130396	4.21502353040222e-08	1.29307372250054e-06
Abd-B	14-16	extra-embryonic	1.35183894906189	4.30965083916002e-08	1.31952603763521e-06
Rx	12-14	neuroectoderm	-0.351799172452113	4.37220260320712e-08	1.33607366320183e-06
ZIPIC	14-16	extra-embryonic	1.15839924052282	4.3823699862139e-08	1.33658029851382e-06
GATAd	16-18	extra-embryonic	-5.29445466656335	4.45468821324562e-08	1.35600363886529e-06
rn	14-16	extra-embryonic	3.60199276492856	4.53171433435687e-08	1.37678214796409e-06
Trl	00-02	maternal	-0.803274282741749	4.69785602504088e-08	1.42450240512195e-06
so	10-12	extra-embryonic	-0.647678099699243	4.72883428500869e-08	1.43113295018558e-06
CG18599	12-14	neuroectoderm	-1.02722149860405	4.86999724814899e-08	1.4710201303207e-06
CG4328	06-08	extra-embryonic	-0.810478920961212	4.8843293531724e-08	1.47251748848904e-06
Mef2	06-08	extra-embryonic	0.803275188147307	4.90021048116356e-08	1.4744752112574e-06
E(spl)m5-HLH	16-18	extra-embryonic	0.851949429997766	5.0819462691547e-08	1.52623575620675e-06
exd	12-14	ectoderm	0.48329768063359	5.09266905328914e-08	1.52653726755749e-06
pb	16-18	neuroectoderm	-1.4028973342097	5.17757411712047e-08	1.54903155538307e-06
CG12768	08-10	mesoderm	1.61818202023796	5.29279851293481e-08	1.58049403503169e-06
Eip75B	10-12	extra-embryonic	0.281658347731476	5.60818016221292e-08	1.67149308933356e-06
CG12236	16-18	mesoderm	1.28898518137242	5.73650302261676e-08	1.70650100333791e-06
esg	12-14	neuroectoderm	1.85734952679354	5.76151596371879e-08	1.71070191383991e-06
Optix	08-10	extra-embryonic	0.380968984252999	5.83346920848612e-08	1.72879812939041e-06
peb	14-16	neuroectoderm	-1.35333605613423	6.3769221827513e-08	1.88629598351176e-06
ZIPIC	12-14	mesoderm	1.11936853914801	6.47075611323331e-08	1.91045425320593e-06
gt	08-10	extra-embryonic	-1.08326384329482	6.64972831541017e-08	1.95735321862684e-06
Cf2	10-12	extra-embryonic	-2.81128068467865	6.65452740018294e-08	1.95735321862684e-06
Su(H)	14-16	extra-embryonic	0.806931610771004	6.69910908878375e-08	1.96678329827152e-06
slbo	10-12	extra-embryonic	-1.22271529900267	6.73038790996384e-08	1.97172372171527e-06
ato	16-18	extra-embryonic	1.86804915789235	6.74104309264086e-08	1.97172372171527e-06
Doc2	06-08	ectoderm	0.390853130084022	6.7992972476144e-08	1.9850662057301e-06
sug	10-12	extra-embryonic	0.0949549500380389	6.85102309255729e-08	1.9964567665083e-06
Blimp-1	06-08	extra-embryonic	-0.976585163218239	7.23277952228368e-08	2.10380125845388e-06
Atf6	06-08	extra-embryonic	0.287460552849471	7.38570082060511e-08	2.14431058760156e-06
GATAd	04-06	extra-embryonic	-17.4754510533322	7.51217638250148e-08	2.17700653948249e-06
Gsc	10-12	neuroectoderm	1.38971055259335	7.61525989656713e-08	2.20281560212486e-06
acj6	10-12	neuroectoderm	-0.285815974058704	7.71949225168244e-08	2.22886148524221e-06
Med	10-12	extra-embryonic	-0.406476426965408	7.7339144858233e-08	2.22892834548306e-06
ac	14-16	neuroectoderm	1.15991423551966	7.80606705225732e-08	2.24560247600377e-06
ZIPIC	12-14	extra-embryonic	1.38500841030171	7.82304683357853e-08	2.24637288144457e-06
pdm3	06-08	extra-embryonic	-1.77568013887708	7.84084261426992e-08	2.24737436026164e-06
OdsH	16-18	neuroectoderm	-0.516341027266576	7.8771698288927e-08	2.25206785662731e-06
usp	06-08	extra-embryonic	-0.867679301947773	7.88589368526786e-08	2.25206785662731e-06
dsx	16-18	mesoderm	1.33291744109802	8.02304659874199e-08	2.2842544819053e-06
E(spl)m5-HLH	12-14	ectoderm	0.445175698237811	8.02768494309369e-08	2.2842544819053e-06
bcd	10-12	extra-embryonic	2.44261624977326	8.12465955498732e-08	2.30766776908112e-06
Mes2	16-18	extra-embryonic	-3.28256615803679	8.56522437729753e-08	2.42841117859589e-06
ken	08-10	extra-embryonic	-0.953807887084013	8.95704097205393e-08	2.53492328915407e-06
phol	16-18	ectoderm	1.04888616913986	9.1260584724202e-08	2.57811151845871e-06
HLH54F	12-14	ectoderm	-2.93350291714598	9.15171852121942e-08	2.58071890148642e-06
hkb	10-12	extra-embryonic	-0.917052856226052	9.21473125392608e-08	2.59383125099314e-06
Hsf	08-10	extra-embryonic	-0.359060277490143	9.44008777455902e-08	2.65251267754917e-06
Dys	16-18	neuroectoderm	-0.491002503352807	9.55884943251554e-08	2.68108657208074e-06
ci	14-16	neuroectoderm	-0.907021525450632	1.00194648037586e-07	2.80527154496679e-06
HGTX	02-04	extra-embryonic	0.876510506371188	1.00878774293776e-07	2.81940019187249e-06
tll	14-16	extra-embryonic	-0.610868730700761	1.02480794572842e-07	2.85908675018762e-06
Ubx	02-04	extra-embryonic	0.979648646649639	1.04154446291882e-07	2.9006274608273e-06
Abd-B	08-10	extra-embryonic	0.850834137203779	1.04765108466777e-07	2.91247001537641e-06
gcm2	08-10	mesoderm	0.305823758448428	1.08334495381205e-07	3.00637794867949e-06
CG12605	12-14	neuroectoderm	-0.615605411290012	1.08891159272166e-07	3.01333738515665e-06
ac	12-14	neuroectoderm	1.1752395778553	1.08968971462977e-07	3.01333738515665e-06
shn	12-14	neuroectoderm	-0.454864312326992	1.09641763951245e-07	3.02661368432726e-06
Oli	08-10	ectoderm	-1.00954539986022	1.12466994669367e-07	3.09915628995045e-06
srp	04-06	extra-embryonic	0.120021493661829	1.16307355116966e-07	3.19936887359402e-06
Atf6	08-10	extra-embryonic	0.337214784663563	1.17443483245524e-07	3.22497341142909e-06
ac	10-12	ectoderm	-1.30695558716963	1.21176007504067e-07	3.32166064549106e-06
scrt	14-16	ectoderm	-0.792066493575156	1.22363542532624e-07	3.34836962118454e-06
byn	06-08	unknown	-0.98624563394044	1.30611762156485e-07	3.56489058975782e-06
Usf	08-10	extra-embryonic	-0.812510630444565	1.30730055370249e-07	3.56489058975782e-06
Su(H)	14-16	ectoderm	0.762890550333914	1.31351228735015e-07	3.57562174998419e-06
E(spl)mbeta-HLH	12-14	neuroectoderm	-0.590535714734585	1.32052512193249e-07	3.58849274916846e-06
ase	10-12	ectoderm	-1.53287357887689	1.44644920950475e-07	3.92389943587066e-06
acj6	02-04	extra-embryonic	1.13045614012396	1.5102338173179e-07	4.08986940838142e-06
CG5180	16-18	extra-embryonic	0.604852226752903	1.52375479659615e-07	4.11938323410254e-06
scrt	06-08	extra-embryonic	-0.863412603106721	1.52914140213584e-07	4.12684261225903e-06
dpn	16-18	ectoderm	1.04004318092513	1.56913139490522e-07	4.22750374267174e-06
Eip93F	12-14	ectoderm	1.76565360141822	1.594954594407e-07	4.28971777642993e-06
Kr	14-16	neuroectoderm	-1.25415282376619	1.70982775105188e-07	4.5908144420123e-06
Mef2	10-12	extra-embryonic	1.34331846085214	1.72119407632245e-07	4.61344630662061e-06
ara	10-12	extra-embryonic	1.22817997162231	1.76815900215782e-07	4.73125612383183e-06
schlank	16-18	neuroectoderm	-0.394187732638293	1.83417891307002e-07	4.89956601829776e-06
opa	08-10	ectoderm	1.98385916778349	1.85313716163215e-07	4.94180397245437e-06
esg	10-12	ectoderm	-1.75881343463089	1.86624680571056e-07	4.96832857242302e-06
zen2	16-18	neuroectoderm	2.00613215084555	1.89455514470322e-07	5.03515696410381e-06
CG34031	04-06	extra-embryonic	-0.489353819877435	1.90766801270195e-07	5.05550444967286e-06
pnt	14-16	neuroectoderm	-0.671529239586583	1.9086484616133e-07	5.05550444967286e-06
dimm	06-08	extra-embryonic	-0.641014685801869	1.95826808003637e-07	5.17820147022412e-06
CG3919	16-18	extra-embryonic	2.6388522103795	1.99162864691326e-07	5.25756490034732e-06
exex	08-10	extra-embryonic	-1.68981191188974	2.0259826212662e-07	5.33928003896446e-06
lmd	10-12	extra-embryonic	-2.61637543535537	2.09943644007747e-07	5.52359265733615e-06
tap	16-18	extra-embryonic	1.63148948371317	2.10414891870466e-07	5.52673362309266e-06
srp	10-12	extra-embryonic	0.177056722789506	2.16627927921473e-07	5.68042548224135e-06
side	08-10	extra-embryonic	-1.05387426749244	2.24093975104259e-07	5.866406778271e-06
tap	10-12	extra-embryonic	2.07151178399154	2.37953996986125e-07	6.21887426066734e-06
net	14-16	neuroectoderm	1.18444875721938	2.4097498743299e-07	6.28736566048169e-06
ci	08-10	extra-embryonic	-2.28608372301246	2.55317120874274e-07	6.65052407557582e-06
slbo	08-10	neuroectoderm	-0.995893775495176	2.60974064446538e-07	6.7866219044069e-06
Xrp1	16-18	ectoderm	-0.448015763458069	2.63857842955714e-07	6.85027295752958e-06
repo	14-16	neuroectoderm	0.151061547992196	2.65358690629277e-07	6.87786956058425e-06
jim	16-18	extra-embryonic	39.1851476540642	2.67705305997399e-07	6.92726069407109e-06
unc-4	14-16	neuroectoderm	-0.469797645659439	2.74945859617508e-07	7.10291877798058e-06
br	14-16	ectoderm	-1.12682104272498	2.76529002791603e-07	7.13208710484025e-06
Ets65A	12-14	neuroectoderm	0.394290328126946	2.81816839047973e-07	7.25655260807626e-06
opa	02-04	extra-embryonic	-0.136553445448566	2.85123237149049e-07	7.32021542503227e-06
tai	14-16	neuroectoderm	-0.79758874691278	2.85487394875065e-07	7.32021542503227e-06
Fer3	16-18	extra-embryonic	1.1190565200764	2.85687404058368e-07	7.32021542503227e-06
brk	16-18	ectoderm	1.16744389682936	2.95758525049327e-07	7.56592695920158e-06
FoxL1	14-16	mesoderm	0.524761059670533	3.08944523105511e-07	7.89039288523295e-06
sc	12-14	neuroectoderm	0.87799696998737	3.22213518959899e-07	8.20987233799293e-06
FoxP	12-14	ectoderm	1.20613639977345	3.22498964317925e-07	8.20987233799293e-06
Ets65A	12-14	ectoderm	1.01852516871138	3.27618320297067e-07	8.32670057751785e-06
rn	10-12	extra-embryonic	3.18696065902191	3.31647366032696e-07	8.41548494067134e-06
zld	06-08	extra-embryonic	2.0260456239185	3.32927072184408e-07	8.4343314883879e-06
D19A	06-08	extra-embryonic	-0.903623030414444	3.34670972386074e-07	8.46485823392602e-06
hb	04-06	extra-embryonic	-0.207751053436973	3.47353121820248e-07	8.77150399426147e-06
dsx	06-08	extra-embryonic	0.109228517136337	3.51847761494613e-07	8.87074284076387e-06
vnd	06-08	extra-embryonic	-1.2031523472683	3.61740088941689e-07	9.10553137340883e-06
Abd-B	12-14	extra-embryonic	1.25409706195305	3.64391819763909e-07	9.15760370085076e-06
Clk	08-10	extra-embryonic	0.665736932955212	3.65023788445697e-07	9.15883170146416e-06
bowl	14-16	ectoderm	-0.361195717445101	3.78245978279425e-07	9.47545387692971e-06
hb	06-08	extra-embryonic	-0.157067523085729	4.05758734590867e-07	1.01484911532146e-05
pad	14-16	ectoderm	0.769027614937748	4.07767305856954e-07	1.01825136297221e-05
Vsx2	10-12	neuroectoderm	-0.507371675369863	4.1019133461953e-07	1.02267861791571e-05
pho	16-18	extra-embryonic	0.951232229143593	4.39411520839121e-07	1.09379346399684e-05
CG4328	08-10	extra-embryonic	-0.842074878713623	4.46920897434946e-07	1.11068710903268e-05
sqz	12-14	extra-embryonic	1.03834616412759	4.47612491257202e-07	1.11068710903268e-05
HLH54F	12-14	neuroectoderm	2.10588188757821	4.48683693182417e-07	1.1111140535734e-05
CrebA	14-16	extra-embryonic	0.309461080654995	4.49199353166812e-07	1.1111140535734e-05
Sox14	12-14	neuroectoderm	-1.34168074992181	4.5182443394139e-07	1.11585006036437e-05
bap	14-16	ectoderm	0.601002280075424	4.54918571063138e-07	1.1217277858224e-05
HGTX	14-16	neuroectoderm	-0.313855787380015	4.58946997217035e-07	1.12988722339937e-05
luna	12-14	neuroectoderm	0.318198359261643	4.61738414710423e-07	1.13385491701513e-05
bcd	08-10	extra-embryonic	2.17187895017383	4.62002385490345e-07	1.13385491701513e-05
slbo	12-14	extra-embryonic	-1.67907930495618	4.7917640005999e-07	1.17416906641845e-05
HHEX	06-08	extra-embryonic	-1.39563937425594	4.92793926073209e-07	1.20565641695201e-05
opa	10-12	ectoderm	0.861840669697416	5.11334989223545e-07	1.24898821138817e-05
ERR	16-18	mesoderm	1.71456322026077	5.12095504000753e-07	1.24898821138817e-05
CG5180	04-06	extra-embryonic	-0.555695268063872	5.24077428698745e-07	1.2762301042746e-05
slou	02-04	extra-embryonic	0.87913006909929	5.2885110978732e-07	1.2858613593544e-05
CTCF	10-12	ectoderm	0.353027535496582	5.32363547827359e-07	1.29240096533606e-05
Six4	12-14	extra-embryonic	-1.1222241000675	5.3883190508278e-07	1.30608529832334e-05
btd	10-12	extra-embryonic	-1.45842940673053	5.54790134088577e-07	1.34269470510466e-05
cyc	06-08	extra-embryonic	-1.02260719707689	5.66131911258653e-07	1.36803598925225e-05
Myc	14-16	ectoderm	0.383316513062613	5.71146854143982e-07	1.37803435300146e-05
slbo	06-08	extra-embryonic	-0.975784765674504	6.12798827148872e-07	1.47481225259455e-05
mirr	10-12	extra-embryonic	0.904995324153821	6.131357999263e-07	1.47481225259455e-05
repo	08-10	extra-embryonic	-0.656677295281211	6.24340322565605e-07	1.49946688784984e-05
vvl	06-08	extra-embryonic	-1.1683567891648	6.27167637341134e-07	1.50395756942247e-05
tgo	04-06	extra-embryonic	-1.07385424627769	6.31674225056253e-07	1.51245534343881e-05
Mef2	08-10	mesoderm	0.390340948614549	6.37895465709917e-07	1.52502649618047e-05
E(spl)mdelta-HLH	12-14	ectoderm	0.576518414768059	6.4251437465517e-07	1.5337345414451e-05
ovo	14-16	mesoderm	0.492122347868221	6.43722407367702e-07	1.53428647231024e-05
Med	16-18	extra-embryonic	0.568600438397337	6.59052032128879e-07	1.56844398009823e-05
CG12236	16-18	ectoderm	1.14431373159831	6.68054499359053e-07	1.58746324076137e-05
erm	16-18	extra-embryonic	0.897630292758249	6.90151669381799e-07	1.63672397523705e-05
Mitf	12-14	extra-embryonic	0.337606760281829	6.91480764393673e-07	1.63672397523705e-05
phol	12-14	ectoderm	0.63752738682636	6.91911071215001e-07	1.63672397523705e-05
CG33557	06-08	extra-embryonic	-1.12503964403623	7.06216170064152e-07	1.66805073431543e-05
Su(H)	12-14	extra-embryonic	0.900674179692984	7.42700165021688e-07	1.75159031411346e-05
vvl	08-10	extra-embryonic	-1.55654262842265	7.48395925209867e-07	1.76237703107517e-05
D	10-12	extra-embryonic	-0.900401687487759	7.5332762209678e-07	1.77133487429253e-05
so	10-12	endoderm	-12.4800225684338	7.74754693767012e-07	1.81899431614327e-05
dimm	08-10	extra-embryonic	-1.10372012079889	8.08643584629238e-07	1.89572608713007e-05
Usf	10-12	extra-embryonic	-0.608562575668472	8.4933809769283e-07	1.98815998516562e-05
esg	14-16	neuroectoderm	1.50000676506861	8.54995338410406e-07	1.99842437208516e-05
CG7368	10-12	extra-embryonic	-1.78556190401112	8.58496955806959e-07	2.00362729344129e-05
hng1	06-08	extra-embryonic	-1.08588549814233	8.67444141875052e-07	2.02150521312039e-05
Aef1	10-12	ectoderm	-1.4403273933738	8.84350452706511e-07	2.05785074972758e-05
esg	14-16	ectoderm	-1.55338742351965	8.90213664862457e-07	2.06842988668559e-05
ERR	14-16	ectoderm	0.417615106841563	9.09895357800157e-07	2.11103787074846e-05
Bgb	10-12	extra-embryonic	-0.412671357423183	9.17115564306785e-07	2.12465105731072e-05
cad	14-16	neuroectoderm	-0.863861782175453	9.23837140370318e-07	2.13707068686253e-05
Cf2	16-18	mesoderm	1.55115707395422	9.30201395876108e-07	2.14862843015089e-05
twi	12-14	mesoderm	-0.747188228544694	9.53639230874336e-07	2.19953177670238e-05
phol	10-12	ectoderm	0.639708667284227	9.59154248804765e-07	2.20675671630425e-05
l(3)neo38	04-06	unknown	-0.603637717271831	9.59581611533585e-07	2.20675671630425e-05
bsh	16-18	neuroectoderm	-0.207631524334054	9.73654265091537e-07	2.23584613184105e-05
ab	08-10	extra-embryonic	1.08144219904793	9.87811429949616e-07	2.26504439857206e-05
pdm3	04-06	extra-embryonic	-1.27609906599234	1.00312850923159e-06	2.29358698346416e-05
Met	10-12	neuroectoderm	0.415388995741796	1.00317963814852e-06	2.29358698346416e-05
ato	06-08	neuroectoderm	0.243219826311211	1.00877394409194e-06	2.30302504939711e-05
GATAd	14-16	extra-embryonic	-3.92488465487321	1.01207452313539e-06	2.30720675397498e-05
Dlip3	10-12	ectoderm	-0.560154726390007	1.01730008978873e-06	2.31575833482777e-05
CG3065	06-08	extra-embryonic	-1.41611964040924	1.02845971019452e-06	2.33344728669616e-05
btd	12-14	ectoderm	1.06144556197047	1.02875273187439e-06	2.33344728669616e-05
CrebA	10-12	ectoderm	0.0810016655117003	1.0295275798564e-06	2.33344728669616e-05
ind	16-18	neuroectoderm	1.13878090832941	1.06071579058205e-06	2.40067189087497e-05
Xrp1	14-16	extra-embryonic	-0.542806121519297	1.0843569776067e-06	2.45064676939115e-05
grh	12-14	mesoderm	0.717835592557456	1.09356924669754e-06	2.46791553992503e-05
exex	16-18	mesoderm	3.22119929826747	1.12614589524392e-06	2.53689033015063e-05
repo	02-04	extra-embryonic	0.597625804711288	1.12736324597004e-06	2.53689033015063e-05
ind	02-04	extra-embryonic	-1.15817194159146	1.13006574369692e-06	2.5393337104789e-05
Lim3	12-14	extra-embryonic	-2.09114672853881	1.14393523591424e-06	2.56682725007214e-05
hkb	12-14	ectoderm	0.46379042911508	1.16038079044265e-06	2.60001441875644e-05
CTCF	02-04	ectoderm	1.261406616038	1.16679444693671e-06	2.61066102251209e-05
Ets98B	00-02	maternal	-0.410340863733526	1.16907563078905e-06	2.6120442294173e-05
tai	14-16	ectoderm	-0.433032154219748	1.20146721402895e-06	2.68060305834556e-05
CG4854	10-12	extra-embryonic	0.73192085180808	1.21694121863689e-06	2.70819910663802e-05
l(3)neo38	06-08	ectoderm	-2.52911216428895	1.2172843759384e-06	2.70819910663802e-05
cnc	10-12	extra-embryonic	0.121509422837471	1.2231353559414e-06	2.71736733179231e-05
CG32532	12-14	neuroectoderm	-0.291641503971065	1.23524798169888e-06	2.73846115097788e-05
pb	02-04	extra-embryonic	2.93500628437964	1.2361169899047e-06	2.73846115097788e-05
Klf15	16-18	neuroectoderm	0.635469348254548	1.2545388403982e-06	2.77535796706121e-05
CG3407	06-08	unknown	-0.571309681899762	1.257553868369e-06	2.77811513508747e-05
vri	04-06	extra-embryonic	-0.484967395662426	1.2616216360998e-06	2.78318694357017e-05
Ubx	16-18	neuroectoderm	-0.558672383624007	1.27921834077966e-06	2.8180480334679e-05
lbl	06-08	extra-embryonic	-1.09154105388832	1.301288424042e-06	2.86265227961172e-05
D	12-14	ectoderm	0.735772444424417	1.32851340113348e-06	2.91845594288162e-05
dl	16-18	extra-embryonic	-1.297458479895	1.37063068016063e-06	3.0067731973859e-05
Med	12-14	ectoderm	0.243556698490843	1.40336786951062e-06	3.07429555458903e-05
D	08-10	extra-embryonic	-1.24209879152939	1.42150956502437e-06	3.109700659866e-05
NK7.1	14-16	neuroectoderm	0.17374836056166	1.42856100459353e-06	3.12077993034084e-05
sv	16-18	extra-embryonic	3.02473014350118	1.44944869550541e-06	3.16201259170882e-05
disco-r	14-16	ectoderm	-0.413408786072427	1.45303983064072e-06	3.16545029401855e-05
jigr1	10-12	extra-embryonic	0.992188350785071	1.46235022292438e-06	3.18132063039796e-05
dl	10-12	neuroectoderm	-0.918030463457394	1.49633660703461e-06	3.25075506040009e-05
sc	14-16	neuroectoderm	0.904039782529852	1.50697299658898e-06	3.26934044992033e-05
sr	06-08	extra-embryonic	-1.73351431734798	1.53091840824661e-06	3.3167083363213e-05
Hmx	12-14	neuroectoderm	-0.494279170530741	1.56065446099161e-06	3.37647377669356e-05
Hr51	16-18	ectoderm	-0.414410868920582	1.56795785313401e-06	3.38760852808472e-05
Cf2	12-14	mesoderm	0.660083492037947	1.60535568761478e-06	3.46364310238534e-05
CG8765	04-06	extra-embryonic	-1.00119082717424	1.62358253117423e-06	3.49816334940379e-05
slbo	14-16	extra-embryonic	-1.59348914894639	1.62830267732779e-06	3.50352741819008e-05
otp	08-10	extra-embryonic	-1.99849537251543	1.633620492656e-06	3.50877103646454e-05
vnd	10-12	extra-embryonic	-1.12907513506752	1.63520748627494e-06	3.50877103646454e-05
fkh	12-14	ectoderm	0.549006067235133	1.6467204436303e-06	3.52611296965083e-05
erm	02-04	extra-embryonic	0.960933017063274	1.64777928294627e-06	3.52611296965083e-05
Rx	10-12	neuroectoderm	-0.284534960568965	1.65926947596292e-06	3.54587015768022e-05
CG42741	10-12	neuroectoderm	-4.69631146739875	1.69768729193885e-06	3.62303998566353e-05
ZIPIC	04-06	extra-embryonic	1.12173152301951	1.70121666522882e-06	3.62564588341235e-05
knrl	12-14	extra-embryonic	-0.408423450904819	1.80270923571257e-06	3.8367417297205e-05
D19A	10-12	ectoderm	-0.495462520839599	1.82503311362546e-06	3.87899798588838e-05
CTCF	16-18	ectoderm	0.549075007220833	1.88113663914625e-06	3.99283962041489e-05
exex	06-08	extra-embryonic	-1.01840200381129	1.90214183121964e-06	4.03197594372022e-05
Pfk	06-08	extra-embryonic	-0.56565491248662	1.92575359276675e-06	4.07488929237137e-05
kay	10-12	extra-embryonic	0.66787652839717	1.92757544039723e-06	4.07488929237137e-05
Kr	10-12	extra-embryonic	1.49780651059136	1.95136124470815e-06	4.11962783207406e-05
hb	02-04	extra-embryonic	-0.522532947258932	1.95549422814552e-06	4.12281179080292e-05
CG4404	12-14	extra-embryonic	-1.01682622708209	1.96959773746772e-06	4.14698011560395e-05
zen	10-12	extra-embryonic	2.38234521199703	1.9895255269974e-06	4.18333031493281e-05
CG4854	12-14	mesoderm	0.70804438661103	1.99588876845009e-06	4.18875660460084e-05
Fer2	06-08	unknown	-0.650416677828079	1.99743980190108e-06	4.18875660460084e-05
Jra	12-14	ectoderm	0.588199162663873	2.00383582416277e-06	4.19656657201661e-05
HHEX	08-10	extra-embryonic	-1.53897379748615	2.0243007359431e-06	4.23378051390922e-05
CG8765	10-12	extra-embryonic	-0.757694796538599	2.03376858692719e-06	4.24792595676402e-05
Lim1	10-12	neuroectoderm	-0.141956698350519	2.04113611829614e-06	4.25765272378187e-05
cad	10-12	neuroectoderm	-1.27338098857483	2.05879698750966e-06	4.28879632398067e-05
Dbx	10-12	neuroectoderm	-0.125659174439604	2.1262878173591e-06	4.42352354268336e-05
Eip78C	12-14	extra-embryonic	0.213701275411075	2.1621194228722e-06	4.49211769511292e-05
ZIPIC	06-08	extra-embryonic	1.30351353565522	2.19719111565664e-06	4.55895387762469e-05
her	02-04	ectoderm	-1.01408545749667	2.20122636972356e-06	4.56130113314617e-05
Gsc	14-16	ectoderm	0.617658498029315	2.25831328350737e-06	4.67342908353759e-05
sage	06-08	extra-embryonic	-2.89866084516295	2.27518291425894e-06	4.69659047322345e-05
Vsx2	02-04	extra-embryonic	1.21361696401936	2.27548567525501e-06	4.69659047322345e-05
amos	02-04	extra-embryonic	-0.247266602008307	2.28791537802369e-06	4.71604814207587e-05
fru	08-10	extra-embryonic	-4.681548618302	2.29304682686094e-06	4.72043073519066e-05
cic	12-14	neuroectoderm	0.345404841198011	2.35699657131972e-06	4.84471340220922e-05
bcd	10-12	mesoderm	1.95218835835449	2.35958856095375e-06	4.84471340220922e-05
Eip93F	16-18	ectoderm	4.46268822360919	2.37555714247342e-06	4.87113264188381e-05
ap	12-14	neuroectoderm	-0.977642529488636	2.40580958319019e-06	4.92673417511973e-05
fkh	12-14	extra-embryonic	0.266142695001413	2.41353245297197e-06	4.93611383318109e-05
tai	10-12	ectoderm	-0.388140513658406	2.42257823418295e-06	4.94817117351257e-05
so	12-14	ectoderm	-0.42682926865102	2.44479100654694e-06	4.98705614803024e-05
CG12605	08-10	ectoderm	-3.0288821692352	2.48843236719888e-06	5.06949509618584e-05
CG11294	16-18	neuroectoderm	2.64744771714231	2.51780338013322e-06	5.12268622950161e-05
ab	10-12	extra-embryonic	1.06848026664994	2.53608564390799e-06	5.15320791835224e-05
amos	04-06	extra-embryonic	2.63432739323266	2.54265292863894e-06	5.15987720285941e-05
D	16-18	mesoderm	1.1993683974785	2.55603463378855e-06	5.1803401281183e-05
Lim1	12-14	ectoderm	1.20399141460306	2.58424621066319e-06	5.23076742666067e-05
CG5953	10-12	extra-embryonic	0.163519021338711	2.61398392714819e-06	5.28415000562634e-05
CG5180	08-10	extra-embryonic	-0.626831737467136	2.63776452999627e-06	5.32536856974953e-05
Dr	06-08	extra-embryonic	-0.449708843755854	2.67223049319984e-06	5.38802623320795e-05
Dfd	12-14	ectoderm	0.318960127954186	2.68813450597069e-06	5.41314470324123e-05
CG34031	02-04	extra-embryonic	1.51081491939767	2.69900982540268e-06	5.42808544527527e-05
E(spl)m7-HLH	14-16	ectoderm	0.621292448396559	2.71159234091644e-06	5.4464169947282e-05
Dll	06-08	extra-embryonic	-0.683399331739309	2.71507440934682e-06	5.44644620020568e-05
EcR	06-08	unknown	-0.606548908282285	2.79472349914515e-06	5.59907168381032e-05
PHDP	02-04	extra-embryonic	3.28982504524505	2.80561439023685e-06	5.61373060222297e-05
lbl	08-10	extra-embryonic	-1.36387058959802	2.84643134701534e-06	5.68815485592493e-05
HHEX	02-04	extra-embryonic	2.46987714815705	2.87663511612639e-06	5.7361629757653e-05
Fer2	06-08	extra-embryonic	-0.539362966299629	2.87775923149109e-06	5.7361629757653e-05
CG8319	12-14	ectoderm	0.671369455740159	2.91859574916291e-06	5.81018801420809e-05
bin	04-06	extra-embryonic	-0.7974512829644	2.95565158515362e-06	5.87650879088707e-05
Mef2	14-16	ectoderm	1.13843811853981	2.9644789386045e-06	5.88660817808607e-05
slp1	12-14	extra-embryonic	-1.79067828231882	3.024681011257e-06	5.9985687681583e-05
CTCF	10-12	extra-embryonic	-0.358997847530219	3.05565974593991e-06	6.05236413990898e-05
dl	14-16	neuroectoderm	-2.64897872008768	3.07436009937008e-06	6.08173477088234e-05
Hnf4	08-10	extra-embryonic	0.121190884008596	3.09486085676028e-06	6.11458861347594e-05
grh	16-18	mesoderm	1.18565728457395	3.1596075673955e-06	6.2346678468695e-05
Rx	14-16	neuroectoderm	-0.312653357305445	3.1816195378059e-06	6.26347520371893e-05
ap	08-10	ectoderm	0.0872514319813991	3.18218196509054e-06	6.26347520371893e-05
CG10904	08-10	extra-embryonic	-0.814254366854387	3.21505810588094e-06	6.32026503993391e-05
Mef2	12-14	neuroectoderm	0.780935365432212	3.28727493299699e-06	6.45415342157296e-05
Sox15	16-18	extra-embryonic	-0.98735758976102	3.34852411917495e-06	6.56620079149576e-05
side	06-08	extra-embryonic	-0.794016353527616	3.3648288963411e-06	6.58994606918075e-05
scrt	06-08	unknown	0.280878822877773	3.40018034216653e-06	6.65088824836982e-05
disco-r	06-08	extra-embryonic	-0.470861183254281	3.41549541961139e-06	6.67253564127315e-05
Lim3	16-18	neuroectoderm	-0.763100326174925	3.45340407464413e-06	6.73821339135843e-05
amos	16-18	mesoderm	1.51541835948908	3.46642241385352e-06	6.75522293478874e-05
cnc	06-08	extra-embryonic	0.104674941909968	3.49016743330259e-06	6.79306813815164e-05
Hr83	12-14	mesoderm	2.62492106518786	3.51258201866208e-06	6.82823338702045e-05
mio	06-08	extra-embryonic	-1.25728520372796	3.58742507223717e-06	6.96510328920015e-05
Oli	02-04	ectoderm	0.333036915492051	3.60665971360329e-06	6.99380297797122e-05
bsh	04-06	extra-embryonic	-0.852913172657266	3.64532515949038e-06	7.06006439952102e-05
unc-4	16-18	neuroectoderm	-0.294220392328341	3.68961688923983e-06	7.13704587183375e-05
CG8281	12-14	extra-embryonic	-0.59245576974677	3.70345116434963e-06	7.15499476487573e-05
her	16-18	extra-embryonic	0.418864790670359	3.73924529293482e-06	7.21527344178466e-05
NK7.1	04-06	extra-embryonic	0.536628194969731	3.75133351341934e-06	7.22202253707468e-05
Optix	14-16	ectoderm	0.44570123065067	3.75193887454825e-06	7.22202253707468e-05
pad	16-18	extra-embryonic	0.943247216801414	3.80410262563901e-06	7.31346878101738e-05
ZIPIC	14-16	mesoderm	1.09823410971651	3.87421146519193e-06	7.43914908114544e-05
Eip74EF	12-14	ectoderm	1.15653293397979	3.87901086080004e-06	7.43927027968085e-05
lola	12-14	mesoderm	-0.425809104888256	3.88988791497486e-06	7.45103286347684e-05
ERR	12-14	extra-embryonic	0.202548945311612	3.91544423608276e-06	7.49085050135833e-05
Lmx1a	16-18	extra-embryonic	1.23389489734202	3.93102178615562e-06	7.51150355172096e-05
Mnt	10-12	neuroectoderm	0.329062557877	4.00144037375517e-06	7.63677083239033e-05
cyc	06-08	unknown	-1.01871437458094	4.09674460473082e-06	7.80917081389647e-05
CG4854	14-16	mesoderm	0.706105610586914	4.15259042360092e-06	7.90602882224239e-05
Stat92E	14-16	extra-embryonic	1.56040091049821	4.19481428707274e-06	7.97674915339607e-05
aop	08-10	extra-embryonic	5.92330018172104	4.24395149834423e-06	8.06042880102695e-05
Ets97D	14-16	neuroectoderm	-0.660439723613349	4.27359452430626e-06	8.0991594010161e-05
phol	14-16	neuroectoderm	-0.544827872309171	4.27465661389339e-06	8.0991594010161e-05
Xrp1	02-04	extra-embryonic	0.583242791046394	4.30965203343825e-06	8.15200989198645e-05
lbe	16-18	neuroectoderm	-1.2690376509033	4.31293068074154e-06	8.15200989198645e-05
vri	16-18	extra-embryonic	-0.5135127352735	4.35325828561942e-06	8.21834469858465e-05
CG12236	02-04	ectoderm	-4.30894591082656	4.38268200576432e-06	8.2639599357191e-05
da	12-14	neuroectoderm	0.701023600073764	4.43532879465124e-06	8.3431123901516e-05
sima	08-10	neuroectoderm	2.00155221654883	4.43614538114622e-06	8.3431123901516e-05
Kah	10-12	neuroectoderm	-0.293933535758539	4.44059461269927e-06	8.3431123901516e-05
ind	14-16	neuroectoderm	0.69388865817481	4.47499936775224e-06	8.38962143358614e-05
Atf6	04-06	extra-embryonic	0.20888316732482	4.47889403204495e-06	8.38962143358614e-05
l(1)sc	12-14	neuroectoderm	1.03670414500049	4.48624941813664e-06	8.38962143358614e-05
Kah	14-16	neuroectoderm	1.2542564562698	4.48671420653999e-06	8.38962143358614e-05
Mef2	12-14	ectoderm	0.931797630981907	4.49894486698084e-06	8.40248835025779e-05
Mnt	06-08	extra-embryonic	0.35366520662989	4.51583797418528e-06	8.42402221621474e-05
bcd	14-16	extra-embryonic	1.88346321486024	4.5297700720908e-06	8.43998796231674e-05
BEAF-32	14-16	extra-embryonic	0.905318656172485	4.60974044897763e-06	8.57323007542663e-05
Jra	12-14	neuroectoderm	0.833972759762386	4.61219800963615e-06	8.57323007542663e-05
Kah	08-10	ectoderm	0.575147632702419	4.62291391513401e-06	8.58299159160873e-05
CG7368	16-18	neuroectoderm	1.21291767514029	4.82100114568124e-06	8.94019657558621e-05
schlank	12-14	mesoderm	-0.32236456568104	4.85797637206238e-06	8.99814090518676e-05
fkh	08-10	ectoderm	1.47569355770514	4.91928339349547e-06	9.10096398841383e-05
CG9876	06-08	extra-embryonic	-0.992585549509616	4.98725532031626e-06	9.21586109602441e-05
mamo	10-12	extra-embryonic	-1.60012551309769	5.00488219707327e-06	9.23756576609046e-05
CG10904	16-18	ectoderm	0.895369128152603	5.01361590908943e-06	9.24282454038354e-05
pnt	12-14	neuroectoderm	-0.450420665408306	5.0342750553085e-06	9.27003028062493e-05
Xrp1	06-08	extra-embryonic	-0.83200917794576	5.11556796869996e-06	9.40869157896608e-05
Spps	14-16	ectoderm	0.832654557671906	5.18667781464566e-06	9.52832145434379e-05
otp	06-08	unknown	-1.92175851737838	5.19463867754619e-06	9.53179786310957e-05
CG8319	08-10	extra-embryonic	-1.51995404657897	5.27876997480725e-06	9.67487047774766e-05
GATAe	10-12	endoderm	1.25812835908346	5.31698971247321e-06	9.73356147014181e-05
E(spl)mdelta-HLH	12-14	neuroectoderm	-0.584867670771875	5.36674732935333e-06	9.81321307359171e-05
D	10-12	mesoderm	1.05495665695938	5.40147617469302e-06	9.86523096231434e-05
scrt	04-06	extra-embryonic	-0.805208617658549	5.46730628374044e-06	9.97386524955994e-05
her	16-18	ectoderm	0.519198134607695	5.62961709637009e-06	0.000102580505490354
CG12236	14-16	neuroectoderm	-0.664802866666219	5.68169974510207e-06	0.000103409568825398
Vsx1	12-14	neuroectoderm	-1.7061737195205	5.70874825592087e-06	0.000103781607471932
ci	14-16	ectoderm	1.10066940621768	5.74437972051037e-06	0.000104308638462493
Atf6	10-12	extra-embryonic	0.578977133448787	5.90131758694048e-06	0.000107034636649046
exd	14-16	ectoderm	0.398359170055425	5.92682715498468e-06	0.000107373326555184
Fer1	16-18	extra-embryonic	1.03817344672555	5.97223456274559e-06	0.000108071299858347
cnc	12-14	mesoderm	0.43553361129047	6.03951458785691e-06	0.000109163009932645
E(spl)mgamma-HLH	12-14	ectoderm	0.544522553030092	6.05388384502346e-06	0.000109184552042353
mio	14-16	extra-embryonic	-0.347442590147819	6.05460908059397e-06	0.000109184552042353
pan	16-18	neuroectoderm	1.44046504695595	6.10488624066579e-06	0.000109964963511626
ftz	08-10	ectoderm	-2.36007704534607	6.11801566182614e-06	0.000110075225658996
l(3)neo38	16-18	ectoderm	3.07279635547467	6.1704813249577e-06	0.000110892162667175
Mad	10-12	extra-embryonic	-2.73258062023885	6.18708671893993e-06	0.000111063509822159
pad	10-12	neuroectoderm	-0.496401992297462	6.32104422639295e-06	0.000113338632036477
fru	10-12	extra-embryonic	-4.68580677066797	6.40892542888903e-06	0.000114783342886613
CG5953	00-02	maternal	-0.830156001081042	6.42965847551145e-06	0.000115023514436057
hng1	10-12	extra-embryonic	-0.94982571795381	6.43849991380963e-06	0.000115050646355185
Atf6	10-12	neuroectoderm	0.281407939173491	6.45088401874652e-06	0.000115140949184604
Irbp18	10-12	extra-embryonic	-0.643695365445396	6.49481455159507e-06	0.000115793475779686
CG18599	14-16	neuroectoderm	0.496711264913177	6.54393078533377e-06	0.000116536871706618
amos	08-10	extra-embryonic	1.34110466301222	6.65168729506196e-06	0.000118321690083282
aop	16-18	extra-embryonic	1.20313983476635	6.76292104795939e-06	0.000120147049238342
Atf6	10-12	ectoderm	0.287570451399259	6.76960199757642e-06	0.000120147049238342
tai	08-10	mesoderm	-0.347016186540646	6.82339553868216e-06	0.000120965094498962
CG11617	10-12	neuroectoderm	-0.526377041418357	6.86074628532823e-06	0.000121490126159696
OdsH	10-12	neuroectoderm	-0.11878295823118	6.91155829640761e-06	0.000122252079010894
CG4328	10-12	neuroectoderm	0.145167792432047	7.03341901364476e-06	0.000124199089460874
Poxm	14-16	ectoderm	1.07473261722185	7.03744761063079e-06	0.000124199089460874
Mad	04-06	ectoderm	1.25804106676979	7.13720632787362e-06	0.000125818293818082
Sox15	14-16	extra-embryonic	-1.25060637754761	7.23464296630612e-06	0.000127392978780012
l(1)sc	14-16	neuroectoderm	1.08196235664162	7.24823949779726e-06	0.000127489471211536
retn	14-16	ectoderm	0.59472673365335	7.30637828885395e-06	0.000128368326379227
vri	10-12	extra-embryonic	0.13553769650405	7.3533694179347e-06	0.000129038061450308
CG32532	02-04	extra-embryonic	0.898152540975328	7.36092844333584e-06	0.000129038061450308
slbo	06-08	neuroectoderm	-0.838989017737789	7.39732375359341e-06	0.000129531509696423
amos	14-16	extra-embryonic	1.12526056734758	7.47248944299323e-06	0.000130701995190529
Sox14	12-14	mesoderm	2.20366924215609	7.54314508442151e-06	0.000131791078799787
kay	14-16	extra-embryonic	0.364103341232374	7.57857675639694e-06	0.000132263005680808
ato	06-08	extra-embryonic	1.21165878077717	7.61989364274792e-06	0.000132836481072854
Ubx	12-14	neuroectoderm	-0.42293256928612	7.65099582058295e-06	0.000133230810813632
slou	12-14	neuroectoderm	-0.401833664186859	7.69174259647213e-06	0.000133792027644283
erm	12-14	ectoderm	0.632186330325775	7.78841146708012e-06	0.000135322902587883
Hr78	14-16	ectoderm	-0.325692360001387	7.79698394614084e-06	0.000135322902587883
zen	08-10	extra-embryonic	2.07502058339157	7.8096910378592e-06	0.000135393837893658
cato	16-18	ectoderm	1.35690776418885	7.83067827296127e-06	0.0001356080084161
CG18599	06-08	extra-embryonic	-1.13480118564827	7.85893096510755e-06	0.000135947388401921
ken	14-16	neuroectoderm	-0.955705865636734	7.94650419308623e-06	0.000137311046601546
opa	16-18	ectoderm	1.03954729706323	8.04111575243511e-06	0.000138793192443405
Kah	14-16	ectoderm	-1.31972745189315	8.0929771031729e-06	0.000139535006980831
Clk	06-08	extra-embryonic	-0.696013178162237	8.1388199788592e-06	0.00014017154101748
bowl	02-04	ectoderm	0.2845521440315	8.172487953054e-06	0.000140597227030251
her	02-04	extra-embryonic	0.817398517494349	8.19102398619542e-06	0.000140761940646796
ro	16-18	neuroectoderm	-0.949697876780819	8.36119978583372e-06	0.000143529360695181
cato	10-12	extra-embryonic	-0.735663981767211	8.58698383082041e-06	0.000147244274050978
Mad	06-08	unknown	-0.635892222504997	8.66174882577717e-06	0.000148364328033241
pnt	10-12	neuroectoderm	0.3668792846223	8.73969081918356e-06	0.000149536300323438
amos	12-14	extra-embryonic	1.20796998942911	8.89064329706443e-06	0.000151953573739925
NK7.1	16-18	neuroectoderm	-0.709406349474457	8.92482278698862e-06	0.000152371684416937
Ets65A	10-12	ectoderm	1.28034161204228	8.9345082668873e-06	0.000152371684416937
Stat92E	02-04	extra-embryonic	-0.207419769389126	9.0100296177801e-06	0.000153492988293354
Hr78	16-18	mesoderm	1.51935962060268	9.02320988951891e-06	0.000153550983461185
CTCF	08-10	mesoderm	-0.744150642572357	9.12676639847671e-06	0.000155145151321292
Optix	10-12	neuroectoderm	-0.148824366186598	9.1377389438859e-06	0.000155163746585531
pb	14-16	neuroectoderm	-0.602215279974083	9.31452025950394e-06	0.000157994783710614
bcd	06-08	ectoderm	2.16351800209617	9.41468207954476e-06	0.000159521479421154
bcd	14-16	mesoderm	2.01818695832593	9.66115775933913e-06	0.000163521341515021
run	04-06	extra-embryonic	1.11243424901008	9.79926309646556e-06	0.00016568032880106
Aef1	10-12	extra-embryonic	-1.61139553290963	1.04159614070566e-05	0.000175917748194234
CG4328	02-04	extra-embryonic	0.976527163953502	1.05021305773433e-05	0.000177182561738272
CG9876	08-10	extra-embryonic	-1.35229404221496	1.05790379552447e-05	0.000178288572063335
Myc	14-16	neuroectoderm	-0.22992162687726	1.06571057546563e-05	0.000179411747147253
Mad	02-04	ectoderm	-0.439809551767291	1.07694294295615e-05	0.000180994736992064
slou	16-18	neuroectoderm	-0.293832180414002	1.07741821536627e-05	0.000180994736992064
Hr3	14-16	ectoderm	-0.295317715248715	1.08270418759414e-05	0.000181502372023701
Eip78C	08-10	extra-embryonic	0.658577087538691	1.08275114653472e-05	0.000181502372023701
slp2	12-14	extra-embryonic	-1.55988564926284	1.09505162722321e-05	0.000183368613100159
Lim3	14-16	extra-embryonic	-1.95683411400929	1.10030360208359e-05	0.000184051849605185
D	16-18	ectoderm	1.19504881036047	1.10704177431405e-05	0.000184981969671817
zen	04-06	extra-embryonic	3.44675695524133	1.12067019474856e-05	0.000187060220498572
CG4854	08-10	mesoderm	1.40859177104499	1.12479524860589e-05	0.000187525373065331
danr	10-12	extra-embryonic	-1.07152176346285	1.12584469854592e-05	0.000187525373065331
Hr78	08-10	extra-embryonic	0.383403042710511	1.12940456823055e-05	0.00018791904187709
D	06-08	endoderm	22.0594190183803	1.13351288655972e-05	0.000188403036076123
FoxL1	12-14	extra-embryonic	-1.49307874554258	1.13683732929628e-05	0.000188755855510113
l(3)neo38	04-06	ectoderm	-1.92637113436496	1.14515190280909e-05	0.000189935595960109
retn	02-04	extra-embryonic	-0.28417496749545	1.16258463441055e-05	0.000192623595492473
ase	14-16	neuroectoderm	1.0806968116136	1.16712946509952e-05	0.000193172839919054
h	16-18	neuroectoderm	-0.879007413327232	1.18925377138297e-05	0.000196627463022234
sim	12-14	ectoderm	-1.01664982395721	1.21929921242845e-05	0.000201383099154718
her	16-18	mesoderm	0.511074699137827	1.22425614622326e-05	0.000201989404293369
net	16-18	extra-embryonic	1.49026134651975	1.22643058311318e-05	0.000202135835980679
scrt	08-10	extra-embryonic	-0.844845382561765	1.23429681748608e-05	0.0002032190787448
abd-A	12-14	neuroectoderm	-0.482310565717818	1.23726424066378e-05	0.000203494339561319
ap	06-08	extra-embryonic	-0.698333115035635	1.24237668539191e-05	0.000203996100420388
run	16-18	mesoderm	0.960612264389643	1.24291251099708e-05	0.000203996100420388
bap	06-08	extra-embryonic	0.410332101074967	1.24694772835972e-05	0.000204444759596515
disco-r	14-16	mesoderm	-0.0937404451623622	1.255706967662e-05	0.000205666207936048
btd	16-18	neuroectoderm	-1.31037245048284	1.2572740525984e-05	0.000205708370251698
Su(H)	02-04	extra-embryonic	-0.246051243664892	1.2653195512994e-05	0.000206809304810194
exex	16-18	neuroectoderm	-0.466762535290988	1.26750555895528e-05	0.000206951245473083
Hand	02-04	extra-embryonic	0.683142540181528	1.27847391394391e-05	0.000208525335060404
E(spl)m5-HLH	16-18	ectoderm	0.689519163325851	1.28229081510245e-05	0.000208930931875666
scrt	10-12	extra-embryonic	-0.754635775566398	1.29006393945348e-05	0.000209979630020683
lab	02-04	extra-embryonic	2.85071451061728	1.30616097978523e-05	0.000212379611899448
sqz	10-12	extra-embryonic	1.06614744852828	1.30951222814297e-05	0.000212704328515425
ZIPIC	08-10	ectoderm	1.43462136789431	1.31927670367243e-05	0.000214049458855496
Hsf	10-12	extra-embryonic	-0.244704068110576	1.32051904011572e-05	0.000214049458855496
CG4404	06-08	unknown	-0.905899662363031	1.32488919023716e-05	0.0002145364382583
tai	12-14	ectoderm	-0.415506192300232	1.33360071630427e-05	0.000215724680236778
Jra	14-16	neuroectoderm	0.92478203133263	1.33984356736561e-05	0.000216511552598885
Hr83	10-12	ectoderm	-2.24603173552181	1.34767426248481e-05	0.000217553130943976
eve	16-18	neuroectoderm	1.20240830353841	1.3526465217901e-05	0.000218131611065267
en	02-04	extra-embryonic	1.80673739294092	1.3563128932044e-05	0.000218498529369862
l(3)neo38	02-04	ectoderm	-1.73540910429249	1.36836836416227e-05	0.000220214773523532
CG32532	16-18	neuroectoderm	-0.36176385568491	1.37023785384651e-05	0.000220289928048793
ken	06-08	extra-embryonic	-0.68631043864686	1.39973064768207e-05	0.000224801321913521
kay	12-14	neuroectoderm	0.807703732956682	1.40951999876267e-05	0.000226142294387797
NK7.1	02-04	extra-embryonic	1.13418497643604	1.41982134691559e-05	0.000227403504835136
Sox15	12-14	extra-embryonic	-0.930826710751561	1.42027655340465e-05	0.000227403504835136
Dref	14-16	ectoderm	0.785162430875345	1.42691731763221e-05	0.00022823411718991
CG3407	10-12	ectoderm	-0.443264378220917	1.43318982662502e-05	0.000229004197424204
pnt	08-10	neuroectoderm	0.334158927173394	1.44457419448572e-05	0.000230588687731578
CG4404	14-16	extra-embryonic	-0.662348890251643	1.45145282930351e-05	0.000231451467917464
tx	10-12	ectoderm	-0.515223318075962	1.46339385362224e-05	0.000233118937716476
E(spl)m7-HLH	12-14	neuroectoderm	-0.434799489139707	1.4707323455745e-05	0.000234050587152368
Zif	16-18	mesoderm	0.50826282930007	1.47688324300985e-05	0.000234669142194877
caup	08-10	extra-embryonic	-1.03678311756715	1.4776073192254e-05	0.000234669142194877
bowl	14-16	extra-embryonic	0.251344399908805	1.51168928792167e-05	0.000239839430761471
CG33557	12-14	extra-embryonic	0.37684028228768	1.52817648562796e-05	0.0002422105757796
Trl	06-08	extra-embryonic	-1.16758655194618	1.53578138045131e-05	0.000243170545793838
NK7.1	16-18	mesoderm	-0.527681548729437	1.5571566797614e-05	0.000246306746918553
Myc	06-08	extra-embryonic	-0.297268770258361	1.56580745957309e-05	0.000247327840402355
GATAe	16-18	ectoderm	2.91916497292738	1.56676132425252e-05	0.000247327840402355
Scr	12-14	ectoderm	0.876641059118357	1.5802890167665e-05	0.000249212847252525
Hr3	04-06	extra-embryonic	-0.303730126204525	1.6037843504894e-05	0.000252664401134774
phol	12-14	neuroectoderm	-0.49504141275485	1.60743206986504e-05	0.000252985325865433
fkh	12-14	neuroectoderm	0.613984575488487	1.61185107954567e-05	0.000253426875940179
pdm3	06-08	unknown	0.911002044791014	1.6178955727613e-05	0.000254122857613618
CG8281	16-18	ectoderm	0.77662062068457	1.62224205301219e-05	0.000254551008258366
CG12768	06-08	extra-embryonic	-0.0962735886243685	1.6437634987283e-05	0.000257670591562129
Lim3	04-06	extra-embryonic	-0.995768646220745	1.66138658362081e-05	0.000260173470278485
Sox14	16-18	neuroectoderm	-0.916154108592848	1.66376479553494e-05	0.000260286390871189
dimm	12-14	mesoderm	0.442077533843737	1.67075013806963e-05	0.000261119128543878
da	08-10	ectoderm	-3.73000205747868	1.68944396272336e-05	0.000263778293464174
Cf2	06-08	unknown	-1.49152215492568	1.69117309533726e-05	0.000263786055694761
Sox14	16-18	mesoderm	3.18167990843033	1.69302510573882e-05	0.000263812949760314
HGTX	10-12	neuroectoderm	-0.161467462606013	1.70332618896728e-05	0.000265155049059554
CG15696	16-18	neuroectoderm	1.07560782628256	1.72542779023987e-05	0.000268329646547502
Fer1	12-14	extra-embryonic	0.829445364860807	1.73690497572298e-05	0.000269847343755497
Oli	04-06	ectoderm	0.336679337778374	1.76550551397645e-05	0.00027379374101672
HLH54F	10-12	ectoderm	-1.74223434629148	1.76579270166128e-05	0.00027379374101672
CG11617	12-14	extra-embryonic	1.84932420732294	1.77354366349124e-05	0.000274724362154408
CG7386	10-12	extra-embryonic	-0.496817249524648	1.77744481371718e-05	0.000275057395951288
ZIPIC	08-10	mesoderm	1.4874061208045	1.78999763404107e-05	0.000276727291711448
Oli	06-08	extra-embryonic	-0.286313146505249	1.80100510965415e-05	0.00027815523360214
pnt	14-16	ectoderm	0.727195104643182	1.81841900758555e-05	0.000280568834500454
tx	06-08	neuroectoderm	-0.351012218146628	1.82801100105354e-05	0.000281772019563768
CG10904	14-16	endoderm	1.18131325880476	1.8413822977285e-05	0.000283295668966878
dsf	10-12	ectoderm	-0.809791540758969	1.84150301149285e-05	0.000283295668966878
Hr78	12-14	ectoderm	-0.21859613892371	1.85939044920463e-05	0.00028576757128823
CTCF	04-06	ectoderm	2.58754972586319	1.90188416219452e-05	0.00029177077806979
Ets97D	14-16	ectoderm	0.701210635394988	1.9021664018811e-05	0.00029177077806979
sr	10-12	extra-embryonic	-1.97293285698274	1.92581444355454e-05	0.000295085772575762
Cf2	16-18	neuroectoderm	0.633438726710027	1.92753551068143e-05	0.000295085772575762
eve	04-06	extra-embryonic	2.8670754096659	1.94149217440075e-05	0.000296932985231866
bcd	12-14	extra-embryonic	1.93054102240352	1.95573864447057e-05	0.000298820884131316
Eip75B	14-16	neuroectoderm	0.692603577457086	1.97940543622807e-05	0.000302143063040178
CG33557	16-18	extra-embryonic	1.30889567651252	1.98402593257297e-05	0.000302554323523531
Max	12-14	ectoderm	0.29583772851884	1.99301095181981e-05	0.000303629709216623
E(spl)mbeta-HLH	06-08	extra-embryonic	-0.64446920183679	1.99698788090236e-05	0.000303912982347916
cyc	12-14	extra-embryonic	-0.751335963839648	2.00061249086196e-05	0.000303912982347916
bowl	06-08	neuroectoderm	-0.462943219651068	2.00264022470708e-05	0.000303912982347916
dl	14-16	extra-embryonic	-2.27832560614494	2.00362360454876e-05	0.000303912982347916
CG8319	16-18	neuroectoderm	0.760289705596808	2.00488683651249e-05	0.000303912982347916
Optix	08-10	endoderm	-2.35255088436861	2.00839443584865e-05	0.000303912982347916
CG12236	08-10	extra-embryonic	-0.7913354149887	2.00841456469814e-05	0.000303912982347916
ac	06-08	extra-embryonic	3.00600938828435	2.01398799907881e-05	0.000304463036588363
Ets21C	10-12	ectoderm	0.958622848785824	2.03024786877823e-05	0.000306625993027882
Oli	06-08	ectoderm	0.668333746675614	2.04207780119325e-05	0.000308116388312608
D19B	12-14	ectoderm	0.179761443827152	2.06209641654999e-05	0.000310838276533116
CG5180	10-12	ectoderm	-0.304341563523532	2.06658939513431e-05	0.000311216870847312
cnc	16-18	neuroectoderm	-0.324327787735363	2.08458235703243e-05	0.000313548601541207
phol	16-18	mesoderm	0.855934115508445	2.08706322010969e-05	0.000313548601541207
CG12768	16-18	neuroectoderm	-0.547997990332813	2.08806161082385e-05	0.000313548601541207
brk	06-08	unknown	-0.413577303887538	2.12778677468065e-05	0.000319208661603716
Dys	10-12	extra-embryonic	0.351744760714495	2.15901401760788e-05	0.00032358428601686
ftz	10-12	ectoderm	-1.03710487047734	2.16898005178458e-05	0.000324768061710013
CG12768	10-12	mesoderm	1.07981459744428	2.17526645190251e-05	0.000325399144381265
run	10-12	extra-embryonic	-0.561723237651255	2.18931777653045e-05	0.000327189479695183
Hr4	08-10	unknown	-1.47224234540985	2.20261464745535e-05	0.000328863766802103
Mad	04-06	extra-embryonic	-1.2772947309968	2.20512352995654e-05	0.000328925691215835
Jra	08-10	extra-embryonic	-1.49485577724159	2.21077173719017e-05	0.000329455328994744
slbo	06-08	unknown	-1.12106050986053	2.22758593569983e-05	0.000331646372436372
CG7368	06-08	extra-embryonic	-1.67913913089339	2.26004603153767e-05	0.000336160445240172
CG11504	10-12	ectoderm	-1.12553973006587	2.27971052160255e-05	0.000338764552155263
Hey	10-12	neuroectoderm	0.116625411190003	2.29857492716845e-05	0.000341161982549446
CG8319	10-12	ectoderm	0.551866972615186	2.30173135500129e-05	0.000341161982549446
Sox14	16-18	ectoderm	2.16749337090834	2.30236010379075e-05	0.000341161982549446
Kah	08-10	extra-embryonic	1.08681810167815	2.33904090165995e-05	0.000346201031559828
pdm3	10-12	extra-embryonic	-1.95130999009062	2.34159782634368e-05	0.000346201031559828
CG9876	12-14	neuroectoderm	0.422699819706721	2.34297890461639e-05	0.000346201031559828
PHDP	16-18	neuroectoderm	-0.411316945862123	2.39576136140472e-05	0.000353667516011128
crol	08-10	extra-embryonic	2.23607639118775	2.39966495640802e-05	0.000353911149955876
zen	16-18	neuroectoderm	1.85992970365163	2.40207057206102e-05	0.000353933606710716
eg	06-08	unknown	-0.713336245982505	2.4136599976686e-05	0.000355307943611816
Poxm	16-18	ectoderm	1.66483211375156	2.43063095236921e-05	0.000357471164502464
slp1	12-14	mesoderm	-1.53899799899152	2.49801554503637e-05	0.0003670377003357
bsh	10-12	extra-embryonic	-0.802342010703876	2.53823044782727e-05	0.000372597996673111
BEAF-32	04-06	ectoderm	1.87845436854624	2.57236464853865e-05	0.000377256130108278
z	04-06	extra-embryonic	-1.66754898074107	2.60952503603821e-05	0.000382348971465039
grh	14-16	ectoderm	0.343022822563587	2.61509041964414e-05	0.000382807317999538
zen	12-14	extra-embryonic	2.21370900248497	2.63051496560706e-05	0.000384706690547394
bcd	02-04	ectoderm	-6.40251720838138	2.65265492995995e-05	0.000387583730091915
lab	14-16	neuroectoderm	1.93762503853625	2.67269152965898e-05	0.000390148381564624
unc-4	02-04	extra-embryonic	0.716021475620105	2.68155958093816e-05	0.000391079446033387
amos	14-16	ectoderm	0.855451616227456	2.69435923879648e-05	0.000392581637882898
GATAe	08-10	unknown	13.0420081921929	2.73418913650963e-05	0.000398015836581619
Med	04-06	extra-embryonic	-1.30349480663957	2.73926139288246e-05	0.000398384987944489
hkb	16-18	ectoderm	0.923250071127808	2.76326045798191e-05	0.000401503533890119
CG4328	12-14	neuroectoderm	0.0572911339204118	2.7719064460205e-05	0.000402387565135342
hb	10-12	ectoderm	-0.737059916446291	2.79865508501503e-05	0.000405895433244055
CG8319	06-08	extra-embryonic	-1.01108075661799	2.82182550668561e-05	0.000408878350862646
sv	08-10	extra-embryonic	-3.11014940493345	2.84628900318281e-05	0.000412042961963064
E(spl)mgamma-HLH	16-18	ectoderm	0.897151972359524	2.84985882406315e-05	0.000412179857730753
Dll	04-06	extra-embryonic	0.619368915990346	2.87242964489348e-05	0.000415062119892749
CG34031	16-18	neuroectoderm	2.85254449179743	2.87713481293548e-05	0.000415359894363764
CG5180	08-10	mesoderm	-0.539890298978763	2.88599156341495e-05	0.000416255918150216
CG11294	02-04	extra-embryonic	3.37947165401506	2.93227270373639e-05	0.000422543186766857
D	08-10	endoderm	2.84548451191457	2.9440211164698e-05	0.000423847293092494
Eip74EF	10-12	ectoderm	1.03588758539206	2.96154590347613e-05	0.000425979867270142
HLH4C	10-12	ectoderm	-0.741290692730444	2.96507629462994e-05	0.000426097468982181
ovo	10-12	mesoderm	0.831625566437398	2.9764536843518e-05	0.000427341480988242
hb	12-14	mesoderm	0.795467689615695	3.01194437048358e-05	0.000432042102531375
zld	06-08	ectoderm	2.73830738229474	3.03778882299578e-05	0.000435351724843017
CG4854	14-16	ectoderm	0.497227564855042	3.06727020552051e-05	0.000439176053948137
E(spl)mbeta-HLH	14-16	neuroectoderm	-0.419731229019162	3.08035496623069e-05	0.000440647863885114
Bgb	16-18	mesoderm	0.837812093083902	3.08359178828922e-05	0.00044070951973302
byn	06-08	germ cell	-2.60044712112213	3.09241559246762e-05	0.000441568833735354
E(spl)m5-HLH	10-12	ectoderm	0.661647463098217	3.10610894288504e-05	0.000442999316732061
net	16-18	neuroectoderm	1.65635922574364	3.10807440656224e-05	0.000442999316732061
Oli	12-14	ectoderm	0.333876635653343	3.12489540210169e-05	0.000444993037904
Med	02-04	ectoderm	-0.671494156751992	3.21636031347298e-05	0.00045760300220761
Mef2	14-16	neuroectoderm	0.755499126698286	3.22778071653564e-05	0.000458812232711541
vis	14-16	ectoderm	0.725167213969795	3.26693056633098e-05	0.000463957309270892
Dref	16-18	mesoderm	1.34478309181027	3.28134536861877e-05	0.000465583484235728
scrt	12-14	neuroectoderm	-0.342626694177304	3.30416169810233e-05	0.000468397723755355
so	12-14	extra-embryonic	-0.361489035604478	3.45527710166123e-05	0.000488961227293783
zen	12-14	mesoderm	1.61848919682894	3.45609992552265e-05	0.000488961227293783
lmd	00-02	maternal	1.03951578351759	3.45855939086645e-05	0.000488961227293783
scrt	08-10	ectoderm	4.67338750301254	3.46236702885315e-05	0.000489059342825508
da	14-16	neuroectoderm	0.720359986771723	3.54341955599856e-05	0.000500058319551387
Mitf	10-12	extra-embryonic	0.437751051969141	3.54874330809652e-05	0.000500360064095799
foxo	06-08	extra-embryonic	0.225615624061635	3.55528613335944e-05	0.000500832998176473
Trl	10-12	extra-embryonic	-1.42172379848796	3.57759516070389e-05	0.000503524078756057
foxo	10-12	neuroectoderm	0.636971171767316	3.60225623801616e-05	0.000506541080846193
H2.0	02-04	extra-embryonic	1.10132320973863	3.71006233509528e-05	0.000521233891747241
ac	16-18	extra-embryonic	-0.258504234377047	3.71660545533805e-05	0.000521686522671982
Su(H)	14-16	mesoderm	0.682381649455744	3.72915054843426e-05	0.000522980068430865
E(spl)m5-HLH	06-08	ectoderm	-0.281653540740199	3.73518450382193e-05	0.000523358991985112
Hnf4	12-14	ectoderm	-0.334087320480912	3.74730181238039e-05	0.000524388227958198
BEAF-32	06-08	ectoderm	1.54108553068888	3.75075451966007e-05	0.000524388227958198
cic	04-06	extra-embryonic	0.285518377020263	3.75254579630111e-05	0.000524388227958198
onecut	10-12	extra-embryonic	-1.55736102642211	3.7701801799755e-05	0.000526384178550001
dsf	06-08	extra-embryonic	-1.38855603873354	3.79059965234673e-05	0.000528765086495649
knrl	12-14	mesoderm	-0.477672905134844	3.81214992174292e-05	0.000531299368418953
l(3)neo38	06-08	neuroectoderm	-2.55575007328085	3.84037543132585e-05	0.000534758660459531
usp	16-18	extra-embryonic	0.816735879717208	3.85543920481849e-05	0.000536380722675678
dsf	16-18	extra-embryonic	1.33806099417062	3.86892031183196e-05	0.000537779923344643
sd	06-08	extra-embryonic	0.272894100389735	3.91482449752908e-05	0.000543679472879657
Hr83	06-08	unknown	0.0376058570242555	3.9982686692812e-05	0.000554777438060069
Hmx	02-04	extra-embryonic	2.12128901442367	4.00584697903772e-05	0.000555338380403755
ap	10-12	ectoderm	0.23778997934579	4.01220088733705e-05	0.000555728741952408
Asciz	16-18	extra-embryonic	1.82180328058294	4.04870692718463e-05	0.000560291098725013
cad	02-04	extra-embryonic	-0.405574903168031	4.05623709434483e-05	0.000560839049655583
CG3919	02-04	extra-embryonic	-1.03029942009274	4.07345999602312e-05	0.000562725032168295
sna	14-16	ectoderm	-1.51687964973282	4.09264518091369e-05	0.000564878540040522
disco	14-16	ectoderm	0.434820429281773	4.13704525967488e-05	0.000570505442438221
Myb	16-18	neuroectoderm	0.66852640512881	4.15185939040879e-05	0.000572046100396061
CG7386	04-06	extra-embryonic	-0.512742476829603	4.1836539658809e-05	0.000575921584943832
aop	12-14	ectoderm	0.510357731289117	4.28098627573121e-05	0.000588804303265413
ind	12-14	neuroectoderm	0.501091526803646	4.37456916802669e-05	0.000600464704084296
tgo	12-14	extra-embryonic	-0.387203669940703	4.37555575517191e-05	0.000600464704084296
hbn	02-04	extra-embryonic	-0.489994984256054	4.37723362944241e-05	0.000600464704084296
tup	06-08	extra-embryonic	0.0681462618667587	4.38957615999476e-05	0.000601632397426158
twi	00-02	maternal	-0.739241521522835	4.41064266678572e-05	0.000603992714622523
Fer2	16-18	extra-embryonic	0.495700526811785	4.41992286320882e-05	0.000604736310212726
luna	10-12	neuroectoderm	0.267299171484487	4.45150543390062e-05	0.00060852737902765
tj	10-12	extra-embryonic	-0.478963669986407	4.46683993244407e-05	0.000610080342181055
tj	12-14	neuroectoderm	0.307378804043125	4.47063394569551e-05	0.000610080342181055
cyc	10-12	extra-embryonic	-0.798112540479095	4.49127807601925e-05	0.000612365492535021
lms	02-04	extra-embryonic	0.501231923049761	4.51755676103832e-05	0.000615414258851942
vis	14-16	neuroectoderm	-0.645728925571434	4.52993864000448e-05	0.000616566258392985
HLH4C	12-14	neuroectoderm	-0.243698875828646	4.57780148275971e-05	0.000622541367010449
Dys	14-16	neuroectoderm	-0.188794144632106	4.61008241639073e-05	0.000626388966386239
D	14-16	extra-embryonic	-0.650432237459513	4.61479107527683e-05	0.00062648680569899
usp	06-08	unknown	-0.719782600048248	4.6408676293094e-05	0.00062948279666289
bcd	04-06	ectoderm	2.41131503795713	4.65030074437875e-05	0.000630218065504375
amos	06-08	extra-embryonic	-2.92801753354268	4.82477698459487e-05	0.000653299759457169
oc	14-16	ectoderm	0.868624753602475	4.84042578484411e-05	0.000654442387447122
lmd	14-16	ectoderm	1.20632677603322	4.84154869939234e-05	0.000654442387447122
run	06-08	unknown	-0.900300111897208	4.89841274477402e-05	0.000661559492537967
CG7368	10-12	neuroectoderm	-1.11176750240901	4.93481786434435e-05	0.000665675537160381
wor	10-12	ectoderm	-1.64520919292232	4.94105716690288e-05	0.000665675537160381
Ets21C	12-14	ectoderm	1.27899799002403	4.94160359285035e-05	0.000665675537160381
CG34031	16-18	extra-embryonic	1.1701618307347	4.94945229490091e-05	0.000666161501251145
Hand	16-18	extra-embryonic	0.571510301215842	4.95406407453776e-05	0.000666211339201751
hb	14-16	mesoderm	0.957963904169083	4.96862267386261e-05	0.000667597573467579
ap	10-12	neuroectoderm	-0.504769085285146	4.97903138220755e-05	0.000668302202641521
Stat92E	06-08	extra-embryonic	3.91590603586798	4.98440263311447e-05	0.000668302202641521
CG32532	10-12	neuroectoderm	-0.380701532182316	4.98663132040404e-05	0.000668302202641521
grh	16-18	extra-embryonic	0.493756975516783	5.03796635602e-05	0.000674606458260922
Aef1	06-08	unknown	-3.67447036265203	5.11326539454222e-05	0.000684106129063668
knrl	04-06	extra-embryonic	-0.83966613047031	5.12974708064527e-05	0.000685727126771875
sage	08-10	extra-embryonic	-1.17847457357841	5.15372563825597e-05	0.000688346671769444
Mad	06-08	ectoderm	0.776551165400171	5.2199854489353e-05	0.000696604175415691
Myc	12-14	ectoderm	0.236731950004864	5.28378536988606e-05	0.000704404648035717
E(spl)m7-HLH	16-18	mesoderm	0.615904033786617	5.2874073981926e-05	0.000704404648035717
onecut	12-14	neuroectoderm	0.169021200136857	5.3384461359838e-05	0.000710047390591003
fkh	14-16	ectoderm	0.602885454879573	5.3411281383758e-05	0.000710047390591003
aop	06-08	extra-embryonic	-2.63348728450413	5.3433247321485e-05	0.000710047390591003
Xrp1	02-04	ectoderm	0.466309870944014	5.36364524951077e-05	0.000711891173991772
ZIPIC	10-12	mesoderm	0.933064456378232	5.36626440444552e-05	0.000711891173991772
Su(H)	02-04	ectoderm	-0.267627877147892	5.37650583858329e-05	0.00071264790891669
Oli	10-12	ectoderm	-0.384065160312943	5.40621365093514e-05	0.000715981431831688
Lim3	16-18	extra-embryonic	-1.75247543785457	5.41764701329491e-05	0.000716891167968182
Max	12-14	neuroectoderm	-0.344683410904749	5.49014866701532e-05	0.000725873443710519
D19A	10-12	extra-embryonic	-0.826757832022106	5.49889762969973e-05	0.000726418713790527
GATAe	14-16	endoderm	1.05735683830085	5.54360380929395e-05	0.000731638678120766
Fer2	04-06	extra-embryonic	-0.381741931024729	5.54772818260541e-05	0.000731638678120766
Pph13	06-08	extra-embryonic	-0.9641680302005	5.55426085650696e-05	0.000731885698600292
tap	14-16	ectoderm	0.653942230739638	5.5856357698927e-05	0.000735403026300961
sob	16-18	mesoderm	0.70923042264836	5.5960419412978e-05	0.000736156036616119
CG10904	16-18	extra-embryonic	0.687536761725358	5.60487859634464e-05	0.000736701490483559
unpg	02-04	extra-embryonic	1.08614714162718	5.61095003480336e-05	0.000736882877898465
exd	14-16	extra-embryonic	0.408452296644737	5.62533644984557e-05	0.000738155051108808
Hr78	16-18	extra-embryonic	1.2223124310484	5.65415331340632e-05	0.000741317079246019
disco-r	12-14	ectoderm	-0.155850266568557	5.69300619130747e-05	0.000745367629597587
sug	16-18	neuroectoderm	-1.01447538293826	5.69453845748459e-05	0.000745367629597587
her	08-10	mesoderm	-0.210302584126928	5.73404415720235e-05	0.000749693112905935
Abd-B	14-16	ectoderm	1.20907714336565	5.7382751896335e-05	0.000749693112905935
lola	16-18	mesoderm	-1.32886429629578	5.74190370424549e-05	0.000749693112905935
Adf1	10-12	ectoderm	-0.526647490326228	5.75225292546046e-05	0.00075042057059973
zld	00-02	maternal	0.418835796506465	5.76107097153996e-05	0.000750947234439653
Adf1	12-14	ectoderm	-0.407936162016838	5.78350342593683e-05	0.000753246171734576
Awh	08-10	ectoderm	0.34883534536679	5.87314631855552e-05	0.000764287566077478
zen	10-12	mesoderm	1.70902101234206	5.9018862542257e-05	0.000767391783072211
Aef1	04-06	extra-embryonic	-1.50602908281831	5.93044595949284e-05	0.000770467449840811
CG12236	12-14	neuroectoderm	-0.515533974058602	5.97713089398633e-05	0.000775890867370605
Pfk	08-10	extra-embryonic	-0.608275415102132	6.03901464611637e-05	0.000783276656040873
CG7368	14-16	neuroectoderm	0.624075664111091	6.05748412780082e-05	0.000785023953757157
sc	16-18	extra-embryonic	1.16227232737335	6.18900386172813e-05	0.000801407120001351
byn	16-18	extra-embryonic	-0.8687749148044	6.20847486191897e-05	0.000803266183329171
l(3)neo38	14-16	mesoderm	1.8905071305904	6.24778418818607e-05	0.000807686800360812
sna	08-10	ectoderm	-4.64295919991558	6.29347288069076e-05	0.000812924165600409
fkh	14-16	neuroectoderm	0.591684969827065	6.31755359426163e-05	0.000815364127404005
CG18599	06-08	unknown	-1.60562505531667	6.32338931284383e-05	0.0008154472572811
Blimp-1	06-08	unknown	-1.01871588332895	6.36826208800164e-05	0.000820560234751779
rib	10-12	ectoderm	-3.8663893099027	6.41553687702634e-05	0.000825974079733219
Lim3	06-08	unknown	1.87711560469622	6.44344993022887e-05	0.000828888354251473
Scr	08-10	extra-embryonic	1.39495031220128	6.45621180770937e-05	0.000829850399866538
ZIPIC	02-04	extra-embryonic	-4.70877997467971	6.46604660043117e-05	0.000830434946467476
danr	06-08	extra-embryonic	-1.1149698092311	6.50912472201177e-05	0.000835284493534631
CG4404	08-10	unknown	-1.78359902461737	6.56830945824842e-05	0.000842191319679249
ind	14-16	ectoderm	-0.290747760168548	6.60346494571632e-05	0.000845410933138393
Hr83	10-12	extra-embryonic	-2.66433585417041	6.60418421697847e-05	0.000845410933138393
otp	02-04	extra-embryonic	1.56534435828799	6.62707276930811e-05	0.000847650097618261
ct	02-04	ectoderm	0.454032395074034	6.66279331876493e-05	0.00085152558712645
D	10-12	endoderm	1.20031305020907	6.71170859296641e-05	0.000857079730648158
E(spl)mdelta-HLH	16-18	ectoderm	0.770082361021056	6.72818885039067e-05	0.00085848628978949
sens-2	14-16	ectoderm	-1.16155051699958	6.76393734004774e-05	0.000862347108767288
cwo	16-18	ectoderm	-0.206561212062203	6.79907143232142e-05	0.000866123398114132
ct	08-10	unknown	1.72899297190256	6.85375959124095e-05	0.000872382511342152
aop	10-12	extra-embryonic	0.986355169509426	6.93057189296152e-05	0.000881445285204426
Coop	16-18	neuroectoderm	-0.450258940837194	6.95771022431712e-05	0.000884180861596674
CG8281	16-18	extra-embryonic	4.43343725775429	6.96787489543976e-05	0.000884756758146098
E(spl)m5-HLH	08-10	mesoderm	-0.335994589937952	7.08543469282336e-05	0.000898957372537775
Eip74EF	16-18	extra-embryonic	-0.24619686644425	7.22518161769194e-05	0.000915947761655264
GATAe	06-08	germ cell	-8.95603819590553	7.2535327841608e-05	0.000918800318071078
Fer3	06-08	neuroectoderm	-0.610386140562061	7.35397392731561e-05	0.00093077250988192
D	12-14	mesoderm	0.620361933955789	7.4104566416715e-05	0.000937166203468069
hbn	10-12	neuroectoderm	-0.635305290702994	7.42655905374915e-05	0.000938447007701029
hkb	10-12	ectoderm	0.538748869642332	7.43980007869528e-05	0.000939364468135585
Clk	06-08	unknown	-0.693399918601829	7.53286309299987e-05	0.000949807454690655
Deaf1	14-16	extra-embryonic	0.638965924756335	7.53460297029704e-05	0.000949807454690655
ct	06-08	germ cell	-1.30834012535874	7.59183419004166e-05	0.000956254527850717
CG4854	16-18	mesoderm	0.933538312386818	7.66906001521894e-05	0.000965207737652596
so	08-10	endoderm	-3.03538964644054	7.7049775213684e-05	0.000968951816878571
esg	08-10	ectoderm	-3.98199930808237	7.71762286745955e-05	0.000969765619033498
CG4360	16-18	extra-embryonic	0.969323116465597	7.82013304575405e-05	0.000981861149078009
lmd	12-14	ectoderm	0.974405054347162	7.83058366394272e-05	0.000982388000076264
Met	14-16	neuroectoderm	-0.357204143024712	7.84897144341102e-05	0.000983505552724633
Dys	08-10	extra-embryonic	0.529457985637026	7.85201479032718e-05	0.000983505552724633
nub	02-04	extra-embryonic	-0.807949717156235	7.91707634928769e-05	0.000990864686998102
Trl	04-06	unknown	-0.43273404643511	7.93409580198461e-05	0.000992204162116022
cato	06-08	neuroectoderm	0.249252428768031	7.95522597572771e-05	0.000994055166274901
Ets97D	16-18	extra-embryonic	0.719235817621599	7.99117182112889e-05	0.000997753066728708
