# Supplementary material for: The continuum of Drosophila embryonic development at single-cell resolution
Source: Science. Author manuscript; Available in PMC 2022 Aug 11. (PMC9371440; doi:10.1126/science.abn5800)
Supplement: Supplementary tables [file NIHMS1828489-supplement-Supplementary_tables.zip › science.abn5800_table_s11.xlsx]

## Sheet: TableS11
UMAP clustering resolutions per time window for RNA and ATAC.
time window	sc-RNA UMAP	sc-ATAC UMAP
0-2	0.13	0.4
2-4	0.22	0.25
4-6	0.31	0.5
6-8	0.28	0.3
8-10	0.37	0.4
10-12	0.31	0.5
12-14	0.34	0.4
14-16	0.37	0.6
16-18	0.43	0.7
18-20	0.4	1
