# Supplementary material for: The continuum of Drosophila embryonic development at single-cell resolution
Source: Science. Author manuscript; Available in PMC 2022 Aug 11. (PMC9371440; doi:10.1126/science.abn5800)
Supplement: Supplementary tables [file NIHMS1828489-supplement-Supplementary_tables.zip › science.abn5800_table_s12.xlsx]

## Sheet: TableS12
Variably accessible mesoderm peaks and their cluster assignment.
clusters	name
1	chr2L-14492125-14493108
1	chr2L-430976-431305
1	chr3L-8451767-8452535
1	chr2R-12025089-12025406
1	chr2L-194412-196004
1	chr2R-13995413-13996309
1	chr2L-10410571-10411535
1	chr2L-4971007-4971580
1	chr2R-22934618-22935054
1	chr2R-10522296-10523181
1	chr2R-9959940-9960547
1	chr2R-13565757-13566275
1	chr3L-1095823-1096446
1	chr2L-223632-224185
1	chr2L-7483-9420
1	chr2R-19449995-19450451
1	chr2L-14482765-14483824
1	chr2R-23592488-23594138
1	chr3L-7156971-7157226
1	chr2R-9548094-9548412
1	chr3R-18250830-18252231
1	chr2R-15899153-15900124
1	chr2R-23586880-23587785
1	chr2L-108533-109414
1	chr2L-5055344-5055971
1	chr2R-16783590-16784613
1	chr2R-15049271-15050348
1	chr2R-20027350-20028624
1	chr3L-9410027-9410920
1	chr2R-1513889-1516161
1	chr2L-14445598-14446871
1	chr3L-2808245-2809156
1	chr2R-24882512-24883299
1	chr2R-6573163-6574357
1	chr2R-10582658-10583633
1	chr2L-5996964-5997817
1	chr2L-20995776-20996639
1	chr2R-6656025-6656483
1	chr2R-24036848-24038037
1	chr2L-3836559-3836875
1	chr2R-11603273-11603727
1	chr2L-8424653-8425386
1	chr2R-19450563-19451112
1	chr2R-16580318-16580853
1	chr2R-15130494-15131419
1	chr2L-16279992-16280229
1	chr3L-271440-271965
1	chr2R-6575023-6575418
1	chr3L-11586685-11587314
1	chr2L-9449667-9449914
1	chr2R-10843878-10844618
1	chr2R-10523842-10524578
1	chr3L-3336719-3337131
1	chr2R-15355636-15357046
1	chr3L-18839900-18840332
1	chr2L-222938-223260
1	chr3R-16071656-16072372
1	chr2R-24891355-24892154
1	chr2L-1430243-1430978
1	chr2R-16154649-16154999
1	chr2L-2166666-2167548
1	chr3L-653010-653954
1	chr2R-15890822-15891361
1	chr2R-14482198-14482621
1	chr3R-22419358-22420571
1	chr2R-13566447-13567110
1	chr2L-8416359-8416659
1	chr2L-220473-220786
1	chr2R-10536041-10536421
1	chr3L-6979224-6979908
1	chr2R-5709721-5710393
1	chr2L-15057362-15058091
1	chr2R-13224989-13225380
1	chr3L-3410866-3411361
1	chr3L-9041132-9041442
1	chr2L-8543890-8544284
1	chr2R-21544335-21545909
1	chr2R-22934050-22934502
1	chr2L-8415609-8415845
1	chr2L-1075537-1075891
1	chr2L-1404642-1405698
1	chr2R-15010665-15010992
1	chr3R-19304772-19306332
1	chr2L-7526916-7527453
1	chr2L-18881191-18881736
1	chr2L-166122-166897
1	chr3L-19031455-19032318
1	chr2L-2754424-2754638
1	chr3L-19032503-19033177
1	chr2R-23573112-23573934
1	chr2R-8655525-8656175
1	chr3L-377228-377533
1	chr2L-9895479-9896124
1	chr3R-26036205-26036578
1	chr2R-10535460-10535891
1	chr3R-25996721-25997127
1	chr3R-19311773-19312721
1	chr3R-25999602-26000080
1	chr2L-18151255-18151737
1	chr3L-1592883-1593676
1	chr2L-355846-358042
1	chr2L-8300273-8300919
1	chr2L-3604991-3606138
1	chr2L-5461204-5461627
1	chr3L-19171267-19171995
1	chr2R-9138905-9139609
1	chr3R-26886562-26887389
1	chr2R-17703433-17704710
1	chr3L-10856568-10857002
1	chr3R-31221686-31221971
1	chr3R-21374286-21374866
1	chr2R-9441380-9441751
1	chr2L-20486953-20487546
1	chr2L-13244469-13245217
1	chr3L-14972366-14973181
1	chr2L-20969318-20970400
1	chr2L-1067656-1068942
1	chr2R-24368919-24370046
1	chr2L-5982397-5982704
1	chr3R-10604961-10605473
1	chr2R-12018807-12019679
1	chr2R-23048294-23048841
1	chr2R-19449277-19449871
1	chr2R-15353304-15353908
1	chr2R-9875094-9875355
1	chr2L-6204756-6205457
1	chr2L-2164490-2164996
1	chr2R-15380313-15380755
1	chr3L-21727965-21728503
1	chr2R-15735728-15736434
1	chr2R-10809886-10810510
1	chr2R-9971481-9972366
1	chr2L-2180754-2180978
1	chr2L-19565534-19566826
1	chr2L-19572536-19572806
1	chr2R-15351855-15352756
1	chr2L-826422-826801
1	chr3L-16038959-16039747
1	chr2L-9989399-9990044
1	chr2R-12959771-12960340
1	chr3L-16041399-16042001
1	chr3R-11773471-11774016
1	chr3R-11775967-11776575
1	chr3L-22429464-22430638
1	chr2R-9097369-9098311
1	chr2R-11398460-11399393
1	chr2R-6134137-6134583
1	chr3L-20310154-20310786
1	chr2L-10249756-10250180
1	chr2L-7306879-7307148
1	chr3R-29087188-29087690
1	chr3L-16408000-16408549
1	chr3L-698596-699463
1	chr2L-7532914-7533397
1	chr2L-224849-225455
1	chr3L-7156291-7156819
1	chr2R-10486328-10486992
1	chr3L-723621-724621
1	chr3L-7250760-7251449
1	chr2R-11894229-11895124
1	chr2R-23046960-23048212
1	chr2R-15350017-15350432
1	chr3R-18047870-18048521
1	chr2R-6749357-6750073
1	chr2L-249212-249559
1	chr2L-16601505-16602010
1	chr2R-12179354-12180240
1	chr2L-2750786-2751382
1	chr3L-11491523-11492250
1	chr3R-7150141-7150810
1	chr2R-8654363-8655095
1	chr3L-2852469-2852891
1	chr3R-11619827-11620091
1	chr2R-10873952-10874554
1	chr3L-10516379-10516724
1	chr3R-15268809-15269818
1	chr2L-9984502-9984788
1	chr2L-17752330-17752957
1	chr2L-6536079-6536401
1	chr3R-22672654-22673590
1	chr2R-5360516-5362904
1	chr2L-8289590-8290284
1	chr2L-3539433-3539703
1	chr3L-12078670-12080014
1	chr3L-10848698-10849411
1	chr2L-10056805-10057937
1	chr3L-320325-320862
1	chr2R-13133393-13134736
1	chr3R-5671780-5672435
1	chr3R-24868881-24870136
1	chr2L-3825836-3827085
1	chr3L-12565736-12566960
1	chr3L-18005363-18006057
1	chr3L-12609360-12609608
1	chr2R-17822201-17822690
1	chr2L-1062481-1062879
1	chr2R-13342551-13343135
1	chr2L-1063502-1064156
1	chr2L-4371764-4372027
1	chr2R-18338541-18339165
1	chr2L-4379957-4380646
1	chr3R-23782478-23782781
1	chr2R-8174432-8175113
1	chr2L-19154825-19155395
1	chr2L-19156884-19157327
1	chr3R-25997337-25997693
1	chr3L-9456507-9457068
1	chr2L-19165232-19165919
1	chr2R-13941131-13941362
1	chr2L-19204228-19205475
1	chr2R-20602720-20603029
1	chr2R-18675346-18676219
1	chr2R-14000674-14001142
1	chr3L-296707-297494
1	chr2L-5055021-5055305
1	chr3R-26034693-26035490
1	chr3R-15262749-15263355
1	chr3R-31689220-31689661
1	chr3L-11833081-11833391
1	chr3L-11833403-11833678
1	chr2R-12959528-12959749
1	chr2L-5239560-5240206
1	chr2R-14430713-14431469
1	chr2R-14433180-14433876
1	chr3L-19898614-19898915
1	chr2R-19283061-19284069
1	chr2R-9138358-9138900
1	chr3R-15673111-15673932
1	chr2R-22606779-22607971
1	chr2R-24060765-24061833
1	chr2L-20476741-20477420
1	chr2R-24173764-24174574
1	chr3R-10355876-10356327
1	chr3L-14964110-14964822
1	chr2R-19451174-19451701
1	chr2R-15129559-15130137
1	chr3R-21598163-21599056
1	chr2R-15245349-15246533
1	chr2R-19630663-19630898
1	chr3L-21066172-21067046
1	chr3L-21067540-21067961
1	chr3L-3845828-3846334
1	chr2R-19824740-19825833
1	chr2L-1390811-1391896
1	chr3R-4979306-4979870
1	chr3L-15320495-15321064
1	chr3L-15321252-15321866
1	chr2R-15379381-15380202
1	chr2L-6240524-6241442
1	chr2R-20600694-20601144
1	chr3R-13714965-13715390
1	chr3L-622620-623366
1	chr3R-22144957-22145944
1	chr2R-9979120-9979507
1	chr3R-22357296-22357959
1	chr2R-20838706-20839475
1	chr2L-2182469-2182848
1	chr3L-10554805-10555147
1	chr3R-31690010-31690717
1	chr2L-9987983-9989042
1	chr3R-28859010-28859507
1	chr3L-22327529-22328764
1	chr3L-22401362-22401984
1	chr2R-11306911-11307629
1	chr2R-16155296-16156278
1	chr2R-21047774-21048505
1	chr2R-21101638-21101971
1	chr2L-15476824-15478560
1	chr2R-23987410-23988319
1	chr3L-10855312-10855846
1	chr3L-6789913-6790202
1	chr3L-16113671-16114517
1	chr3L-10860142-10861153
1	chr2R-21338818-21340418
1	chr2L-224211-224632
1	chr3L-16411522-16411909
1	chr3L-16483538-16483765
1	chr3R-23343454-23344118
1	chr2R-21529470-21530566
1	chr3R-13032322-13033391
1	chr3R-29252418-29253470
1	chr3L-11252031-11252450
1	chr3L-16766980-16767468
1	chr3L-11253697-11254811
1	chr2R-16784732-16785836
1	chr2R-21722280-21723673
1	chr3R-18049944-18050470
1	chr3L-2634898-2635192
1	chr3L-270845-271260
1	chr3R-18224847-18225863
1	chr2R-8625868-8627081
1	chr3R-31406937-31407634
1	chr3R-13892098-13894218
1	chr3R-13982240-13982936
1	chr3L-2881485-2881972
1	chr2R-17143134-17143844
1	chr3L-3038080-3038518
1	chr3L-11824159-11825053
1	chr2L-2897147-2897502
1	chr2R-11199618-11199954
1	chr2R-22411683-22412351
1	chr2R-22510467-22511095
1	chr3R-19002239-19003425
1	chr2R-22514030-22514296
1	chr2R-22514347-22514657
1	chr2R-17462080-17462461
1	chr2L-8402157-8403293
1	chr3R-14481675-14481987
1	chr3L-8395818-8397078
1	chr3L-320868-321131
1	chr3L-17989209-17989503
1	chr2L-8421013-8421795
1	chr2R-22690598-22691166
1	chr3R-8846179-8846492
1	chr2R-22802437-22802954
1	chr2R-22803005-22803391
1	chr2R-17823359-17823612
1	chr3L-9004841-9005180
1	chr2L-1063109-1063318
1	chr3L-18399970-18400505
1	chr3R-14675020-14675911
1	chr3R-14714016-14714570
1	chr2R-23046105-23046862
1	chr3R-14716903-14717331
1	chr3L-1335750-1336443
1	chr2R-13570659-13571168
1	chr2R-8237421-8237679
1	chr2L-19158838-19159255
1	chr2R-23189155-23190157
1	chr2R-18531471-18532560
1	chr3R-16403524-16404019
1	chr3R-5111808-5112538
1	chr3L-19043415-19044000
1	chr3L-19044223-19044941
1	chr2R-23645221-23645976
1	chr3L-19183497-19184669
1	chr2R-23657060-23657713
1	chr3R-9509900-9510459
1	chr2L-519121-519818
1	chr2L-8211563-8212749
1	chr2R-8797466-8797864
1	chr2L-5238549-5238828
1	chr3L-9856066-9856488
1	chr2R-19265752-19266616
1	chr3R-9747207-9747846
1	chr3L-490172-490500
1	chr3R-15420342-15420843
1	chr3L-4976142-4976505
1	chr3R-9881445-9882461
1	chr3R-32068340-32068701
1	chr2L-5870744-5871776
1	chr3L-20400008-20401058
1	chr2R-14981514-14982222
1	chr3R-15920728-15921156
1	chr2R-24187470-24187704
1	chr2R-15128712-15128931
1	chr3L-14967410-14968280
1	chr3R-21378797-21379106
1	chr3L-14977278-14977967
1	chr2R-10485223-10485761
1	chr2L-20994814-20995546
1	chr3L-5856029-5857051
1	chr3L-21073278-21074794
1	chr2R-10533180-10533750
1	chr3L-5967249-5968611
1	chr3L-5970043-5971166
1	chr3R-4988961-4989572
1	chr2L-1410623-1411495
1	chr2R-20111819-20112882
1	chr2L-1426102-1426868
1	chr3L-762016-763344
1	chr3R-23889930-23890199
1	chr3L-21821856-21822656
1	chr3R-5112856-5113188
1	chr3R-22164127-22165415
1	chr3R-11618861-11619480
1	chr2L-14497528-14498298
1	chr2L-14554169-14555141
1	chr3R-16898914-16899315
1	chr2L-19790957-19791384
1	chr2L-21846101-21847482
1	chr2R-25226817-25228458
1	chr2R-12957462-12958160
1	chr3R-28861240-28861960
1	chr2L-3171343-3172221
1	chr3R-28899723-28901149
1	chr3L-10848065-10848492
1	chr3L-16050071-16050455
1	chr2R-6122114-6122545
1	chr2R-16187674-16188194
1	chr3L-16113142-16113560
1	chr3R-12251969-12253006
1	chr3R-23141760-23142219
1	chr3R-29083954-29084507
1	chr3R-23300121-23300685
1	chr3L-16410961-16411449
1	chr3R-23314313-23314601
1	chr3L-22943507-22943865
1	chr3R-17711123-17711735
1	chr3R-17712793-17713205
1	chr3R-23345533-23345928
1	chr3L-2438385-2439358
1	chr3R-17795209-17796391
1	chr3L-258176-258386
1	chr2R-6711937-6712655
1	chr3R-6815284-6815957
1	chr3R-18049363-18049612
1	chr2L-2454475-2454957
1	chr3R-13428217-13428929
1	chr2L-2493677-2494397
1	chr2R-23186548-23187483
1	chr3L-13674416-13675222
1	chr2L-4829182-4830801
1	chr2L-8029404-8030400
1	chr3R-7472693-7473400
1	chr3L-2867108-2868126
1	chr3L-17644128-17644606
1	chr3L-7911735-7912045
1	chr2R-22323177-22324322
1	chr3L-7979195-7979612
1	chr2L-17735311-17736198
1	chr3L-3071756-3072146
1	chr3R-15330894-15332051
1	chr3L-17757885-17758301
1	chr3R-15417789-15418332
1	chr2R-12970755-12971228
1	chr3L-319520-319826
1	chr3L-12081687-12081981
1	chr2L-18505785-18506356
1	chr3L-319836-320078
1	chr3R-15646966-15648150
1	chr3L-321216-321785
1	chr2L-18782846-18783674
1	chr3R-8814022-8814523
1	chr3L-18004507-18005125
1	chr3R-19326000-19326347
1	chr3R-9024784-9025409
1	chr3R-25445919-25446182
1	chr2L-10608419-10609393
1	chr3R-14624333-14624801
1	chr3R-9034080-9034607
1	chr3R-25647832-25648194
1	chr3R-19935503-19936456
1	chr3R-4914329-4914917
1	chr2L-4382255-4382842
1	chr3R-20288013-20288867
1	chr3R-25996255-25996568
1	chr2R-23049534-23050385
1	chr3R-20292772-20293250
1	chr3R-26002178-26003271
1	chr2R-9935143-9935615
1	chr3L-15336916-15338851
1	chr2L-2165022-2165397
1	chr3L-4229837-4230454
1	chr3L-4230622-4231250
1	chr2R-8657818-8658683
1	chr2L-19453150-19453650
1	chr3R-20735472-20736812
1	chr3R-15245499-15246375
1	chr2L-2181671-2182388
1	chr3R-26036789-26037230
1	chr3R-20851472-20853012
1	chr3L-640374-640670
1	chr3R-31705636-31706835
1	chr3L-22362964-22364707
1	chr3R-15418339-15418726
1	chr2R-19266935-19267773
1	chr3R-9767994-9768583
1	chr3R-15419191-15419495
1	chr2L-12678105-12678635
1	chr3R-5671159-5671636
1	chr3R-15686534-15688326
1	chr3R-23027454-23028163
1	chr3R-26963994-26964907
1	chr3R-21373784-21374261
1	chr3R-21374973-21375860
1	chr3R-10356376-10356659
1	chr4-502331-502982
1	chr3R-10528490-10529261
1	chr3R-21376666-21377104
1	chr3R-21599650-21600151
1	chr3L-14978423-14978914
1	chr3R-10602152-10602739
1	chr2R-16594250-16594626
1	chr3L-5929035-5929838
1	chr3R-10626286-10627058
1	chr3R-4973644-4974177
1	chr3L-11259663-11260324
1	chr3L-5993564-5994190
1	chr2L-2146665-2147394
1	chr2R-23073010-23073636
1	chr3L-753561-754238
1	chr3L-18841077-18841617
1	chr3R-22134086-22134872
1	chr3R-28585287-28585701
1	chr3L-1165976-1167016
1	chr3L-1167144-1168036
1	chr2L-5000095-5000533
1	chr3L-1168175-1168923
1	chr3R-24259404-24260511
1	chr3L-15729175-15729654
1	chr2L-6530956-6531456
1	chr3L-7988199-7988857
1	chr3L-7995300-7995956
1	chr3R-18999583-19000535
1	chr3L-3072354-3072559
1	chr2R-5725576-5726669
1	chr2R-21047019-21047688
1	chr3R-22780122-22780737
1	chr3R-11780401-11780604
1	chr2R-22515662-22516059
1	chr2R-16187356-16187608
1	chr3R-8807767-8808523
1	chr3R-29073994-29074638
1	chr3R-24870210-24870979
1	chr3R-12430487-12430929
1	chr3R-23300835-23301564
1	chr3R-12646140-12647046
1	chr3L-699568-700098
1	chr3R-29153095-29153613
1	chr3R-19860569-19861156
1	chr3R-29214472-29214813
1	chr3R-29215003-29215678
1	chr3L-130933-131242
1	chr2R-16639909-16640479
1	chr3R-29255189-29255575
1	chr3R-23790271-23791156
1	chr2R-21705981-21706254
1	chr3R-29285404-29286475
1	chr3R-20292006-20292452
1	chr3L-21346432-21346979
1	chr3L-18840442-18840676
1	chr3L-21598142-21598801
1	chr3R-26017252-26017840
1	chr2R-18673399-18673627
1	chr3R-26024066-26024862
1	chr3R-20593016-20593222
1	chr2R-22514681-22515327
1	chr3R-26030412-26031203
1	chr3R-9503160-9504092
1	chr3R-14011850-14012727
1	chr3L-11832412-11832983
1	chr2R-14040466-14041490
1	chr2R-23810209-23811812
1	chr2L-19935163-19935429
1	chr2L-19951566-19952105
1	chr2R-17421717-17422546
1	chr3R-24555501-24556402
1	chr2L-8382702-8382932
1	chr2L-8383328-8384260
1	chr3R-21616057-21616555
1	chr3L-22724188-22724736
1	chr3R-17604547-17605232
1	chr3R-14589666-14590053
1	chr3R-23781685-23781913
1	chr3R-14590525-14590918
1	chr3R-14591449-14591673
1	chr3R-25050650-25051591
1	chr3R-30781867-30782148
1	chr2R-9546910-9547477
1	chr3R-23315144-23315580
1	chr3R-14604809-14605927
1	chr2L-4363580-4364252
1	chr3R-13715443-13716320
1	chr4-58917-59350
1	chr3R-14716012-14716628
1	chr3R-10605631-10606284
1	chr3R-11669064-11670086
1	chr2R-8232255-8232625
1	chr3L-7369726-7369960
1	chr3R-29280929-29281578
1	chr3L-15336490-15336832
1	chr3R-16250538-16250797
1	chr3L-1538519-1539124
1	chr3R-11353039-11353292
1	chr3R-28540054-28540632
1	chr3L-16044845-16045425
1	chr3L-9504912-9505404
1	chr3L-4232233-4232614
1	chr3R-31606383-31607050
1	chr3R-23026591-23027091
1	chr3L-4546896-4547306
1	chr2R-25226391-25226650
1	chr3R-28858262-28858495
1	chr3R-14278632-14278977
1	chr3L-17757305-17757683
1	chr2R-7381771-7382072
1	chr3R-18987716-18988346
1	chr2R-23912207-23914189
1	chr3R-4809991-4810488
1	chr3L-12077621-12078278
1	chr3R-10593896-10594740
1	chr3R-17603717-17604310
1	chr3R-17811399-17811683
1	chr2R-22318003-22318305
1	chr2R-22689597-22690257
1	chr3R-9984093-9985672
1	chr3R-15993889-15994801
1	chr3R-14597272-14597977
1	chr3R-12711757-12712418
1	chr3R-10357147-10357768
1	chr3R-10587446-10588380
1	chr3R-26018077-26018525
1	chr2R-21525182-21525750
1	chr3R-11352399-11352991
1	chr3L-1516354-1517009
1	chr3R-26024927-26025533
1	chr3R-5612412-5612646
1	chr2R-21714703-21714923
1	chr3L-16767505-16768475
1	chr3R-29253668-29254174
1	chr3R-21855511-21855989
1	chr3R-31704834-31705395
1	chr2L-19161332-19161783
1	chr3R-11351608-11352262
1	chr3L-22402803-22403282
1	chr3R-22133677-22133935
1	chr3L-14974967-14975434
1	chr3L-613847-614308
1	chr3L-16711590-16711868
1	chr3L-7334760-7335347
1	chr3L-10525540-10526045
1	chr2L-8210235-8211219
1	chr2R-22408289-22408745
1	chr3L-4613779-4614500
1	chr4-488946-489570
1	chr2L-5234766-5235396
1	chr3R-24282730-24283253
1	chr3R-25446347-25447028
1	chr3R-14465575-14466889
1	chr3R-5076078-5077062
1	chr2R-22806401-22806788
1	chr3L-6978572-6979202
1	chr3R-27437382-27437756
1	chr3R-9494621-9495063
1	chr3R-6762076-6762945
1	chr3R-30772592-30773088
1	chr3L-16408694-16408904
1	chr2L-2182958-2183734
1	chr3R-30781018-30781811
1	chr3R-13984578-13984997
1	chr3R-11235181-11236029
1	chr3R-29152198-29152747
1	chr3R-14590952-14591183
1	chr3R-18981211-18982678
1	chr3R-6761018-6761886
1	chr3L-15754807-15756887
1	chr3R-5060476-5061101
1	chr3R-24270179-24270470
1	chr3R-22042961-22043584
1	chr2L-5231658-5232447
1	chr2R-13191249-13192178
1	chr3R-24271141-24271386
1	chr3R-26027712-26028438
1	chr3R-16882437-16882932
1	chr2R-9933805-9934353
1	chr3L-17644678-17645143
1	chr3R-23295336-23295606
1	chr3R-24272495-24273373
1	chr3R-13076097-13077723
1	chr3L-7984606-7985335
1	chr3R-20593947-20594463
1	chr2R-7278509-7279402
1	chr3R-30774047-30775304
1	chr3L-22065767-22066252
1	chr3R-30769781-30770220
1	chr3R-30766126-30766749
1	chr2L-1461361-1462192
2	chr2L-10003715-10003900
2	chr2L-10004528-10004827
2	chr2R-7529935-7530643
2	chr3R-30764161-30764477
2	chr2L-8419242-8419939
2	chr3L-17999443-17999712
2	chr2L-10334025-10334563
2	chr2L-10334582-10335279
2	chr3L-18016209-18016903
2	chr2L-8541591-8541806
2	chr2L-8543204-8543428
2	chr3R-30805812-30806029
2	chr3L-18398310-18398744
2	chr2L-8949884-8950274
2	chr2R-8068134-8068348
2	chr3R-9057143-9057386
2	chr2L-9521128-9521755
2	chr2L-1077050-1077276
2	chr2L-4458802-4458995
2	chr3L-18819989-18820596
2	chr2R-13576086-13576793
2	chr2L-9699143-9699419
2	chr2L-9699682-9699947
2	chr3R-31404492-31404914
2	chr2L-481175-481381
2	chr2L-9758474-9758907
2	chr2L-9758928-9759149
2	chr2L-11581783-11582037
2	chr2R-18688019-18688226
2	chr2L-9893110-9893526
2	chr3R-31608615-31608815
2	chr2L-12004011-12004303
2	chr3R-31609780-31609994
2	chr2L-9938703-9938923
2	chr2L-19791521-19791989
2	chr2L-12434695-12434934
2	chr3L-4625744-4625973
2	chr2R-10099528-10099727
2	chr2R-10099825-10100211
2	chr2R-10100845-10101070
2	chr3R-31735596-31736592
2	chr2R-23978263-23978496
2	chr2R-23978650-23978930
2	chr2R-10210897-10211942
2	chr2R-14798894-14799369
2	chr2L-13165427-13165618
2	chr2R-10270936-10271411
2	chr2L-13192106-13192937
2	chr2L-13203649-13204092
2	chr2R-24304542-24304979
2	chr2R-24305672-24305940
2	chr2R-24307478-24308328
2	chr2R-24309898-24310464
2	chr3L-21027839-21028231
2	chr2R-15246717-15247925
2	chr2L-13549150-13549401
2	chr2L-13550035-13550288
2	chr2L-13878831-13879052
2	chr2R-24669237-24669447
2	chr2R-24744159-24744401
2	chr3L-5979520-5980892
2	chr2R-10537878-10538658
2	chr2L-14233984-14234236
2	chr2R-24881932-24882289
2	chr3R-28335515-28335722
2	chr2R-9938245-9938615
2	chr2L-6339245-6339449
2	chr2R-20666532-20667083
2	chr3R-28599699-28599913
2	chr2R-24964588-24965219
2	chr2R-10874673-10874872
2	chr2R-25076566-25076843
2	chr3L-22135139-22135341
2	chr2R-11197261-11197510
2	chr2R-11198140-11198586
2	chr3R-17053562-17053763
2	chr3R-17053855-17054078
2	chr3R-17056151-17056632
2	chr3R-17056686-17056946
2	chr2R-5726822-5727111
2	chr3R-5600463-5600713
2	chr3L-224644-224868
2	chr3L-225199-225439
2	chr2R-6131899-6132223
2	chr2L-2202681-2203192
2	chr3R-17617664-17617848
2	chr3R-17618064-17618264
2	chr2R-16219967-16220161
2	chr3R-6007453-6007646
2	chr2L-16268077-16268388
2	chr3L-22910973-22912126
2	chr3L-11092286-11092487
2	chr3L-23091870-23093252
2	chr2L-16286620-16286942
2	chr3R-17717545-17717922
2	chr2L-16287629-16287862
2	chr2R-6663152-6663347
2	chr2L-16325486-16325745
2	chr2L-16325831-16326066
2	chr2L-7827687-7827878
2	chr2R-12172868-12173119
2	chr2R-12173716-12173968
2	chr2R-12174173-12174394
2	chr2R-16830261-16830463
2	chr3L-11487310-11487888
2	chr2L-2752725-2752977
2	chr2R-22122230-22122686
2	chr3L-17487404-17487716
2	chr2R-12589114-12589334
2	chr2L-17226833-17227436
2	chr2R-12592171-12592786
2	chr3R-24230763-24230943
2	chr2L-17383979-17384219
2	chr3L-3058957-3059502
2	chr2R-12915752-12916062
2	chr2R-12923956-12924920
2	chr2L-18143084-18143703
2	chr2R-17420619-17420988
2	chr2R-17421201-17421418
2	chr2L-18441994-18442839
2	chr2L-18484358-18484613
2	chr2L-18503881-18504242
2	chr2R-7489769-7490003
2	chr2L-3662432-3662769
2	chr2R-7530761-7531145
2	chr2L-18732609-18733237
2	chr2R-7566658-7566918
2	chr2R-7585392-7586112
2	chr3L-20473664-20474682
2	chr3L-3397173-3398004
2	chr2R-13223705-13223951
2	chr3L-8997970-8998260
2	chr2L-18947498-18947757
2	chr3R-9052406-9052610
2	chr2L-19008403-19009119
2	chr3L-9114102-9114989
2	chr3L-13227636-13228125
2	chr2R-13559885-13560120
2	chr2R-18357527-18357763
2	chr3R-25881347-25881554
2	chr3R-9229381-9229776
2	chr3R-14723751-14723993
2	chr2R-13577453-13578398
2	chr2R-8326900-8327404
2	chr2L-19163485-19163979
2	chr2R-8624213-8625037
2	chr3L-4227204-4227437
2	chr3R-20588004-20588451
2	chr3R-26021564-26021881
2	chr3R-11353453-11353864
2	chr3L-4253731-4254154
2	chr3L-4363981-4364201
2	chr3L-4541942-4542174
2	chr2R-8724141-8724398
2	chr3R-20830442-20830696
2	chr2R-19178615-19178811
2	chr3R-9630668-9631053
2	chr2L-5236377-5236801
2	chr2R-8860627-8861027
2	chr2R-14270221-14270460
2	chr3L-14550893-14551095
2	chr2L-5325417-5325648
2	chr3R-9873572-9873809
2	chr3R-26797823-26798082
2	chr3L-14757271-14757527
2	chr3L-199204-199393
2	chr2R-14964424-14964980
2	chr2R-9404501-9405660
2	chr3R-12426137-12426328
2	chr2R-24186586-24186809
2	chr3R-21376356-21376591
2	chr3L-5770830-5771092
2	chr2L-5971871-5972946
2	chr2L-5980571-5980818
2	chr2L-5980916-5981113
2	chr2L-5981973-5982167
2	chr2R-9692566-9692865
2	chr2L-2364860-2365053
2	chr2R-15349469-15349771
2	chr3R-21828376-21828956
2	chr3R-21829140-21829624
2	chr2L-6078783-6079426
2	chr2R-16810021-16810769
2	chr2R-15359530-15360136
2	chr2L-21629261-21629495
2	chr3R-5086597-5086911
2	chr2L-6338652-6338919
2	chr3L-6184887-6185160
2	chr3R-13684137-13684337
2	chr2R-17026701-17026924
2	chr2L-6455122-6455596
2	chr3L-21879326-21879679
2	chr2L-6473336-6474035
2	chr2R-15991782-15992728
2	chr3R-11760078-11760339
2	chr3L-10664584-10664842
2	chr3L-10664860-10665304
2	chr3L-10665450-10665655
2	chr2R-16150032-16150242
2	chr2L-8277931-8278534
2	chr3R-5599578-5599843
2	chr2L-2201339-2201973
2	chr2L-2202074-2202341
2	chr3L-10849847-10850087
2	chr2L-2202441-2202679
2	chr3L-16052154-16052333
2	chr2R-21182698-21182904
2	chr3R-12280788-12281092
2	chr2R-17716250-17716804
2	chr2R-19424250-19424480
2	chr3R-12477358-12477654
2	chr3L-6988925-6989174
2	chr3R-6008453-6008654
2	chr3R-13011543-13011759
2	chr2L-7800022-7800208
2	chr2R-16583807-16584216
2	chr2R-16585642-16585860
2	chr3R-25647129-25647323
2	chr2L-2365205-2365417
2	chr2R-21646554-21646824
2	chr3L-1517177-1517411
2	chr3R-23819100-23819367
2	chr3R-25881883-25882123
2	chr2R-21871778-21872013
2	chr2L-7991502-7991927
2	chr2L-7994055-7994319
2	chr2L-7994430-7994666
2	chr2R-22102827-22104227
2	chr3L-13863264-13863888
2	chr3L-9461776-9462299
2	chr2L-2857034-2857226
2	chr2L-286107-287167
2	chr2L-8083677-8083881
2	chr2R-17143952-17144158
2	chr2R-17145163-17145388
2	chr2R-17392122-17392337
2	chr2L-297769-297966
2	chr2R-17420078-17420520
2	chr2L-8277596-8277807
2	chr3R-21060586-21060821
2	chr3R-24320457-24320648
2	chr3R-19092362-19093179
2	chr3R-14478259-14478706
2	chr3R-24586583-24586855
2	chr3R-19094847-19095061
2	chr3L-12146768-12147438
2	chr3R-8669430-8669700
2	chr2R-22645756-22646502
2	chr2L-5879413-5879627
2	chr3R-8811747-8812791
2	chr2L-8521834-8523143
2	chr3L-8997183-8997570
2	chr3L-18185559-18185877
2	chr3L-13041654-13041882
2	chr3L-3418288-3418520
2	chr2R-18141193-18141399
2	chr2R-8018879-8019167
2	chr2R-19631834-19632123
2	chr3R-25880785-25881040
2	chr3R-20252659-20252869
2	chr2R-6663483-6663993
2	chr3L-9398486-9399077
2	chr2L-7828268-7828490
2	chr3R-31221112-31221336
2	chr3R-14739207-14739412
2	chr3R-14740732-14740946
2	chr3R-31310970-31311363
2	chr2R-18611669-18612003
2	chr3R-20551007-20551240
2	chr3R-9339576-9339958
2	chr2L-8030937-8031121
2	chr3L-14002854-14003124
2	chr3L-9614756-9614996
2	chr3R-5264056-5264315
2	chr3R-31608959-31609178
2	chr3L-14274120-14274415
2	chr3R-9551285-9551554
2	chr3L-14409839-14410070
2	chr3L-9855190-9855379
2	chr3R-11763520-11764046
2	chr3R-31722793-31723935
2	chr3L-19896407-19896610
2	chr3L-19896976-19897242
2	chr2R-19271610-19272102
2	chr3L-19908294-19908751
2	chr3L-19908854-19909035
2	chr3R-26867126-26867691
2	chr2R-19395857-19396331
2	chr3L-6743622-6743868
2	chr3R-21349466-21349700
2	chr3R-9918078-9918699
2	chr3L-20516549-20517055
2	chr3R-27150445-27150920
2	chr4-507135-507943
2	chr3L-18186048-18186423
2	chr3L-21026857-21027320
2	chr3R-16099748-16099960
2	chr3R-29157982-29158205
2	chr3R-13064225-13064561
2	chr2L-5999409-5999632
2	chr3R-23729780-23730580
2	chr2R-19826378-19826652
2	chr2R-18411904-18412111
2	chr3R-13425805-13426085
2	chr3R-11221707-11221975
2	chr2R-24881460-24881888
2	chr3L-21516646-21516853
2	chr3R-13683566-13684017
2	chr3L-12063691-12064058
2	chr2L-66732-67063
2	chr3R-11779663-11779969
2	chr2L-8041295-8042685
2	chr3R-28600257-28600459
2	chr2R-17027547-17027762
2	chr2L-6480356-6480607
2	chr3R-5264792-5265001
2	chr3R-11760574-11761068
2	chr3R-11761085-11761339
2	chr3R-22590428-22590761
2	chr3R-8333696-8334129
2	chr3L-12062527-12062997
2	chr3R-20327901-20328114
2	chr3R-30794678-30795124
2	chr3R-13013044-13013253
2	chr3L-16051042-16051314
2	chr2L-6921132-6921321
2	chr2R-16186462-16186676
2	chr3L-10852404-10852865
2	chr2R-7565455-7566585
2	chr3L-10850140-10850621
2	chr3R-29063215-29063405
2	chr3R-7103463-7103799
2	chr3L-22872017-22872224
2	chr3R-6008112-6008413
2	chr3L-14410331-14410527
2	chr3L-4626053-4626270
2	chr2R-8862509-8863017
2	chr3L-9113636-9113867
2	chr3L-5845599-5845861
2	chr2L-7811322-7811710
2	chr3R-9502497-9502693
2	chr3R-4970744-4971225
2	chr3L-2114733-2115268
2	chr3R-13382006-13382198
2	chr3R-30022667-30022893
2	chr3R-18052944-18053532
2	chr3R-23887228-23887671
2	chr3L-3400698-3401087
2	chr3R-31310393-31310761
2	chr3R-26041943-26042119
2	chr3R-8669070-8669283
2	chr3R-29691883-29692597
2	chr2L-8083258-8083469
2	chr3R-19094167-19094380
2	chr2L-8162968-8163172
2	chr3L-17653694-17654377
2	chr3L-17657983-17658867
2	chr3R-27582140-27582323
2	chr2R-14175465-14175681
2	chr3L-9854670-9854856
2	chr3L-4134444-4134636
2	chr3R-28845076-28845328
2	chr3R-29287466-29287824
2	chr3R-14625096-14625517
2	chr3R-14478931-14479380
2	chr3R-30466181-30466992
2	chr3L-14002333-14002523
2	chr3L-16051820-16052000
2	chr3R-21348931-21349155
2	chr2R-9711315-9711763
2	chr3R-20829809-20830061
2	chr3R-13425186-13425471
2	chr2R-8237692-8237912
2	chr3R-5367571-5367990
2	chr3R-21856126-21856393
2	chr3L-639877-640235
2	chr3R-24283647-24284286
2	chr3R-27244581-27245073
2	chr3R-13012491-13012735
2	chr3R-5601045-5601224
2	chr2R-12591708-12591885
2	chr3L-7339370-7339581
2	chr3R-5264357-5264659
2	chr2R-21646018-21646214
2	chr3R-9550785-9550986
2	chr3R-16996335-16997580
2	chr2R-24814498-24814862
2	chr3L-14409478-14409771
2	chr3R-29774415-29774875
2	chr3R-16934152-16934617
2	chr3L-9898510-9898710
2	chr3R-31726372-31726786
2	chr3R-11777147-11777581
2	chr3R-31747460-31747705
2	chr3R-13983227-13983583
2	chr3R-11887539-11888374
2	chr2R-22270336-22271004
2	chr3R-22454444-22455698
2	chr2R-25182906-25183556
2	chr3L-3059505-3060121
2	chr3L-7435211-7435503
2	chr3R-13983749-13983992
2	chr3R-14108346-14108740
2	chr3R-10572045-10572693
2	chr3R-6393929-6394482
2	chr2R-17027081-17027275
2	chr3R-24000944-24001594
2	chr3L-6742816-6743280
2	chr3L-9511005-9511396
2	chr3R-28844404-28844909
2	chr3L-9509924-9510971
2	chr3L-17653067-17653642
2	chr3R-18906489-18907660
2	chr3R-26042272-26042460
2	chr3R-30465833-30466116
2	chr2R-12991690-12992016
2	chr3L-9855717-9855914
2	chr3L-3197559-3197796
2	chr3L-15728286-15728576
2	chr3L-4627126-4627339
2	chr3R-24230423-24230616
2	chr3R-26041629-26041819
3	chr3L-10363764-10364085
3	chr2L-6455644-6456074
3	chr2L-9782205-9782545
3	chr2R-19372995-19373354
3	chr2R-20000691-20000907
3	chr2L-1074255-1074651
3	chr2L-2855981-2856553
3	chr2R-15991226-15991741
3	chr2L-19009165-19009436
3	chr3L-2242443-2244342
3	chr2R-9692981-9693427
3	chr2R-17444440-17445101
3	chr2R-22569719-22570622
3	chr2L-13060123-13060585
3	chr3L-21824827-21825048
3	chr2L-21681531-21682204
3	chr2L-21756686-21757311
3	chr2R-12990690-12991347
3	chr2R-10429884-10430069
3	chr2L-21678212-21679376
3	chr3L-3543426-3543690
3	chr2L-4376434-4376920
3	chr2L-19036369-19036800
3	chr2L-3655883-3656803
3	chr2L-21237677-21238099
3	chr2L-16888630-16889372
3	chr2L-23173429-23174215
3	chr2L-21899205-21899749
3	chr2L-16287331-16287530
3	chr3L-771134-772012
3	chr2R-22242064-22242330
3	chr3L-11561910-11562349
3	chr2L-19037109-19037771
3	chr3L-15178290-15178930
3	chr2L-10976915-10977594
3	chr3L-7805337-7805803
3	chr3L-4133923-4134400
3	chr2R-16336939-16337484
3	chr2R-11358638-11359275
3	chr2L-2198609-2199074
3	chr2R-7419147-7419376
3	chr3R-14373437-14373866
3	chr2L-12546265-12546448
3	chr3L-8186882-8187081
3	chr2L-5546711-5547284
3	chr2R-14768690-14769350
3	chr2L-20417008-20417658
3	chr2L-12006474-12006641
3	chr2L-2197593-2198086
3	chr2R-20996982-20997182
3	chr2L-11516703-11516922
3	chr2L-7496184-7496558
3	chr2L-13512772-13513283
3	chr3L-20949502-20949747
3	chr3L-11118587-11119009
3	chr2L-8685187-8686028
3	chr2L-7800289-7801045
3	chr2L-7808942-7809466
3	chr3L-15161944-15163459
3	chr2L-6047860-6048044
3	chr3L-14780887-14781506
3	chr3L-15235366-15235770
3	chr3R-10852315-10852797
3	chr2R-20996634-20996869
3	chr2L-480521-481032
3	chr2L-2804639-2805269
3	chr2R-16868091-16869120
3	chr2R-13953988-13954197
3	chr2R-6872436-6872854
3	chr2L-11517021-11517330
3	chr3L-13919859-13920251
3	chr2L-11796799-11797836
3	chr2R-20832298-20832569
3	chr3L-132323-132579
3	chr3L-14004126-14004314
3	chr2R-16103260-16103458
3	chr3L-11349517-11350354
3	chr2R-23746757-23746971
3	chr2L-15067385-15067862
3	chr3L-17846384-17846642
3	chr2L-6612365-6612615
3	chr3L-9889009-9890004
3	chr3L-17846986-17847377
3	chr3L-9971951-9972402
3	chr2R-17682867-17683304
3	chr3L-12137899-12138589
3	chr2R-17697429-17698214
3	chr2L-15746582-15747060
3	chr2L-5907338-5907600
3	chr2L-14684756-14685365
3	chr2R-16336606-16336807
3	chr2L-5943807-5944053
3	chr2R-21497062-21497266
3	chr2L-22981979-22982541
3	chr2L-20822680-20823111
3	chr3R-16098687-16098886
3	chr2R-13449905-13450378
3	chr2R-18141761-18142006
3	chr3L-1861729-1862013
3	chr2R-18356060-18356333
3	chr2R-24531741-24532601
3	chr3L-21130897-21131414
3	chr2L-480129-480426
3	chr2L-9613160-9614258
3	chr2R-24745175-24745955
3	chr2L-4810152-4810752
3	chr2R-16857109-16857378
3	chr2L-16887899-16888109
3	chr3L-17486958-17487331
3	chr2R-24942638-24943291
3	chr2R-24941911-24942517
3	chr2R-20667149-20667369
3	chr3R-16647498-16648665
3	chr2L-5093896-5094338
3	chr3L-634906-635376
3	chr2L-8163401-8163897
3	chr2L-6480774-6481008
3	chr2L-6481112-6481759
3	chr3L-1586473-1586776
3	chr2L-15060645-15060892
3	chr2L-18319916-18320259
3	chr2R-11289339-11289552
3	chr2L-2200229-2200521
3	chr3R-17150502-17151698
3	chr2L-5542931-5543128
3	chr3L-14674180-14674423
3	chr2R-19371968-19372487
3	chr3L-12266731-12266922
3	chr2R-6214390-6214686
3	chr2R-10251710-10252499
3	chr2R-9414215-9414460
3	chr2R-11630804-11631280
3	chr2R-6220918-6221156
3	chr2R-11632416-11632838
3	chr2L-16271445-16271716
3	chr2L-7576875-7577383
3	chr2R-16583417-16583616
3	chr2R-11890301-11891091
3	chr2R-11891983-11892193
3	chr2R-24402321-24402542
3	chr2L-2374503-2374751
3	chr2R-16731220-16731650
3	chr3R-10792590-10793023
3	chr3L-2115398-2115861
3	chr2L-16526032-16526483
3	chr3L-7528647-7528951
3	chr3L-17428983-17429587
3	chr2R-23386378-23386564
3	chr3R-15091922-15092465
3	chr3L-27267435-27268404
3	chr2L-16888355-16888556
3	chr3L-2821064-2821307
3	chr3L-17611581-17612507
3	chr2L-2862361-2862643
3	chr2L-1723727-1724496
3	chr2R-18800902-18801408
3	chr3R-18585281-18585770
3	chr2R-12870116-12870335
3	chr3L-22160534-22161424
3	chr3L-19793501-19793718
3	chr3L-10665848-10666346
3	chr2L-3478313-3478559
3	chr3L-3149073-3149544
3	chr3L-3193012-3193393
3	chr2R-7423310-7423773
3	chr2R-17535502-17535680
3	chr2R-22546518-22546940
3	chr3L-14759991-14760285
3	chr3R-15793606-15793815
3	chr2R-16196965-16197258
3	chr2L-161416-161734
3	chr3L-12580003-12580745
3	chr3L-8720130-8720334
3	chr2L-18944251-18944527
3	chr2L-18944568-18945011
3	chr2L-4346710-4347109
3	chr2R-17871906-17872142
3	chr2R-13430708-13431015
3	chr2R-22926389-22926607
3	chr2R-21571301-21571653
3	chr3L-18621147-18621600
3	chr3L-3787910-3788123
3	chr2L-9568818-9569027
3	chr2L-479076-479317
3	chr2R-18412632-18412905
3	chr2R-23067110-23067323
3	chr3R-20327201-20327847
3	chr3R-18121639-18122094
3	chr2R-12200492-12200932
3	chr3L-4170277-4170725
3	chr3R-20557594-20557815
3	chr3R-15094548-15094793
3	chr3R-15095524-15095864
3	chr2L-14495553-14495980
3	chr2R-18688945-18689189
3	chr2L-11808775-11809001
3	chr2R-8668793-8669101
3	chr2L-12011000-12011209
3	chr3L-19791407-19791619
3	chr2L-14688972-14689465
3	chr2L-1981281-1981995
3	chr2R-19253878-19254494
3	chr2L-12482805-12483269
3	chr3L-14632481-14632740
3	chr2R-8951001-8951195
3	chr2R-10101339-10101991
3	chr2R-14458047-14458540
3	chr3R-14575832-14576031
3	chr3L-22741639-22741846
3	chr2R-9284137-9284393
3	chr3L-12529820-12530230
3	chr3R-10350703-10350935
3	chr3R-15973114-15973350
3	chr2L-5944171-5945029
3	chr2R-10421413-10421644
3	chr2R-19456872-19457196
3	chr3L-5809510-5809960
3	chr3R-16099396-16099585
3	chr2L-21002041-21002828
3	chr3R-19902396-19903370
3	chr2R-15308379-15308865
3	chr3L-5922176-5922957
3	chr2L-21219469-21220223
3	chr2R-9712155-9712439
3	chr2L-21237114-21237332
3	chr3R-21853641-21854088
3	chr2L-21250732-21251229
3	chr2L-9758239-9758454
3	chr2L-11447622-11448152
3	chr2L-14355272-14355724
3	chr2R-10555214-10555619
3	chr3L-6218542-6218904
3	chr3R-16524448-16525957
3	chr3L-626728-627225
3	chr3L-633186-633648
3	chr3L-633790-634192
3	chr3R-22447885-22448288
3	chr2R-11195012-11195374
3	chr3L-639461-639789
3	chr3L-19791726-19792005
3	chr2R-16104287-16104604
3	chr3L-641373-641740
3	chr3R-22683970-22684674
3	chr2R-16150490-16150722
3	chr3L-10737035-10737761
3	chr2L-15067951-15068157
3	chr3R-22781440-22781771
3	chr2L-128985-129414
3	chr2L-18708223-18708669
3	chr3L-6752335-6752539
3	chr2L-20428853-20429093
3	chr3L-22773384-22773587
3	chr2R-6220375-6220592
3	chr2R-16221194-16221933
3	chr3L-11009153-11009396
3	chr3L-11010314-11011081
3	chr2R-16569313-16570482
3	chr3R-23333954-23334714
3	chr3L-11119792-11120363
3	chr2L-2363792-2364256
3	chr2L-2364322-2364513
3	chr2L-16324840-16325247
3	chr2L-7821404-7821848
3	chr3L-7345008-7345406
3	chr2R-16828819-16829076
3	chr2L-7828839-7829246
3	chr2R-6810908-6811140
3	chr2R-22075872-22076445
3	chr3L-11374827-11375446
3	chr2R-16830550-16830766
3	chr2R-16856436-16856652
3	chr3L-7653068-7654376
3	chr3R-23992907-23993418
3	chr3L-7804643-7805156
3	chr3R-24105379-24105580
3	chr3L-7854756-7855210
3	chr2L-1737285-1737569
3	chr2L-2886116-2886316
3	chr2L-2886366-2887005
3	chr2R-16103717-16104153
3	chr2R-17392448-17392731
3	chr3R-14327266-14327785
3	chr2R-22511509-22512097
3	chr3R-24319634-24320266
3	chr3L-8127992-8128712
3	chr3L-8185571-8186495
3	chr3R-24581970-24582714
3	chr3L-12124182-12124667
3	chr3L-5354081-5355233
3	chr2R-17683434-17683625
3	chr2R-6151093-6151518
3	chr3L-12391339-12391888
3	chr2R-17716951-17717676
3	chr2L-1884461-1884818
3	chr3R-24944051-24944802
3	chr2R-7806336-7806548
3	chr3R-19644270-19644528
3	chr2R-22854193-22854422
3	chr2R-22925496-22926213
3	chr3L-348139-348750
3	chr3L-131580-131955
3	chr3L-9125011-9125797
3	chr3L-13228404-13228858
3	chr3R-20253821-20254164
3	chr3L-18819358-18819827
3	chr2R-18412181-18412566
3	chr3L-9401850-9402296
3	chr2R-18413398-18413697
3	chr2L-4810826-4811076
3	chr3L-4138950-4139148
3	chr3L-9460968-9461455
3	chr3L-13862458-13862837
3	chr2R-13964416-13964783
3	chr3L-9509524-9509741
3	chr2L-9790457-9790960
3	chr2R-8665974-8666189
3	chr3L-14003611-14003811
3	chr3L-9678211-9678633
3	chr2R-23713700-23714059
3	chr2R-18801679-18802181
3	chr3L-4624511-4624797
3	chr2R-19228888-19229145
3	chr2L-12436315-12436745
3	chr3L-14537464-14537704
3	chr3R-26440484-26440782
3	chr3R-26440825-26441322
3	chr3R-26536210-26536446
3	chr3R-10108345-10108554
3	chr3R-24588994-24589201
3	chr3R-10109251-10109473
3	chr3R-10264186-10264598
3	chr3R-10264718-10264981
3	chr3R-10284128-10284774
3	chr3L-5752006-5752280
3	chr3L-14786204-14786480
3	chr2L-13204545-13205661
3	chr2R-10418019-10418279
3	chr3R-27150948-27151160
3	chr2R-19467125-19467513
3	chr3R-27245185-27245374
3	chr2R-15322661-15323100
3	chr3R-27580721-27580973
3	chr3R-27581238-27581432
3	chr2R-19669750-19669945
3	chr3R-27636704-27637148
3	chr3R-27699563-27700173
3	chr3R-27924738-27925224
3	chr3R-27925374-27925966
3	chr2L-6091207-6091785
3	chr2R-10541490-10541850
3	chr2R-9937653-9938027
3	chr2R-15541306-15541515
3	chr3L-1545995-1546236
3	chr3L-1546307-1546614
3	chr3L-1546681-1547032
3	chr2R-20831830-20832257
3	chr3L-15533865-15534889
3	chr3L-15588737-15588965
3	chr3R-28831153-28832170
3	chr2R-20942857-20943417
3	chr2R-20996089-20996275
3	chr3L-15825679-15825861
3	chr3R-11761348-11761621
3	chr2R-20997557-20997851
3	chr2R-20998066-20998356
3	chr2L-6667661-6668126
3	chr3L-6605992-6606228
3	chr2L-6722921-6723170
3	chr3R-10108667-10109085
3	chr2L-15498920-15499214
3	chr3R-29063953-29064191
3	chr2L-2203233-2203534
3	chr3L-6904144-6904371
3	chr3L-16377803-16378386
3	chr3R-29089258-29089726
3	chr3R-29123237-29123464
3	chr3R-29148143-29148354
3	chr2R-21497440-21497649
3	chr2R-21501999-21502249
3	chr3L-16646752-16647758
3	chr3L-16647818-16648092
3	chr3L-16661183-16661783
3	chr3L-1668649-1668843
3	chr3L-11247426-11247729
3	chr3R-13271461-13272134
3	chr2L-2376218-2376402
3	chr2L-2450821-2451290
3	chr3L-17015663-17016147
3	chr3R-23872610-23873507
3	chr3R-13450260-13450726
3	chr3R-29319522-29319721
3	chr3R-29493394-29493594
3	chr3R-29591972-29592380
3	chr2R-22212735-22213409
3	chr3R-29749094-29749765
3	chr3R-29772710-29772951
3	chr3R-29772973-29773235
3	chr3L-7867048-7867695
3	chr3R-29876909-29877176
3	chr3R-29894030-29894526
3	chr3L-17668369-17669056
3	chr3R-14122075-14122769
3	chr2L-3159152-3159417
3	chr2R-7407286-7407945
3	chr3R-14369934-14370629
3	chr3R-30388622-30388839
3	chr3R-30389191-30389403
3	chr3L-1794251-1794625
3	chr3L-1794715-1794943
3	chr3L-1795002-1795448
3	chr3R-30600717-30601161
3	chr3R-24720203-24721101
3	chr2L-10237585-10238469
3	chr3L-8458424-8459107
3	chr3R-24876051-24876503
3	chr2R-22798986-22799187
3	chr2L-4333184-4333492
3	chr2L-10506680-10506927
3	chr2L-4344505-4345281
3	chr3L-13044361-13044864
3	chr3R-30887756-30888710
3	chr3R-14655055-14655259
3	chr3R-31059572-31059788
3	chr3R-31060801-31061003
3	chr3L-9357570-9358809
3	chr2L-1909783-1910236
3	chr3R-31219473-31219757
3	chr2L-10967330-10967813
3	chr3R-14737974-14738370
3	chr3L-9430144-9430379
3	chr3L-13666763-13667079
3	chr2L-9705890-9706127
3	chr3R-31405422-31405622
3	chr3R-15093858-15094264
3	chr3R-31458239-31458530
3	chr3R-31462104-31463323
3	chr2R-18688629-18688863
3	chr2L-11807991-11808259
3	chr3L-19589941-19590780
3	chr3L-9692562-9692938
3	chr3L-19790916-19791222
3	chr3R-15286770-15287007
3	chr3R-15287855-15288075
3	chr3R-15291355-15291841
3	chr2R-23840094-23840361
3	chr2R-23844849-23845568
3	chr3R-31725937-31726319
3	chr2L-12529596-12529965
3	chr2R-23934225-23934960
3	chr2R-10124049-10124285
3	chr2R-10124687-10125165
3	chr3R-3585939-3587828
3	chr3R-4232893-4233383
3	chr3R-15793948-15794364
3	chr3R-27148790-27149198
3	chr3R-4478571-4479034
3	chr3R-27150067-27150336
3	chr2L-594722-595006
3	chr3R-16098155-16098674
3	chr3R-4739563-4739834
3	chr3R-4746323-4746797
3	chr2L-13513310-13513599
3	chr3R-4811723-4812210
3	chr3R-16186839-16187091
3	chr3R-16207022-16207523
3	chr3R-16207981-16208678
3	chr2R-10534539-10534855
3	chr3R-16231181-16231954
3	chr3R-16234305-16234753
3	chr3R-16237015-16237484
3	chr2R-10540431-10540753
3	chr3R-16349170-16349456
3	chr3R-5087855-5088108
3	chr3R-16431795-16432063
3	chr3R-16449496-16449811
3	chr3R-5216336-5216992
3	chr3R-5217340-5217577
3	chr3R-5251352-5251834
3	chr3L-21954829-21955400
3	chr2R-11103891-11104779
3	chr2R-25084136-25084630
3	chr3L-22135925-22136164
3	chr3R-5368152-5368403
3	chr3R-5517061-5517281
3	chr3R-5547312-5547871
3	chr3R-5591897-5592486
3	chr2L-15065696-15066218
3	chr3R-5600002-5600328
3	chr2R-5782659-5783012
3	chr2L-15264577-15264914
3	chr2L-15333564-15333956
3	chr2R-11528273-11528497
3	chr3R-17617153-17617444
3	chr3L-22741932-22742405
3	chr3R-5672557-5672844
3	chr3R-5823320-5824373
3	chr3L-22870980-22871683
3	chr3R-17681160-17681621
3	chr2R-6523658-6524993
3	chr3R-6351046-6351595
3	chr2R-11839341-11839729
3	chr2R-6632371-6632660
3	chr2R-6632722-6633205
3	chr3R-17717926-17718154
3	chr3R-6424197-6424449
3	chr2R-12007388-12008164
3	chr3R-17943654-17944153
3	chr2L-16350686-16351129
3	chr3R-7074959-7075475
3	chr3L-2632538-2632981
3	chr3R-7107648-7108102
3	chr3R-7108338-7108599
3	chr3R-7122562-7123256
3	chr3R-7123771-7123995
3	chr2R-6872082-6872268
3	chr3R-7187122-7187377
3	chr2R-6961138-6961770
3	chr3R-7963481-7963759
3	chr3R-7975165-7976366
3	chr3R-7976879-7977545
3	chr3R-7977567-7977893
3	chr2R-7150521-7150836
3	chr3R-8105817-8106018
3	chr3L-17740396-17740882
3	chr3R-30338056-30338371
3	chr3L-3081500-3082093
3	chr3R-8356604-8357029
3	chr3R-8659473-8659683
3	chr3R-19093499-19093987
3	chr2R-7429171-7429873
3	chr2R-12996259-12996691
3	chr2L-18604475-18605115
3	chr3R-19107951-19109027
3	chr3R-8811299-8811601
3	chr3R-19164014-19164380
3	chr2R-13222286-13222492
3	chr2R-13222631-13223066
3	chr2R-13223412-13223677
3	chr3R-19643297-19643893
3	chr3R-9028795-9029204
3	chr3L-18234193-18234868
3	chr2R-7971391-7972104
3	chr3R-19890535-19890879
3	chr3R-9054804-9055213
3	chr2L-19035014-19036061
3	chr3R-9057653-9057907
3	chr3R-9069164-9069785
3	chr3L-3902514-3902782
3	chr3L-3903186-3903610
3	chr3R-9236058-9236505
3	chr3R-9236975-9237181
3	chr2R-13824159-13824361
3	chr3R-9352633-9353325
3	chr3R-9394445-9394708
3	chr3R-9417607-9418046
3	chr3R-9419264-9419540
3	chr2L-19425951-19426814
3	chr3R-31603714-31604278
3	chr3R-20622069-20622510
3	chr2R-8667627-8667886
3	chr3R-20821771-20821973
3	chr2L-19735883-19736107
3	chr2R-8724422-8724676
3	chr3R-9573584-9574096
3	chr3L-4624986-4625391
3	chr2R-8860218-8860500
3	chr3R-21064085-21064638
3	chr3R-9705325-9705591
3	chr3L-4825684-4825883
3	chr3R-21111538-21112616
3	chr3R-21187354-21188018
3	chr3R-21188657-21188891
3	chr3R-9885408-9886236
3	chr3L-5355259-5355459
3	chr2R-9284702-9284926
3	chr2L-13165781-13165995
3	chr4-1318226-1319144
3	chr3R-4479108-4479321
3	chr3R-4659455-4659722
3	chr2L-20821724-20821988
3	chr4-507977-508709
3	chr3L-5809974-5810546
3	chr3L-5810584-5811046
3	chr2R-9683089-9683510
3	chr3R-21619217-21619503
3	chr3R-21632654-21632881
3	chr4-807776-808086
3	chr4-979701-980285
4	chr3L-14785162-14785688
4	chr3L-5355572-5356146
4	chr3L-15500809-15501844
4	chr2L-3713513-3714605
4	chr3R-17624526-17624961
4	chr2L-559757-560510
4	chr3L-9134385-9135130
4	chr2R-11626462-11626859
4	chr3R-11649897-11650542
4	chr2L-2037797-2039150
4	chr2R-10277271-10278089
4	chr2R-9819996-9820291
4	chr3R-28628125-28629089
4	chr3R-26891972-26892905
4	chr3L-11123941-11124402
4	chr3L-17971106-17971905
4	chr3L-13388439-13389640
4	chr2L-8009260-8010861
4	chr3R-14722304-14722982
4	chr2R-22242822-22243302
4	chr2L-12005799-12006276
4	chr2R-1264549-1265552
4	chr2R-12586737-12587335
4	chr2L-3805540-3806168
4	chr2L-7809620-7810333
4	chr2R-10224642-10225590
4	chr2L-3803672-3804049
4	chr2R-19309927-19311024
4	chr2L-22024382-22024776
4	chr3R-16764064-16764378
4	chr2R-6993064-6994362
4	chr2R-24986441-24987288
4	chr2L-21221418-21222093
4	chr3R-15131530-15132047
4	chr2R-12587368-12587707
4	chr2R-12261283-12261789
4	chr3R-23970493-23971571
4	chr3L-22863671-22864630
4	chr3L-24231487-24232694
4	chr2R-8120529-8121822
4	chr2L-12483969-12484600
4	chr3R-30888714-30889278
4	chr3L-14654888-14655962
4	chr2L-20352048-20352649
4	chr3R-19096545-19097061
4	chr2L-1007086-1008317
4	chr2L-12974112-12975190
4	chr3L-17237945-17238548
4	chr2R-17719166-17719648
4	chr3R-29318607-29319469
4	chr2R-6871278-6871937
4	chr3L-14537759-14539177
4	chr2L-20823563-20824081
4	chr2L-16284648-16285125
4	chr3L-8288739-8289973
4	chr4-806965-807488
4	chr3R-25659978-25661139
4	chr2R-13450412-13450720
4	chr2R-8131580-8132070
4	chr2L-9568220-9568613
4	chr3R-4452428-4452769
4	chr2L-6088344-6088725
4	chr3L-11294485-11295444
4	chr3L-13488671-13489631
4	chr2L-18973844-18974438
4	chr3R-23922337-23922606
4	chr3R-18244387-18244861
4	chr2R-24963144-24964241
4	chr2R-15954914-15955619
4	chr2L-21676701-21677724
4	chr3L-21840654-21841476
4	chr2R-7012090-7012333
4	chr2L-9907399-9908134
4	chr2L-14021589-14022139
4	chr3L-10692239-10693486
4	chr3L-641881-642446
4	chr3R-22685369-22686113
4	chr3L-1884377-1885041
4	chr2L-6611173-6611697
4	chr2L-20084934-20085492
4	chr3L-8028530-8029481
4	chr3R-21096828-21097541
4	chr2R-11367165-11367613
4	chr2R-6120442-6120761
4	chr3R-21223786-21224499
4	chr3L-5184675-5185102
4	chr2L-15911358-15912021
4	chr3R-23292995-23293487
4	chr2L-20483966-20484344
4	chr3R-27149611-27150046
4	chr2L-13367486-13368333
4	chr3L-2089673-2090358
4	chr3R-25491347-25492801
4	chr3L-5770196-5770643
4	chr3R-9054424-9054700
4	chr3R-6405232-6405682
4	chr3L-11123183-11123405
4	chr2R-11892866-11893080
4	chr3R-4951619-4952328
4	chr2R-24539066-24539699
4	chr3R-9157829-9158379
4	chr3L-9373548-9374056
4	chr2R-18413906-18414480
4	chr3L-2584405-2584923
4	chr2L-16532778-16533147
4	chr3R-18243440-18244088
4	chr3L-17475211-17476066
4	chr3R-20557065-20557516
4	chr3R-11450964-11452058
4	chr3L-17563552-17564138
4	chr2L-1704791-1705448
4	chr2R-6992539-6992966
4	chr3L-11683898-11684999
4	chr2R-14030085-14030654
4	chr2L-9908185-9908766
4	chr3L-9763427-9763996
4	chr2R-16129829-16130468
4	chr3R-28889162-28889655
4	chr2R-7418540-7418823
4	chr3R-22754426-22754747
4	chr2R-14267258-14268026
4	chr2R-11364477-11365432
4	chr2L-5305172-5305821
4	chr3L-8346722-8347729
4	chr2R-12996884-12997413
4	chr3R-8740217-8741679
4	chr3R-24719883-24720129
4	chr2R-13150900-13151870
4	chr2L-7427163-7427847
4	chr3R-17619684-17620059
4	chr2R-11658941-11659647
4	chr2R-6501626-6502039
4	chr3R-17700746-17701302
4	chr2L-4333678-4334366
4	chr3R-17706676-17707514
4	chr3L-346658-347314
4	chr3R-19879569-19880570
4	chr2L-9205031-9205918
4	chr2R-19669078-19669447
4	chr2R-8082876-8083827
4	chr2L-6037730-6038488
4	chr2R-9818929-9819839
4	chr3L-21175469-21176140
4	chr3L-13412730-13413767
4	chr3L-4102479-4102780
4	chr2R-22076824-22078309
4	chr2R-8649992-8650590
4	chr2R-10542163-10542546
4	chr2L-6447368-6448654
4	chr2L-1157824-1158030
4	chr2L-490609-491416
4	chr2R-15750172-15750779
4	chr3R-18274832-18275263
4	chr2R-12756598-12757147
4	chr2R-14008279-14008819
4	chr2R-23659051-23659522
4	chr2R-23712622-23713254
4	chr3L-642747-643518
4	chr3R-26260539-26261681
4	chr3L-19833306-19834174
4	chr3R-30387244-30387474
4	chr2L-19958829-19959798
4	chr2R-20999032-20999541
4	chr2L-2010011-2010800
4	chr3R-26566840-26567131
4	chr2L-2037547-2037785
4	chr2R-11593059-11593292
4	chr2L-15499478-15499912
4	chr3R-9960615-9962352
4	chr3L-8546451-8546729
4	chr3L-20497456-20498463
4	chr2R-10314280-10315066
4	chr2R-7812651-7813583
4	chr3R-4713162-4714309
4	chr2R-11825200-11826445
4	chr2R-9552621-9553110
4	chr2R-9564826-9565534
4	chr2L-13514174-13514608
4	chr3R-23384768-23385541
4	chr3L-2531425-2532518
4	chr3L-18621617-18621930
4	chr3L-13249889-13250729
4	chr3R-31218480-31218902
4	chr2L-16521286-16521583
4	chr2R-20066112-20067328
4	chr2R-18442606-18443416
4	chr3L-7640698-7641767
4	chr2R-6869928-6870745
4	chr2R-23537470-23539931
4	chr2L-6422591-6423940
4	chr3R-28598897-28599449
4	chr3L-6703424-6703909
4	chr3R-9436390-9436883
4	chr3L-14005127-14005696
4	chr3R-28629367-28630272
4	chr3R-22487091-22488835
4	chr3L-638724-639216
4	chr3R-22626881-22627218
4	chr2R-8725453-8726062
4	chr2R-11202376-11203055
4	chr2R-14207588-14208768
4	chr3R-9702857-9703795
4	chr3R-9704528-9705082
4	chr2R-16161443-16162097
4	chr2R-7959497-7960116
4	chr2R-16163136-16163715
4	chr2L-6787326-6787961
4	chr3R-8747310-8747836
4	chr2R-11593919-11594499
4	chr3L-14784430-14784954
4	chr2R-21200963-21201738
4	chr2L-2235688-2236708
4	chr3L-2087565-2088380
4	chr2R-17728303-17729026
4	chr3R-14598797-14599643
4	chr2R-13430194-13430446
4	chr3L-2407133-2408339
4	chr2L-19362537-19363034
4	chr2R-24327054-24328363
4	chr4-68583-69155
4	chr3R-21660668-21661089
4	chr3L-11215067-11215510
4	chr3R-16221481-16221822
4	chr3L-7361018-7361511
4	chr3L-17010109-17010509
4	chr2L-7985092-7986713
4	chr3R-14819269-14820189
4	chr2R-13925351-13925749
4	chr2L-1142737-1143258
4	chr3L-21669704-21670322
4	chr2R-23872081-23872700
4	chr3R-17386008-17386475
4	chr3R-30599648-30600158
4	chr3R-18411424-18412341
4	chr3R-18412418-18412673
4	chr2L-17473033-17474283
4	chr3R-8031976-8033115
4	chr2R-14185744-14187428
4	chr2R-22403411-22403699
4	chr3L-8060155-8060608
4	chr3R-30174371-30175287
4	chr3R-8334381-8334649
4	chr2R-19229727-19230200
4	chr3L-13021978-13022560
4	chr2R-19468153-19468535
4	chr4-557128-557650
4	chr3R-28903151-28903851
4	chr2L-7038147-7038789
4	chr3L-17972414-17972872
4	chr2L-7042743-7043434
4	chr2L-18795944-18797244
4	chr2R-7792036-7793103
4	chr3L-5750284-5751022
4	chr2R-10313683-10313977
4	chr2R-9543369-9544411
4	chr2L-852677-852929
4	chr3L-614708-615506
4	chr2R-9940990-9941538
4	chr3R-21065084-21065310
4	chr4-557836-558554
4	chr3R-6410727-6411110
4	chr3R-16146915-16147404
4	chr2R-6714843-6715712
4	chr3R-31215904-31216092
4	chr2L-9570205-9571172
4	chr3R-10867986-10869282
4	chr2R-6811607-6812150
4	chr2R-6811196-6811602
4	chr3R-22052012-22052872
4	chr3R-8113337-8113684
4	chr3L-616391-617038
4	chr3R-6353235-6353714
4	chr2R-9092639-9093144
4	chr3R-28910728-28911590
4	chr2R-18800444-18800665
4	chr3R-16798491-16798981
4	chr2L-14599331-14599764
4	chr2R-14031365-14031804
4	chr3L-1963227-1964247
4	chr3L-19818311-19819072
4	chr3R-21023876-21024868
4	chr2R-7352368-7353147
4	chr3L-5753396-5754350
4	chr3L-17044511-17045151
4	chr2R-20327414-20328308
4	chr3R-28325494-28326084
4	chr3L-8455748-8456864
4	chr3R-17401086-17401570
4	chr2R-21180925-21181385
4	chr3R-5623645-5624251
4	chr3R-9014457-9014974
4	chr3R-4478310-4478555
4	chr2R-21201770-21202907
4	chr2R-7805270-7806169
4	chr3L-18771523-18772098
4	chr2L-1118865-1119189
4	chr3L-15104309-15105912
4	chr2R-22243684-22244121
4	chr3R-23868247-23869656
4	chr2R-7012364-7012867
4	chr3L-2583821-2584190
4	chr3R-29255686-29256227
4	chr2R-21193690-21195119
4	chr3R-27964078-27966890
4	chr3R-30013892-30015253
4	chr2R-20884441-20884837
4	chr3R-11819998-11821186
4	chr3R-15242822-15243250
4	chr3R-22784687-22785341
4	chr2L-20484348-20484947
4	chr3R-19147513-19147962
4	chr3L-3250324-3250694
4	chr3R-18917939-18918394
4	chr3R-18399060-18399342
4	chr3L-2582646-2583790
4	chr2R-21144431-21145891
4	chr3R-14576822-14577460
4	chr2L-4995088-4996002
4	chr3L-3226224-3226418
4	chr2R-14006775-14007326
[truncated: 2 more rows]
