# Supplementary material for: The continuum of Drosophila embryonic development at single-cell resolution
Source: Science. Author manuscript; Available in PMC 2022 Aug 11. (PMC9371440; doi:10.1126/science.abn5800)
Supplement: Supplementary tables [file NIHMS1828489-supplement-Supplementary_tables.zip › science.abn5800_table_s13.xlsx]

## Sheet: TableS13
TF motifs enriched in mesoderm accessible region clusters.
name	consensus	pvalue	log_pvalue	qvalue	n_target_wmotif	p_target_wmotif	n_back_wmotif	p_back_wmotif	n_targets	n_background	group	p_diff
ara	TGTTWTTH	1e-95	-219.2	0	376	56.29	7518.9	19.78	668	38013	group1	36.51
Deaf1	SMCGAA	1e-84	-195	0	591	88.47	20248	53.26	668	38013	group1	35.21
CG12236	TGGAAG	1e-83	-192.1	0	400	59.88	9288.9	24.44	668	38013	group1	35.44
ct	TTRAAC	1e-69	-160.7	0	362	54.19	8547.8	22.49	668	38013	group1	31.7
Xrp1	DNADWWAAW	1e-68	-158.8	0	357	53.44	8388.3	22.07	668	38013	group1	31.37
fru	WTTTTTC	1e-66	-153.8	0	269	40.27	5025.5	13.22	668	38013	group1	27.05
jumu	NNNNGACGCN	1e-65	-150.4	0	282	42.22	5586.2	14.69	668	38013	group1	27.53
mirr	AAAWAACA	1e-59	-136.9	0	223	33.38	3827.3	10.07	668	38013	group1	23.31
Clamp	TCTCNCTCT	1e-59	-136.9	0	180	26.95	2502.8	6.58	668	38013	group1	20.37
CG4328	WWTWATTR	1e-58	-134.9	0	293	43.86	6443.5	16.95	668	38013	group1	26.91
H2.0	TTAATTA	1e-58	-134.5	0	337	50.45	8301	21.84	668	38013	group1	28.61
retn	NDATYAAA	1e-54	-125.4	0	301	45.06	7064.4	18.58	668	38013	group1	26.48
bnl	NRCATTCCDN	1e-51	-118.4	0	183	27.4	2939.3	7.73	668	38013	group1	19.67
achi	TGACAG	1e-50	-115.3	0	350	52.4	9592.8	25.23	668	38013	group1	27.17
hth	TGTCA	1e-46	-107.5	0	385	57.63	11617.6	30.56	668	38013	group1	27.07
CG34031	BTAAWTGN	1e-46	-106.1	0	205	30.69	3952.6	10.4	668	38013	group1	20.29
Pph13	NTAATTRN	1e-45	-105.6	0	235	35.18	5061.5	13.31	668	38013	group1	21.87
slou	NNTAATTRN	1e-45	-103.9	0	218	32.63	4477	11.78	668	38013	group1	20.85
C15	GTTAATTR	1e-44	-102.1	0	208	31.14	4166.4	10.96	668	38013	group1	20.18
Hmx	BTAATTGB	1e-43	-100.5	0	209	31.29	4246.9	11.17	668	38013	group1	20.12
caup	CWWTAACA	1e-42	-97.62	0	171	25.6	3013.1	7.93	668	38013	group1	17.67
HGTX	DTAATTAY	1e-42	-97.18	0	186	27.84	3525.3	9.27	668	38013	group1	18.57
Dr	TAATTGVN	1e-41	-96.11	0	219	32.78	4743.7	12.48	668	38013	group1	20.3
lola	GRAACCC	1e-40	-92.82	0	144	21.56	2272	5.98	668	38013	group1	15.58
Eip78C	AGGTCA	1e-40	-92.3	0	191	28.59	3830.9	10.08	668	38013	group1	18.51
OdsH	BTAATTGV	1e-38	-88.73	0	204	30.54	4407.9	11.6	668	38013	group1	18.94
hb	TTTTTTAT	1e-37	-85.72	0	157	23.5	2840.5	7.47	668	38013	group1	16.03
fd64A	TVTAAACA	1e-36	-84.87	0	126	18.86	1899.5	5	668	38013	group1	13.86
vis	TGACAG	1e-35	-82.31	0	236	35.33	5878.3	15.46	668	38013	group1	19.87
Scr	BTAATKRC	1e-35	-81.14	0	210	31.44	4881.1	12.84	668	38013	group1	18.6
FoxP	AAACAACAACAA	1e-35	-81.02	0	59	8.83	381.5	1	668	38013	group1	7.83
CG15696	NBCAATHAN	1e-34	-80.26	0	187	27.99	4038.9	10.62	668	38013	group1	17.37
CG11617	TGTTAAAW	1e-34	-78.77	0	130	19.46	2144.3	5.64	668	38013	group1	13.82
Hr46	SAGGTCAN	1e-33	-77.91	0	163	24.4	3247.6	8.54	668	38013	group1	15.86
cic	CCCATTSA	1e-33	-77.89	0	135	20.21	2319.4	6.1	668	38013	group1	14.11
Aef1	VCWACAACAACAAD	1e-33	-77.8	0	59	8.83	405.9	1.07	668	38013	group1	7.76
vnd	TYTCAAGTR	1e-32	-74.48	0	65	9.73	543.4	1.43	668	38013	group1	8.3
CG18599	YTAATTA	1e-32	-73.97	0	175	26.2	3793.8	9.98	668	38013	group1	16.22
br	AACTATT	1e-30	-70.9	0	115	17.22	1859.3	4.89	668	38013	group1	12.33
zld	CTACCTGC	1e-30	-70	0	51	7.63	330.1	0.87	668	38013	group1	6.76
otp	STAATTGV	1e-29	-68.66	0	154	23.05	3198.3	8.41	668	38013	group1	14.64
rn	GTTTTTWTG	1e-29	-67.85	0	120	17.96	2081.9	5.48	668	38013	group1	12.48
lms	YTAATTGV	1e-29	-67.06	0	155	23.2	3282	8.63	668	38013	group1	14.57
Lim1	GTAATTGS	1e-28	-65.41	0	127	19.01	2366.6	6.23	668	38013	group1	12.78
CG5953	ACAAACAT	1e-28	-65.23	0	119	17.81	2112.1	5.56	668	38013	group1	12.25
CHES-1-like	NNRACRCNNN	1e-27	-62.8	0	111	16.62	1919	5.05	668	38013	group1	11.57
Lim3	NNNWDATTRN	1e-26	-61.03	0	149	22.31	3255.6	8.56	668	38013	group1	13.75
CG3838	AWGCAACAT	1e-26	-60.49	0	74	11.08	915.8	2.41	668	38013	group1	8.67
HHEX	TTTAATTA	1e-26	-59.97	0	114	17.07	2082.3	5.48	668	38013	group1	11.59
Ubx	TTAATKRSN	1e-25	-59.77	0	130	19.46	2621.1	6.89	668	38013	group1	12.57
pan	GATCAAAR	1e-25	-59.24	0	106	15.87	1846.6	4.86	668	38013	group1	11.01
slp1	TGTAAACAAN	1e-25	-58.81	0	80	11.98	1098.3	2.89	668	38013	group1	9.09
en	CTAATTRV	1e-25	-58.52	0	126	18.86	2520.1	6.63	668	38013	group1	12.23
inv	TCTAATTA	1e-24	-56.42	0	111	16.62	2076.9	5.46	668	38013	group1	11.16
Cf2	GTATATRTAY	1e-24	-56.33	0	94	14.07	1545.7	4.07	668	38013	group1	10
CG4424	HMCCCRCCC	1e-24	-55.47	0	92	13.77	1504.6	3.96	668	38013	group1	9.81
zen2	NYTAATKASN	1e-23	-54.94	0	105	15.72	1920.9	5.05	668	38013	group1	10.67
Mef2	YTAWWWWTAR	1e-23	-53.58	0	64	9.58	772.8	2.03	668	38013	group1	7.55
ap	GYTAATTA	1e-23	-53.13	0	99	14.82	1774.6	4.67	668	38013	group1	10.15
CG11085	CTAATTGC	1e-22	-52.91	0	94	14.07	1623	4.27	668	38013	group1	9.8
grn	WGATAAGR	1e-22	-51.86	0	119	17.81	2475.4	6.51	668	38013	group1	11.3
E5	GTAATGRS	1e-22	-51.39	0	102	15.27	1915.6	5.04	668	38013	group1	10.23
Abd-B	WTTWATKRCN	1e-21	-50.63	0	117	17.51	2443.3	6.43	668	38013	group1	11.08
ftz-f1	AAGGTCAH	1e-21	-50.51	0	67	10.03	897.8	2.36	668	38013	group1	7.67
Dfd	SBTAATGAYG	1e-21	-50.28	0	61	9.13	749	1.97	668	38013	group1	7.16
Eip74EF	CCGGAAG	1e-21	-49.79	0	118	17.66	2504.4	6.59	668	38013	group1	11.07
svp	AAGGTCA	1e-21	-48.86	0	73	10.93	1090.4	2.87	668	38013	group1	8.06
CG7386	TCNTTCAC	1e-20	-46.71	0	74	11.08	1162	3.06	668	38013	group1	8.02
GATAe	GCGATAAS	1e-19	-45.44	0	106	15.87	2220.6	5.84	668	38013	group1	10.03
scro	GTBAAGTGB	1e-19	-44.53	0	84	12.57	1515.8	3.99	668	38013	group1	8.58
CG12219	GWGTGTGTGTG	1e-18	-43.54	0	108	16.17	2351.1	6.18	668	38013	group1	9.99
dve	MTAATCCV	1e-18	-42.66	0	72	10.78	1191.4	3.13	668	38013	group1	7.65
srp	NWGATAASR	1e-18	-42.54	0	115	17.22	2638.3	6.94	668	38013	group1	10.28
zen	STAATGAC	1e-18	-42.52	0	85	12.72	1599.4	4.21	668	38013	group1	8.51
pb	STAATKAC	1e-17	-41.41	0	65	9.73	1013.6	2.67	668	38013	group1	7.06
exd	TGTCAAAN	1e-17	-41.31	0	120	17.96	2869	7.55	668	38013	group1	10.41
bsh	NNTAATBRVY	1e-17	-40.12	0	107	16.02	2431.3	6.4	668	38013	group1	9.62
Rx	STAATTGS	1e-17	-39.7	0	85	12.72	1677.4	4.41	668	38013	group1	8.31
pad	TWCCCCTYC	1e-16	-38.34	0	51	7.63	687.3	1.81	668	38013	group1	5.82
Mad	GCGHCGSCVG	1e-16	-37.85	0	55	8.23	803.1	2.11	668	38013	group1	6.12
Optix	NNRGDGATAN	1e-16	-37.36	0	64	9.58	1072.5	2.82	668	38013	group1	6.76
CG11504	CAGCAACAT	1e-16	-37.15	0	54	8.08	789.1	2.08	668	38013	group1	6
bab1	AAYAATAATA	1e-15	-36.34	0	53	7.93	777.8	2.05	668	38013	group1	5.88
twi	AACACATGTT	1e-15	-36.22	0	25	3.74	153.4	0.4	668	38013	group1	3.34
lab	YTAATTAS	1e-15	-35.69	0	73	10.93	1395.4	3.67	668	38013	group1	7.26
Awh	NYTAATTARN	1e-14	-34.5	0	59	8.83	988.8	2.6	668	38013	group1	6.23
Antp	TTTAATKA	1e-14	-33.4	0	72	10.78	1427.4	3.75	668	38013	group1	7.03
bap	YTAAGTGBNN	1e-14	-33.3	0	62	9.28	1108.9	2.92	668	38013	group1	6.36
CG32105	TTAATTAA	1e-14	-33.03	0	68	10.18	1306.8	3.44	668	38013	group1	6.74
ttk	DTRTCCTTDN	1e-13	-32.18	0	108	16.17	2777.4	7.31	668	38013	group1	8.86
acj6	CTAATTAA	1e-13	-32.17	0	56	8.38	952.5	2.51	668	38013	group1	5.87
Gsc	HTAATCCB	1e-13	-31.6	0	62	9.28	1152.8	3.03	668	38013	group1	6.25
Trl	MCTCTCTCCC	1e-13	-31.52	0	25	3.74	189.2	0.5	668	38013	group1	3.24
Coop	ACCCGKAA	1e-13	-31.49	0	72	10.78	1484.3	3.9	668	38013	group1	6.88
oc	HTAATCCS	1e-13	-30.53	0	59	8.83	1085.5	2.86	668	38013	group1	5.97
danr	NNNYCGCGR	1e-13	-30.27	0	97	14.52	2433.8	6.4	668	38013	group1	8.12
Hr4	AAGGTCA	1e-13	-30.07	0	45	6.74	678.2	1.78	668	38013	group1	4.96
Vsx2	TTAATTAG	1e-12	-29.32	0	56	8.38	1022.4	2.69	668	38013	group1	5.69
z	WHTCACTCAA	1e-12	-28.62	0	40	5.99	569.2	1.5	668	38013	group1	4.49
ems	YTAATTASB	1e-12	-28.56	0	65	9.73	1337.2	3.52	668	38013	group1	6.21
ind	YRYTAATTA	1e-12	-28.44	0	61	9.13	1207.5	3.18	668	38013	group1	5.95
Hr78	ARAGGTCA	1e-12	-28.33	0	46	6.89	743.1	1.95	668	38013	group1	4.94
EcR	RAGGTCAT	1e-12	-27.99	0	42	6.29	636.4	1.67	668	38013	group1	4.62
Hr39	CAAGGTCRY	1e-11	-27.51	0	43	6.44	674.6	1.77	668	38013	group1	4.67
Med	GCGBCDGKSHRT	1e-11	-27.51	0	30	4.49	336.1	0.88	668	38013	group1	3.61
tx	ACCAYCTGTT	1e-11	-26.78	0	29	4.34	323	0.85	668	38013	group1	3.49
lbl	HTAATTAGS	1e-11	-26.42	0	52	7.78	972.9	2.56	668	38013	group1	5.22
ey	CKAATTAR	1e-11	-26.04	0	43	6.44	706.1	1.86	668	38013	group1	4.58
B-H1	SSTAAACGNT	1e-11	-26.01	0	36	5.39	510.6	1.34	668	38013	group1	4.05
foxo	TCRTAAACA	1e-11	-25.43	0	47	7.04	841.6	2.21	668	38013	group1	4.83
tin	YTTAAGTGGHN	1e-11	-25.39	0	28	4.19	319.8	0.84	668	38013	group1	3.35
peb	TGGTCCA	1e-10	-24.82	0	53	7.93	1049.3	2.76	668	38013	group1	5.17
Fer1	GWCAGCTGHC	1e-10	-24.76	0	32	4.79	427.4	1.12	668	38013	group1	3.67
Dbx	ATTAATTA	1e-10	-24.71	0	48	7.19	891.4	2.34	668	38013	group1	4.85
Six4	NTGAYACBN	1e-10	-24.22	0	51	7.63	1001.7	2.63	668	38013	group1	5
ase	CACCTGC	1e-10	-23.9	0	82	12.28	2129.2	5.6	668	38013	group1	6.68
GATAd	TGATAAGG	1e-10	-23.78	0	45	6.74	821.2	2.16	668	38013	group1	4.58
CG15601	GRTTGAAW	1e-09	-22.87	0	46	6.89	877.7	2.31	668	38013	group1	4.58
ftz	TTAATTAC	1e-09	-21.6	0	43	6.44	816.2	2.15	668	38013	group1	4.29
BtbVII	AKWGTACATA	1e-09	-20.99	0	32	4.79	498.8	1.31	668	38013	group1	3.48
tup	CTTAATTG	1e-09	-20.94	0	61	9.13	1459.9	3.84	668	38013	group1	5.29
da	ACACCTGCA	1e-09	-20.9	0	45	6.74	901.4	2.37	668	38013	group1	4.37
ro	GCTAATTA	1e-09	-20.8	0	42	6.29	806.2	2.12	668	38013	group1	4.17
jigr1	MATAAAAAAAA	1e-08	-20.68	0	35	5.24	592.2	1.56	668	38013	group1	3.68
eve	NGTAATTAGN	1e-08	-20.53	0	45	6.74	913	2.4	668	38013	group1	4.34
Her	SGBTTGACA	1e-08	-20.18	0	47	7.04	990.9	2.61	668	38013	group1	4.43
Hr38	BAAAGGTCA	1e-08	-19.83	0	23	3.44	281.5	0.74	668	38013	group1	2.7
Oli	AMCATATGKT	1e-08	-19.7	0	15	2.25	112	0.29	668	38013	group1	1.96
amos	RMCATATGKY	1e-08	-19.51	0	21	3.14	238.4	0.63	668	38013	group1	2.51
so	TGATACCNN	1e-08	-19.35	0	39	5.84	750.7	1.97	668	38013	group1	3.87
unpg	SSTAATTGCN	1e-08	-19.28	0	38	5.69	720.1	1.89	668	38013	group1	3.8
kni	AAATGMGATC	1e-08	-19.18	0	29	4.34	451.6	1.19	668	38013	group1	3.15
grh	CTGGTTYTVY	1e-08	-18.66	0	29	4.34	462.3	1.22	668	38013	group1	3.12
cato	MACAGCTGAC	1e-07	-18.11	0	29	4.34	474.4	1.25	668	38013	group1	3.09
CG3407	AWGTCAASC	1e-07	-17.8	0	40	5.99	829.8	2.18	668	38013	group1	3.81
net	RCCACCTGK	1e-07	-17.75	0	39	5.84	797.3	2.1	668	38013	group1	3.74
jim	BKKTKKTTTTTTTGT	1e-07	-17.73	0	35	5.24	667.9	1.76	668	38013	group1	3.48
ovo	ACDGTTACW	1e-07	-17.26	0	35	5.24	680.5	1.79	668	38013	group1	3.45
Dll	GCTAATTANN	1e-07	-17.25	0	42	6.29	915.1	2.41	668	38013	group1	3.88
Vsx1	VTTAATTAG	1e-07	-16.68	0	36	5.39	730.4	1.92	668	38013	group1	3.47
Adf1	GCAGCGCWGY	1e-07	-16.59	0	18	2.69	209.7	0.55	668	38013	group1	2.14
dmrt99B	WWTGTWDCNW	1e-07	-16.49	0	31	4.64	574.4	1.51	668	38013	group1	3.13
btn	NNTAATTABC	1e-06	-16.01	0	34	5.09	684.5	1.8	668	38013	group1	3.29
tai	GACACGTGC	1e-06	-15.23	0	19	2.84	255.4	0.67	668	38013	group1	2.17
rib	YRKTGCAAAT	1e-06	-15	0	29	4.34	551.9	1.45	668	38013	group1	2.89
pdm3	CTAATTAT	1e-06	-14.3	0	15	2.25	171.6	0.45	668	38013	group1	1.8
CG4956	STTATGTAYT	1e-06	-14.18	0	20	2.99	301.3	0.79	668	38013	group1	2.2
ato	MCACCTGWCAC	1e-06	-14	0	14	2.1	152	0.4	668	38013	group1	1.7
Dref	YTATCGATAWNW	1e-05	-13.34	0	16	2.4	210.3	0.55	668	38013	group1	1.85
btd	CMCGCCCACCN	1e-05	-13.27	0	34	5.09	774.9	2.04	668	38013	group1	3.05
Clk	MCACGTGA	1e-05	-12.97	0	38	5.69	930.2	2.45	668	38013	group1	3.24
Hand	CASATGGCC	1e-05	-12.64	0	16	2.4	222.9	0.59	668	38013	group1	1.81
phol	CGCCATHTTG	1e-05	-12.53	0	13	1.95	149.1	0.39	668	38013	group1	1.56
Fer3	GTRACAGCTG	1e-05	-12.33	0	14	2.1	176.4	0.46	668	38013	group1	1.64
Zif	WHCAACACTA	1e-05	-11.84	0	15	2.25	210.2	0.55	668	38013	group1	1.7
gcm2	ATGCGGGY	0.0001	-11.4	0	22	3.29	427	1.12	668	38013	group1	2.17
CG9876	SSTAATTGCG	0.0001	-11.24	0	20	2.99	368.2	0.97	668	38013	group1	2.02
BRC1_DROME	TGGTCTAKG	0.0001	-11.19	0	22	3.29	433.7	1.14	668	38013	group1	2.15
tap	TGACATVTGG	0.0001	-10.93	0	10	1.5	102.6	0.27	668	38013	group1	1.23
dmrt93B	RATGTATCAWT	0.0001	-10.84	0	9	1.35	82.5	0.22	668	38013	group1	1.13
cad	NTTTTATKGCYY	0.0001	-10.73	0.0001	21	3.14	415	1.09	668	38013	group1	2.05
sd	TGGAATGYGG	0.0001	-10.28	0.0001	17	2.54	300.3	0.79	668	38013	group1	1.75
Ets96B	ACCGKAAGTG	0.0001	-9.672	0.0001	14	2.1	226	0.59	668	38013	group1	1.51
lbe	TAACGAGG	0.0001	-9.556	0.0002	29	4.34	738.8	1.94	668	38013	group1	2.4
repo	VTTAATTARB	0.0001	-9.325	0.0002	18	2.69	357.7	0.94	668	38013	group1	1.75
dimm	CACCATATGGTG	0.001	-9.158	0.0002	3	0.45	5.2	0.01	668	38013	group1	0.44
ken	ACTTTCTCC	0.001	-9.071	0.0003	24	3.59	573.1	1.51	668	38013	group1	2.08
D19A	TCATTCACA	0.001	-8.627	0.0004	13	1.95	219.5	0.58	668	38013	group1	1.37
disco	AADTGTCACC	0.001	-8.388	0.0005	12	1.8	195.7	0.51	668	38013	group1	1.29
dsf	AAAAGTCAAM	0.001	-8.316	0.0005	14	2.1	257.8	0.68	668	38013	group1	1.42
esg	CACCTGT	0.001	-8.19	0.0006	31	4.64	881.2	2.32	668	38013	group1	2.32
crp	AACAGCTGAT	0.001	-7.922	0.0008	10	1.5	149	0.39	668	38013	group1	1.11
Mitf	TCACGTG	0.001	-7.916	0.0008	21	3.14	509.9	1.34	668	38013	group1	1.8
Eip93F	ACWCCCGAAAAT	0.001	-7.677	0.001	7	1.05	76.9	0.2	668	38013	group1	0.85
CG2808	TAATTRSATTA	0.001	-7.538	0.0011	9	1.35	128.2	0.34	668	38013	group1	1.01
hng3	TSRRCAGACAC	0.001	-7.475	0.0012	21	3.14	527.1	1.39	668	38013	group1	1.75
CG31388	GCCGTCACTTY	0.001	-7.143	0.0017	3	0.45	10.4	0.03	668	38013	group1	0.42
tj	CGTCAGCANWTT	0.001	-7.054	0.0018	8	1.2	110.9	0.29	668	38013	group1	0.91
Mnt	CCACGTG	0.001	-6.992	0.0019	20	2.99	510.3	1.34	668	38013	group1	1.65
dl	SGGGTTTTTCCS	0.001	-6.923	0.0021	6	0.9	63	0.17	668	38013	group1	0.73
luna	RCCACGCCCH	0.01	-6.866	0.0022	28	4.19	832.3	2.19	668	38013	group1	2
abd-A	VNTAATTACC	0.01	-6.738	0.0025	13	1.95	269.5	0.71	668	38013	group1	1.24
al	TAATBNVATTA	0.01	-6.704	0.0025	10	1.5	174.7	0.46	668	38013	group1	1.04
Fer2	MCAGCTGACR	0.01	-6.608	0.0028	13	1.95	273	0.72	668	38013	group1	1.23
lmd	GGCCCCCCGC	0.01	-6.1	0.0046	9	1.35	158.2	0.42	668	38013	group1	0.93
fd59A	TWAARTAAACAWW	0.01	-6.058	0.0047	9	1.35	159.6	0.42	668	38013	group1	0.93
ERR	TCAAGGTCAH	0.01	-6.052	0.0047	11	1.65	223.3	0.59	668	38013	group1	1.06
sv	SRWSCGTGAC	0.01	-5.924	0.0053	17	2.54	443.4	1.17	668	38013	group1	1.37
Hr51	AAAAATCAAAGGT	0.01	-5.811	0.006	3	0.45	16.8	0.04	668	38013	group1	0.41
bcd	CVYTAATCCSC	0.01	-5.618	0.0072	8	1.2	139.1	0.37	668	38013	group1	0.83
run	WAACCGCAA	0.01	-5.517	0.0079	20	2.99	581.3	1.53	668	38013	group1	1.46
Bgb	TTGCGGTTW	0.01	-5.517	0.0079	20	2.99	581.3	1.53	668	38013	group1	1.46
CG8281	YRTCAATATT	0.01	-5.402	0.0088	13	1.95	315.8	0.83	668	38013	group1	1.12
E2f	AAATKSGCGCCAA	0.01	-5.15	0.0113	4	0.6	40.1	0.11	668	38013	group1	0.49
CrebB-17A	RTGACGTCAY	0.01	-5.124	0.0115	6	0.9	91	0.24	668	38013	group1	0.66
org-1	AGGTGTGAR	0.01	-5.076	0.012	12	1.8	291.4	0.77	668	38013	group1	1.03
sqz	KTTTTTTTTRTDWAGY	0.01	-5.056	0.0122	9	1.35	186.1	0.49	668	38013	group1	0.86
CG12768	DKDTTGGTARNA	0.01	-4.924	0.0139	12	1.8	297.3	0.78	668	38013	group1	1.02
Ptx1	MTTAATCCCN	0.01	-4.913	0.014	8	1.2	157.3	0.41	668	38013	group1	0.79
Ets21C	CCGGAAGT	0.01	-4.893	0.0142	19	2.84	575	1.51	668	38013	group1	1.33
D	ACCGAACAAT	0.01	-4.886	0.0142	5	0.75	68.3	0.18	668	38013	group1	0.57
sr	CCMCGCCCACRCAC	0.01	-4.88	0.0142	7	1.05	126.3	0.33	668	38013	group1	0.72
CG6276	CCATAAAACAWAA	0.01	-4.747	0.0162	4	0.6	45.6	0.12	668	38013	group1	0.48
CG8319	CCCGTCACTTT	0.01	-4.712	0.0167	2	0.3	8.7	0.02	668	38013	group1	0.28
Mes2	TTTAAGCCAAAW	0.01	-4.681	0.0171	7	1.05	131.3	0.35	668	38013	group1	0.7
Mio	ATCACGTG	0.01	-4.675	0.0172	15	2.25	424.5	1.12	668	38013	group1	1.13
Sox14	KTGTTCGGTG	0.1	-4.554	0.0193	6	0.9	103.6	0.27	668	38013	group1	0.63
CG32532	NTAATBNVATTAN	0.1	-4.503	0.0202	8	1.2	170	0.45	668	38013	group1	0.75
Sox15	ATTGTTCGGTG	0.1	-4.383	0.0227	3	0.45	27.9	0.07	668	38013	group1	0.38
sima	GTACGTGAC	0.1	-4.341	0.0236	5	0.75	78.4	0.21	668	38013	group1	0.54
sc	AWAGCAGCTGCTWT	0.1	-4.288	0.0247	2	0.3	10.1	0.03	668	38013	group1	0.27
slp2	HWTRTTTACAACAAW	0.1	-4.109	0.0294	2	0.3	11.2	0.03	668	38013	group1	0.27
seq	AAACCCACCCCTAA	0.1	-4.05	0.031	1	0.15	1.6	0	668	38013	group1	0.15
Myb	AAAAAACCGTTAMR	0.1	-4.05	0.031	1	0.15	1.5	0	668	38013	group1	0.15
CG6272	GVTGAYGTAAT	0.1	-3.907	0.0356	4	0.6	58.1	0.15	668	38013	group1	0.45
onecut	WNCGATCGATAAHN	0.1	-3.853	0.0374	4	0.6	59.1	0.16	668	38013	group1	0.44
CG11294	TAATTASATTA	0.1	-3.793	0.0395	5	0.75	90.6	0.24	668	38013	group1	0.51
knrl	AASTAGAKCAC	0.1	-3.676	0.0443	7	1.05	161.6	0.43	668	38013	group1	0.62
schlank	AWTTTGGTRG	0.1	-3.504	0.0524	9	1.35	243	0.64	668	38013	group1	0.71
CG42741	RCCACGCCCAHY	0.1	-3.496	0.0526	10	1.5	283.8	0.75	668	38013	group1	0.75
Atf3	VRTGACGTCAYS	0.1	-3.36	0.0599	4	0.6	69.3	0.18	668	38013	group1	0.42
CG12605	AHGCAACAGGTGG	0.1	-3.307	0.0627	2	0.3	17.7	0.05	668	38013	group1	0.25
CG7818	AAAGTGACGG	0.1	-3.307	0.0627	2	0.3	17	0.04	668	38013	group1	0.26
pnt	ACCGGAAGTG	0.1	-3.269	0.0649	9	1.35	254.4	0.67	668	38013	group1	0.68
Met	CACGTGTC	0.1	-3.212	0.0684	15	2.25	512.7	1.35	668	38013	group1	0.9
scrt	RHGCAACAGGTGG	0.1	-3.204	0.0686	2	0.3	18.5	0.05	668	38013	group1	0.25
dys	AADTCGTGACT	0.1	-3.134	0.073	3	0.45	44.2	0.12	668	38013	group1	0.33
tgo	AADTCGTGACT	0.1	-3.134	0.073	3	0.45	44.2	0.12	668	38013	group1	0.33
Stat92E	TTTCCNGGAAWTBCG	0.1	-3.107	0.0747	2	0.3	19.2	0.05	668	38013	group1	0.25
nau	RBAACAGCTGTTVY	0.1	-3.016	0.0815	2	0.3	20.3	0.05	668	38013	group1	0.25
bs	NCCATATATGGN	0.1	-2.93	0.0885	2	0.3	21.5	0.06	668	38013	group1	0.24
cbt	RCCACRCCCMC	0.1	-2.908	0.0901	19	2.84	719.8	1.89	668	38013	group1	0.95
B-H2	SCTAAACGGT	0.1	-2.892	0.0912	6	0.9	153.7	0.4	668	38013	group1	0.5
D19B	TACCCTGTA	0.1	-2.879	0.092	4	0.6	81.6	0.21	668	38013	group1	0.39
dm	ACCACGTGKY	0.1	-2.826	0.0966	5	0.75	118.6	0.31	668	38013	group1	0.44
shn	KGGAATCCCCT	0.1	-2.688	0.1099	3	0.45	53.4	0.14	668	38013	group1	0.31
CG18619	GTKACGTCAT	0.1	-2.561	0.1241	3	0.45	56.9	0.15	668	38013	group1	0.3
CG10904	CATGMGAGAAMWW	0.1	-2.559	0.1241	2	0.3	26	0.07	668	38013	group1	0.23
tll	TGAGGTCAATNN	0.1	-2.515	0.1289	4	0.6	92.5	0.24	668	38013	group1	0.36
Ets97D	ACCGGAAGT	0.1	-2.479	0.1331	9	1.35	298.6	0.79	668	38013	group1	0.56
pho	GAAGCCATAACGGC	0.1	-2.476	0.1331	1	0.15	5.3	0.01	668	38013	group1	0.14
lz	WAACCGCAAAA	0.1	-2.456	0.1351	6	0.9	172.5	0.45	668	38013	group1	0.45
Usf	ACCACGTGAC	0.1	-2.441	0.1366	3	0.45	59.7	0.16	668	38013	group1	0.29
Doc3	DAGGTGTGAA	0.1	-2.427	0.1381	7	1.05	215.4	0.57	668	38013	group1	0.48
Xbp1	GTGACGTGKC	1	-2.206	0.1716	5	0.75	143.1	0.38	668	38013	group1	0.37
crol	ACCCCCCCCCYCCCC	1	-2.191	0.1735	3	0.45	66.8	0.18	668	38013	group1	0.27
Sp1	MSGCCACGCCCAGT	1	-2.156	0.179	1	0.15	7.7	0.02	668	38013	group1	0.13
sim	GTACGTGACC	1	-2.126	0.1837	3	0.45	68.8	0.18	668	38013	group1	0.27
dpn	YGGCACGCGYCA	1	-2.065	0.1947	2	0.3	35.4	0.09	668	38013	group1	0.21
CG2052	WTTTTTWTGCWTTTTTT	1	-2.064	0.1947	3	0.45	71	0.19	668	38013	group1	0.26
SoxN	MCGAACAATSN	1	-2.041	0.1979	7	1.05	238.4	0.63	668	38013	group1	0.42
pnr	HGATAAGATAASV	1	-2.02	0.2007	2	0.3	36.6	0.1	668	38013	group1	0.2
PHDP	VTAATTMGATTAB	1	-2.02	0.2007	2	0.3	36.4	0.1	668	38013	group1	0.2
gsb-n	GCGTGACGAATB	1	-1.976	0.2089	2	0.3	37.9	0.1	668	38013	group1	0.2
Doc2	DAGGTGTGAA	1	-1.966	0.2095	7	1.05	243.3	0.64	668	38013	group1	0.41
mid	RAGGTGTGAA	1	-1.956	0.2102	6	0.9	199.3	0.52	668	38013	group1	0.38
HLH54F	MMCACCTGYTV	1	-1.956	0.2102	6	0.9	199.6	0.53	668	38013	group1	0.37
dsx	TDATVACTTTGTAG	1	-1.922	0.2166	1	0.15	9.5	0.02	668	38013	group1	0.13
sna	TGCACCTGTYGY	1	-1.815	0.2403	2	0.3	41.2	0.11	668	38013	group1	0.19
dar1	GCCACACCCAC	1	-1.76	0.2529	3	0.45	81.5	0.21	668	38013	group1	0.24
croc	TACGTMAACAC	1	-1.697	0.2683	4	0.6	126.7	0.33	668	38013	group1	0.27
Jra	GATGACGTCATC	1	-1.66	0.2775	1	0.15	12.4	0.03	668	38013	group1	0.12
Asciz	MAAGTTGAAACAC	1	-1.588	0.2971	1	0.15	13.1	0.03	668	38013	group1	0.12
usp	GGGGTCACGG	1	-1.576	0.2999	2	0.3	48.2	0.13	668	38013	group1	0.17
AP-2	HGCCTSAGGCD	1	-1.487	0.3266	2	0.3	51	0.13	668	38013	group1	0.17
Hey	GVCACGTGBC	1	-1.437	0.3419	8	1.2	334.7	0.88	668	38013	group1	0.32
mamo	TMAGCCTAYWGA	1	-1.405	0.3521	2	0.3	54.2	0.14	668	38013	group1	0.16
eg	DAAACTRGAGCA	1	-1.379	0.3601	2	0.3	55.3	0.15	668	38013	group1	0.15
Atf-2	NGATGACGTCATCN	1	-1.354	0.3667	1	0.15	17.9	0.05	668	38013	group1	0.1
Dif	TGGGTTTTTCCCA	1	-1.354	0.3667	1	0.15	17.1	0.04	668	38013	group1	0.11
hkb	MTCACGCCCMCC	1	-1.235	0.4113	2	0.3	61.6	0.16	668	38013	group1	0.14
Kah	AACCACCTGTTR	1	-1.216	0.418	1	0.15	20.8	0.05	668	38013	group1	0.1
hng1	RTTACGTAAY	1	-1.214	0.418	2	0.3	62.8	0.17	668	38013	group1	0.13
BEAF-32	NVVMAAMTATCGATA	1	-1.176	0.4323	1	0.15	21.3	0.06	668	38013	group1	0.09
YL-1	MCACCGAACACN	1	-1.151	0.4417	2	0.3	65.7	0.17	668	38013	group1	0.13
byn	AGGTGTGAAAT	1	-1.111	0.4581	2	0.3	67.7	0.18	668	38013	group1	0.12
Hr83	AAAGTCAMAVTAGM	1	-1.101	0.4611	1	0.15	23.3	0.06	668	38013	group1	0.09
hbn	WTAATTTAATTAW	1	-1.067	0.4757	1	0.15	24.1	0.06	668	38013	group1	0.09
CG5180	ATCGAACATC	1	-1.055	0.4798	2	0.3	70.3	0.19	668	38013	group1	0.11
Kr	TTTAACCCTTTC	1	-1.003	0.5037	1	0.15	26.7	0.07	668	38013	group1	0.08
bigmax	GATCACGTGVYC	1	-0.892	0.559	1	0.15	30.5	0.08	668	38013	group1	0.07
sug	BACCCCCCRCGAH	1	-0.8434	0.5811	1	0.15	32.5	0.09	668	38013	group1	0.06
prd	SATTCGTCACGS	1	-0.8434	0.5811	1	0.15	32.3	0.08	668	38013	group1	0.07
disco-r	AAVAATGTCMCC	1	-0.8434	0.5811	1	0.15	32.6	0.09	668	38013	group1	0.06
klu	HCCACCCACGCAC	1	-0.7986	0.6057	1	0.15	34.7	0.09	668	38013	group1	0.06
Rel	VGGGGRTTCCCCB	1	-0.7572	0.6293	1	0.15	37	0.1	668	38013	group1	0.05
CTCF	GCGCCATCTA	1	-0.6872	0.6706	2	0.3	96.8	0.25	668	38013	group1	0.05
CG12769	TCCCACRGGA	1	-0.6831	0.6712	1	0.15	40.1	0.11	668	38013	group1	0.04
CG3065	GCCACGCCCAC	1	-0.674	0.6752	8	1.2	440.5	1.16	668	38013	group1	0.04
slbo	BATTGCGCAATV	1	-0.634	0.7006	1	0.15	43.5	0.11	668	38013	group1	0.04
unc-4	TAATTWAATTA	1	-0.6187	0.7091	1	0.15	44.3	0.12	668	38013	group1	0.03
NK7.1	RTTAAACGGTD	1	-0.6038	0.7175	1	0.15	45.5	0.12	668	38013	group1	0.03
CG5369	TAATTAAATTA	1	-0.4279	0.8528	1	0.15	60.3	0.16	668	38013	group1	-0.01
Ets65A	GACCGGAAGTS	1	-0.3758	0.8956	1	0.15	66.4	0.17	668	38013	group1	-0.02
nub	DTATGCAAATKA	1	-0.2975	0.9655	6	0.9	418.8	1.1	668	38013	group1	-0.2
vri	RTTACGTAAY	1	-0.2481	1	2	0.3	163.2	0.43	668	38013	group1	-0.13
ci	GACCACCCAMG	1	0	1	0	0	8.6	0.02	668	38013	group1	-0.02
ac	AAAAGCAGCTGCTTTT	1	0	1	0	0	0	0	668	38013	group1	0
h	YGSCACGCGMCA	1	0	1	0	0	41.6	0.11	668	38013	group1	-0.11
HLH4C	GGRCGCAGCTGCGBCC	1	0	1	0	0	0	0	668	38013	group1	0
Max	AAACCACGTGGTTT	1	0	1	0	0	1.7	0	668	38013	group1	0
cyc	GTCACGTGAC	1	0	1	0	0	2.3	0.01	668	38013	group1	-0.01
Side	YGGCACGTGCCA	1	0	1	0	0	29.4	0.08	668	38013	group1	-0.08
sage	AAAACAGCTGTTTT	1	0	1	0	0	0	0	668	38013	group1	0
cwo	AAGTCACGTGACTT	1	0	1	0	0	0.6	0	668	38013	group1	0
HLH106	ATCACGTGAY	1	0	1	0	0	16.2	0.04	668	38013	group1	-0.04
brk	TGGCGCCGGCGCCA	1	0	1	0	0	0.4	0	668	38013	group1	0
crc	TTGGATGACGTCATCCAA	1	0	1	0	0	0	0	668	38013	group1	0
gt	SGTTACGTAACS	1	0	1	0	0	17.6	0.05	668	38013	group1	-0.05
kay	YGATGASTCATCR	1	0	1	0	0	14.3	0.04	668	38013	group1	-0.04
CrebA	TGATGACGTGGCA	1	0	1	0	0	0.5	0	668	38013	group1	0
Pdp1	RTTACGTAAY	1	0	1	0	0	50.5	0.13	668	38013	group1	-0.13
Atf6	RTGATGACGTGGCAH	1	0	1	0	0	0.5	0	668	38013	group1	0
CG7786	BRTTACGTAAYM	1	0	1	0	0	25.5	0.07	668	38013	group1	-0.07
cnc	DYGTCATSATGACRY	1	0	1	0	0	0.7	0	668	38013	group1	0
her	GCTCAYAASTGCGTTTWTGAGT	1	0	1	0	0	0	0	668	38013	group1	0
wor	GYAACAGGTGYAT	1	0	1	0	0	16.2	0.04	668	38013	group1	-0.04
sens	TGCAGTGATTTATT	1	0	1	0	0	2.6	0.01	668	38013	group1	-0.01
odd	TGCTACCGGTAGCA	1	0	1	0	0	0	0	668	38013	group1	0
opa	BACCCCCCGCYGYG	1	0	1	0	0	4.9	0.01	668	38013	group1	-0.01
gl	ATTACCATACAAGTGCAV	1	0	1	0	0	0	0	668	38013	group1	0
sob	GCTACCGYRTTACGCR	1	0	1	0	0	0	0	668	38013	group1	0
bowl	GCGTAACACSGGTAGCA	1	0	1	0	0	0	0	668	38013	group1	0
Klf15	KAYACGCCCCCTT	1	0	1	0	0	19.2	0.05	668	38013	group1	-0.05
erm	TGATTGCTCTTTT	1	0	1	0	0	3.1	0.01	668	38013	group1	-0.01
pita	YTAGCCAAGACACGAACCAY	1	0	1	0	0	0	0	668	38013	group1	0
Blimp-1	WTCACTTTCACTT	1	0	1	0	0	68	0.18	668	38013	group1	-0.18
CG10654	TATTTYGYGYYGCGAATTA	1	0	1	0	0	0	0	668	38013	group1	0
CG14667	ATATCACAWTGTGATAT	1	0	1	0	0	0	0	668	38013	group1	0
CG8145	CCCACCCGACRCCCRCCC	1	0	1	0	0	0	0	668	38013	group1	0
CG17802	CAACCACCTGTTRM	1	0	1	0	0	1	0	668	38013	group1	0
CG4360	ATTACAACAACAACM	1	0	1	0	0	4	0.01	668	38013	group1	-0.01
CG7928	TCCAKCCCTGGTW	1	0	1	0	0	5.2	0.01	668	38013	group1	-0.01
lin-28	TCGTGTAGGTCGGTGGK	1	0	1	0	0	0	0	668	38013	group1	0
kn	BWATTCCCWWGGGAATWV	1	0	1	0	0	0	0	668	38013	group1	0
aop	AAACCGGAAGTA	1	0	1	0	0	9.7	0.03	668	38013	group1	-0.03
Ets98B	TAMCGGATGCN	1	0	1	0	0	10.7	0.03	668	38013	group1	-0.03
fkh	TATGYAAATATTTACATA	1	0	1	0	0	0	0	668	38013	group1	0
fd96Ca	TRTGTAAATATTTACATA	1	0	1	0	0	1	0	668	38013	group1	0
fd102C	GCGAAGRACCGCAAGC	1	0	1	0	0	0	0	668	38013	group1	0
bin	WTAATGTAAACAAA	1	0	1	0	0	13.3	0.03	668	38013	group1	-0.03
gcm	TATGCGGGTRSYACCCGCATA	1	0	1	0	0	0	0	668	38013	group1	0
gem	WAACCGGTTWWAACCGGTTW	1	0	1	0	0	0.2	0	668	38013	group1	0
exex	NCVBTAATTAGCGY	1	0	1	0	0	11.8	0.03	668	38013	group1	-0.03
eyg	GATAATCGATTATC	1	0	1	0	0	0	0	668	38013	group1	0
gsb	GATTMGTCACGCT	1	0	1	0	0	9.8	0.03	668	38013	group1	-0.03
toy	TTCACGCATGACTGCACAC	1	0	1	0	0	0	0	668	38013	group1	0
toe	NTAATTGATTAN	1	0	1	0	0	23.1	0.06	668	38013	group1	-0.06
pdm2	VWTATGCAAATTAGB	1	0	1	0	0	38.8	0.1	668	38013	group1	-0.1
vvl	ATTATGCAAATKAGST	1	0	1	0	0	10.6	0.03	668	38013	group1	-0.03
Hsf	TGGAATGTTCTVGAABN	1	0	1	0	0	0	0	668	38013	group1	0
Dip3	TATTACCTTATTATS	1	0	1	0	0	0	0	668	38013	group1	0
egg	TAWTAAGGTGATAWTW	1	0	1	0	0	2.5	0.01	668	38013	group1	-0.01
stc	TATCACAWTGTGATA	1	0	1	0	0	0.5	0	668	38013	group1	0
Eip75B	ATGTAGGTCAMN	1	0	1	0	0	39.4	0.1	668	38013	group1	-0.1
Hnf4	RGGTCAAAGGTCA	1	0	1	0	0	9.1	0.02	668	38013	group1	-0.02
Hr96	YRAGTGCAYRTGYACYYR	1	0	1	0	0	2.7	0.01	668	38013	group1	-0.01
Poxm	CASTCATGCGTGACG	1	0	1	0	0	0	0	668	38013	group1	0
Poxn	DGCGTGACGGTCACGGT	1	0	1	0	0	0	0	668	38013	group1	0
Rfx	SGTTGCCATGGYAACG	1	0	1	0	0	1.6	0	668	38013	group1	0
NfI	TTGGCANNNTGCCAA	1	0	1	0	0	5.4	0.01	668	38013	group1	-0.01
bbx	YAACAATANCATTGTTR	1	0	1	0	0	0.7	0	668	38013	group1	0
Sox21a	NAACAATAVCATTGTTY	1	0	1	0	0	0.7	0	668	38013	group1	0
CG7046	RTGGATTGCAGCAT	1	0	1	0	0	2.9	0.01	668	38013	group1	-0.01
Sox102F	ATTGTTCGGTGGT	1	0	1	0	0	3.7	0.01	668	38013	group1	-0.01
Sox21b	RAACAATWNCAKTGTTY	1	0	1	0	0	0.7	0	668	38013	group1	0
CG14860	TKACGTGKAMCACGTMA	1	0	1	0	0	0	0	668	38013	group1	0
ash2	GATAATAAGGTAATA	1	0	1	0	0	0	0	668	38013	group1	0
maf-S	AAAAAGTGCTGACA	1	0	1	0	0	8.7	0.02	668	38013	group1	-0.02
Chrac-14	TGACCGTTAC	1	0	1	0	0	7.8	0.02	668	38013	group1	-0.02
ss	CATTGCGTGAC	1	0	1	0	0	21.6	0.06	668	38013	group1	-0.06
CG33557	CCAGATGKYRMVVMVAYWAMA	1	0	1	0	0	0.4	0	668	38013	group1	0
CG7368	ATTWTCCCCCCCCCCCCCHC	1	0	1	0	0	3.8	0.01	668	38013	group1	-0.01
CG4854	GTGGTTGGCAAC	1	0	1	0	0	22.4	0.06	668	38013	group1	-0.06
Spps	TTGGCCCCGCCCCCH	1	0	1	0	0	23.9	0.06	668	38013	group1	-0.06
sens-2	ATAAATCACAGCAYNC	1	0	1	0	0	1.8	0	668	38013	group1	0
ab	YTCWDAATRGGTCCTGGCCTV	1	0	1	0	0	0	0	668	38013	group1	0
Q8IP13_DROME	TTTGGTGGTGACCT	1	0	1	0	0	0.3	0	668	38013	group1	0
CG12155	TACTCGTTGHTT	1	0	1	0	0	36.5	0.1	668	38013	group1	-0.1
CG4404	GCAGTAAWTAVAGC	1	0	1	0	0	9	0.02	668	38013	group1	-0.02
CG7745	SBGCKTTTAATTART	1	0	1	0	0	22.9	0.06	668	38013	group1	-0.06
CG3919	MSAMCVTGCAACACS	1	0	1	0	0	13.2	0.03	668	38013	group1	-0.03
CG8765	AAGCKACABAMWBA	1	0	1	0	0	36.2	0.1	668	38013	group1	-0.1
pfk	GGAACRRTGGGAWKK	1	0	1	0	0	8	0.02	668	38013	group1	-0.02
Clamp	TCTCNCTCT	1e-35	-82.15	0	114	27.01	2514.9	7.01	422	35876	group2	20
fru	WTTTTTC	1e-18	-41.86	0	127	30.09	4835.4	13.47	422	35876	group2	16.62
CG12236	TGGAAG	1e-15	-36.27	0	172	40.76	8193.5	22.83	422	35876	group2	17.93
Xrp1	DNADWWAAW	1e-15	-35.73	0	177	41.94	8594.5	23.95	422	35876	group2	17.99
jumu	NNNNGACGCN	1e-15	-35.55	0	134	31.75	5681.5	15.83	422	35876	group2	15.92
Trl	MCTCTCTCCC	1e-15	-34.68	0	22	5.21	178.3	0.5	422	35876	group2	4.71
Deaf1	SMCGAA	1e-14	-34.23	0	304	72.04	19061.5	53.11	422	35876	group2	18.93
ct	TTRAAC	1e-13	-30.43	0	163	38.63	8061.2	22.46	422	35876	group2	16.17
bnl	NRCATTCCDN	1e-12	-29.33	0	76	18.01	2587.9	7.21	422	35876	group2	10.8
ara	TGTTWTTH	1e-11	-27	0	152	36.02	7598.4	21.17	422	35876	group2	14.85
slp1	TGTAAACAAN	1e-11	-25.77	0	44	10.43	1124.9	3.13	422	35876	group2	7.3
fd64A	TVTAAACA	1e-10	-23.95	0	59	13.98	1944.6	5.42	422	35876	group2	8.56
CG12219	GWGTGTGTGTG	1e-09	-22.64	0	78	18.48	3096.2	8.63	422	35876	group2	9.85
CG11617	TGTTAAAW	1e-09	-22.47	0	62	14.69	2185.6	6.09	422	35876	group2	8.6
caup	CWWTAACA	1e-08	-19.72	0	74	17.54	3058.9	8.52	422	35876	group2	9.02
FoxP	AAACAACAACAA	1e-08	-18.75	0	22	5.21	411.1	1.15	422	35876	group2	4.06
hb	TTTTTTAT	1e-07	-18.21	0	70	16.59	2925.5	8.15	422	35876	group2	8.44
GATAe	GCGATAAS	1e-07	-18.14	0	55	13.03	2045.9	5.7	422	35876	group2	7.33
Mef2	YTAWWWWTAR	1e-07	-17.84	0	31	7.35	814.6	2.27	422	35876	group2	5.08
crp	AACAGCTGAT	1e-07	-17.74	0	13	3.08	141	0.39	422	35876	group2	2.69
bab1	AAYAATAATA	1e-07	-17.25	0	31	7.35	836.4	2.33	422	35876	group2	5.02
Mad	GCGHCGSCVG	1e-07	-16.53	0	31	7.35	864.4	2.41	422	35876	group2	4.94
mirr	AAAWAACA	1e-06	-14.91	0	81	19.19	3904.8	10.88	422	35876	group2	8.31
Adf1	GCAGCGCWGY	1e-06	-14.78	0	15	3.55	247.7	0.69	422	35876	group2	2.86
Hmx	BTAATTGB	1e-06	-14.72	0	86	20.38	4256.3	11.86	422	35876	group2	8.52
CG5953	ACAAACAT	1e-06	-14.64	0	54	12.8	2220.9	6.19	422	35876	group2	6.61
danr	NNNYCGCGR	1e-05	-13.43	0	57	13.51	2496.9	6.96	422	35876	group2	6.55
Gsc	HTAATCCB	1e-05	-13.11	0	30	7.11	965.7	2.69	422	35876	group2	4.42
phol	CGCCATHTTG	1e-05	-12.9	0	11	2.61	151.6	0.42	422	35876	group2	2.19
CG3838	AWGCAACAT	1e-05	-12.58	0	28	6.64	888.7	2.48	422	35876	group2	4.16
H2.0	TTAATTA	1e-05	-12.45	0	140	33.18	8427.5	23.48	422	35876	group2	9.7
C15	GTTAATTR	1e-05	-12.38	0	82	19.43	4234.3	11.8	422	35876	group2	7.63
CG34031	BTAAWTGN	1e-05	-12.28	0	79	18.72	4040.7	11.26	422	35876	group2	7.46
Aef1	VCWACAACAACAAD	1e-05	-12.17	0.0001	18	4.27	431	1.2	422	35876	group2	3.07
retn	NDATYAAA	1e-05	-11.72	0.0001	118	27.96	6887.9	19.19	422	35876	group2	8.77
pad	TWCCCCTYC	1e-05	-11.66	0.0001	20	4.74	538	1.5	422	35876	group2	3.24
CG11085	CTAATTGC	0.0001	-11.05	0.0001	40	9.48	1647.1	4.59	422	35876	group2	4.89
CG15696	NBCAATHAN	0.0001	-10.86	0.0002	75	17.77	3929	10.95	422	35876	group2	6.82
pan	GATCAAAR	0.0001	-10.77	0.0002	40	9.48	1668.3	4.65	422	35876	group2	4.83
br	AACTATT	0.0001	-10.44	0.0002	42	9.95	1815.9	5.06	422	35876	group2	4.89
CG4424	HMCCCRCCC	0.0001	-9.9	0.0004	35	8.29	1435.2	4	422	35876	group2	4.29
CHES-1-like	NNRACRCNNN	0.0001	-9.865	0.0004	43	10.19	1924.7	5.36	422	35876	group2	4.83
Lim1	GTAATTGS	0.0001	-9.468	0.0006	50	11.85	2406.8	6.71	422	35876	group2	5.14
inv	TCTAATTA	0.001	-9.209	0.0008	46	10.9	2173.5	6.06	422	35876	group2	4.84
Zif	WHCAACACTA	0.001	-8.867	0.0011	11	2.61	236.2	0.66	422	35876	group2	1.95
ey	CKAATTAR	0.001	-8.684	0.0013	21	4.98	721.3	2.01	422	35876	group2	2.97
CG15601	GRTTGAAW	0.001	-8.66	0.0013	22	5.21	776.6	2.16	422	35876	group2	3.05
Pph13	NTAATTRN	0.001	-8.654	0.0013	88	20.85	5142.1	14.33	422	35876	group2	6.52
oc	HTAATCCS	0.001	-8.59	0.0013	24	5.69	890.9	2.48	422	35876	group2	3.21
exd	TGTCAAAN	0.001	-8.366	0.0016	53	12.56	2721.7	7.58	422	35876	group2	4.98
CG4328	WWTWATTR	0.001	-8.104	0.0021	106	25.12	6567	18.3	422	35876	group2	6.82
svp	AAGGTCA	0.001	-7.996	0.0023	23	5.45	871.9	2.43	422	35876	group2	3.02
dve	MTAATCCV	0.001	-7.65	0.0031	25	5.92	1009.3	2.81	422	35876	group2	3.11
Cf2	GTATATRTAY	0.001	-7.556	0.0034	34	8.06	1564.9	4.36	422	35876	group2	3.7
jigr1	MATAAAAAAAA	0.001	-7.465	0.0037	18	4.27	628	1.75	422	35876	group2	2.52
E5	GTAATGRS	0.001	-7.451	0.0037	38	9	1829.9	5.1	422	35876	group2	3.9
otp	STAATTGV	0.001	-7.433	0.0037	59	13.98	3247.6	9.05	422	35876	group2	4.93
Dref	YTATCGATAWNW	0.001	-7.421	0.0037	9	2.13	195.7	0.55	422	35876	group2	1.58
scro	GTBAAGTGB	0.001	-7.413	0.0037	33	7.82	1514.9	4.22	422	35876	group2	3.6
slou	NNTAATTRN	0.001	-7.201	0.0044	76	18.01	4494.2	12.52	422	35876	group2	5.49
Med	GCGBCDGKSHRT	0.001	-7.197	0.0044	12	2.84	335.4	0.93	422	35876	group2	1.91
srp	NWGATAASR	0.001	-7.175	0.0044	46	10.9	2387.6	6.65	422	35876	group2	4.25
amos	RMCATATGKY	0.001	-7.174	0.0044	9	2.13	202.5	0.56	422	35876	group2	1.57
kni	AAATGMGATC	0.001	-7.164	0.0044	14	3.32	435	1.21	422	35876	group2	2.11
Hr46	SAGGTCAN	0.01	-6.882	0.0057	51	12.09	2764.4	7.7	422	35876	group2	4.39
rn	GTTTTTWTG	0.01	-6.789	0.0062	41	9.72	2096.4	5.84	422	35876	group2	3.88
ovo	ACDGTTACW	0.01	-6.741	0.0064	18	4.27	669.5	1.87	422	35876	group2	2.4
cic	CCCATTSA	0.01	-6.713	0.0065	40	9.48	2038	5.68	422	35876	group2	3.8
lms	YTAATTGV	0.01	-6.662	0.0067	59	13.98	3354.2	9.35	422	35876	group2	4.63
HGTX	DTAATTAY	0.01	-6.548	0.0074	61	14.45	3513.8	9.79	422	35876	group2	4.66
knrl	AASTAGAKCAC	0.01	-6.33	0.0092	7	1.66	144.9	0.4	422	35876	group2	1.26
vnd	TYTCAAGTR	0.01	-6.247	0.0098	15	3.55	533.7	1.49	422	35876	group2	2.06
grn	WGATAAGR	0.01	-6.143	0.0108	42	9.95	2240.8	6.24	422	35876	group2	3.71
OdsH	BTAATTGV	0.01	-6.046	0.0117	73	17.3	4467.6	12.45	422	35876	group2	4.85
net	RCCACCTGK	0.01	-5.976	0.0123	17	4.03	661.6	1.84	422	35876	group2	2.19
twi	AACACATGTT	0.01	-5.923	0.0128	7	1.66	155.9	0.43	422	35876	group2	1.23
Lim3	NNNWDATTRN	0.01	-5.911	0.0128	56	13.27	3252.4	9.06	422	35876	group2	4.21
Scr	BTAATKRC	0.01	-5.868	0.0132	77	18.25	4796.5	13.36	422	35876	group2	4.89
so	TGATACCNN	0.01	-5.839	0.0135	16	3.79	613.2	1.71	422	35876	group2	2.08
run	WAACCGCAA	0.01	-5.787	0.0139	15	3.55	560.5	1.56	422	35876	group2	1.99
Bgb	TTGCGGTTW	0.01	-5.787	0.0139	15	3.55	560.5	1.56	422	35876	group2	1.99
HHEX	TTTAATTA	0.01	-5.739	0.0144	40	9.48	2155	6	422	35876	group2	3.48
ftz	TTAATTAC	0.01	-5.689	0.015	20	4.74	858.8	2.39	422	35876	group2	2.35
bsh	NNTAATBRVY	0.01	-5.654	0.0153	43	10.19	2372.3	6.61	422	35876	group2	3.58
ftz-f1	AAGGTCAH	0.01	-5.631	0.0154	18	4.27	743.3	2.07	422	35876	group2	2.2
Dr	TAATTGVN	0.01	-5.499	0.0174	76	18.01	4791.7	13.35	422	35876	group2	4.66
CG11504	CAGCAACAT	0.01	-5.466	0.0176	17	4.03	696.3	1.94	422	35876	group2	2.09
Eip78C	AGGTCA	0.01	-5.46	0.0176	55	13.03	3251.1	9.06	422	35876	group2	3.97
z	WHTCACTCAA	0.01	-5.438	0.0177	15	3.55	582.5	1.62	422	35876	group2	1.93
Dbx	ATTAATTA	0.01	-5.304	0.0201	21	4.98	951.7	2.65	422	35876	group2	2.33
Ubx	TTAATKRSN	0.01	-5.281	0.0203	46	10.9	2635.7	7.34	422	35876	group2	3.56
al	TAATBNVATTA	0.01	-5.211	0.0216	7	1.66	177.9	0.5	422	35876	group2	1.16
lola	GRAACCC	0.01	-5.115	0.0236	35	8.29	1891.9	5.27	422	35876	group2	3.02
Rx	STAATTGS	0.01	-5.106	0.0236	32	7.58	1688.9	4.71	422	35876	group2	2.87
grh	CTGGTTYTVY	0.01	-5.059	0.0245	12	2.84	437.4	1.22	422	35876	group2	1.62
en	CTAATTRV	0.01	-5.028	0.025	44	10.43	2531.6	7.05	422	35876	group2	3.38
Hr4	AAGGTCA	0.01	-5.009	0.025	14	3.32	553.2	1.54	422	35876	group2	1.78
Dfd	SBTAATGAYG	0.01	-4.932	0.0268	16	3.79	676.1	1.88	422	35876	group2	1.91
B-H1	SSTAAACGNT	0.01	-4.699	0.0335	13	3.08	516.7	1.44	422	35876	group2	1.64
tup	CTTAATTG	0.01	-4.662	0.0345	27	6.4	1404.6	3.91	422	35876	group2	2.49
sna	TGCACCTGTYGY	0.01	-4.616	0.0358	3	0.71	37.8	0.11	422	35876	group2	0.6
Fer3	GTRACAGCTG	0.1	-4.471	0.041	6	1.42	157.6	0.44	422	35876	group2	0.98
cnc	DYGTCATSATGACRY	0.1	-4.449	0.0412	1	0.24	0.4	0	422	35876	group2	0.24
Myb	AAAAAACCGTTAMR	0.1	-4.449	0.0412	1	0.24	1.8	0.01	422	35876	group2	0.23
Antp	TTTAATKA	0.1	-4.312	0.0469	27	6.4	1447	4.03	422	35876	group2	2.37
sd	TGGAATGYGG	0.1	-4.292	0.0474	8	1.9	263.7	0.73	422	35876	group2	1.17
lbe	TAACGAGG	0.1	-4.275	0.0478	16	3.79	729.3	2.03	422	35876	group2	1.76
BtbVII	AKWGTACATA	0.1	-4.213	0.0505	12	2.84	491.4	1.37	422	35876	group2	1.47
gcm2	ATGCGGGY	0.1	-4.211	0.0505	10	2.37	376.9	1.05	422	35876	group2	1.32
bcd	CVYTAATCCSC	0.1	-4.2	0.0505	5	1.18	121.5	0.34	422	35876	group2	0.84
B-H2	SCTAAACGGT	0.1	-4.196	0.0505	6	1.42	167	0.47	422	35876	group2	0.95
bap	YTAAGTGBNN	0.1	-4.12	0.0536	22	5.21	1132.9	3.16	422	35876	group2	2.05
CG32532	NTAATBNVATTAN	0.1	-3.992	0.0605	6	1.42	175.3	0.49	422	35876	group2	0.93
CG7386	TCNTTCAC	0.1	-3.884	0.0668	21	4.98	1092.6	3.04	422	35876	group2	1.94
eg	DAAACTRGAGCA	0.1	-3.876	0.0669	3	0.71	49.8	0.14	422	35876	group2	0.57
Optix	NNRGDGATAN	0.1	-3.851	0.068	18	4.27	897.7	2.5	422	35876	group2	1.77
CG6272	GVTGAYGTAAT	0.1	-3.824	0.0694	3	0.71	50.8	0.14	422	35876	group2	0.57
CrebB-17A	RTGACGTCAY	0.1	-3.652	0.0818	4	0.95	94.8	0.26	422	35876	group2	0.69
CG8281	YRTCAATATT	0.1	-3.62	0.0838	8	1.9	300	0.84	422	35876	group2	1.06
da	ACACCTGCA	0.1	-3.606	0.0843	17	4.03	857.5	2.39	422	35876	group2	1.64
hth	TGTCA	0.1	-3.519	0.0913	144	34.12	10683.5	29.77	422	35876	group2	4.35
Her	SGBTTGACA	0.1	-3.517	0.0913	18	4.27	933.6	2.6	422	35876	group2	1.67
Vsx2	TTAATTAG	0.1	-3.498	0.0919	20	4.74	1070.3	2.98	422	35876	group2	1.76
achi	TGACAG	0.1	-3.407	0.0999	119	28.2	8687.9	24.21	422	35876	group2	3.99
Fer1	GWCAGCTGHC	0.1	-3.398	0.1001	9	2.13	372	1.04	422	35876	group2	1.09
CTCF	GCGCCATCTA	0.1	-3.396	0.1001	4	0.95	102.4	0.29	422	35876	group2	0.66
CG7928	TCCAKCCCTGGTW	0.1	-3.362	0.1015	1	0.24	3.5	0.01	422	35876	group2	0.23
crol	ACCCCCCCCCYCCCC	0.1	-3.361	0.1015	3	0.71	60.1	0.17	422	35876	group2	0.54
dmrt99B	WWTGTWDCNW	0.1	-3.348	0.1016	12	2.84	559.2	1.56	422	35876	group2	1.28
CG4854	GTGGTTGGCAAC	0.1	-3.337	0.102	2	0.47	25.5	0.07	422	35876	group2	0.4
ato	MCACCTGWCAC	0.1	-3.324	0.1026	5	1.18	153.1	0.43	422	35876	group2	0.75
peb	TGGTCCA	0.1	-3.253	0.1094	17	4.03	896.7	2.5	422	35876	group2	1.53
Awh	NYTAATTARN	0.1	-3.237	0.1105	19	4.5	1034.5	2.88	422	35876	group2	1.62
Hr78	ARAGGTCA	0.1	-3.157	0.1188	13	3.08	641.7	1.79	422	35876	group2	1.29
Clk	MCACGTGA	0.1	-3.144	0.1195	18	4.27	977	2.72	422	35876	group2	1.55
tx	ACCAYCTGTT	0.1	-3.143	0.1195	7	1.66	271.1	0.76	422	35876	group2	0.9
acj6	CTAATTAA	0.1	-3.136	0.1195	18	4.27	978.6	2.73	422	35876	group2	1.54
CG4360	ATTACAACAACAACM	0.1	-3.08	0.1249	1	0.24	4.4	0.01	422	35876	group2	0.23
EcR	RAGGTCAT	0.1	-2.942	0.1425	11	2.61	532.5	1.48	422	35876	group2	1.13
SoxN	MCGAACAATSN	0.1	-2.907	0.1466	6	1.42	228.4	0.64	422	35876	group2	0.78
ase	CACCTGC	0.1	-2.906	0.1466	30	7.11	1869.8	5.21	422	35876	group2	1.9
sug	BACCCCCCRCGAH	0.1	-2.896	0.1466	2	0.47	32.1	0.09	422	35876	group2	0.38
Coop	ACCCGKAA	0.1	-2.836	0.1545	22	5.21	1300.6	3.62	422	35876	group2	1.59
Ptx1	MTTAATCCCN	0.1	-2.834	0.1545	4	0.95	123.8	0.35	422	35876	group2	0.6
Fer2	MCAGCTGACR	0.1	-2.824	0.1545	6	1.42	233.6	0.65	422	35876	group2	0.77
vis	TGACAG	0.1	-2.809	0.1557	75	17.77	5356.9	14.93	422	35876	group2	2.84
PHDP	VTAATTMGATTAB	0.1	-2.79	0.1577	2	0.47	35	0.1	422	35876	group2	0.37
dmrt93B	RATGTATCAWT	0.1	-2.756	0.1622	3	0.71	77.3	0.22	422	35876	group2	0.49
Vsx1	VTTAATTAG	0.1	-2.639	0.1802	14	3.32	765.9	2.13	422	35876	group2	1.19
tap	TGACATVTGG	0.1	-2.637	0.1802	3	0.71	81.7	0.23	422	35876	group2	0.48
BRC1_DROME	TGGTCTAKG	0.1	-2.607	0.1827	8	1.9	370.3	1.03	422	35876	group2	0.87
ind	YRYTAATTA	0.1	-2.601	0.1827	20	4.74	1193.6	3.33	422	35876	group2	1.41
CG12768	DKDTTGGTARNA	0.1	-2.588	0.184	7	1.66	309.9	0.86	422	35876	group2	0.8
CG2808	TAATTRSATTA	0.1	-2.567	0.1867	4	0.95	135.7	0.38	422	35876	group2	0.57
repo	VTTAATTARB	0.1	-2.559	0.1871	8	1.9	374.7	1.04	422	35876	group2	0.86
sc	AWAGCAGCTGCTWT	0.1	-2.538	0.19	1	0.24	7.3	0.02	422	35876	group2	0.22
croc	TACGTMAACAC	0.1	-2.526	0.1912	4	0.95	137.9	0.38	422	35876	group2	0.57
ems	YTAATTASB	0.1	-2.503	0.1946	22	5.21	1354.2	3.77	422	35876	group2	1.44
Hand	CASATGGCC	0.1	-2.399	0.2146	5	1.18	201.8	0.56	422	35876	group2	0.62
Xbp1	GTGACGTGKC	0.1	-2.388	0.2157	4	0.95	144	0.4	422	35876	group2	0.55
CG18599	YTAATTA	0.1	-2.379	0.2164	53	12.56	3749.6	10.45	422	35876	group2	2.11
CG32105	TTAATTAA	0.1	-2.376	0.2164	22	5.21	1376.5	3.84	422	35876	group2	1.37
CG11294	TAATTASATTA	0.1	-2.346	0.2212	3	0.71	92.1	0.26	422	35876	group2	0.45
CG4404	GCAGTAAWTAVAGC	1	-2.298	0.2308	1	0.24	9.5	0.03	422	35876	group2	0.21
Six4	NTGAYACBN	1	-2.253	0.2388	15	3.55	887	2.47	422	35876	group2	1.08
hng3	TSRRCAGACAC	1	-2.239	0.2408	9	2.13	470.5	1.31	422	35876	group2	0.82
ap	GYTAATTA	1	-2.224	0.2432	27	6.4	1779	4.96	422	35876	group2	1.44
lbl	HTAATTAGS	1	-2.214	0.2432	16	3.79	965.9	2.69	422	35876	group2	1.1
pb	STAATKAC	1	-2.214	0.2432	16	3.79	965.6	2.69	422	35876	group2	1.1
lmd	GGCCCCCCGC	1	-2.173	0.252	4	0.95	156.7	0.44	422	35876	group2	0.51
Sox14	KTGTTCGGTG	1	-2.162	0.2533	3	0.71	100.4	0.28	422	35876	group2	0.43
dl	SGGGTTTTTCCS	1	-2.138	0.2575	2	0.47	50.8	0.14	422	35876	group2	0.33
Oli	AMCATATGKT	1	-2.119	0.2603	3	0.71	102.7	0.29	422	35876	group2	0.42
ro	GCTAATTA	1	-2.053	0.2766	14	3.32	845.1	2.35	422	35876	group2	0.97
scrt	RHGCAACAGGTGG	1	-2.028	0.2808	1	0.24	12.5	0.03	422	35876	group2	0.21
CG12605	AHGCAACAGGTGG	1	-2.028	0.2808	1	0.24	12.7	0.04	422	35876	group2	0.2
fd59A	TWAARTAAACAWW	1	-2.011	0.2842	4	0.95	166.7	0.46	422	35876	group2	0.49
zen	STAATGAC	1	-2.007	0.2842	23	5.45	1522.9	4.24	422	35876	group2	1.21
unpg	SSTAATTGCN	1	-2.005	0.2842	12	2.84	708.8	1.98	422	35876	group2	0.86
CG9876	SSTAATTGCG	1	-1.902	0.3121	7	1.66	370.2	1.03	422	35876	group2	0.63
CG18619	GTKACGTCAT	1	-1.822	0.3364	2	0.47	61.1	0.17	422	35876	group2	0.3
D	ACCGAACAAT	1	-1.796	0.3433	2	0.47	62.8	0.17	422	35876	group2	0.3
BEAF-32	NVVMAAMTATCGATA	1	-1.763	0.3515	1	0.24	16.2	0.05	422	35876	group2	0.19
Stat92E	TTTCCNGGAAWTBCG	1	-1.763	0.3515	1	0.24	16.4	0.05	422	35876	group2	0.19
Usf	ACCACGTGAC	1	-1.748	0.3552	2	0.47	64.9	0.18	422	35876	group2	0.29
zen2	NYTAATKASN	1	-1.712	0.3662	27	6.4	1899.8	5.29	422	35876	group2	1.11
wor	GYAACAGGTGYAT	1	-1.708	0.3662	1	0.24	17.1	0.05	422	35876	group2	0.19
Kah	AACCACCTGTTR	1	-1.708	0.3662	1	0.24	18	0.05	422	35876	group2	0.19
hkb	MTCACGCCCMCC	1	-1.701	0.3662	2	0.47	66.3	0.18	422	35876	group2	0.29
abd-A	VNTAATTACC	1	-1.693	0.3662	5	1.18	255.5	0.71	422	35876	group2	0.47
ERR	TCAAGGTCAH	1	-1.689	0.3662	4	0.95	189.5	0.53	422	35876	group2	0.42
Eip74EF	CCGGAAG	1	-1.677	0.3685	29	6.87	2065.5	5.76	422	35876	group2	1.11
cad	NTTTTATKGCYY	1	-1.677	0.3685	7	1.66	395.5	1.1	422	35876	group2	0.56
zld	CTACCTGC	1	-1.651	0.3747	5	1.18	259.9	0.72	422	35876	group2	0.46
D19B	TACCCTGTA	1	-1.634	0.3795	2	0.47	69.7	0.19	422	35876	group2	0.28
bs	NCCATATATGGN	1	-1.608	0.3875	1	0.24	19.2	0.05	422	35876	group2	0.19
Eip93F	ACWCCCGAAAAT	1	-1.591	0.3924	2	0.47	71.1	0.2	422	35876	group2	0.27
Atf3	VRTGACGTCAYS	1	-1.55	0.407	2	0.47	73.5	0.2	422	35876	group2	0.27
cato	MACAGCTGAC	1	-1.539	0.4094	7	1.66	412.3	1.15	422	35876	group2	0.51
Dll	GCTAATTANN	1	-1.529	0.4119	14	3.32	936.8	2.61	422	35876	group2	0.71
Atf-2	NGATGACGTCATCN	1	-1.519	0.4139	1	0.24	21.6	0.06	422	35876	group2	0.18
nau	RBAACAGCTGTTVY	1	-1.403	0.463	1	0.24	24.3	0.07	422	35876	group2	0.17
foxo	TCRTAAACA	1	-1.401	0.463	12	2.84	808.3	2.25	422	35876	group2	0.59
Mio	ATCACGTG	1	-1.37	0.4739	7	1.66	435.6	1.21	422	35876	group2	0.45
hbn	WTAATTTAATTAW	1	-1.367	0.4739	1	0.24	25	0.07	422	35876	group2	0.17
Mitf	TCACGTG	1	-1.336	0.4859	8	1.9	515.7	1.44	422	35876	group2	0.46
CG7745	SBGCKTTTAATTART	1	-1.334	0.4859	1	0.24	26.6	0.07	422	35876	group2	0.17
CG12769	TCCCACRGGA	1	-1.302	0.4965	1	0.24	27.3	0.08	422	35876	group2	0.16
Sox15	ATTGTTCGGTG	1	-1.302	0.4965	1	0.24	27.9	0.08	422	35876	group2	0.16
tin	YTTAAGTGGHN	1	-1.299	0.4965	5	1.18	297.1	0.83	422	35876	group2	0.35
Mnt	CCACGTG	1	-1.293	0.4965	8	1.9	523	1.46	422	35876	group2	0.44
Abd-B	WTTWATKRCN	1	-1.274	0.5038	31	7.35	2350.7	6.55	422	35876	group2	0.8
Hr38	BAAAGGTCA	1	-1.258	0.5094	4	0.95	229.8	0.64	422	35876	group2	0.31
GATAd	TGATAAGG	1	-1.192	0.5395	11	2.61	773.3	2.15	422	35876	group2	0.46
disco-r	AAVAATGTCMCC	1	-1.186	0.5409	1	0.24	31.4	0.09	422	35876	group2	0.15
rib	YRKTGCAAAT	1	-1.183	0.5409	8	1.9	541.7	1.51	422	35876	group2	0.39
Met	CACGTGTC	1	-1.161	0.5499	8	1.9	545.4	1.52	422	35876	group2	0.38
pnr	HGATAAGATAASV	1	-1.159	0.5499	1	0.24	32.2	0.09	422	35876	group2	0.15
eve	NGTAATTAGN	1	-1.153	0.5499	13	3.08	940.2	2.62	422	35876	group2	0.46
ken	ACTTTCTCC	1	-1.128	0.5609	8	1.9	551.1	1.54	422	35876	group2	0.36
pdm3	CTAATTAT	1	-1.12	0.5631	3	0.71	171	0.48	422	35876	group2	0.23
CG3407	AWGTCAASC	1	-1.106	0.5667	11	2.61	792.1	2.21	422	35876	group2	0.4
dsf	AAAAGTCAAM	1	-1.105	0.5667	4	0.95	247.4	0.69	422	35876	group2	0.26
Hr39	CAAGGTCRY	1	-1.091	0.5701	8	1.9	558.9	1.56	422	35876	group2	0.34
lz	WAACCGCAAAA	1	-1.091	0.5701	3	0.71	174.8	0.49	422	35876	group2	0.22
esg	CACCTGT	1	-1.076	0.5742	11	2.61	799.7	2.23	422	35876	group2	0.38
Side	YGGCACGTGCCA	1	-1.063	0.5792	1	0.24	36.6	0.1	422	35876	group2	0.14
shn	KGGAATCCCCT	1	-1.041	0.5896	1	0.24	37.9	0.11	422	35876	group2	0.13
AP-2	HGCCTSAGGCD	1	-1.02	0.5999	1	0.24	38.9	0.11	422	35876	group2	0.13
NK7.1	RTTAAACGGTD	1	-0.9237	0.6581	1	0.24	43.7	0.12	422	35876	group2	0.12
disco	AADTGTCACC	1	-0.9105	0.6641	3	0.71	195.4	0.54	422	35876	group2	0.17
E2f	AAATKSGCGCCAA	1	-0.9061	0.6645	1	0.24	44.8	0.12	422	35876	group2	0.12
klu	HCCACCCACGCAC	1	-0.8889	0.6733	1	0.24	45.5	0.13	422	35876	group2	0.11
btn	NNTAATTABC	1	-0.8632	0.6881	9	2.13	689.6	1.92	422	35876	group2	0.21
lab	YTAATTAS	1	-0.859	0.6883	18	4.27	1435.5	4	422	35876	group2	0.27
dm	ACCACGTGKY	1	-0.8573	0.6883	2	0.47	123.5	0.34	422	35876	group2	0.13
unc-4	TAATTWAATTA	1	-0.8562	0.6883	1	0.24	47.5	0.13	422	35876	group2	0.11
CG8765	AAGCKACABAMWBA	1	-0.8562	0.6883	1	0.24	47.7	0.13	422	35876	group2	0.11
jim	BKKTKKTTTTTTTGT	1	-0.8554	0.6883	9	2.13	691.9	1.93	422	35876	group2	0.2
tai	GACACGTGC	1	-0.835	0.6915	4	0.95	286.9	0.8	422	35876	group2	0.15
onecut	WNCGATCGATAAHN	1	-0.8251	0.6957	1	0.24	49.1	0.14	422	35876	group2	0.1
CG5180	ATCGAACATC	1	-0.7413	0.7537	1	0.24	55.5	0.15	422	35876	group2	0.09
Mes2	TTTAAGCCAAAW	1	-0.7282	0.7607	2	0.47	138.3	0.39	422	35876	group2	0.08
nub	DTATGCAAATKA	1	-0.7151	0.7679	5	1.18	392.4	1.09	422	35876	group2	0.09
CG5369	TAATTAAATTA	1	-0.6471	0.8188	1	0.24	63.1	0.18	422	35876	group2	0.06
Blimp-1	WTCACTTTCACTT	1	-0.5868	0.8664	1	0.24	69.4	0.19	422	35876	group2	0.05
sim	GTACGTGACC	1	-0.5595	0.8871	1	0.24	72.3	0.2	422	35876	group2	0.04
HLH54F	MMCACCTGYTV	1	-0.5422	0.8992	2	0.47	166.3	0.46	422	35876	group2	0.01
Ets21C	CCGGAAGT	1	-0.5027	0.9286	6	1.42	537.1	1.5	422	35876	group2	-0.08
tll	TGAGGTCAATNN	1	-0.4515	0.9737	1	0.24	86.6	0.24	422	35876	group2	0
CG4956	STTATGTAYT	1	-0.4316	0.9897	3	0.71	284.6	0.79	422	35876	group2	-0.08
tj	CGTCAGCANWTT	1	-0.39	1	1	0.24	97	0.27	422	35876	group2	-0.03
D19A	TCATTCACA	1	-0.3327	1	2	0.47	214.5	0.6	422	35876	group2	-0.13
Hey	GVCACGTGBC	1	-0.2728	1	3	0.71	339.6	0.95	422	35876	group2	-0.24
btd	CMCGCCCACCN	1	-0.2465	1	8	1.9	849.7	2.37	422	35876	group2	-0.47
org-1	AGGTGTGAR	1	-0.1849	1	2	0.47	273.9	0.76	422	35876	group2	-0.29
vri	RTTACGTAAY	1	-0.1448	1	1	0.24	170.3	0.47	422	35876	group2	-0.23
sqz	KTTTTTTTTRTDWAGY	1	-0.1244	1	1	0.24	182.6	0.51	422	35876	group2	-0.27
mid	RAGGTGTGAA	1	-0.1084	1	1	0.24	193.2	0.54	422	35876	group2	-0.3
Doc2	DAGGTGTGAA	1	-0.07478	1	1	0.24	223.6	0.62	422	35876	group2	-0.38
schlank	AWTTTGGTRG	1	-0.07478	1	1	0.24	223.8	0.62	422	35876	group2	-0.38
CG3065	GCCACGCCCAC	1	-0.0704	1	3	0.71	497.3	1.39	422	35876	group2	-0.68
Ets97D	ACCGGAAGT	1	-0.02765	1	1	0.24	305.1	0.85	422	35876	group2	-0.61
sv	SRWSCGTGAC	1	-0.02487	1	2	0.47	473.3	1.32	422	35876	group2	-0.85
CG42741	RCCACGCCCAHY	1	-0.02149	1	1	0.24	326.2	0.91	422	35876	group2	-0.67
luna	RCCACGCCCH	1	-0.01906	1	5	1.18	900.3	2.51	422	35876	group2	-1.33
cbt	RCCACRCCCMC	1	-0.01657	1	4	0.95	790.8	2.2	422	35876	group2	-1.25
ttk	DTRTCCTTDN	1	-0.009972	1	16	3.79	2244.4	6.25	422	35876	group2	-2.46
ci	GACCACCCAMG	1	0	1	0	0	7	0.02	422	35876	group2	-0.02
usp	GGGGTCACGG	1	0	1	0	0	45	0.13	422	35876	group2	-0.13
ac	AAAAGCAGCTGCTTTT	1	0	1	0	0	0	0	422	35876	group2	0
h	YGSCACGCGMCA	1	0	1	0	0	54.7	0.15	422	35876	group2	-0.15
dpn	YGGCACGCGYCA	1	0	1	0	0	40.4	0.11	422	35876	group2	-0.11
HLH4C	GGRCGCAGCTGCGBCC	1	0	1	0	0	0	0	422	35876	group2	0
Max	AAACCACGTGGTTT	1	0	1	0	0	1.3	0	422	35876	group2	0
dimm	CACCATATGGTG	1	0	1	0	0	4.5	0.01	422	35876	group2	-0.01
cyc	GTCACGTGAC	1	0	1	0	0	4.8	0.01	422	35876	group2	-0.01
sage	AAAACAGCTGTTTT	1	0	1	0	0	0	0	422	35876	group2	0
bigmax	GATCACGTGVYC	1	0	1	0	0	33.2	0.09	422	35876	group2	-0.09
cwo	AAGTCACGTGACTT	1	0	1	0	0	0.4	0	422	35876	group2	0
HLH106	ATCACGTGAY	1	0	1	0	0	18	0.05	422	35876	group2	-0.05
brk	TGGCGCCGGCGCCA	1	0	1	0	0	0.3	0	422	35876	group2	0
crc	TTGGATGACGTCATCCAA	1	0	1	0	0	0	0	422	35876	group2	0
gt	SGTTACGTAACS	1	0	1	0	0	20.1	0.06	422	35876	group2	-0.06
Jra	GATGACGTCATC	1	0	1	0	0	14.6	0.04	422	35876	group2	-0.04
kay	YGATGASTCATCR	1	0	1	0	0	9	0.03	422	35876	group2	-0.03
CrebA	TGATGACGTGGCA	1	0	1	0	0	0.3	0	422	35876	group2	0
slbo	BATTGCGCAATV	1	0	1	0	0	44.6	0.12	422	35876	group2	-0.12
Pdp1	RTTACGTAAY	1	0	1	0	0	55.1	0.15	422	35876	group2	-0.15
Atf6	RTGATGACGTGGCAH	1	0	1	0	0	0.3	0	422	35876	group2	0
CG7786	BRTTACGTAAYM	1	0	1	0	0	29.3	0.08	422	35876	group2	-0.08
her	GCTCAYAASTGCGTTTWTGAGT	1	0	1	0	0	0	0	422	35876	group2	0
Kr	TTTAACCCTTTC	1	0	1	0	0	25.6	0.07	422	35876	group2	-0.07
sens	TGCAGTGATTTATT	1	0	1	0	0	1.7	0	422	35876	group2	0
odd	TGCTACCGGTAGCA	1	0	1	0	0	0	0	422	35876	group2	0
opa	BACCCCCCGCYGYG	1	0	1	0	0	4.7	0.01	422	35876	group2	-0.01
gl	ATTACCATACAAGTGCAV	1	0	1	0	0	0	0	422	35876	group2	0
sob	GCTACCGYRTTACGCR	1	0	1	0	0	0	0	422	35876	group2	0
bowl	GCGTAACACSGGTAGCA	1	0	1	0	0	0	0	422	35876	group2	0
Sp1	MSGCCACGCCCAGT	1	0	1	0	0	9.9	0.03	422	35876	group2	-0.03
Klf15	KAYACGCCCCCTT	1	0	1	0	0	21.1	0.06	422	35876	group2	-0.06
seq	AAACCCACCCCTAA	1	0	1	0	0	1.3	0	422	35876	group2	0
erm	TGATTGCTCTTTT	1	0	1	0	0	4.3	0.01	422	35876	group2	-0.01
pita	YTAGCCAAGACACGAACCAY	1	0	1	0	0	0	0	422	35876	group2	0
CG10654	TATTTYGYGYYGCGAATTA	1	0	1	0	0	0	0	422	35876	group2	0
CG14667	ATATCACAWTGTGATAT	1	0	1	0	0	0	0	422	35876	group2	0
CG8145	CCCACCCGACRCCCRCCC	1	0	1	0	0	0	0	422	35876	group2	0
CG8319	CCCGTCACTTT	1	0	1	0	0	12.2	0.03	422	35876	group2	-0.03
CG17802	CAACCACCTGTTRM	1	0	1	0	0	0.5	0	422	35876	group2	0
CG31388	GCCGTCACTTY	1	0	1	0	0	15.1	0.04	422	35876	group2	-0.04
CG2052	WTTTTTWTGCWTTTTTT	1	0	1	0	0	73.8	0.21	422	35876	group2	-0.21
lin-28	TCGTGTAGGTCGGTGGK	1	0	1	0	0	0	0	422	35876	group2	0
kn	BWATTCCCWWGGGAATWV	1	0	1	0	0	0	0	422	35876	group2	0
aop	AAACCGGAAGTA	1	0	1	0	0	9.2	0.03	422	35876	group2	-0.03
pnt	ACCGGAAGTG	1	0	1	0	0	252.1	0.7	422	35876	group2	-0.7
Ets65A	GACCGGAAGTS	1	0	1	0	0	67.8	0.19	422	35876	group2	-0.19
Ets98B	TAMCGGATGCN	1	0	1	0	0	10	0.03	422	35876	group2	-0.03
Ets96B	ACCGKAAGTG	1	0	1	0	0	219.5	0.61	422	35876	group2	-0.61
fkh	TATGYAAATATTTACATA	1	0	1	0	0	0.2	0	422	35876	group2	0
slp2	HWTRTTTACAACAAW	1	0	1	0	0	10.5	0.03	422	35876	group2	-0.03
fd96Ca	TRTGTAAATATTTACATA	1	0	1	0	0	0.7	0	422	35876	group2	0
fd102C	GCGAAGRACCGCAAGC	1	0	1	0	0	0	0	422	35876	group2	0
bin	WTAATGTAAACAAA	1	0	1	0	0	13.9	0.04	422	35876	group2	-0.04
gcm	TATGCGGGTRSYACCCGCATA	1	0	1	0	0	0	0	422	35876	group2	0
gem	WAACCGGTTWWAACCGGTTW	1	0	1	0	0	0.2	0	422	35876	group2	0
exex	NCVBTAATTAGCGY	1	0	1	0	0	16.3	0.05	422	35876	group2	-0.05
eyg	GATAATCGATTATC	1	0	1	0	0	0	0	422	35876	group2	0
gsb-n	GCGTGACGAATB	1	0	1	0	0	35.4	0.1	422	35876	group2	-0.1
gsb	GATTMGTCACGCT	1	0	1	0	0	7.9	0.02	422	35876	group2	-0.02
prd	SATTCGTCACGS	1	0	1	0	0	27.4	0.08	422	35876	group2	-0.08
toy	TTCACGCATGACTGCACAC	1	0	1	0	0	0	0	422	35876	group2	0
toe	NTAATTGATTAN	1	0	1	0	0	22.6	0.06	422	35876	group2	-0.06
pdm2	VWTATGCAAATTAGB	1	0	1	0	0	36.4	0.1	422	35876	group2	-0.1
vvl	ATTATGCAAATKAGST	1	0	1	0	0	9.2	0.03	422	35876	group2	-0.03
Hsf	TGGAATGTTCTVGAABN	1	0	1	0	0	0.2	0	422	35876	group2	0
hng1	RTTACGTAAY	1	0	1	0	0	71.7	0.2	422	35876	group2	-0.2
Dip3	TATTACCTTATTATS	1	0	1	0	0	0	0	422	35876	group2	0
egg	TAWTAAGGTGATAWTW	1	0	1	0	0	2.7	0.01	422	35876	group2	-0.01
stc	TATCACAWTGTGATA	1	0	1	0	0	0.4	0	422	35876	group2	0
Eip75B	ATGTAGGTCAMN	1	0	1	0	0	33.1	0.09	422	35876	group2	-0.09
Hnf4	RGGTCAAAGGTCA	1	0	1	0	0	8.6	0.02	422	35876	group2	-0.02
Hr96	YRAGTGCAYRTGYACYYR	1	0	1	0	0	1.6	0	422	35876	group2	0
Poxm	CASTCATGCGTGACG	1	0	1	0	0	0	0	422	35876	group2	0
Poxn	DGCGTGACGGTCACGGT	1	0	1	0	0	0	0	422	35876	group2	0
Dif	TGGGTTTTTCCCA	1	0	1	0	0	14.7	0.04	422	35876	group2	-0.04
Rel	VGGGGRTTCCCCB	1	0	1	0	0	27.7	0.08	422	35876	group2	-0.08
Rfx	SGTTGCCATGGYAACG	1	0	1	0	0	1	0	422	35876	group2	0
NfI	TTGGCANNNTGCCAA	1	0	1	0	0	5.7	0.02	422	35876	group2	-0.02
bbx	YAACAATANCATTGTTR	1	0	1	0	0	0.8	0	422	35876	group2	0
Sox21a	NAACAATAVCATTGTTY	1	0	1	0	0	0.8	0	422	35876	group2	0
CG7046	RTGGATTGCAGCAT	1	0	1	0	0	3.3	0.01	422	35876	group2	-0.01
Sox102F	ATTGTTCGGTGGT	1	0	1	0	0	2.4	0.01	422	35876	group2	-0.01
Sox21b	RAACAATWNCAKTGTTY	1	0	1	0	0	0.8	0	422	35876	group2	0
byn	AGGTGTGAAAT	1	0	1	0	0	59.6	0.17	422	35876	group2	-0.17
Doc3	DAGGTGTGAA	1	0	1	0	0	196.2	0.55	422	35876	group2	-0.55
CG14860	TKACGTGKAMCACGTMA	1	0	1	0	0	0	0	422	35876	group2	0
ash2	GATAATAAGGTAATA	1	0	1	0	0	0	0	422	35876	group2	0
CG7818	AAAGTGACGG	1	0	1	0	0	19	0.05	422	35876	group2	-0.05
YL-1	MCACCGAACACN	1	0	1	0	0	65.5	0.18	422	35876	group2	-0.18
maf-S	AAAAAGTGCTGACA	1	0	1	0	0	10.8	0.03	422	35876	group2	-0.03
Chrac-14	TGACCGTTAC	1	0	1	0	0	9.5	0.03	422	35876	group2	-0.03
ss	CATTGCGTGAC	1	0	1	0	0	23	0.06	422	35876	group2	-0.06
dys	AADTCGTGACT	1	0	1	0	0	40.5	0.11	422	35876	group2	-0.11
CG33557	CCAGATGKYRMVVMVAYWAMA	1	0	1	0	0	0.3	0	422	35876	group2	0
tgo	AADTCGTGACT	1	0	1	0	0	40.5	0.11	422	35876	group2	-0.11
pho	GAAGCCATAACGGC	1	0	1	0	0	4.2	0.01	422	35876	group2	-0.01
sr	CCMCGCCCACRCAC	1	0	1	0	0	154.6	0.43	422	35876	group2	-0.43
CG7368	ATTWTCCCCCCCCCCCCCHC	1	0	1	0	0	3.8	0.01	422	35876	group2	-0.01
Spps	TTGGCCCCGCCCCCH	1	0	1	0	0	24.1	0.07	422	35876	group2	-0.07
sens-2	ATAAATCACAGCAYNC	1	0	1	0	0	1.7	0	422	35876	group2	0
dar1	GCCACACCCAC	1	0	1	0	0	90.3	0.25	422	35876	group2	-0.25
ab	YTCWDAATRGGTCCTGGCCTV	1	0	1	0	0	0	0	422	35876	group2	0
mamo	TMAGCCTAYWGA	1	0	1	0	0	48.6	0.14	422	35876	group2	-0.14
Q8IP13_DROME	TTTGGTGGTGACCT	1	0	1	0	0	0.3	0	422	35876	group2	0
dsx	TDATVACTTTGTAG	1	0	1	0	0	8.3	0.02	422	35876	group2	-0.02
CG12155	TACTCGTTGHTT	1	0	1	0	0	37.2	0.1	422	35876	group2	-0.1
CG10904	CATGMGAGAAMWW	1	0	1	0	0	23.8	0.07	422	35876	group2	-0.07
CG3919	MSAMCVTGCAACACS	1	0	1	0	0	13.7	0.04	422	35876	group2	-0.04
CG6276	CCATAAAACAWAA	1	0	1	0	0	42.8	0.12	422	35876	group2	-0.12
Hr51	AAAAATCAAAGGT	1	0	1	0	0	15.5	0.04	422	35876	group2	-0.04
Hr83	AAAGTCAMAVTAGM	1	0	1	0	0	21.8	0.06	422	35876	group2	-0.06
pfk	GGAACRRTGGGAWKK	1	0	1	0	0	6.9	0.02	422	35876	group2	-0.02
Asciz	MAAGTTGAAACAC	1	0	1	0	0	11.4	0.03	422	35876	group2	-0.03
sima	GTACGTGAC	1	0	1	0	0	82.8	0.23	422	35876	group2	-0.23
Clamp	TCTCNCTCT	1e-51	-119.4	0	165	28.06	2510.3	7.23	588	34721	group3	20.83
ara	TGTTWTTH	1e-41	-95.32	0	274	46.6	7418.5	21.35	588	34721	group3	25.25
CG12219	GWGTGTGTGTG	1e-30	-69.84	0	147	25	3067.1	8.83	588	34721	group3	16.17
CG12236	TGGAAG	1e-30	-69.73	0	265	45.07	8106.3	23.33	588	34721	group3	21.74
Deaf1	SMCGAA	1e-29	-68.26	0	451	76.7	18737.7	53.93	588	34721	group3	22.77
Mef2	YTAWWWWTAR	1e-27	-62.36	0	68	11.56	777.8	2.24	588	34721	group3	9.32
Xrp1	DNADWWAAW	1e-26	-61.39	0	262	44.56	8381.6	24.12	588	34721	group3	20.44
fd64A	TVTAAACA	1e-26	-60.09	0	104	17.69	1847.4	5.32	588	34721	group3	12.37
jumu	NNNNGACGCN	1e-25	-57.6	0	197	33.5	5537.2	15.94	588	34721	group3	17.56
slp1	TGTAAACAAN	1e-22	-52.68	0	73	12.41	1064.9	3.07	588	34721	group3	9.34
retn	NDATYAAA	1e-22	-50.92	0	216	36.73	6727.8	19.36	588	34721	group3	17.37
fru	WTTTTTC	1e-21	-50.63	0	175	29.76	4890.1	14.08	588	34721	group3	15.68
mirr	AAAWAACA	1e-21	-49.91	0	149	25.34	3827.5	11.02	588	34721	group3	14.32
CG4328	WWTWATTR	1e-18	-43.39	0	199	33.84	6339.4	18.25	588	34721	group3	15.59
Hmx	BTAATTGB	1e-18	-42.37	0	149	25.34	4151.4	11.95	588	34721	group3	13.39
Trl	MCTCTCTCCC	1e-18	-42.31	0	29	4.93	181.2	0.52	588	34721	group3	4.41
Pph13	NTAATTRN	1e-17	-41.41	0	167	28.4	4982.1	14.34	588	34721	group3	14.06
FoxP	AAACAACAACAA	1e-17	-40.69	0	40	6.8	408.2	1.17	588	34721	group3	5.63
H2.0	TTAATTA	1e-16	-38.24	0	228	38.78	8062.8	23.21	588	34721	group3	15.57
CG11617	TGTTAAAW	1e-16	-37.75	0	93	15.82	2101.9	6.05	588	34721	group3	9.77
CG15696	NBCAATHAN	1e-16	-36.94	0	136	23.13	3852.1	11.09	588	34721	group3	12.04
ct	TTRAAC	1e-15	-36.57	0	219	37.24	7725.6	22.24	588	34721	group3	15
Aef1	VCWACAACAACAAD	1e-15	-35.94	0	38	6.46	423.2	1.22	588	34721	group3	5.24
Dr	TAATTGVN	1e-14	-33.83	0	150	25.51	4625.4	13.31	588	34721	group3	12.2
slou	NNTAATTRN	1e-14	-33.41	0	143	24.32	4336.7	12.48	588	34721	group3	11.84
OdsH	BTAATTGV	1e-14	-32.62	0	142	24.15	4334.8	12.48	588	34721	group3	11.67
srp	NWGATAASR	1e-13	-32.12	0	92	15.65	2269.1	6.53	588	34721	group3	9.12
br	AACTATT	1e-13	-31.69	0	76	12.93	1686	4.85	588	34721	group3	8.08
CG34031	BTAAWTGN	1e-13	-31.23	0	131	22.28	3924.7	11.3	588	34721	group3	10.98
inv	TCTAATTA	1e-13	-30.11	0	86	14.63	2116.1	6.09	588	34721	group3	8.54
lms	YTAATTGV	1e-13	-29.95	0	114	19.39	3258.8	9.38	588	34721	group3	10.01
pan	GATCAAAR	1e-12	-29.72	0	73	12.41	1643	4.73	588	34721	group3	7.68
hb	TTTTTTAT	1e-12	-27.67	0	104	17.69	2950	8.49	588	34721	group3	9.2
Cf2	GTATATRTAY	1e-12	-27.65	0	62	10.54	1318.5	3.79	588	34721	group3	6.75
danr	NNNYCGCGR	1e-11	-27.53	0	92	15.65	2461.5	7.08	588	34721	group3	8.57
bnl	NRCATTCCDN	1e-11	-27.24	0	92	15.65	2474.3	7.12	588	34721	group3	8.53
caup	CWWTAACA	1e-11	-27.02	0	102	17.35	2897.2	8.34	588	34721	group3	9.01
otp	STAATTGV	1e-11	-26.79	0	108	18.37	3163.3	9.11	588	34721	group3	9.26
Adf1	GCAGCGCWGY	1e-11	-26.61	0	25	4.25	247.4	0.71	588	34721	group3	3.54
CG5953	ACAAACAT	1e-11	-25.77	0	82	13.95	2138.5	6.16	588	34721	group3	7.79
en	CTAATTRV	1e-10	-25.33	0	89	15.14	2441	7.03	588	34721	group3	8.11
C15	GTTAATTR	1e-10	-24.79	0	127	21.6	4116.8	11.85	588	34721	group3	9.75
bab1	AAYAATAATA	1e-10	-24.74	0	44	7.48	798.4	2.3	588	34721	group3	5.18
dve	MTAATCCV	1e-10	-24.72	0	49	8.33	961.6	2.77	588	34721	group3	5.56
HGTX	DTAATTAY	1e-10	-24.57	0	110	18.71	3370.7	9.7	588	34721	group3	9.01
Gsc	HTAATCCB	1e-10	-24.1	0	47	7.99	912.9	2.63	588	34721	group3	5.36
CG3838	AWGCAACAT	1e-10	-23.71	0	45	7.65	857.6	2.47	588	34721	group3	5.18
exd	TGTCAAAN	1e-09	-22.32	0	91	15.48	2673.8	7.7	588	34721	group3	7.78
Lim3	NNNWDATTRN	1e-09	-22.32	0	102	17.35	3148	9.06	588	34721	group3	8.29
grn	WGATAAGR	1e-09	-22.27	0	78	13.27	2135.1	6.15	588	34721	group3	7.12
CG4424	HMCCCRCCC	1e-08	-20.55	0	58	9.86	1422.9	4.1	588	34721	group3	5.76
Lim1	GTAATTGS	1e-08	-19.31	0	79	13.44	2325.6	6.69	588	34721	group3	6.75
foxo	TCRTAAACA	1e-08	-19.14	0	39	6.63	787.5	2.27	588	34721	group3	4.36
oc	HTAATCCS	1e-08	-18.58	0	40	6.8	838.2	2.41	588	34721	group3	4.39
crp	AACAGCTGAT	1e-08	-18.57	0	16	2.72	147.1	0.42	588	34721	group3	2.3
cic	CCCATTSA	1e-07	-18.41	0	70	11.9	1995.1	5.74	588	34721	group3	6.16
CG18599	YTAATTA	1e-07	-17.14	0	104	17.69	3571.5	10.28	588	34721	group3	7.41
hth	TGTCA	1e-07	-17.13	0	236	40.14	10295.6	29.63	588	34721	group3	10.51
Hr46	SAGGTCAN	1e-07	-17.08	0	83	14.12	2626.7	7.56	588	34721	group3	6.56
HHEX	TTTAATTA	1e-07	-16.8	0	70	11.9	2080.9	5.99	588	34721	group3	5.91
Mad	GCGHCGSCVG	1e-07	-16.73	0	39	6.63	864	2.49	588	34721	group3	4.14
CG32105	TTAATTAA	1e-07	-16.41	0	51	8.67	1324.9	3.81	588	34721	group3	4.86
vis	TGACAG	1e-06	-16.12	0	136	23.13	5187.5	14.93	588	34721	group3	8.2
Dref	YTATCGATAWNW	1e-06	-15.62	0	16	2.72	183.7	0.53	588	34721	group3	2.19
CG11085	CTAATTGC	1e-06	-15.35	0	57	9.69	1614.8	4.65	588	34721	group3	5.04
Fer1	GWCAGCTGHC	1e-06	-15.29	0	23	3.91	378	1.09	588	34721	group3	2.82
GATAe	GCGATAAS	1e-06	-15.01	0	65	11.05	1968	5.66	588	34721	group3	5.39
Eip78C	AGGTCA	1e-06	-14.82	0	90	15.31	3092.7	8.9	588	34721	group3	6.41
Scr	BTAATKRC	1e-06	-14.79	0	122	20.75	4617.2	13.29	588	34721	group3	7.46
rn	GTTTTTWTG	1e-06	-14.72	0	69	11.73	2157.8	6.21	588	34721	group3	5.52
peb	TGGTCCA	1e-06	-14.63	0	37	6.29	865.3	2.49	588	34721	group3	3.8
achi	TGACAG	1e-06	-13.89	0	193	32.82	8354.2	24.05	588	34721	group3	8.77
jigr1	MATAAAAAAAA	1e-06	-13.88	0	30	5.1	641.8	1.85	588	34721	group3	3.25
CHES-1-like	NNRACRCNNN	1e-05	-13.72	0	61	10.37	1871.8	5.39	588	34721	group3	4.98
Rx	STAATTGS	1e-05	-13.42	0	55	9.35	1633.7	4.7	588	34721	group3	4.65
Vsx2	TTAATTAG	1e-05	-13.35	0	40	6.8	1029.6	2.96	588	34721	group3	3.84
tup	CTTAATTG	1e-05	-12.93	0	48	8.16	1368.3	3.94	588	34721	group3	4.22
GATAd	TGATAAGG	1e-05	-12.86	0	32	5.44	747.9	2.15	588	34721	group3	3.29
CG2808	TAATTRSATTA	1e-05	-12.77	0	12	2.04	128.5	0.37	588	34721	group3	1.67
CG7386	TCNTTCAC	1e-05	-12.62	0	40	6.8	1061.4	3.06	588	34721	group3	3.74
Ubx	TTAATKRSN	1e-05	-12.6	0	75	12.76	2566.9	7.39	588	34721	group3	5.37
Mitf	TCACGTG	1e-05	-12.41	0	25	4.25	515.7	1.48	588	34721	group3	2.77
Med	GCGBCDGKSHRT	1e-05	-11.66	0	19	3.23	340	0.98	588	34721	group3	2.25
BEAF-32	NVVMAAMTATCGATA	1e-05	-11.56	0	5	0.85	16.1	0.05	588	34721	group3	0.8
CG7928	TCCAKCCCTGGTW	0.0001	-10.78	0.0001	3	0.51	3.3	0.01	588	34721	group3	0.5
Dbx	ATTAATTA	0.0001	-10.38	0.0001	34	5.78	927.1	2.67	588	34721	group3	3.11
cato	MACAGCTGAC	0.0001	-10.21	0.0002	20	3.4	412.9	1.19	588	34721	group3	2.21
al	TAATBNVATTA	0.0001	-10.17	0.0002	12	2.04	167.9	0.48	588	34721	group3	1.56
E5	GTAATGRS	0.0001	-9.79	0.0002	52	8.84	1726.8	4.97	588	34721	group3	3.87
Awh	NYTAATTARN	0.0001	-9.742	0.0002	35	5.95	999.1	2.88	588	34721	group3	3.07
lab	YTAATTAS	0.0001	-9.557	0.0003	43	7.31	1346.2	3.87	588	34721	group3	3.44
bsh	NNTAATBRVY	0.0001	-9.413	0.0003	64	10.88	2303.1	6.63	588	34721	group3	4.25
lmd	GGCCCCCCGC	0.0001	-9.275	0.0004	11	1.87	156.5	0.45	588	34721	group3	1.42
NK7.1	RTTAAACGGTD	0.0001	-9.252	0.0004	6	1.02	42.7	0.12	588	34721	group3	0.9
Antp	TTTAATKA	0.001	-9.166	0.0004	44	7.48	1414.9	4.07	588	34721	group3	3.41
fd59A	TWAARTAAACAWW	0.001	-9.164	0.0004	11	1.87	158.3	0.46	588	34721	group3	1.41
da	ACACCTGCA	0.001	-9.129	0.0004	30	5.1	827.1	2.38	588	34721	group3	2.72
grh	CTGGTTYTVY	0.001	-8.965	0.0005	19	3.23	417.2	1.2	588	34721	group3	2.03
BtbVII	AKWGTACATA	0.001	-8.875	0.0005	19	3.23	420.4	1.21	588	34721	group3	2.02
Zif	WHCAACACTA	0.001	-8.822	0.0005	13	2.21	223.5	0.64	588	34721	group3	1.57
tx	ACCAYCTGTT	0.001	-8.82	0.0005	14	2.38	254.7	0.73	588	34721	group3	1.65
CG32532	NTAATBNVATTAN	0.001	-8.792	0.0005	11	1.87	165.5	0.48	588	34721	group3	1.39
CG11294	TAATTASATTA	0.001	-8.761	0.0006	8	1.36	88.9	0.26	588	34721	group3	1.1
CG15601	GRTTGAAW	0.001	-8.754	0.0006	28	4.76	765.6	2.2	588	34721	group3	2.56
ftz	TTAATTAC	0.001	-8.723	0.0006	30	5.1	847.1	2.44	588	34721	group3	2.66
zen2	NYTAATKASN	0.001	-8.564	0.0007	52	8.84	1815.1	5.22	588	34721	group3	3.62
Mio	ATCACGTG	0.001	-8.524	0.0007	19	3.23	432.5	1.24	588	34721	group3	1.99
lola	GRAACCC	0.001	-8.409	0.0008	52	8.84	1827.7	5.26	588	34721	group3	3.58
Eip93F	ACWCCCGAAAAT	0.001	-8.306	0.0008	7	1.19	71.6	0.21	588	34721	group3	0.98
ap	GYTAATTA	0.001	-8.208	0.0009	49	8.33	1705.1	4.91	588	34721	group3	3.42
Optix	NNRGDGATAN	0.001	-8.084	0.001	29	4.93	839.2	2.42	588	34721	group3	2.51
Clk	MCACGTGA	0.001	-8.012	0.0011	32	5.44	968.6	2.79	588	34721	group3	2.65
pdm3	CTAATTAT	0.001	-7.91	0.0012	10	1.7	155	0.45	588	34721	group3	1.25
CG18619	GTKACGTCAT	0.001	-7.632	0.0016	6	1.02	58	0.17	588	34721	group3	0.85
pb	STAATKAC	0.001	-7.62	0.0016	30	5.1	906	2.61	588	34721	group3	2.49
CG4360	ATTACAACAACAACM	0.001	-7.489	0.0018	2	0.34	2.6	0.01	588	34721	group3	0.33
CG10904	CATGMGAGAAMWW	0.001	-7.27	0.0022	4	0.68	23.1	0.07	588	34721	group3	0.61
pad	TWCCCCTYC	0.001	-7.153	0.0024	20	3.4	523.1	1.51	588	34721	group3	1.89
Hr78	ARAGGTCA	0.001	-7.147	0.0024	22	3.74	602	1.73	588	34721	group3	2.01
Abd-B	WTTWATKRCN	0.001	-7.131	0.0025	60	10.2	2316.9	6.67	588	34721	group3	3.53
B-H1	SSTAAACGNT	0.001	-6.974	0.0029	19	3.23	492.7	1.42	588	34721	group3	1.81
Ptx1	MTTAATCCCN	0.01	-6.905	0.003	8	1.36	117.1	0.34	588	34721	group3	1.02
unc-4	TAATTWAATTA	0.01	-6.79	0.0034	5	0.85	45.4	0.13	588	34721	group3	0.72
Six4	NTGAYACBN	0.01	-6.771	0.0034	27	4.59	828.4	2.38	588	34721	group3	2.21
twi	AACACATGTT	0.01	-6.749	0.0035	9	1.53	149.7	0.43	588	34721	group3	1.1
Vsx1	VTTAATTAG	0.01	-6.694	0.0037	25	4.25	748.8	2.16	588	34721	group3	2.09
CrebB-17A	RTGACGTCAY	0.01	-6.672	0.0037	7	1.19	94.2	0.27	588	34721	group3	0.92
cad	NTTTTATKGCYY	0.01	-6.626	0.0039	16	2.72	392.4	1.13	588	34721	group3	1.59
vri	RTTACGTAAY	0.01	-6.614	0.0039	9	1.53	152	0.44	588	34721	group3	1.09
acj6	CTAATTAA	0.01	-6.308	0.0052	29	4.93	943.3	2.72	588	34721	group3	2.21
so	TGATACCNN	0.01	-6.192	0.0058	20	3.4	568.8	1.64	588	34721	group3	1.76
jim	BKKTKKTTTTTTTGT	0.01	-6.044	0.0067	24	4.08	743.2	2.14	588	34721	group3	1.94
knrl	AASTAGAKCAC	0.01	-5.932	0.0074	8	1.36	137.2	0.39	588	34721	group3	0.97
dmrt99B	WWTGTWDCNW	0.01	-5.888	0.0077	18	3.06	502.3	1.45	588	34721	group3	1.61
run	WAACCGCAA	0.01	-5.801	0.0083	19	3.23	547.8	1.58	588	34721	group3	1.65
Bgb	TTGCGGTTW	0.01	-5.801	0.0083	19	3.23	547.8	1.58	588	34721	group3	1.65
HLH106	ATCACGTGAY	0.01	-5.747	0.0087	3	0.51	17.6	0.05	588	34721	group3	0.46
gcm2	ATGCGGGY	0.01	-5.733	0.0087	14	2.38	352.3	1.01	588	34721	group3	1.37
CG4956	STTATGTAYT	0.01	-5.695	0.009	11	1.87	243.5	0.7	588	34721	group3	1.17
scro	GTBAAGTGB	0.01	-5.617	0.0097	40	6.8	1500.4	4.32	588	34721	group3	2.48
vnd	TYTCAAGTR	0.01	-5.567	0.0101	18	3.06	518.3	1.49	588	34721	group3	1.57
CG5369	TAATTAAATTA	0.01	-5.557	0.0102	5	0.85	60.4	0.17	588	34721	group3	0.68
tai	GACACGTGC	0.01	-5.554	0.0102	12	2.04	284.3	0.82	588	34721	group3	1.22
kni	AAATGMGATC	0.01	-5.527	0.0103	16	2.72	439.5	1.27	588	34721	group3	1.45
svp	AAGGTCA	0.01	-5.402	0.0116	25	4.25	827.5	2.38	588	34721	group3	1.87
CG11504	CAGCAACAT	0.01	-5.383	0.0118	22	3.74	697.7	2.01	588	34721	group3	1.73
YL-1	MCACCGAACACN	0.01	-5.354	0.0121	5	0.85	63.3	0.18	588	34721	group3	0.67
ovo	ACDGTTACW	0.01	-5.32	0.0123	20	3.4	616	1.77	588	34721	group3	1.63
phol	CGCCATHTTG	0.01	-5.317	0.0123	8	1.36	152.7	0.44	588	34721	group3	0.92
dpn	YGGCACGCGYCA	0.01	-5.281	0.0127	4	0.68	41	0.12	588	34721	group3	0.56
ems	YTAATTASB	0.01	-5.186	0.0139	35	5.95	1302.6	3.75	588	34721	group3	2.2
eve	NGTAATTAGN	0.01	-5.044	0.0159	26	4.42	897.9	2.58	588	34721	group3	1.84
btd	CMCGCCCACCN	0.01	-5.042	0.0159	25	4.25	852.7	2.45	588	34721	group3	1.8
mamo	TMAGCCTAYWGA	0.01	-5.031	0.0159	4	0.68	43.9	0.13	588	34721	group3	0.55
amos	RMCATATGKY	0.01	-5.03	0.0159	9	1.53	194.5	0.56	588	34721	group3	0.97
net	RCCACCTGK	0.01	-4.937	0.0173	20	3.4	638.1	1.84	588	34721	group3	1.56
hbn	WTAATTTAATTAW	0.01	-4.915	0.0175	3	0.51	23.5	0.07	588	34721	group3	0.44
Atf3	VRTGACGTCAYS	0.01	-4.808	0.0194	5	0.85	72.2	0.21	588	34721	group3	0.64
z	WHTCACTCAA	0.1	-4.505	0.026	18	3.06	578.9	1.67	588	34721	group3	1.39
cbt	RCCACRCCCMC	0.1	-4.502	0.026	23	3.91	801.3	2.31	588	34721	group3	1.6
CG12768	DKDTTGGTARNA	0.1	-4.397	0.0286	11	1.87	292.2	0.84	588	34721	group3	1.03
CG5180	ATCGAACATC	0.1	-4.388	0.0287	4	0.68	53	0.15	588	34721	group3	0.53
bcd	CVYTAATCCSC	0.1	-4.155	0.036	6	1.02	117.8	0.34	588	34721	group3	0.68
btn	NNTAATTABC	0.1	-4.089	0.0383	19	3.23	650.1	1.87	588	34721	group3	1.36
pita	YTAGCCAAGACACGAACCAY	0.1	-4.087	0.0383	1	0.17	0	0	588	34721	group3	0.17
Dll	GCTAATTANN	0.1	-4.062	0.0389	24	4.08	882.8	2.54	588	34721	group3	1.54
ftz-f1	AAGGTCAH	0.1	-4.025	0.0402	20	3.4	700.4	2.02	588	34721	group3	1.38
BRC1_DROME	TGGTCTAKG	0.1	-3.985	0.0414	12	2.04	353	1.02	588	34721	group3	1.02
Fer2	MCAGCTGACR	0.1	-3.945	0.0428	9	1.53	233.6	0.67	588	34721	group3	0.86
rib	YRKTGCAAAT	0.1	-3.929	0.0433	16	2.72	527	1.52	588	34721	group3	1.2
D19B	TACCCTGTA	0.1	-3.92	0.0434	4	0.68	61	0.18	588	34721	group3	0.5
Hr4	AAGGTCA	0.1	-3.898	0.0442	16	2.72	529.3	1.52	588	34721	group3	1.2
ase	CACCTGC	0.1	-3.888	0.0444	42	7.14	1780.1	5.12	588	34721	group3	2.02
D19A	TCATTCACA	0.1	-3.731	0.0517	8	1.36	203.3	0.59	588	34721	group3	0.77
CG12155	TACTCGTTGHTT	0.1	-3.731	0.0517	3	0.51	36.2	0.1	588	34721	group3	0.41
dsf	AAAAGTCAAM	0.1	-3.711	0.0522	9	1.53	243.9	0.7	588	34721	group3	0.83
Coop	ACCCGKAA	0.1	-3.625	0.0565	31	5.27	1261.9	3.63	588	34721	group3	1.64
lbe	TAACGAGG	0.1	-3.571	0.0594	19	3.23	689.9	1.99	588	34721	group3	1.24
Dfd	SBTAATGAYG	0.1	-3.541	0.0609	18	3.06	646	1.86	588	34721	group3	1.2
dmrt93B	RATGTATCAWT	0.1	-3.523	0.0617	4	0.68	68.6	0.2	588	34721	group3	0.48
Ets96B	ACCGKAAGTG	0.1	-3.512	0.0621	8	1.36	212	0.61	588	34721	group3	0.75
Stat92E	TTTCCNGGAAWTBCG	0.1	-3.375	0.0708	2	0.34	17.1	0.05	588	34721	group3	0.29
ro	GCTAATTA	0.1	-3.362	0.0714	21	3.57	801.4	2.31	588	34721	group3	1.26
Mes2	TTTAAGCCAAAW	0.1	-3.337	0.0729	6	1.02	142.6	0.41	588	34721	group3	0.61
CG3407	AWGTCAASC	0.1	-3.333	0.0729	20	3.4	756.4	2.18	588	34721	group3	1.22
Her	SGBTTGACA	0.1	-3.27	0.0772	23	3.91	906.6	2.61	588	34721	group3	1.3
E2f	AAATKSGCGCCAA	0.1	-3.171	0.0847	3	0.51	45.8	0.13	588	34721	group3	0.38
toe	NTAATTGATTAN	0.1	-3.083	0.0921	2	0.34	20.3	0.06	588	34721	group3	0.28
hng3	TSRRCAGACAC	0.1	-3.08	0.0921	13	2.21	450.9	1.3	588	34721	group3	0.91
CG6272	GVTGAYGTAAT	0.1	-3.014	0.0977	3	0.51	48.2	0.14	588	34721	group3	0.37
sqz	KTTTTTTTTRTDWAGY	0.1	-2.986	0.1	7	1.19	195.1	0.56	588	34721	group3	0.63
bap	YTAAGTGBNN	0.1	-2.985	0.1	26	4.42	1084.6	3.12	588	34721	group3	1.3
ind	YRYTAATTA	0.1	-2.968	0.1008	27	4.59	1136.3	3.27	588	34721	group3	1.32
lbl	HTAATTAGS	0.1	-2.966	0.1008	23	3.91	937.8	2.7	588	34721	group3	1.21
abd-A	VNTAATTACC	0.1	-2.933	0.1035	8	1.36	239.7	0.69	588	34721	group3	0.67
CG8281	YRTCAATATT	0.1	-2.91	0.1054	9	1.53	283.8	0.82	588	34721	group3	0.71
B-H2	SCTAAACGGT	0.1	-2.89	0.1071	6	1.02	159.2	0.46	588	34721	group3	0.56
eg	DAAACTRGAGCA	0.1	-2.868	0.1089	3	0.51	51.1	0.15	588	34721	group3	0.36
Eip74EF	CCGGAAG	0.1	-2.848	0.1106	44	7.48	2030.3	5.84	588	34721	group3	1.64
ey	CKAATTAR	0.1	-2.839	0.1111	18	3.06	705.3	2.03	588	34721	group3	1.03
HLH54F	MMCACCTGYTV	0.1	-2.795	0.1156	6	1.02	163.3	0.47	588	34721	group3	0.55
h	YGSCACGCGMCA	0.1	-2.733	0.1219	3	0.51	54.5	0.16	588	34721	group3	0.35
tin	YTTAAGTGGHN	0.1	-2.706	0.1246	9	1.53	295.3	0.85	588	34721	group3	0.68
Hr38	BAAAGGTCA	0.1	-2.432	0.1631	7	1.19	223.4	0.64	588	34721	group3	0.55
EcR	RAGGTCAT	0.1	-2.429	0.1631	13	2.21	501.8	1.44	588	34721	group3	0.77
org-1	AGGTGTGAR	0.1	-2.406	0.166	8	1.36	269.5	0.78	588	34721	group3	0.58
sv	SRWSCGTGAC	0.1	-2.347	0.1753	12	2.04	460.5	1.33	588	34721	group3	0.71
CTCF	GCGCCATCTA	0.1	-2.334	0.1762	4	0.68	102.9	0.3	588	34721	group3	0.38
repo	VTTAATTARB	0.1	-2.322	0.1775	10	1.7	367.3	1.06	588	34721	group3	0.64
mid	RAGGTGTGAA	0.1	-2.312	0.1783	6	1.02	186.6	0.54	588	34721	group3	0.48
ERR	TCAAGGTCAH	1	-2.275	0.1843	6	1.02	188.7	0.54	588	34721	group3	0.48
Ets65A	GACCGGAAGTS	1	-2.241	0.1899	3	0.51	67.2	0.19	588	34721	group3	0.32
zen	STAATGAC	1	-2.239	0.1899	31	5.27	1442.3	4.15	588	34721	group3	1.12
dsx	TDATVACTTTGTAG	1	-2.192	0.1978	1	0.17	7.2	0.02	588	34721	group3	0.15
PHDP	VTAATTMGATTAB	1	-2.173	0.1998	2	0.34	34.5	0.1	588	34721	group3	0.24
AP-2	HGCCTSAGGCD	1	-2.08	0.2183	2	0.34	36.1	0.1	588	34721	group3	0.24
Hnf4	RGGTCAAAGGTCA	1	-2.066	0.2204	1	0.17	8.7	0.02	588	34721	group3	0.15
sima	GTACGTGAC	1	-1.997	0.2352	3	0.51	75.8	0.22	588	34721	group3	0.29
CG6276	CCATAAAACAWAA	1	-1.993	0.2352	2	0.34	38.8	0.11	588	34721	group3	0.23
Fer3	GTRACAGCTG	1	-1.982	0.2369	5	0.85	160.7	0.46	588	34721	group3	0.39
kay	YGATGASTCATCR	1	-1.957	0.2419	1	0.17	9	0.03	588	34721	group3	0.14
Hand	CASATGGCC	1	-1.888	0.258	6	1.02	211.6	0.61	588	34721	group3	0.41
tap	TGACATVTGG	1	-1.862	0.2637	3	0.51	80.5	0.23	588	34721	group3	0.28
aop	AAACCGGAAGTA	1	-1.86	0.2637	1	0.17	10.2	0.03	588	34721	group3	0.14
schlank	AWTTTGGTRG	1	-1.858	0.2637	6	1.02	213.5	0.61	588	34721	group3	0.41
Doc2	DAGGTGTGAA	1	-1.785	0.2815	6	1.02	218.7	0.63	588	34721	group3	0.39
CG12605	AHGCAACAGGTGG	1	-1.773	0.2838	1	0.17	11.4	0.03	588	34721	group3	0.14
tll	TGAGGTCAATNN	1	-1.763	0.2855	3	0.51	84.6	0.24	588	34721	group3	0.27
onecut	WNCGATCGATAAHN	1	-1.729	0.2929	2	0.34	45.4	0.13	588	34721	group3	0.21
bin	WTAATGTAAACAAA	1	-1.694	0.3023	1	0.17	12.7	0.04	588	34721	group3	0.13
CG8319	CCCGTCACTTT	1	-1.622	0.3235	1	0.17	13.3	0.04	588	34721	group3	0.13
Met	CACGTGTC	1	-1.614	0.3249	12	2.04	534.7	1.54	588	34721	group3	0.5
tj	CGTCAGCANWTT	1	-1.562	0.3409	3	0.51	93.7	0.27	588	34721	group3	0.24
CG31388	GCCGTCACTTY	1	-1.556	0.3409	1	0.17	14.8	0.04	588	34721	group3	0.13
exex	NCVBTAATTAGCGY	1	-1.556	0.3409	1	0.17	15	0.04	588	34721	group3	0.13
Oli	AMCATATGKT	1	-1.541	0.344	3	0.51	94.8	0.27	588	34721	group3	0.24
disco	AADTGTCACC	1	-1.534	0.3452	5	0.85	188.4	0.54	588	34721	group3	0.31
Sox14	KTGTTCGGTG	1	-1.521	0.3483	3	0.51	95.8	0.28	588	34721	group3	0.23
Doc3	DAGGTGTGAA	1	-1.479	0.3618	5	0.85	192	0.55	588	34721	group3	0.3
pnt	ACCGGAAGTG	1	-1.369	0.4007	6	1.02	251.2	0.72	588	34721	group3	0.3
sd	TGGAATGYGG	1	-1.358	0.4036	6	1.02	252.7	0.73	588	34721	group3	0.29
D	ACCGAACAAT	1	-1.357	0.4036	2	0.34	58.6	0.17	588	34721	group3	0.17
ss	CATTGCGTGAC	1	-1.291	0.4285	1	0.17	19.2	0.06	588	34721	group3	0.11
CG7818	AAAGTGACGG	1	-1.247	0.4458	1	0.17	20.5	0.06	588	34721	group3	0.11
esg	CACCTGT	1	-1.247	0.4458	15	2.55	747.6	2.15	588	34721	group3	0.4
Hr39	CAAGGTCRY	1	-1.233	0.4492	11	1.87	531.5	1.53	588	34721	group3	0.34
Klf15	KAYACGCCCCCTT	1	-1.207	0.4593	1	0.17	21.3	0.06	588	34721	group3	0.11
lz	WAACCGCAAAA	1	-1.135	0.4916	4	0.68	169.6	0.49	588	34721	group3	0.19
zld	CTACCTGC	1	-1.118	0.4983	5	0.85	224	0.64	588	34721	group3	0.21
luna	RCCACGCCCH	1	-1.015	0.5502	17	2.89	903.7	2.6	588	34721	group3	0.29
prd	SATTCGTCACGS	1	-1.003	0.553	1	0.17	27.1	0.08	588	34721	group3	0.09
Sox15	ATTGTTCGGTG	1	-1.003	0.553	1	0.17	27	0.08	588	34721	group3	0.09
Blimp-1	WTCACTTTCACTT	1	-0.9985	0.5533	2	0.34	76.2	0.22	588	34721	group3	0.12
croc	TACGTMAACAC	1	-0.9506	0.5784	3	0.51	132.5	0.38	588	34721	group3	0.13
Xbp1	GTGACGTGKC	1	-0.9274	0.5877	3	0.51	134.8	0.39	588	34721	group3	0.12
bigmax	GATCACGTGVYC	1	-0.9206	0.5877	1	0.17	30.6	0.09	588	34721	group3	0.08
sug	BACCCCCCRCGAH	1	-0.9206	0.5877	1	0.17	30.9	0.09	588	34721	group3	0.08
Side	YGGCACGTGCCA	1	-0.8262	0.6434	1	0.17	35	0.1	588	34721	group3	0.07
gsb-n	GCGTGACGAATB	1	-0.7843	0.6686	1	0.17	36.4	0.1	588	34721	group3	0.07
dar1	GCCACACCCAC	1	-0.7384	0.6975	2	0.34	95.1	0.27	588	34721	group3	0.07
sr	CCMCGCCCACRCAC	1	-0.7008	0.7192	3	0.51	157.7	0.45	588	34721	group3	0.06
Mnt	CCACGTG	1	-0.679	0.7325	9	1.53	515.3	1.48	588	34721	group3	0.05
dys	AADTCGTGACT	1	-0.6753	0.7325	1	0.17	42	0.12	588	34721	group3	0.05
tgo	AADTCGTGACT	1	-0.6753	0.7325	1	0.17	42	0.12	588	34721	group3	0.05
Hey	GVCACGTGBC	1	-0.6641	0.7358	6	1.02	340.8	0.98	588	34721	group3	0.04
CG8765	AAGCKACABAMWBA	1	-0.6286	0.7598	1	0.17	45.4	0.13	588	34721	group3	0.04
dl	SGGGTTTTTCCS	1	-0.5474	0.8213	1	0.17	51.4	0.15	588	34721	group3	0.02
dm	ACCACGTGKY	1	-0.5137	0.8465	2	0.34	119.8	0.34	588	34721	group3	0
crol	ACCCCCCCCCYCCCC	1	-0.4899	0.864	1	0.17	56	0.16	588	34721	group3	0.01
hng1	RTTACGTAAY	1	-0.4493	0.8938	1	0.17	60.7	0.17	588	34721	group3	0
byn	AGGTGTGAAAT	1	-0.4398	0.8993	1	0.17	61.3	0.18	588	34721	group3	-0.01
Usf	ACCACGTGAC	1	-0.4215	0.9127	1	0.17	63.8	0.18	588	34721	group3	-0.01
Ets21C	CCGGAAGT	1	-0.4091	0.9211	8	1.36	525.4	1.51	588	34721	group3	-0.15
hkb	MTCACGCCCMCC	1	-0.3798	0.9453	1	0.17	68.3	0.2	588	34721	group3	-0.03
ato	MCACCTGWCAC	1	-0.3462	0.9744	2	0.34	146.7	0.42	588	34721	group3	-0.08
unpg	SSTAATTGCN	1	-0.3157	1	10	1.7	689.7	1.99	588	34721	group3	-0.29
CG2052	WTTTTTWTGCWTTTTTT	1	-0.2981	1	1	0.17	80.4	0.23	588	34721	group3	-0.06
ken	ACTTTCTCC	1	-0.1797	1	7	1.19	560.7	1.61	588	34721	group3	-0.42
CG9876	SSTAATTGCG	1	-0.14	1	4	0.68	368.3	1.06	588	34721	group3	-0.38
nub	DTATGCAAATKA	1	-0.1354	1	4	0.68	371.7	1.07	588	34721	group3	-0.39
Ets97D	ACCGGAAGT	1	-0.1326	1	3	0.51	295.9	0.85	588	34721	group3	-0.34
SoxN	MCGAACAATSN	1	-0.1202	1	2	0.34	220.1	0.63	588	34721	group3	-0.29
CG42741	RCCACGCCCAHY	1	-0.08912	1	3	0.51	327.3	0.94	588	34721	group3	-0.43
CG3065	GCCACGCCCAC	1	-0.03127	1	4	0.68	498.6	1.44	588	34721	group3	-0.76
ttk	DTRTCCTTDN	1	-0.001994	1	21	3.57	2134.8	6.14	588	34721	group3	-2.57
ci	GACCACCCAMG	1	0	1	0	0	6.9	0.02	588	34721	group3	-0.02
usp	GGGGTCACGG	1	0	1	0	0	44.6	0.13	588	34721	group3	-0.13
ac	AAAAGCAGCTGCTTTT	1	0	1	0	0	0	0	588	34721	group3	0
nau	RBAACAGCTGTTVY	1	0	1	0	0	22.7	0.07	588	34721	group3	-0.07
sc	AWAGCAGCTGCTWT	1	0	1	0	0	7.9	0.02	588	34721	group3	-0.02
HLH4C	GGRCGCAGCTGCGBCC	1	0	1	0	0	0	0	588	34721	group3	0
Max	AAACCACGTGGTTT	1	0	1	0	0	1.4	0	588	34721	group3	0
dimm	CACCATATGGTG	1	0	1	0	0	3.7	0.01	588	34721	group3	-0.01
cyc	GTCACGTGAC	1	0	1	0	0	4	0.01	588	34721	group3	-0.01
sage	AAAACAGCTGTTTT	1	0	1	0	0	0	0	588	34721	group3	0
cwo	AAGTCACGTGACTT	1	0	1	0	0	0.4	0	588	34721	group3	0
brk	TGGCGCCGGCGCCA	1	0	1	0	0	0.4	0	588	34721	group3	0
crc	TTGGATGACGTCATCCAA	1	0	1	0	0	0	0	588	34721	group3	0
gt	SGTTACGTAACS	1	0	1	0	0	19	0.05	588	34721	group3	-0.05
Jra	GATGACGTCATC	1	0	1	0	0	13.3	0.04	588	34721	group3	-0.04
CrebA	TGATGACGTGGCA	1	0	1	0	0	0.3	0	588	34721	group3	0
slbo	BATTGCGCAATV	1	0	1	0	0	43.7	0.13	588	34721	group3	-0.13
Pdp1	RTTACGTAAY	1	0	1	0	0	48.3	0.14	588	34721	group3	-0.14
Atf6	RTGATGACGTGGCAH	1	0	1	0	0	0.3	0	588	34721	group3	0
CG7786	BRTTACGTAAYM	1	0	1	0	0	25.2	0.07	588	34721	group3	-0.07
cnc	DYGTCATSATGACRY	1	0	1	0	0	0.4	0	588	34721	group3	0
Atf-2	NGATGACGTCATCN	1	0	1	0	0	19.3	0.06	588	34721	group3	-0.06
her	GCTCAYAASTGCGTTTWTGAGT	1	0	1	0	0	0	0	588	34721	group3	0
Kr	TTTAACCCTTTC	1	0	1	0	0	24.6	0.07	588	34721	group3	-0.07
wor	GYAACAGGTGYAT	1	0	1	0	0	14.8	0.04	588	34721	group3	-0.04
sens	TGCAGTGATTTATT	1	0	1	0	0	1.6	0	588	34721	group3	0
odd	TGCTACCGGTAGCA	1	0	1	0	0	0	0	588	34721	group3	0
opa	BACCCCCCGCYGYG	1	0	1	0	0	4.8	0.01	588	34721	group3	-0.01
sna	TGCACCTGTYGY	1	0	1	0	0	33.7	0.1	588	34721	group3	-0.1
gl	ATTACCATACAAGTGCAV	1	0	1	0	0	0	0	588	34721	group3	0
scrt	RHGCAACAGGTGG	1	0	1	0	0	11.4	0.03	588	34721	group3	-0.03
sob	GCTACCGYRTTACGCR	1	0	1	0	0	0	0	588	34721	group3	0
bowl	GCGTAACACSGGTAGCA	1	0	1	0	0	0	0	588	34721	group3	0
klu	HCCACCCACGCAC	1	0	1	0	0	42.8	0.12	588	34721	group3	-0.12
Sp1	MSGCCACGCCCAGT	1	0	1	0	0	9.5	0.03	588	34721	group3	-0.03
seq	AAACCCACCCCTAA	1	0	1	0	0	1.1	0	588	34721	group3	0
erm	TGATTGCTCTTTT	1	0	1	0	0	4	0.01	588	34721	group3	-0.01
CG12769	TCCCACRGGA	1	0	1	0	0	27.8	0.08	588	34721	group3	-0.08
Kah	AACCACCTGTTR	1	0	1	0	0	17.3	0.05	588	34721	group3	-0.05
CG10654	TATTTYGYGYYGCGAATTA	1	0	1	0	0	0	0	588	34721	group3	0
CG14667	ATATCACAWTGTGATAT	1	0	1	0	0	0	0	588	34721	group3	0
CG8145	CCCACCCGACRCCCRCCC	1	0	1	0	0	0	0	588	34721	group3	0
CG17802	CAACCACCTGTTRM	1	0	1	0	0	0.5	0	588	34721	group3	0
lin-28	TCGTGTAGGTCGGTGGK	1	0	1	0	0	0	0	588	34721	group3	0
kn	BWATTCCCWWGGGAATWV	1	0	1	0	0	0	0	588	34721	group3	0
Ets98B	TAMCGGATGCN	1	0	1	0	0	10.5	0.03	588	34721	group3	-0.03
fkh	TATGYAAATATTTACATA	1	0	1	0	0	0.1	0	588	34721	group3	0
slp2	HWTRTTTACAACAAW	1	0	1	0	0	10.1	0.03	588	34721	group3	-0.03
fd96Ca	TRTGTAAATATTTACATA	1	0	1	0	0	0.7	0	588	34721	group3	0
fd102C	GCGAAGRACCGCAAGC	1	0	1	0	0	0	0	588	34721	group3	0
pnr	HGATAAGATAASV	1	0	1	0	0	31.1	0.09	588	34721	group3	-0.09
gcm	TATGCGGGTRSYACCCGCATA	1	0	1	0	0	0	0	588	34721	group3	0
gem	WAACCGGTTWWAACCGGTTW	1	0	1	0	0	0.1	0	588	34721	group3	0
eyg	GATAATCGATTATC	1	0	1	0	0	0	0	588	34721	group3	0
gsb	GATTMGTCACGCT	1	0	1	0	0	8.7	0.02	588	34721	group3	-0.02
toy	TTCACGCATGACTGCACAC	1	0	1	0	0	0	0	588	34721	group3	0
pdm2	VWTATGCAAATTAGB	1	0	1	0	0	36.1	0.1	588	34721	group3	-0.1
vvl	ATTATGCAAATKAGST	1	0	1	0	0	9.4	0.03	588	34721	group3	-0.03
Hsf	TGGAATGTTCTVGAABN	1	0	1	0	0	0.1	0	588	34721	group3	0
Dip3	TATTACCTTATTATS	1	0	1	0	0	0	0	588	34721	group3	0
bs	NCCATATATGGN	1	0	1	0	0	17.7	0.05	588	34721	group3	-0.05
egg	TAWTAAGGTGATAWTW	1	0	1	0	0	2	0.01	588	34721	group3	-0.01
Myb	AAAAAACCGTTAMR	1	0	1	0	0	1.8	0.01	588	34721	group3	-0.01
stc	TATCACAWTGTGATA	1	0	1	0	0	0.3	0	588	34721	group3	0
Eip75B	ATGTAGGTCAMN	1	0	1	0	0	28.6	0.08	588	34721	group3	-0.08
Hr96	YRAGTGCAYRTGYACYYR	1	0	1	0	0	1.2	0	588	34721	group3	0
Poxm	CASTCATGCGTGACG	1	0	1	0	0	0	0	588	34721	group3	0
Poxn	DGCGTGACGGTCACGGT	1	0	1	0	0	0	0	588	34721	group3	0
Dif	TGGGTTTTTCCCA	1	0	1	0	0	15.9	0.05	588	34721	group3	-0.05
Rel	VGGGGRTTCCCCB	1	0	1	0	0	29.3	0.08	588	34721	group3	-0.08
Rfx	SGTTGCCATGGYAACG	1	0	1	0	0	1	0	588	34721	group3	0
NfI	TTGGCANNNTGCCAA	1	0	1	0	0	5.4	0.02	588	34721	group3	-0.02
bbx	YAACAATANCATTGTTR	1	0	1	0	0	1.1	0	588	34721	group3	0
Sox21a	NAACAATAVCATTGTTY	1	0	1	0	0	1.1	0	588	34721	group3	0
CG7046	RTGGATTGCAGCAT	1	0	1	0	0	3.6	0.01	588	34721	group3	-0.01
Sox102F	ATTGTTCGGTGGT	1	0	1	0	0	2.2	0.01	588	34721	group3	-0.01
Sox21b	RAACAATWNCAKTGTTY	1	0	1	0	0	1.1	0	588	34721	group3	0
CG14860	TKACGTGKAMCACGTMA	1	0	1	0	0	0	0	588	34721	group3	0
ash2	GATAATAAGGTAATA	1	0	1	0	0	0	0	588	34721	group3	0
maf-S	AAAAAGTGCTGACA	1	0	1	0	0	10.2	0.03	588	34721	group3	-0.03
Chrac-14	TGACCGTTAC	1	0	1	0	0	8.7	0.03	588	34721	group3	-0.03
sim	GTACGTGACC	1	0	1	0	0	64.6	0.19	588	34721	group3	-0.19
CG33557	CCAGATGKYRMVVMVAYWAMA	1	0	1	0	0	0.3	0	588	34721	group3	0
pho	GAAGCCATAACGGC	1	0	1	0	0	4.1	0.01	588	34721	group3	-0.01
shn	KGGAATCCCCT	1	0	1	0	0	39.2	0.11	588	34721	group3	-0.11
CG7368	ATTWTCCCCCCCCCCCCCHC	1	0	1	0	0	3	0.01	588	34721	group3	-0.01
CG4854	GTGGTTGGCAAC	1	0	1	0	0	26.3	0.08	588	34721	group3	-0.08
Spps	TTGGCCCCGCCCCCH	1	0	1	0	0	25.4	0.07	588	34721	group3	-0.07
sens-2	ATAAATCACAGCAYNC	1	0	1	0	0	1.5	0	588	34721	group3	0
ab	YTCWDAATRGGTCCTGGCCTV	1	0	1	0	0	0	0	588	34721	group3	0
Q8IP13_DROME	TTTGGTGGTGACCT	1	0	1	0	0	0.2	0	588	34721	group3	0
CG4404	GCAGTAAWTAVAGC	1	0	1	0	0	7.8	0.02	588	34721	group3	-0.02
CG7745	SBGCKTTTAATTART	1	0	1	0	0	27	0.08	588	34721	group3	-0.08
CG3919	MSAMCVTGCAACACS	1	0	1	0	0	12.9	0.04	588	34721	group3	-0.04
Hr51	AAAAATCAAAGGT	1	0	1	0	0	16.9	0.05	588	34721	group3	-0.05
Hr83	AAAGTCAMAVTAGM	1	0	1	0	0	24.6	0.07	588	34721	group3	-0.07
pfk	GGAACRRTGGGAWKK	1	0	1	0	0	6.9	0.02	588	34721	group3	-0.02
Asciz	MAAGTTGAAACAC	1	0	1	0	0	10.9	0.03	588	34721	group3	-0.03
disco-r	AAVAATGTCMCC	1	0	1	0	0	30.4	0.09	588	34721	group3	-0.09
ara	TGTTWTTH	1e-52	-120.8	0	197	61.18	7739.7	21.51	322	35982	group4	39.67
Deaf1	SMCGAA	1e-52	-120.6	0	298	92.55	19330	53.73	322	35982	group4	38.82
Clamp	TCTCNCTCT	1e-48	-112.2	0	111	34.47	2361.9	6.57	322	35982	group4	27.9
Xrp1	DNADWWAAW	1e-42	-98.31	0	196	60.87	8820.6	24.52	322	35982	group4	36.35
CG12236	TGGAAG	1e-41	-95.11	0	192	59.63	8648.9	24.04	322	35982	group4	35.59
jumu	NNNNGACGCN	1e-40	-92.35	0	149	46.27	5352.4	14.88	322	35982	group4	31.39
fru	WTTTTTC	1e-35	-81	0	137	42.55	5014	13.94	322	35982	group4	28.61
mirr	AAAWAACA	1e-35	-80.95	0	122	37.89	3992.5	11.1	322	35982	group4	26.79
grn	WGATAAGR	1e-33	-76.38	0	91	28.26	2307.9	6.42	322	35982	group4	21.84
Mef2	YTAWWWWTAR	1e-31	-73.43	0	57	17.7	830.4	2.31	322	35982	group4	15.39
H2.0	TTAATTA	1e-31	-72.94	0	176	54.66	8589.2	23.88	322	35982	group4	30.78
retn	NDATYAAA	1e-31	-71.78	0	159	49.38	7204.5	20.03	322	35982	group4	29.35
ct	TTRAAC	1e-29	-67.72	0	167	51.86	8143.1	22.64	322	35982	group4	29.22
srp	NWGATAASR	1e-28	-66.67	0	88	27.33	2457	6.83	322	35982	group4	20.5
CG4328	WWTWATTR	1e-28	-65.54	0	150	46.58	6846.1	19.03	322	35982	group4	27.55
hb	TTTTTTAT	1e-26	-59.97	0	93	28.88	3009.4	8.37	322	35982	group4	20.51
br	AACTATT	1e-25	-59.01	0	71	22.05	1781	4.95	322	35982	group4	17.1
cic	CCCATTSA	1e-25	-57.64	0	77	23.91	2151	5.98	322	35982	group4	17.93
danr	NNNYCGCGR	1e-24	-57.48	0	81	25.16	2384.3	6.63	322	35982	group4	18.53
bnl	NRCATTCCDN	1e-23	-54.88	0	84	26.09	2664.3	7.41	322	35982	group4	18.68
slp1	TGTAAACAAN	1e-23	-53.58	0	55	17.08	1148.9	3.19	322	35982	group4	13.89
CG4424	HMCCCRCCC	1e-23	-53.17	0	64	19.88	1597.6	4.44	322	35982	group4	15.44
Eip78C	AGGTCA	1e-23	-53.09	0	94	29.19	3380.4	9.4	322	35982	group4	19.79
Pph13	NTAATTRN	1e-22	-51.34	0	120	37.27	5348.9	14.87	322	35982	group4	22.4
OdsH	BTAATTGV	1e-21	-50.15	0	110	34.16	4663.5	12.96	322	35982	group4	21.2
Lim3	NNNWDATTRN	1e-21	-50.04	0	92	28.57	3395.4	9.44	322	35982	group4	19.13
Dr	TAATTGVN	1e-21	-49.66	0	114	35.4	4993.3	13.88	322	35982	group4	21.52
Hr46	SAGGTCAN	1e-21	-48.69	0	83	25.78	2869.4	7.98	322	35982	group4	17.8
CG5953	ACAAACAT	1e-21	-48.51	0	72	22.36	2201.1	6.12	322	35982	group4	16.24
slou	NNTAATTRN	1e-21	-48.42	0	109	33.85	4692.4	13.04	322	35982	group4	20.81
GATAd	TGATAAGG	1e-20	-48.12	0	44	13.66	795.5	2.21	322	35982	group4	11.45
Hmx	BTAATTGB	1e-20	-47.96	0	105	32.61	4423.3	12.3	322	35982	group4	20.31
foxo	TCRTAAACA	1e-20	-46.45	0	44	13.66	831.9	2.31	322	35982	group4	11.35
Scr	BTAATKRC	1e-20	-46.24	0	111	34.47	4979.9	13.84	322	35982	group4	20.63
fd64A	TVTAAACA	1e-20	-46.12	0	66	20.5	1945.4	5.41	322	35982	group4	15.09
CG15696	NBCAATHAN	1e-19	-44.96	0	100	31.06	4234.7	11.77	322	35982	group4	19.29
pan	GATCAAAR	1e-19	-44.44	0	62	19.25	1781.2	4.95	322	35982	group4	14.3
C15	GTTAATTR	1e-19	-43.86	0	101	31.37	4375.1	12.16	322	35982	group4	19.21
hth	TGTCA	1e-18	-43.71	0	175	54.35	10803.4	30.03	322	35982	group4	24.32
GATAe	GCGATAAS	1e-18	-43.63	0	67	20.81	2101.6	5.84	322	35982	group4	14.97
HGTX	DTAATTAY	1e-18	-42.78	0	90	27.95	3642.3	10.12	322	35982	group4	17.83
en	CTAATTRV	1e-18	-42.69	0	75	23.29	2636	7.33	322	35982	group4	15.96
caup	CWWTAACA	1e-18	-42.41	0	82	25.47	3110.4	8.65	322	35982	group4	16.82
CG12219	GWGTGTGTGTG	1e-17	-40.93	0	75	23.29	2721.4	7.56	322	35982	group4	15.73
CG3838	AWGCAACAT	1e-17	-40.78	0	43	13.35	922.1	2.56	322	35982	group4	10.79
HHEX	TTTAATTA	1e-17	-40.38	0	67	20.81	2239.5	6.23	322	35982	group4	14.58
CG34031	BTAAWTGN	1e-17	-39.53	0	95	29.5	4201.2	11.68	322	35982	group4	17.82
Cf2	GTATATRTAY	1e-16	-38.87	0	53	16.46	1484.1	4.13	322	35982	group4	12.33
FoxP	AAACAACAACAA	1e-16	-38.28	0	30	9.32	443	1.23	322	35982	group4	8.09
Trl	MCTCTCTCCC	1e-16	-38.13	0	21	6.52	174.8	0.49	322	35982	group4	6.03
CG18599	YTAATTA	1e-16	-38.03	0	89	27.64	3853.1	10.71	322	35982	group4	16.93
Ubx	TTAATKRSN	1e-16	-37.62	0	73	22.67	2757.2	7.66	322	35982	group4	15.01
otp	STAATTGV	1e-16	-37.32	0	82	25.47	3392.3	9.43	322	35982	group4	16.04
lms	YTAATTGV	1e-15	-36.84	0	83	25.78	3492	9.71	322	35982	group4	16.07
Lim1	GTAATTGS	1e-15	-36.55	0	68	21.12	2483.7	6.9	322	35982	group4	14.22
bsh	NNTAATBRVY	1e-15	-36.02	0	68	21.12	2510.7	6.98	322	35982	group4	14.14
Vsx2	TTAATTAG	1e-15	-34.6	0	43	13.35	1099.1	3.06	322	35982	group4	10.29
bab1	AAYAATAATA	1e-14	-34.15	0	38	11.8	866.9	2.41	322	35982	group4	9.39
achi	TGACAG	1e-14	-32.64	0	143	44.41	8836.7	24.56	322	35982	group4	19.85
inv	TCTAATTA	1e-14	-32.28	0	61	18.94	2245.4	6.24	322	35982	group4	12.7
E5	GTAATGRS	1e-14	-32.27	0	55	17.08	1867.7	5.19	322	35982	group4	11.89
rn	GTTTTTWTG	1e-13	-32.03	0	60	18.63	2193.9	6.1	322	35982	group4	12.53
CHES-1-like	NNRACRCNNN	1e-13	-31.66	0	55	17.08	1895.8	5.27	322	35982	group4	11.81
lola	GRAACCC	1e-13	-31.22	0	57	17.7	2042.4	5.68	322	35982	group4	12.02
Aef1	VCWACAACAACAAD	1e-13	-30.92	0	27	8.39	464.1	1.29	322	35982	group4	7.1
crp	AACAGCTGAT	1e-12	-29.71	0	17	5.28	154.1	0.43	322	35982	group4	4.85
CG32105	TTAATTAA	1e-12	-28.79	0	45	13.98	1421.1	3.95	322	35982	group4	10.03
ap	GYTAATTA	1e-12	-28.77	0	52	16.15	1846.5	5.13	322	35982	group4	11.02
Dbx	ATTAATTA	1e-12	-28.59	0	37	11.49	986.3	2.74	322	35982	group4	8.75
CG7386	TCNTTCAC	1e-12	-27.74	0	38	11.8	1069	2.97	322	35982	group4	8.83
dve	MTAATCCV	1e-11	-27.35	0	38	11.8	1083.9	3.01	322	35982	group4	8.79
lab	YTAATTAS	1e-11	-26.64	0	44	13.66	1455.3	4.05	322	35982	group4	9.61
vis	TGACAG	1e-11	-25.75	0	97	30.12	5426.8	15.08	322	35982	group4	15.04
Mad	GCGHCGSCVG	1e-11	-25.37	0	31	9.63	784.7	2.18	322	35982	group4	7.45
acj6	CTAATTAA	1e-10	-25.29	0	35	10.87	996.9	2.77	322	35982	group4	8.1
zen2	NYTAATKASN	1e-10	-25.14	0	51	15.84	1970.5	5.48	322	35982	group4	10.36
Dll	GCTAATTANN	1e-10	-24.85	0	34	10.56	958.5	2.66	322	35982	group4	7.9
net	RCCACCTGK	1e-10	-24.52	0	29	9.01	711.1	1.98	322	35982	group4	7.03
exd	TGTCAAAN	1e-10	-24.23	0	62	19.25	2789.8	7.75	322	35982	group4	11.5
peb	TGGTCCA	1e-10	-24.11	0	33	10.25	931.1	2.59	322	35982	group4	7.66
Fer1	GWCAGCTGHC	1e-10	-23.97	0	22	6.83	408.7	1.14	322	35982	group4	5.69
Rx	STAATTGS	1e-10	-23.09	0	46	14.29	1755.5	4.88	322	35982	group4	9.41
ase	CACCTGC	1e-09	-22.97	0	48	14.91	1893.2	5.26	322	35982	group4	9.65
Awh	NYTAATTARN	1e-09	-21.95	0	34	10.56	1071.9	2.98	322	35982	group4	7.58
Antp	TTTAATKA	1e-09	-21.9	0	41	12.73	1497.2	4.16	322	35982	group4	8.57
eve	NGTAATTAGN	1e-09	-21.77	0	32	9.94	965.9	2.68	322	35982	group4	7.26
CG11617	TGTTAAAW	1e-09	-21.7	0	51	15.84	2174.6	6.04	322	35982	group4	9.8
Vsx1	VTTAATTAG	1e-09	-21.61	0	29	9.01	807.9	2.25	322	35982	group4	6.76
CG11504	CAGCAACAT	1e-09	-20.82	0	28	8.7	782	2.17	322	35982	group4	6.53
jim	BKKTKKTTTTTTTGT	1e-08	-20.57	0	27	8.39	738.3	2.05	322	35982	group4	6.34
scro	GTBAAGTGB	1e-08	-20.4	0	40	12.42	1512.9	4.21	322	35982	group4	8.21
ro	GCTAATTA	1e-08	-20.27	0	29	9.01	857.2	2.38	322	35982	group4	6.63
ems	YTAATTASB	1e-08	-19.94	0	38	11.8	1408.7	3.92	322	35982	group4	7.88
ind	YRYTAATTA	1e-08	-19.61	0	35	10.87	1237.8	3.44	322	35982	group4	7.43
da	ACACCTGCA	1e-08	-19.08	0	28	8.7	848.1	2.36	322	35982	group4	6.34
svp	AAGGTCA	1e-08	-18.78	0	29	9.01	917.9	2.55	322	35982	group4	6.46
jigr1	MATAAAAAAAA	1e-08	-18.45	0	24	7.45	655.4	1.82	322	35982	group4	5.63
Eip74EF	CCGGAAG	1e-07	-18.2	0	47	14.6	2125.8	5.91	322	35982	group4	8.69
unpg	SSTAATTGCN	1e-07	-17.78	0	25	7.76	733.2	2.04	322	35982	group4	5.72
Hr4	AAGGTCA	1e-07	-17.61	0	22	6.83	580.7	1.61	322	35982	group4	5.22
ey	CKAATTAR	1e-07	-17.27	0	25	7.76	753.5	2.09	322	35982	group4	5.67
pad	TWCCCCTYC	1e-07	-17.23	0	22	6.83	593.6	1.65	322	35982	group4	5.18
Dref	YTATCGATAWNW	1e-07	-16.71	0	13	4.04	202.7	0.56	322	35982	group4	3.48
Six4	NTGAYACBN	1e-07	-16.42	0	27	8.39	904.8	2.52	322	35982	group4	5.87
Fer2	MCAGCTGACR	1e-07	-16.2	0	14	4.35	250.5	0.7	322	35982	group4	3.65
ftz-f1	AAGGTCAH	1e-06	-15.7	0	24	7.45	761.4	2.12	322	35982	group4	5.33
EcR	RAGGTCAT	1e-06	-15.69	0	20	6.21	542.9	1.51	322	35982	group4	4.7
Zif	WHCAACACTA	1e-06	-15.49	0	13	4.04	225.8	0.63	322	35982	group4	3.41
vri	RTTACGTAAY	1e-06	-15.05	0	11	3.42	159.6	0.44	322	35982	group4	2.98
Abd-B	WTTWATKRCN	1e-06	-14.98	0	49	15.22	2525.5	7.02	322	35982	group4	8.2
bap	YTAAGTGBNN	1e-06	-14.57	0	29	9.01	1122.8	3.12	322	35982	group4	5.89
so	TGATACCNN	1e-06	-14.54	0	21	6.52	639.4	1.78	322	35982	group4	4.74
oc	HTAATCCS	1e-06	-14.18	0	26	8.07	952.8	2.65	322	35982	group4	5.42
luna	RCCACGCCCH	1e-06	-14.16	0	26	8.07	953.7	2.65	322	35982	group4	5.42
btd	CMCGCCCACCN	1e-06	-14.16	0	25	7.76	891.2	2.48	322	35982	group4	5.28
kni	AAATGMGATC	1e-06	-14.12	0	17	5.28	441.7	1.23	322	35982	group4	4.05
repo	VTTAATTARB	1e-06	-14.07	0	16	4.97	393.7	1.09	322	35982	group4	3.88
Gsc	HTAATCCB	1e-06	-13.93	0	27	8.39	1029.4	2.86	322	35982	group4	5.53
Adf1	GCAGCGCWGY	1e-05	-13.72	0	12	3.73	222.6	0.62	322	35982	group4	3.11
BtbVII	AKWGTACATA	1e-05	-13.56	0	17	5.28	460.4	1.28	322	35982	group4	4
CrebB-17A	RTGACGTCAY	1e-05	-13.37	0	8	2.48	87.7	0.24	322	35982	group4	2.24
Hr78	ARAGGTCA	1e-05	-13.15	0	20	6.21	640.9	1.78	322	35982	group4	4.43
nau	RBAACAGCTGTTVY	1e-05	-13.1	0	5	1.55	22.4	0.06	322	35982	group4	1.49
tup	CTTAATTG	1e-05	-12.86	0	33	10.25	1503.9	4.18	322	35982	group4	6.07
cbt	RCCACRCCCMC	1e-05	-12.85	0	23	7.14	834.9	2.32	322	35982	group4	4.82
gcm2	ATGCGGGY	1e-05	-12.75	0	15	4.66	385.4	1.07	322	35982	group4	3.59
Med	GCGBCDGKSHRT	1e-05	-12.57	0	14	4.35	341.1	0.95	322	35982	group4	3.4
CG3407	AWGTCAASC	1e-05	-12.38	0	22	6.83	796.7	2.21	322	35982	group4	4.62
BRC1_DROME	TGGTCTAKG	1e-05	-12.32	0	15	4.66	399.3	1.11	322	35982	group4	3.55
Coop	ACCCGKAA	1e-05	-12.22	0	30	9.32	1336.3	3.71	322	35982	group4	5.61
ovo	ACDGTTACW	1e-05	-12.02	0	19	5.9	632.8	1.76	322	35982	group4	4.14
CG11085	CTAATTGC	1e-05	-11.94	0	35	10.87	1719.9	4.78	322	35982	group4	6.09
lbl	HTAATTAGS	1e-05	-11.78	0	25	7.76	1023	2.84	322	35982	group4	4.92
CG15601	GRTTGAAW	1e-05	-11.64	0	22	6.83	835.5	2.32	322	35982	group4	4.51
rib	YRKTGCAAAT	0.0001	-11.17	0	17	5.28	553.6	1.54	322	35982	group4	3.74
Optix	NNRGDGATAN	0.0001	-10.96	0	23	7.14	939.4	2.61	322	35982	group4	4.53
zen	STAATGAC	0.0001	-10.43	0.0001	31	9.63	1544.2	4.29	322	35982	group4	5.34
fd59A	TWAARTAAACAWW	0.0001	-10.37	0.0001	9	2.8	172.7	0.48	322	35982	group4	2.32
BEAF-32	NVVMAAMTATCGATA	0.0001	-10.22	0.0001	4	1.24	20.4	0.06	322	35982	group4	1.18
abd-A	VNTAATTACC	0.0001	-10.03	0.0001	11	3.42	272.3	0.76	322	35982	group4	2.66
CG4956	STTATGTAYT	0.0001	-10	0.0001	11	3.42	273.2	0.76	322	35982	group4	2.66
dmrt99B	WWTGTWDCNW	0.0001	-9.796	0.0001	16	4.97	557.4	1.55	322	35982	group4	3.42
CG9876	SSTAATTGCG	0.0001	-9.772	0.0001	13	4.04	385.3	1.07	322	35982	group4	2.97
ken	ACTTTCTCC	0.0001	-9.755	0.0002	16	4.97	559	1.55	322	35982	group4	3.42
lbe	TAACGAGG	0.0001	-9.54	0.0002	18	5.59	695.7	1.93	322	35982	group4	3.66
pb	STAATKAC	0.0001	-9.48	0.0002	22	6.83	966.8	2.69	322	35982	group4	4.14
Dfd	SBTAATGAYG	0.0001	-9.362	0.0002	18	5.59	705.1	1.96	322	35982	group4	3.63
Hr39	CAAGGTCRY	0.0001	-9.293	0.0002	16	4.97	582.7	1.62	322	35982	group4	3.35
btn	NNTAATTABC	0.0001	-9.275	0.0002	18	5.59	710.9	1.98	322	35982	group4	3.61
vnd	TYTCAAGTR	0.001	-9.146	0.0003	15	4.66	528.5	1.47	322	35982	group4	3.19
Fer3	GTRACAGCTG	0.001	-9.053	0.0003	8	2.48	160.8	0.45	322	35982	group4	2.03
sd	TGGAATGYGG	0.001	-8.745	0.0004	10	3.11	263.9	0.73	322	35982	group4	2.38
cad	NTTTTATKGCYY	0.001	-8.579	0.0005	13	4.04	435.3	1.21	322	35982	group4	2.83
Eip75B	ATGTAGGTCAMN	0.001	-8.543	0.0005	4	1.24	31.3	0.09	322	35982	group4	1.15
cato	MACAGCTGAC	0.001	-8.514	0.0005	13	4.04	438.5	1.22	322	35982	group4	2.82
ftz	TTAATTAC	0.001	-8.488	0.0005	20	6.21	895.8	2.49	322	35982	group4	3.72
B-H1	SSTAAACGNT	0.001	-8.162	0.0007	14	4.35	516.7	1.44	322	35982	group4	2.91
Atf3	VRTGACGTCAYS	0.001	-7.932	0.0009	5	1.55	66.2	0.18	322	35982	group4	1.37
CTCF	GCGCCATCTA	0.001	-7.884	0.0009	6	1.86	103.4	0.29	322	35982	group4	1.57
schlank	AWTTTGGTRG	0.001	-7.81	0.001	9	2.8	243	0.68	322	35982	group4	2.12
Clk	MCACGTGA	0.001	-7.592	0.0012	20	6.21	961.6	2.67	322	35982	group4	3.54
twi	AACACATGTT	0.001	-7.553	0.0012	7	2.17	153.9	0.43	322	35982	group4	1.74
zld	CTACCTGC	0.001	-7.441	0.0014	9	2.8	256.3	0.71	322	35982	group4	2.09
Pdp1	RTTACGTAAY	0.001	-7.07	0.002	4	1.24	46.4	0.13	322	35982	group4	1.11
CG3065	GCCACGCCCAC	0.001	-6.962	0.0022	13	4.04	518.4	1.44	322	35982	group4	2.6
tx	ACCAYCTGTT	0.01	-6.746	0.0027	9	2.8	283.4	0.79	322	35982	group4	2.01
tll	TGAGGTCAATNN	0.01	-6.653	0.0029	5	1.55	88.7	0.25	322	35982	group4	1.3
croc	TACGTMAACAC	0.01	-6.497	0.0034	6	1.86	135.4	0.38	322	35982	group4	1.48
Sox14	KTGTTCGGTG	0.01	-6.321	0.004	5	1.55	96	0.27	322	35982	group4	1.28
z	WHTCACTCAA	0.01	-6.233	0.0043	13	4.04	563.9	1.57	322	35982	group4	2.47
Hr38	BAAAGGTCA	0.01	-6.168	0.0046	8	2.48	250.4	0.7	322	35982	group4	1.78
Spps	TTGGCCCCGCCCCCH	0.01	-6.138	0.0047	3	0.93	28.1	0.08	322	35982	group4	0.85
ERR	TCAAGGTCAH	0.01	-6.114	0.0048	7	2.17	197.3	0.55	322	35982	group4	1.62
knrl	AASTAGAKCAC	0.01	-6.108	0.0048	6	1.86	146.9	0.41	322	35982	group4	1.45
Ets21C	CCGGAAGT	0.01	-6.013	0.0053	12	3.73	509.3	1.42	322	35982	group4	2.31
tai	GACACGTGC	0.01	-5.573	0.0081	8	2.48	276.2	0.77	322	35982	group4	1.71
B-H2	SCTAAACGGT	0.01	-5.456	0.0091	6	1.86	167.3	0.47	322	35982	group4	1.39
Blimp-1	WTCACTTTCACTT	0.01	-5.362	0.0099	4	1.24	74.8	0.21	322	35982	group4	1.03
Eip93F	ACWCCCGAAAAT	0.01	-5.316	0.0103	4	1.24	75.7	0.21	322	35982	group4	1.03
pdm3	CTAATTAT	0.01	-5.234	0.0111	6	1.86	175.6	0.49	322	35982	group4	1.37
lz	WAACCGCAAAA	0.01	-5.181	0.0117	6	1.86	177.4	0.49	322	35982	group4	1.37
CG8765	AAGCKACABAMWBA	0.01	-5.146	0.012	3	0.93	40.2	0.11	322	35982	group4	0.82
Her	SGBTTGACA	0.01	-5.018	0.0136	17	5.28	961.1	2.67	322	35982	group4	2.61
Ptx1	MTTAATCCCN	0.01	-4.85	0.016	5	1.55	135.6	0.38	322	35982	group4	1.17
CG8281	YRTCAATATT	0.01	-4.792	0.0169	8	2.48	316.2	0.88	322	35982	group4	1.6
CG12768	DKDTTGGTARNA	0.01	-4.739	0.0177	8	2.48	319.2	0.89	322	35982	group4	1.59
Max	AAACCACGTGGTTT	0.01	-4.72	0.0179	1	0.31	1.7	0	322	35982	group4	0.31
stc	TATCACAWTGTGATA	0.01	-4.72	0.0179	1	0.31	0.4	0	322	35982	group4	0.31
sqz	KTTTTTTTTRTDWAGY	0.01	-4.638	0.0193	6	1.86	199.7	0.55	322	35982	group4	1.31
hng3	TSRRCAGACAC	0.1	-4.563	0.0208	10	3.11	468.5	1.3	322	35982	group4	1.81
Dif	TGGGTTTTTCCCA	0.1	-4.562	0.0208	2	0.62	17.2	0.05	322	35982	group4	0.57
mamo	TMAGCCTAYWGA	0.1	-4.542	0.021	3	0.93	50.6	0.14	322	35982	group4	0.79
eg	DAAACTRGAGCA	0.1	-4.387	0.0243	3	0.93	53.1	0.15	322	35982	group4	0.78
CG6272	GVTGAYGTAAT	0.1	-4.387	0.0243	3	0.93	53.6	0.15	322	35982	group4	0.78
tj	CGTCAGCANWTT	0.1	-4.371	0.0246	4	1.24	99.5	0.28	322	35982	group4	0.96
bs	NCCATATATGGN	0.1	-4.351	0.0249	2	0.62	19.6	0.05	322	35982	group4	0.57
esg	CACCTGT	0.1	-4.342	0.025	14	4.35	791.5	2.2	322	35982	group4	2.15
nub	DTATGCAAATKA	0.1	-4.321	0.0255	9	2.8	414.1	1.15	322	35982	group4	1.65
phol	CGCCATHTTG	0.1	-4.227	0.0278	5	1.55	158.2	0.44	322	35982	group4	1.11
org-1	AGGTGTGAR	0.1	-4.166	0.0295	7	2.17	287	0.8	322	35982	group4	1.37
run	WAACCGCAA	0.1	-3.928	0.037	11	3.42	595.9	1.66	322	35982	group4	1.76
Bgb	TTGCGGTTW	0.1	-3.928	0.037	11	3.42	595.9	1.66	322	35982	group4	1.76
CG7786	BRTTACGTAAYM	0.1	-3.913	0.0373	2	0.62	24.2	0.07	322	35982	group4	0.55
CG10904	CATGMGAGAAMWW	0.1	-3.913	0.0373	2	0.62	24.2	0.07	322	35982	group4	0.55
SoxN	MCGAACAATSN	0.1	-3.884	0.0382	6	1.86	236.7	0.66	322	35982	group4	1.2
lmd	GGCCCCCCGC	0.1	-3.815	0.0407	5	1.55	176.6	0.49	322	35982	group4	1.06
CG4854	GTGGTTGGCAAC	0.1	-3.765	0.0427	2	0.62	26.3	0.07	322	35982	group4	0.55
HLH54F	MMCACCTGYTV	0.1	-3.711	0.0448	5	1.55	181.6	0.5	322	35982	group4	1.05
Sox15	ATTGTTCGGTG	0.1	-3.695	0.0453	2	0.62	28	0.08	322	35982	group4	0.54
dsf	AAAAGTCAAM	0.1	-3.606	0.0491	6	1.86	252.8	0.7	322	35982	group4	1.16
tin	YTTAAGTGGHN	0.1	-3.587	0.0499	7	2.17	323.4	0.9	322	35982	group4	1.27
bcd	CVYTAATCCSC	0.1	-3.469	0.0559	4	1.24	131.3	0.37	322	35982	group4	0.87
Xbp1	GTGACGTGKC	0.1	-3.353	0.0625	4	1.24	136.4	0.38	322	35982	group4	0.86
CG7928	TCCAKCCCTGGTW	0.1	-3.348	0.0625	1	0.31	4.7	0.01	322	35982	group4	0.3
D19A	TCATTCACA	0.1	-3.205	0.0718	5	1.55	208.4	0.58	322	35982	group4	0.97
CG12155	TACTCGTTGHTT	0.1	-3.172	0.0739	2	0.62	36.6	0.1	322	35982	group4	0.52
pho	GAAGCCATAACGGC	0.1	-3.129	0.0768	1	0.31	5.1	0.01	322	35982	group4	0.3
Hand	CASATGGCC	0.1	-3.008	0.0863	5	1.55	220.4	0.61	322	35982	group4	0.94
sr	CCMCGCCCACRCAC	0.1	-2.977	0.0887	4	1.24	154.3	0.43	322	35982	group4	0.81
maf-S	AAAAAGTGCTGACA	0.1	-2.672	0.1193	1	0.31	8.4	0.02	322	35982	group4	0.29
Oli	AMCATATGKT	0.1	-2.582	0.1299	3	0.93	109.5	0.3	322	35982	group4	0.63
kay	YGATGASTCATCR	0.1	-2.559	0.132	1	0.31	9.9	0.03	322	35982	group4	0.28
Sp1	MSGCCACGCCCAGT	0.1	-2.559	0.132	1	0.31	9.3	0.03	322	35982	group4	0.28
onecut	WNCGATCGATAAHN	0.1	-2.528	0.1355	2	0.62	52.5	0.15	322	35982	group4	0.47
sc	AWAGCAGCTGCTWT	0.1	-2.458	0.1448	1	0.31	10.1	0.03	322	35982	group4	0.28
dl	SGGGTTTTTCCS	0.1	-2.403	0.1524	2	0.62	56.7	0.16	322	35982	group4	0.46
CG18619	GTKACGTCAT	0.1	-2.373	0.1563	2	0.62	57.9	0.16	322	35982	group4	0.46
vvl	ATTATGCAAATKAGST	0.1	-2.367	0.1567	1	0.31	11.6	0.03	322	35982	group4	0.28
Mnt	CCACGTG	0.1	-2.344	0.1596	8	2.48	517.3	1.44	322	35982	group4	1.04
slp2	HWTRTTTACAACAAW	1	-2.284	0.1688	1	0.31	12	0.03	322	35982	group4	0.28
hng1	RTTACGTAAY	1	-2.26	0.1722	2	0.62	61.4	0.17	322	35982	group4	0.45
grh	CTGGTTYTVY	1	-2.255	0.1724	7	2.17	442.5	1.23	322	35982	group4	0.94
CG12605	AHGCAACAGGTGG	1	-2.209	0.1799	1	0.31	13.2	0.04	322	35982	group4	0.27
Ets96B	ACCGKAAGTG	1	-2.186	0.1833	4	1.24	204	0.57	322	35982	group4	0.67
D	ACCGAACAAT	1	-2.181	0.1835	2	0.62	64.4	0.18	322	35982	group4	0.44
Doc3	DAGGTGTGAA	1	-2.122	0.1939	4	1.24	210	0.58	322	35982	group4	0.66
hkb	MTCACGCCCMCC	1	-2.082	0.201	2	0.62	68	0.19	322	35982	group4	0.43
CG2808	TAATTRSATTA	1	-2.072	0.2023	3	0.93	137.9	0.38	322	35982	group4	0.55
sima	GTACGTGAC	1	-2.013	0.2138	2	0.62	71.3	0.2	322	35982	group4	0.42
D19B	TACCCTGTA	1	-1.991	0.2178	2	0.62	73	0.2	322	35982	group4	0.42
gt	SGTTACGTAACS	1	-1.958	0.2242	1	0.31	17.4	0.05	322	35982	group4	0.26
amos	RMCATATGKY	1	-1.91	0.2343	4	1.24	227.3	0.63	322	35982	group4	0.61
Stat92E	TTTCCNGGAAWTBCG	1	-1.855	0.2465	1	0.31	19.3	0.05	322	35982	group4	0.26
CG2052	WTTTTTWTGCWTTTTTT	1	-1.844	0.2483	2	0.62	79.2	0.22	322	35982	group4	0.4
pnt	ACCGGAAGTG	1	-1.813	0.2551	4	1.24	236.1	0.66	322	35982	group4	0.58
Doc2	DAGGTGTGAA	1	-1.792	0.2595	4	1.24	238.4	0.66	322	35982	group4	0.58
Mitf	TCACGTG	1	-1.744	0.2714	7	2.17	509.5	1.42	322	35982	group4	0.75
CG42741	RCCACGCCCAHY	1	-1.703	0.2817	5	1.55	334.1	0.93	322	35982	group4	0.62
toe	NTAATTGATTAN	1	-1.681	0.2867	1	0.31	23.7	0.07	322	35982	group4	0.24
Hey	GVCACGTGBC	1	-1.622	0.3031	5	1.55	344.7	0.96	322	35982	group4	0.59
tap	TGACATVTGG	1	-1.612	0.3052	2	0.62	92.7	0.26	322	35982	group4	0.36
dar1	GCCACACCCAC	1	-1.548	0.3239	2	0.62	96.8	0.27	322	35982	group4	0.35
CG7745	SBGCKTTTAATTART	1	-1.538	0.3261	1	0.31	27.8	0.08	322	35982	group4	0.23
disco-r	AAVAATGTCMCC	1	-1.475	0.346	1	0.31	29.3	0.08	322	35982	group4	0.23
al	TAATBNVATTA	1	-1.466	0.3481	3	0.93	185.2	0.51	322	35982	group4	0.42
Side	YGGCACGTGCCA	1	-1.363	0.3828	1	0.31	33.2	0.09	322	35982	group4	0.22
Rel	VGGGGRTTCCCCB	1	-1.338	0.3914	1	0.31	34.5	0.1	322	35982	group4	0.21
mid	RAGGTGTGAA	1	-1.322	0.3961	3	0.93	200.9	0.56	322	35982	group4	0.37
sug	BACCCCCCRCGAH	1	-1.313	0.3969	1	0.31	35.5	0.1	322	35982	group4	0.21
gsb-n	GCGTGACGAATB	1	-1.313	0.3969	1	0.31	35.5	0.1	322	35982	group4	0.21
pnr	HGATAAGATAASV	1	-1.243	0.424	1	0.31	38.2	0.11	322	35982	group4	0.2
klu	HCCACCCACGCAC	1	-1.221	0.4318	1	0.31	39.5	0.11	322	35982	group4	0.2
pdm2	VWTATGCAAATTAGB	1	-1.2	0.4364	1	0.31	40.6	0.11	322	35982	group4	0.2
dys	AADTCGTGACT	1	-1.2	0.4364	1	0.31	40.2	0.11	322	35982	group4	0.2
tgo	AADTCGTGACT	1	-1.2	0.4364	1	0.31	40.2	0.11	322	35982	group4	0.2
ttk	DTRTCCTTDN	1	-1.197	0.4364	23	7.14	2273.9	6.32	322	35982	group4	0.82
usp	GGGGTCACGG	1	-1.103	0.471	1	0.31	45.5	0.13	322	35982	group4	0.18
NK7.1	RTTAAACGGTD	1	-1.103	0.471	1	0.31	45.8	0.13	322	35982	group4	0.18
E2f	AAATKSGCGCCAA	1	-1.103	0.471	1	0.31	45.4	0.13	322	35982	group4	0.18
Mio	ATCACGTG	1	-1.1	0.471	5	1.55	426	1.18	322	35982	group4	0.37
shn	KGGAATCCCCT	1	-1.086	0.4762	1	0.31	46.5	0.13	322	35982	group4	0.18
Met	CACGTGTC	1	-1.073	0.4807	6	1.86	532	1.48	322	35982	group4	0.38
h	YGSCACGCGMCA	1	-1.068	0.4812	1	0.31	48	0.13	322	35982	group4	0.18
Usf	ACCACGTGAC	1	-0.8776	0.5804	1	0.31	60.6	0.17	322	35982	group4	0.14
Ets65A	GACCGGAAGTS	1	-0.8178	0.6141	1	0.31	65.5	0.18	322	35982	group4	0.13
CG32532	NTAATBNVATTAN	1	-0.7357	0.6644	2	0.62	180.3	0.5	322	35982	group4	0.12
dmrt93B	RATGTATCAWT	1	-0.6874	0.695	1	0.31	78.8	0.22	322	35982	group4	0.09
disco	AADTGTCACC	1	-0.6837	0.6953	2	0.62	189	0.53	322	35982	group4	0.09
sv	SRWSCGTGAC	1	-0.5627	0.7796	4	1.24	448.6	1.25	322	35982	group4	-0.01
CG11294	TAATTASATTA	1	-0.5369	0.7973	1	0.31	98.6	0.27	322	35982	group4	0.04
dm	ACCACGTGKY	1	-0.4265	0.8846	1	0.31	118.8	0.33	322	35982	group4	-0.02
Ets97D	ACCGGAAGT	1	-0.343	0.9585	2	0.62	277.9	0.77	322	35982	group4	-0.15
ci	GACCACCCAMG	1	0	1	0	0	8	0.02	322	35982	group4	-0.02
AP-2	HGCCTSAGGCD	1	0	1	0	0	43.1	0.12	322	35982	group4	-0.12
ac	AAAAGCAGCTGCTTTT	1	0	1	0	0	0	0	322	35982	group4	0
dpn	YGGCACGCGYCA	1	0	1	0	0	40.8	0.11	322	35982	group4	-0.11
HLH4C	GGRCGCAGCTGCGBCC	1	0	1	0	0	0	0	322	35982	group4	0
dimm	CACCATATGGTG	1	0	1	0	0	5	0.01	322	35982	group4	-0.01
cyc	GTCACGTGAC	1	0	1	0	0	2.9	0.01	322	35982	group4	-0.01
sage	AAAACAGCTGTTTT	1	0	1	0	0	0	0	322	35982	group4	0
bigmax	GATCACGTGVYC	1	0	1	0	0	27.4	0.08	322	35982	group4	-0.08
cwo	AAGTCACGTGACTT	1	0	1	0	0	0.5	0	322	35982	group4	0
HLH106	ATCACGTGAY	1	0	1	0	0	14.9	0.04	322	35982	group4	-0.04
brk	TGGCGCCGGCGCCA	1	0	1	0	0	0.4	0	322	35982	group4	0
crc	TTGGATGACGTCATCCAA	1	0	1	0	0	0	0	322	35982	group4	0
Jra	GATGACGTCATC	1	0	1	0	0	12.8	0.04	322	35982	group4	-0.04
CrebA	TGATGACGTGGCA	1	0	1	0	0	0.4	0	322	35982	group4	0
slbo	BATTGCGCAATV	1	0	1	0	0	44.2	0.12	322	35982	group4	-0.12
Atf6	RTGATGACGTGGCAH	1	0	1	0	0	0.4	0	322	35982	group4	0
cnc	DYGTCATSATGACRY	1	0	1	0	0	0.5	0	322	35982	group4	0
Atf-2	NGATGACGTCATCN	1	0	1	0	0	18.5	0.05	322	35982	group4	-0.05
her	GCTCAYAASTGCGTTTWTGAGT	1	0	1	0	0	0	0	322	35982	group4	0
Kr	TTTAACCCTTTC	1	0	1	0	0	27.4	0.08	322	35982	group4	-0.08
wor	GYAACAGGTGYAT	1	0	1	0	0	13.6	0.04	322	35982	group4	-0.04
sens	TGCAGTGATTTATT	1	0	1	0	0	2.3	0.01	322	35982	group4	-0.01
odd	TGCTACCGGTAGCA	1	0	1	0	0	0	0	322	35982	group4	0
opa	BACCCCCCGCYGYG	1	0	1	0	0	5.8	0.02	322	35982	group4	-0.02
sna	TGCACCTGTYGY	1	0	1	0	0	33	0.09	322	35982	group4	-0.09
gl	ATTACCATACAAGTGCAV	1	0	1	0	0	0	0	322	35982	group4	0
scrt	RHGCAACAGGTGG	1	0	1	0	0	13.8	0.04	322	35982	group4	-0.04
sob	GCTACCGYRTTACGCR	1	0	1	0	0	0	0	322	35982	group4	0
bowl	GCGTAACACSGGTAGCA	1	0	1	0	0	0	0	322	35982	group4	0
Klf15	KAYACGCCCCCTT	1	0	1	0	0	21.8	0.06	322	35982	group4	-0.06
seq	AAACCCACCCCTAA	1	0	1	0	0	1.2	0	322	35982	group4	0
erm	TGATTGCTCTTTT	1	0	1	0	0	3.2	0.01	322	35982	group4	-0.01
CG12769	TCCCACRGGA	1	0	1	0	0	32.8	0.09	322	35982	group4	-0.09
pita	YTAGCCAAGACACGAACCAY	1	0	1	0	0	0	0	322	35982	group4	0
Kah	AACCACCTGTTR	1	0	1	0	0	19.6	0.05	322	35982	group4	-0.05
CG10654	TATTTYGYGYYGCGAATTA	1	0	1	0	0	0	0	322	35982	group4	0
CG14667	ATATCACAWTGTGATAT	1	0	1	0	0	0	0	322	35982	group4	0
CG8145	CCCACCCGACRCCCRCCC	1	0	1	0	0	0	0	322	35982	group4	0
CG8319	CCCGTCACTTT	1	0	1	0	0	11	0.03	322	35982	group4	-0.03
CG17802	CAACCACCTGTTRM	1	0	1	0	0	0.7	0	322	35982	group4	0
CG4360	ATTACAACAACAACM	1	0	1	0	0	4.4	0.01	322	35982	group4	-0.01
CG31388	GCCGTCACTTY	1	0	1	0	0	12.8	0.04	322	35982	group4	-0.04
lin-28	TCGTGTAGGTCGGTGGK	1	0	1	0	0	0	0	322	35982	group4	0
kn	BWATTCCCWWGGGAATWV	1	0	1	0	0	0	0	322	35982	group4	0
aop	AAACCGGAAGTA	1	0	1	0	0	9.5	0.03	322	35982	group4	-0.03
Ets98B	TAMCGGATGCN	1	0	1	0	0	10.8	0.03	322	35982	group4	-0.03
fkh	TATGYAAATATTTACATA	1	0	1	0	0	0	0	322	35982	group4	0
fd96Ca	TRTGTAAATATTTACATA	1	0	1	0	0	0.7	0	322	35982	group4	0
fd102C	GCGAAGRACCGCAAGC	1	0	1	0	0	0	0	322	35982	group4	0
bin	WTAATGTAAACAAA	1	0	1	0	0	13.9	0.04	322	35982	group4	-0.04
gcm	TATGCGGGTRSYACCCGCATA	1	0	1	0	0	0	0	322	35982	group4	0
gem	WAACCGGTTWWAACCGGTTW	1	0	1	0	0	0.2	0	322	35982	group4	0
hbn	WTAATTTAATTAW	1	0	1	0	0	26.6	0.07	322	35982	group4	-0.07
unc-4	TAATTWAATTA	1	0	1	0	0	50.1	0.14	322	35982	group4	-0.14
PHDP	VTAATTMGATTAB	1	0	1	0	0	37.8	0.11	322	35982	group4	-0.11
exex	NCVBTAATTAGCGY	1	0	1	0	0	13.8	0.04	322	35982	group4	-0.04
CG5369	TAATTAAATTA	1	0	1	0	0	67.5	0.19	322	35982	group4	-0.19
eyg	GATAATCGATTATC	1	0	1	0	0	0	0	322	35982	group4	0
gsb	GATTMGTCACGCT	1	0	1	0	0	9.5	0.03	322	35982	group4	-0.03
prd	SATTCGTCACGS	1	0	1	0	0	29.8	0.08	322	35982	group4	-0.08
toy	TTCACGCATGACTGCACAC	1	0	1	0	0	0	0	322	35982	group4	0
Hsf	TGGAATGTTCTVGAABN	1	0	1	0	0	0	0	322	35982	group4	0
Dip3	TATTACCTTATTATS	1	0	1	0	0	0	0	322	35982	group4	0
egg	TAWTAAGGTGATAWTW	1	0	1	0	0	2.1	0.01	322	35982	group4	-0.01
Myb	AAAAAACCGTTAMR	1	0	1	0	0	2	0.01	322	35982	group4	-0.01
Hnf4	RGGTCAAAGGTCA	1	0	1	0	0	11.2	0.03	322	35982	group4	-0.03
Hr96	YRAGTGCAYRTGYACYYR	1	0	1	0	0	1.4	0	322	35982	group4	0
Poxm	CASTCATGCGTGACG	1	0	1	0	0	0	0	322	35982	group4	0
Poxn	DGCGTGACGGTCACGGT	1	0	1	0	0	0	0	322	35982	group4	0
Rfx	SGTTGCCATGGYAACG	1	0	1	0	0	1.2	0	322	35982	group4	0
NfI	TTGGCANNNTGCCAA	1	0	1	0	0	5.8	0.02	322	35982	group4	-0.02
bbx	YAACAATANCATTGTTR	1	0	1	0	0	1.3	0	322	35982	group4	0
Sox21a	NAACAATAVCATTGTTY	1	0	1	0	0	1.3	0	322	35982	group4	0
CG7046	RTGGATTGCAGCAT	1	0	1	0	0	3.3	0.01	322	35982	group4	-0.01
Sox102F	ATTGTTCGGTGGT	1	0	1	0	0	2.9	0.01	322	35982	group4	-0.01
Sox21b	RAACAATWNCAKTGTTY	1	0	1	0	0	1.3	0	322	35982	group4	0
byn	AGGTGTGAAAT	1	0	1	0	0	65	0.18	322	35982	group4	-0.18
CG14860	TKACGTGKAMCACGTMA	1	0	1	0	0	0	0	322	35982	group4	0
ash2	GATAATAAGGTAATA	1	0	1	0	0	0	0	322	35982	group4	0
CG7818	AAAGTGACGG	1	0	1	0	0	18.4	0.05	322	35982	group4	-0.05
YL-1	MCACCGAACACN	1	0	1	0	0	66.8	0.19	322	35982	group4	-0.19
Chrac-14	TGACCGTTAC	1	0	1	0	0	7.6	0.02	322	35982	group4	-0.02
ss	CATTGCGTGAC	1	0	1	0	0	21	0.06	322	35982	group4	-0.06
sim	GTACGTGACC	1	0	1	0	0	59.4	0.17	322	35982	group4	-0.17
ato	MCACCTGWCAC	1	0	1	0	0	145.8	0.41	322	35982	group4	-0.41
CG33557	CCAGATGKYRMVVMVAYWAMA	1	0	1	0	0	0.3	0	322	35982	group4	0
crol	ACCCCCCCCCYCCCC	1	0	1	0	0	70.7	0.2	322	35982	group4	-0.2
CG7368	ATTWTCCCCCCCCCCCCCHC	1	0	1	0	0	3.7	0.01	322	35982	group4	-0.01
sens-2	ATAAATCACAGCAYNC	1	0	1	0	0	2.1	0.01	322	35982	group4	-0.01
ab	YTCWDAATRGGTCCTGGCCTV	1	0	1	0	0	0	0	322	35982	group4	0
Q8IP13_DROME	TTTGGTGGTGACCT	1	0	1	0	0	0.3	0	322	35982	group4	0
dsx	TDATVACTTTGTAG	1	0	1	0	0	6.4	0.02	322	35982	group4	-0.02
CG4404	GCAGTAAWTAVAGC	1	0	1	0	0	9	0.03	322	35982	group4	-0.03
CG3919	MSAMCVTGCAACACS	1	0	1	0	0	14	0.04	322	35982	group4	-0.04
Mes2	TTTAAGCCAAAW	1	0	1	0	0	149.5	0.42	322	35982	group4	-0.42
CG6276	CCATAAAACAWAA	1	0	1	0	0	43.1	0.12	322	35982	group4	-0.12
CG5180	ATCGAACATC	1	0	1	0	0	60.2	0.17	322	35982	group4	-0.17
Hr51	AAAAATCAAAGGT	1	0	1	0	0	17.5	0.05	322	35982	group4	-0.05
Hr83	AAAGTCAMAVTAGM	1	0	1	0	0	22.8	0.06	322	35982	group4	-0.06
pfk	GGAACRRTGGGAWKK	1	0	1	0	0	7.5	0.02	322	35982	group4	-0.02
Asciz	MAAGTTGAAACAC	1	0	1	0	0	13.4	0.04	322	35982	group4	-0.04
